# Supplementary material for: Global transcriptome and gene co-expression network analyses reveal regulatory and non-additive effects of drought and heat stress in grapevine
Source: Front Plant Sci. 2023 Feb 2;14:1096225. doi: 10.3389/fpls.2023.1096225 (PMC9932518; doi:10.3389/fpls.2023.1096225)
Supplement: Supplementary file 17 [file Table_2.xlsx]

## Sheet: Sheet1
Supplemental Table S2. Transcripts Per Million (TPM) values of all grapevine plants.
Gene_Id	P11	P159	P157	P24	P156	P44	P108	P33	P39	P97	P132	P13	P81	P160	P35	P109	P19	P133	P151	P141	P152	P25	P116	P140	P139	P121	P103	P104	P144	P149	P28	P49	P135	P155	P99	P136	P17	P127	P145	P153	P45	P111	P147	P51	P29	P88	P93	P87	P112
VIT_01s0011g00010	0.64229	0.708809	1.27499	0.719622	0.909036	1.26752	0.789417	0.776599	0.849723	0.444184	0.790495	0.85548	0.888395	0.958456	1.16769	0.796618	0.703034	1.10627	1.19876	1.11441	0.78774	0.693219	0.729027	0.797217	1.00925	1.02328	0.735209	1.20885	1.67357	0.739854	0.680466	1.05815	0.764933	0.575757	1.24669	0.669952	0.820197	0.530816	0.984441	0.69673	0.984441	0.954557	0.897397	0.738996	0.854398	1.16579	0.985773	0.704325	0.972421
VIT_01s0011g00030	3.91822	0.977024	1.16589	0.939154	1.73814	1.36175	2.66972	4.6821	1.42411	0.459469	0.923997	2.08324	2.70425	0.582828	1.01103	1.12083	2.42794	1.42017	1.08983	1.58038	0.988754	2.75667	2.91878	0.992252	1.92197	0.549928	0.47523	1.52703	1.32875	4.3932	5.1934	2.02996	1.11765	0.258844	1.14391	0.832039	3.58725	1.55116	1.58111	0.698625	1.58111	2.81039	1.24395	2.97104	1.47094	1.91871	1.34739	2.70034	0.666552
VIT_01s0011g00040	0	0	0	0	0	0	0	0	0	0	0	0	0	0	0	0	0	0	0	0	0	0	0	0	0	0	0	0	0	0	0	0	0	0	0	0	0	0	0	0	0	0	0	0.170737	0	0	0	0	0
VIT_01s0011g00050	4.01872	3.03016	6.32146	3.82102	5.59912	5.90856	4.07878	4.23358	4.95123	2.17612	3.98952	3.86905	4.59977	4.26669	5.32903	3.34247	4.60107	5.3815	6.00601	5.34117	5.34614	5.98241	3.39572	4.1524	5.3918	4.72599	3.47144	3.45282	6.21702	4.67719	4.30676	5.48147	3.9131	3.08458	5.19546	3.85094	3.64967	2.8868	4.52927	3.23256	4.52927	4.87045	4.72556	4.60217	3.6075	5.01029	4.49862	3.82369	3.92602
VIT_01s0011g00060	116.582	37.4088	66.839	67.8137	64.8241	56.0501	125.542	58.0801	75.8488	36.8341	54.606	74.7792	91.807	34.4033	51.292	72.2129	64.5821	59.9213	53.8986	66.0116	41.2592	55.1732	69.3656	74.7449	67.5629	64.8129	72.3096	87.0195	62.7115	82.9458	85.7644	62.3601	51.9312	41.0058	68.3161	53.4083	59.4071	70.9642	39.5181	38.4999	39.5181	88.7346	43.1236	55.9567	39.276	57.7222	49.8108	92.2018	64.307
VIT_01s0011g00070	3.88562	4.98165	9.65701	4.1477	7.49855	13.3876	6.36531	4.71029	6.35652	5.18881	5.80908	4.23741	5.39328	7.50024	5.44703	5.42641	5.40305	9.3641	8.30009	6.99167	6.56029	5.34076	4.70416	4.82042	6.24365	8.94041	5.56872	7.14935	9.58617	5.09155	5.01348	11.1514	5.98248	4.42337	10.0197	4.46466	4.43862	3.95876	6.04457	4.92578	6.04457	5.18813	8.60464	5.55585	6.99273	6.46541	5.27009	3.98127	7.97249
VIT_01s0011g00080	16.4644	0	0.366101	0.353884	0.0947411	1.25887	16.7729	9.38544	0	0.199103	0.348173	2.03116	8.12476	0.374161	1.89849	3.11343	1.61863	0.431865	0.299847	0	0.0892625	1.32728	11.1458	0.623153	0.191461	0.397171	0.400425	0.705827	0.213256	9.49362	16.2196	0.818278	0.269063	0.0747771	0.215518	0.706962	2.56786	14.1902	0.634396	0.0576643	0.634396	3.63533	0.0971253	6.51672	0.670956	0.565606	2.28179	10.1793	0.202694
VIT_01s0011g00090	0	0	0	0	0.0923379	0	0.0364897	0.13452	0.051407	0	0	0.03666	0.0507607	0.0455838	0	0.060689	0	0.0526138	0.0730603	0	0.0869983	0	0	0	0	0	0.0278763	0.0859904	0	0	0.0658675	0	0	0.0364402	0.0350086	0	0	0	0	0.0562016	0	0.0590519	0	0.0774563	0.0544947	0.0551259	0	0	0
VIT_01s0011g00100	0.0221947	0.0135671	0.00586583	0.0330755	0.0189748	0	0.0119974	0.0055286	0	0	0.0139465	0.0150668	0	0	0.0233989	0.00997695	0.016209	0	0	0.0277089	0.0178775	0.019333	0.0155289	0	0.00766919	0.00397728	0.00458271	0	0.0170844	0.0120088	0.00541413	0	0.00538882	0.00299528	0.0115104	0	0.0110206	0.00879884	0.0101646	0.00461962	0.0101646	0.00970781	0.00778093	0.0063667	0	0	0.00268823	0.00762139	0.0446553
VIT_01s0011g00110	0.0770165	0.0091541	0	0	0.00768171	0	0.024285	0.0111909	0	0.00538117	0.00941008	0.00609959	0.0337828	0	0.0118409	0.0201952	0	0.00875402	0	0.0112176	0.0217125	0.00978342	0.0392918	0	0	0	0	0	0.0086455	0.0324107	0	0.0110578	0.0218159	0	0.00582482	0.0114642	0.00743589	0.0320589	0	0.00467548	0	0.0393008	0.01575	0.00644369	0	0.00917199	0.010883	0.0154271	0
ENSRNA049453235	1.0686	0	0	0	0	0	0	0	0	0	0	0	0	0	0	0	0	0	0	0	0	0	0	0	0	0	0	0	0	1.34909	0	0	0	0	0	0	0	0.593089	0	0	0	0	0	0	0	0	0	0	0
VIT_01s0011g00120	26.1177	1.126	3.95553	4.70589	1.41733	1.56939	25.9511	16.0596	0.789068	0.275796	4.24412	9.62859	4.76145	1.32163	12.987	7.03831	9.86528	3.85849	1.74445	1.60979	0.593499	6.81932	15.7075	3.5218	2.70514	4.04366	1.18857	3.27531	1.94964	15.7806	7.52655	1.9269	1.78898	0.683632	1.7315	6.46323	6.09768	14.3131	5.06166	0.76681	5.06166	24.0703	3.39033	4.35933	3.99643	8.46151	5.29886	7.66952	5.05387
VIT_01s0011g00130	2.26866	0.637357	1.11286	1.61359	0.925687	1.46917	1.83718	1.70818	1.58042	0.345845	2.11673	2.72779	0.294017	0.345272	4.05872	1.16273	2.3137	1.96916	0.585943	1.50198	0.658963	2.77709	1.55725	1.40715	1.66285	1.29355	1.49045	0.957837	0.92607	1.97453	1.32064	0.88835	0.584208	0.259778	2.33974	1.5657	2.05099	1.27822	2.89263	0.300491	2.89263	4.23605	1.20204	0.96631	2.3552	2.80003	1.26774	0.660996	2.20052
VIT_01s0011g00140	0	0	0	0	0	0	0	0	0	0	0	0	0	0	0	0	0	0	0	0	0	0	0	0	0	0	0	0	0	0	0	0	0	0	0	0	0	0	0	0	0	0	0	0	0	0	0	0	0
VIT_01s0011g00150	0.178658	0.098008	0.381371	0.389125	0.468791	0.642027	0.481013	0.359445	0.3663	0.201647	0.292171	0.137141	0.144678	0.292326	0.215516	0.162164	0.327861	0.374899	0.299339	0.216181	0.364194	0.293288	0.412263	0.194744	0.249309	0.293063	0.392298	0.515708	0.240663	0.182177	0.281603	0.497238	0.362036	0.123335	0.810722	0.29458	0.206992	0.259335	0.440571	0.275318	0.440571	0.189348	0.177059	0.206967	0.427131	0.382979	0.198081	0.181687	0.184755
VIT_01s0011g00160	18.092	4.21918	5.08168	7.83261	4.67858	7.29824	19.7129	13.4015	5.24458	8.6586	4.45333	11.898	11.0524	3.87021	3.84952	13.2142	9.40645	6.77267	3.85189	5.49339	3.9017	10.9913	15.6521	3.6595	3.51364	7.91824	4.14187	6.26068	5.47905	12.2707	15.6045	8.09997	3.86044	4.51607	3.76337	4.10449	11.6894	12.548	3.9372	4.00206	3.9372	11.9277	8.1991	7.5309	5.03721	3.88772	5.44148	11.4275	6.0531
VIT_01s0011g00170	0.0260592	0	0.0241051	0.0194173	0	0	0	0	0	0	0	0.0495324	0	0	0.0480777	0	0	0	0	0	0	0	0	0	0.0630316	0	0.0188322	0.019364	0.0351034	0	0	0	0	0	0	0	0	0.00723161	0	0	0	0	0	0	0	0	0	0	0
VIT_01s0011g00190	0	0	0	0	0	0	0	0	0	0	0	0	0	0	0	0	0	0	0	0	0	0	0	0	0	0	0	0	0	0	0	0	0	0	0	0	0	0	0	0	0	0	0	0	0	0	0	0	0
VIT_01s0011g00210	3.3268	4.86133	5.62668	5.46809	6.12889	6.32175	6.58719	3.2132	6.17224	6.87763	4.92554	5.05257	4.52805	3.79645	6.07758	6.23474	4.16841	5.87226	7.47478	5.04506	6.32617	4.92209	4.83216	5.44345	4.93064	6.99611	5.15013	7.88881	6.89784	3.3559	3.00744	5.90041	4.87809	5.02226	5.9794	4.25297	4.1945	4.03678	5.09728	5.20348	5.09728	4.6685	6.42319	3.19274	3.87048	5.70984	3.45661	3.95913	7.87166
VIT_01s0011g00230	11.6815	10.9405	22.288	14.3541	15.6284	22.291	12.075	12.7622	18.1038	9.15603	11.8903	12.1035	15.6417	12.3166	21.0655	15.4767	11.8736	17.4107	18.0771	15.6582	13.6021	15.7539	13.8011	13.7828	16.0749	14.9837	14.7045	21.0153	19.3639	13.7127	14.2977	18.613	14.4797	11.8926	25.2688	14.7997	15.0944	9.68442	21.1645	11.8156	21.1645	16.4486	13.1478	15.1084	14.1866	18.7859	16.2088	13.6876	15.6685
VIT_01s0011g00240	4.51155	4.89523	11.9437	5.38276	7.35439	21.8717	17.4115	4.17462	14.4779	19.7953	5.51909	5.28728	17.3007	7.75179	10.6215	9.4496	4.71651	8.66415	9.04304	6.55502	7.83426	5.16848	7.65907	6.03573	6.99603	9.09648	12.2714	19.333	9.61934	6.93624	6.99482	16.0945	7.45605	6.58907	30.4202	5.29011	5.45152	6.94353	18.079	6.57324	18.079	5.16937	7.59041	8.43391	10.7335	10.0865	6.74669	12.4246	12.7753
VIT_01s0011g00250	23.4881	11.7983	27.8355	26.1508	18.4363	18.339	13.5085	15.937	17.4658	15.5265	15.2725	28.2592	19.3068	13.2346	16.2346	24.4755	26.2483	19.7098	20.5673	20.7645	14.5679	30.2521	28.3841	19.027	16.5498	18.7882	12.5338	16.6946	22.5836	19.2102	19.0075	18.2401	15.0712	13.2811	17.9187	17.2079	29.2837	13.8392	18.1426	15.1642	18.1426	28.349	15.1828	19.139	15.966	22.8886	17.5764	14.4215	28.3079
VIT_01s0011g00280	2.3375	1.62911	2.33421	1.50421	2.19369	1.63696	2.43735	2.64002	2.54877	2.13804	2.41464	4.51878	2.02736	1.25558	2.89137	2.21494	4.11902	1.92022	1.71055	1.67136	1.64747	3.84664	1.46356	1.67291	2.12022	2.26575	1.55487	2.17118	1.75329	2.61571	2.2225	2.79168	1.35435	0.95354	1.42233	2.23003	3.04674	1.9755	1.70309	0.909476	1.70309	3.17178	2.15111	2.53353	2.58928	3.11275	2.97275	2.04316	1.73448
VIT_01s0011g00290	3.17365	3.01773	7.3042	4.33537	6.28564	13.5194	4.93213	4.41384	13.0409	9.72505	5.87186	3.84203	6.4136	4.0629	8.43427	6.24143	4.24919	8.55446	7.15593	6.07525	5.53871	4.31945	3.93213	5.59177	6.2142	8.19897	12.5323	16.8728	7.685	3.2435	5.16115	7.22551	4.30225	4.6042	19.0992	4.45416	4.63998	2.41146	10.3558	4.73404	10.3558	4.51142	7.04648	5.19675	6.35164	9.88079	5.73386	5.85762	8.80398
VIT_01s0011g00300	1.97127	1.65219	3.4589	2.2411	2.80026	2.39369	1.91281	2.28115	2.73203	2.15971	2.35764	2.28629	1.82185	2.30547	2.68547	2.25812	2.63623	3.36786	2.704	3.05026	2.60682	2.84229	1.84756	2.11583	2.808	3.15785	2.42692	2.2746	3.7915	1.84727	2.0127	2.93241	2.44798	1.71343	2.96256	1.86042	2.49286	1.52974	2.41867	1.96716	2.41867	2.75332	2.97982	2.05056	2.12454	2.88973	2.7202	1.57233	2.52716
VIT_01s0011g00340	0	0	0	0	0	0	0	0	0.070633	0.133314	0.0777088	0	0	0.125264	0	0	0	0	0	0	0	0	0	0	0	0	0	0	0	0	0	0	0	0	0	0	0	0	0	0	0	0	0	0	0	0	0	0	0
VIT_01s0011g00350	0.234232	58.3983	18.8501	1.25662	110.29	41.3491	0	1.38863	104.386	123.49	35.2358	0.044522	0.0616466	69.6975	0.864288	1.54779	28.7383	34.6322	18.5442	12.1181	33.3343	22.9943	0.286798	26.9222	39.2057	12.0466	66.6933	6.89248	12.2424	0.768855	0.959918	33.4151	32.4846	13.2765	33.8855	10.8783	1.13979	0.0260004	5.10614	39.1438	5.10614	4.08781	36.2131	0.470336	3.63998	2.27623	0.119155	0.112605	2.15927
VIT_01s0011g00370	30.4347	6.64505	11.3105	13.4868	12.3062	12.6329	32.7753	28.7905	12.6081	9.6833	11.0707	19.628	20.6005	7.19308	13.8976	22.046	19.6499	10.2745	9.0608	11.8868	6.46153	20.707	23.7795	14.5866	10.8803	10.3224	12.5129	13.3172	11.4937	28.2822	28.7126	14.0549	6.88671	5.02512	8.894	11.2235	18.4063	19.2397	11.7024	6.63191	11.7024	23.5281	12.6158	17.5632	13.7436	12.8569	17.147	21.4534	10.1931
VIT_01s0011g00380	0.261765	2.07043	2.57544	2.09231	2.25009	1.22998	0.247621	0.788378	1.80768	1.27695	1.98877	1.06295	0.219204	1.4623	1.66834	0.449278	1.86534	1.0062	1.1268	2.12122	2.11998	2.53924	0.20396	1.46125	1.78434	2.41789	1.42737	2.44023	1.08989	0.630903	0.609518	2.378	0.930223	1.34882	0.928681	1.2327	1.48882	0.224528	1.06803	1.80292	1.06803	1.7122	3.53307	1.05124	1.21026	0.816189	0.504397	0.657807	0.426555
VIT_01s0011g00390	0.859482	1.3579	2.08746	1.49759	1.96246	1.88385	1.18412	1.22966	1.48023	0.997792	1.73838	1.90176	0.794612	1.3386	1.65888	1.37997	1.5322	1.94182	1.68632	2.0877	1.75951	1.47141	1.00379	1.26997	2.04692	2.13414	1.06387	1.57864	2.47586	1.14629	0.812835	1.98202	1.5057	0.982651	1.61208	1.18884	1.72603	0.836626	1.2293	1.22656	1.2293	2.24691	2.29307	1.05763	1.20176	1.51803	1.42004	0.821081	1.60833
VIT_01s0011g00400	1.80524	0.769924	1.26059	1.76712	0.900285	0.84441	3.07219	2.71569	0.589662	0.615826	1.0769	2.64079	0.850082	0.62744	0.538768	5.17921	2.92543	2.9451	1.29057	1.02081	0.648641	3.5747	2.3729	0.961383	0.898984	3.64094	0.313359	0.835109	1.47814	1.69814	2.05504	1.23497	0.541438	0.710575	0.273064	0.980031	4.29586	2.16103	0.680854	0.599532	0.680854	1.92368	1.50928	1.26161	0.7876	0.429977	0.277601	1.90375	3.77292
VIT_01s0011g00410	6.10992	2.16416	8.00769	12.1538	3.79429	6.16738	3.92154	4.5591	4.35115	5.70213	7.05144	14.4332	2.53151	2.09723	12.6471	12.6608	8.56477	16.1501	5.31149	5.304	2.38325	11.668	5.78913	4.88468	6.94691	12.3716	2.86858	8.78834	6.24126	4.72056	3.56251	4.66826	3.61493	2.6748	10.7707	3.94448	13.9538	4.04524	10.7708	2.86207	10.7708	19.184	2.62643	6.80081	9.55034	15.2175	7.70718	1.92129	31.1005
VIT_01s0011g00420	13.8125	10.9012	25.4044	23.603	17.6343	16.5667	12.9355	17.0598	14.2047	11.1757	18.7667	25.8824	8.30052	10.12	30.9197	18.7615	21.8112	19.0283	13.9527	15.7324	14.5117	22.5292	9.80913	12.65	18.4866	19.3478	11.6289	15.6865	16.8697	12.0904	13.9549	21.5371	12.8724	8.41624	17.4039	15.3382	25.4449	10.4259	16.5313	9.71011	16.5313	27.9117	18.9537	15.0234	17.9198	17.8642	13.565	8.494	17.3606
VIT_01s0011g00440	0.225862	0.286354	0.696416	0.523582	0.510628	0.848117	0.451055	0.350068	0.434782	0.547076	0.478337	0.500861	0.429315	0.296562	0.555602	0.236901	0.598702	0.171149	0.190128	0.438629	0.622599	0.573825	0.245821	0.316105	0.667713	0.472199	0.743574	0.689979	0.67611	0.221781	0.214263	0.562095	0.511826	0.260782	0.774389	0.268964	0.40706	0.167142	0.603391	0.292512	0.603391	0.653113	0.461892	0.554313	0.49635	0.537963	0.170218	0.301615	0.449838
VIT_01s0011g00450	5.67749	5.08645	7.46732	6.5307	5.83975	7.23047	5.11896	7.02254	6.43136	4.19497	6.91955	5.6487	6.16372	4.96901	7.43044	5.72236	6.71184	6.77593	4.839	7.3804	5.04188	7.08591	4.4751	5.64286	7.98208	6.94376	7.15452	7.94982	7.69572	4.79341	6.27124	6.84732	7.20684	3.51974	9.53252	5.73624	6.434	3.15108	8.50324	4.40742	8.50324	9.20757	8.09838	6.78677	6.04063	8.74755	7.3257	4.9897	6.49681
VIT_01s0011g00460	15.7725	15.8544	36.3754	27.0944	31.1146	18.3023	12.2029	9.95546	18.428	9.57421	21.9483	23.214	9.32121	25.8707	7.76861	17.1797	32.0459	24.2633	28.8936	24.9792	26.0156	31.9577	19.3121	22.6145	31.0295	23.075	17.2522	14.6635	34.7059	20.4306	8.56115	17.3071	29.8694	15.2877	22.3626	28.8111	34.2739	10.9325	11.4111	20.1337	11.4111	17.563	22.9435	10.569	14.0399	11.9332	13.5087	7.26944	11.4678
VIT_01s0011g00470	2.32851	2.49637	4.03677	3.14831	3.46988	6.00846	3.15816	5.18944	5.83642	3.68485	2.60009	2.68194	4.18023	2.25052	4.97876	3.69986	3.12702	3.98579	2.81848	3.43643	2.39975	4.16066	1.97309	3.09566	2.92798	4.27491	5.81159	6.16477	4.15449	2.62821	3.98924	6.19046	2.81741	2.25797	6.20689	3.15391	2.69779	1.74596	5.80866	2.331	5.80866	4.19023	3.64234	4.85367	5.40271	5.20084	5.0924	3.96613	4.20541
VIT_01s0011g00490	3.78609	3.26698	7.26608	2.81105	4.30577	5.1695	4.29527	4.46376	4.77633	2.39494	3.77319	4.12324	4.18436	3.9646	4.44959	4.51523	3.85724	4.94358	5.05285	4.63925	4.28469	6.73669	4.14083	3.7337	4.62775	4.54643	4.16743	4.0248	5.19084	4.21853	4.5554	5.91958	3.89291	2.68567	5.97962	3.85077	4.71435	3.59694	4.47056	3.10167	4.47056	4.90909	4.3976	4.70756	4.397	4.40942	3.56413	3.57873	3.91596
VIT_01s0011g00500	1.45041	1.36803	2.4128	1.43807	2.16999	3.15076	1.54355	2.28429	2.07324	1.33868	1.80073	2.0899	1.7932	1.91441	1.97457	1.46303	2.06297	1.77092	1.91634	2.24884	1.93238	2.05048	1.23884	1.48254	1.95216	2.64838	1.58071	1.62969	2.50527	1.50624	2.08719	2.85163	1.60032	1.41438	1.79937	1.26406	1.76175	1.02897	1.85615	1.619	1.85615	2.25621	2.36094	2.061	1.78465	2.13128	2.37018	1.37065	1.49012
VIT_01s0011g00510	0.480822	0.738553	1.09481	0.937015	1.23952	2.42639	1.1546	1.35432	1.52803	1.17842	1.19304	0.597569	1.3628	0.874151	1.6377	1.16382	0.819345	1.05941	1.12085	0.711099	0.834174	0.845708	0.54344	0.815287	0.984081	1.25268	1.577	3.43546	1.14592	0.793807	0.947347	1.72056	1.32008	0.698806	3.15536	0.858869	0.771336	0.533725	1.48214	0.943046	1.48214	0.84932	0.862271	1.26256	0.783776	1.69142	0.815321	1.1113	1.65744
VIT_01s0011g00520	0.651456	1.4295	2.68854	1.79229	2.21921	4.98102	2.37021	1.39805	5.47625	2.56298	0.661264	1.19064	3.7588	1.18437	3.14342	2.28641	0.939328	2.05054	1.99319	2.01449	1.6388	1.375	0.552222	1.34132	1.09089	2.07439	5.46838	6.18135	1.82261	0.948982	1.36911	5.43937	1.27754	1.27818	7.00394	0.895126	0.987009	0.778759	3.37364	1.24121	3.37364	0.690436	1.66018	2.71686	3.46894	4.29689	2.2943	1.86705	3.20804
VIT_01s0011g00530	6.74632	6.01944	9.20391	4.45298	10.1025	11.2068	5.09961	13.8044	9.40126	7.61937	6.54909	2.28358	9.28306	4.22276	3.35318	4.02269	8.45145	5.08409	6.70977	9.85305	6.28763	12.3969	3.80955	5.91731	8.79229	4.52108	7.10156	9.7056	5.768	7.11703	16.2539	12.5788	4.92143	4.27785	8.05184	3.68672	5.42496	3.14589	8.19669	4.64533	8.19669	7.3096	8.08883	16.8559	8.87795	5.37086	6.39887	8.07108	2.99754
VIT_01s0011g00540	8.89971	6.00066	11.721	8.32861	8.68548	12.4217	10.1968	11.8936	13.37	7.55584	6.88021	8.10323	11.351	5.88363	11.2295	10.105	9.24781	10.6279	7.89771	8.00598	7.60773	10.3788	7.3002	7.46683	7.67728	11.0544	11.289	13.1246	10.3956	7.70001	10.9672	12.7815	6.66379	5.59709	10.7544	7.09256	7.67206	5.8099	11.7515	6.07531	11.7515	12.5191	10.6451	11.4846	11.3947	12.8253	11.1864	9.9033	10.9166
VIT_01s0011g00550	21.1198	11.7219	21.6029	13.2052	14.3059	21.9966	18.9507	16.1179	23.5366	14.641	10.1424	8.08692	22.2941	17.9225	8.58354	15.5305	14.0306	9.58137	16.2035	8.69341	16.309	14.5107	18.5326	15.3494	15.9916	15.8571	21.7105	27.5434	13.6063	21.6784	15.8104	20.9098	20.7045	14.6455	31.8767	23.4279	19.8059	12.7665	23.9179	14.7166	23.9179	6.77091	8.91975	19.7752	17.4047	15.6379	12.3008	19.3315	9.67978
VIT_01s0011g00570	103.282	23.6454	65.7314	46.279	49.2329	56.5521	113.126	80.1378	50.9289	56.0234	40.8534	53.406	102.062	30.7197	64.3303	97.1667	58.9535	58.3348	67.5898	81.2131	39.9349	69.9402	117.693	64.7039	65.9842	54.7711	38.8663	55.5792	62.4868	79.7877	94.2275	55.3823	36.7079	31.7264	52.1304	41.0128	59.6957	86.4813	60.2573	34.2465	60.2573	85.1327	35.0486	75.7981	46.5659	56.226	66.5166	83.5799	114.998
VIT_01s0011g00580	3.44841	3.15844	6.24412	3.17406	4.09366	5.25347	4.56798	3.25205	4.9636	4.59678	3.12284	4.61072	4.1078	3.80872	3.70083	4.43254	3.78309	4.78807	4.66375	4.01813	4.26994	4.97318	3.40129	2.82121	3.81612	6.12802	3.19652	4.48426	5.34352	2.73164	3.30018	5.79573	3.03576	2.99682	5.0627	2.98928	3.61666	3.53698	4.5159	3.18532	4.5159	3.71778	4.68064	3.3943	3.78112	3.96986	3.63552	2.95938	4.94181
VIT_01s0011g00590	29.7574	1.42603	4.89187	2.9799	3.07038	4.7074	25.8597	20.2547	3.19081	3.09943	3.45259	11.5524	19.8217	3.60666	6.45604	13.9915	4.43864	4.21672	3.93682	3.97782	2.44778	5.4746	40.4301	4.05975	4.13659	4.96709	2.31019	2.41453	4.18217	26.2744	28.2592	4.73712	3.42085	2.77136	3.39078	5.49871	10.4101	33.0315	3.58474	2.3863	3.58474	9.60637	2.17914	12.6928	2.62048	4.32405	8.34291	18.9413	6.48472
VIT_01s0011g00600	10.5063	3.4523	8.52519	8.28431	7.65639	3.1197	6.71801	3.13055	2.00277	2.20782	8.71609	13.9917	4.8127	9.60241	1.30042	15.8183	6.30016	7.98144	7.0781	7.50798	5.15903	9.18354	26.6564	6.2609	9.55383	11.1438	1.08603	1.23529	6.0731	13.6838	7.92549	3.64324	7.93363	6.20635	1.2432	8.10067	10.2927	15.5743	1.8546	5.73547	1.8546	6.77965	3.45946	3.55171	1.03335	2.79384	1.48837	2.58935	13.5199
VIT_01s0011g00610	3.95639	3.67283	7.55604	5.66726	6.85814	5.59374	4.42016	5.02529	6.34079	3.23143	6.40091	5.25115	5.96933	4.63505	4.49915	6.25148	4.56241	6.00117	7.46123	8.67364	6.25001	6.10896	5.65861	6.12193	6.88851	6.90952	6.65496	6.20928	7.76454	4.77958	6.11516	5.90574	5.73876	4.46248	7.39809	4.56926	5.17658	3.63451	5.95903	5.04384	5.95903	6.97047	6.17281	5.13647	4.79429	5.67843	5.60993	4.11964	8.0132
VIT_01s0011g00620	12.1001	2.46548	4.07201	6.45717	3.06201	5.86468	19.3387	9.32349	5.34447	5.1016	3.5482	8.19214	10.4029	3.24108	9.6099	8.63019	5.22351	7.26181	4.53992	3.10181	2.65103	5.83209	12.7272	4.24576	3.84657	6.79406	4.93015	8.99127	4.16026	7.41982	8.46142	5.16223	3.72128	2.96109	5.27119	5.80483	5.36728	11.9987	5.68926	3.3748	5.68926	7.44474	3.7895	6.47915	4.94915	5.20411	5.23693	8.36541	7.17072
VIT_01s0011g00630	1.86673	3.55004	7.53053	3.24552	4.7168	14.1223	7.25966	6.32906	17.9672	13.3472	4.10547	3.59749	10.0989	3.18638	9.27968	4.89492	3.79953	7.70922	3.92849	4.89406	4.85336	4.50549	2.09518	4.24545	4.64064	5.72394	12.8533	16.5299	7.33424	3.01135	7.61472	12.9543	3.26078	3.6249	22.2597	2.59346	2.8837	2.27357	13.1324	3.92858	13.1324	3.96906	6.42613	8.79827	10.1825	13.3387	7.82552	7.97702	9.29469
VIT_01s0011g00640	17.2693	6.45579	13.1144	10.0451	9.13459	11.4897	17.2584	21.2483	11.6558	8.75767	7.94316	12.9976	18.4734	8.45925	10.6631	18.2521	12.5068	10.2577	11.1578	11.3189	6.8474	15.3914	17.4274	8.66148	10.0721	13.0499	8.03149	10.09	11.9128	19.6923	22.4493	13.6291	6.74589	6.80188	8.22838	9.35371	15.6999	13.4186	10.3134	6.55405	10.3134	20.4035	8.8689	21.3373	11.4508	10.2898	15.3147	19.1986	11.4298
VIT_01s0011g00650	22.9366	19.1374	33.3553	26.1086	35.2652	34.7383	15.5225	42.4438	47.5423	29.5496	30.406	24.3187	33.1356	20.7838	27.765	31.7717	37.1154	34.809	23.5671	41.5547	24.9961	44.5682	18.4543	23.2668	31.4123	30.392	41.6191	31.7631	36.4535	26.1242	42.4552	42.2124	20.1076	15.2231	36.3466	20.5662	33.4802	14.1641	34.6217	21.7614	34.6217	62.211	36.9313	47.6038	39.9597	41.6533	45.7916	27.9478	32.2396
VIT_01s0011g00660	0.929504	5.10662	8.05667	2.82167	3.66719	22.0369	2.54014	11.4052	21.1044	8.60158	3.33136	3.04277	16.8525	7.36346	8.38386	1.67905	2.22923	2.86433	2.93418	4.69331	4.42566	2.8338	1.09595	2.65598	4.24673	1.46825	22.366	18.0348	6.81698	3.82468	10.9927	22.7764	3.62761	2.53669	32.5251	5.10397	2.99143	1.52855	22.0175	3.28536	22.0175	4.58507	8.32153	17.6275	21.6425	21.352	20.8109	11.0472	1.41048
VIT_01s0011g00670	0.862969	0	0.0266085	0.0428677	0.0344294	0.0571848	1.22451	0.401261	0.0383356	0.0241184	0.0421759	0.0273383	0.151414	0	0	0.362059	0	0.0784709	0	0.0502771	0.0324384	0.0438492	1.02141	0	0	0.0721669	0.0207881	0.0427502	0	0.0363161	0.147357	0	0	0	0	0	0.0999829	0.718439	0.0461085	0.0209555	0.0461085	0.0440365	0	0.115522	0.0812762	0.0411088	0.073166	0.103716	0.11049
VIT_01s0011g00680	14.523	11.5901	16.8724	12.3351	14.5112	17.7436	57.304	9.91071	13.3927	19.8959	12.8331	14.3158	19.0543	12.8205	10.9249	20.4011	9.53825	14.5619	18.0514	11.4075	14.1595	11.7939	24.3976	14.5637	11.3434	20.3863	10.0736	14.405	13.2169	13.342	9.85313	13.7025	13.9943	17.1903	11.435	11.3495	8.23782	23.7375	11.0852	15.6651	11.0852	11.4803	14.8764	8.07163	9.49524	8.4316	6.81622	15.4026	21.3892
VIT_01s0011g00690	127.139	13.9393	28.6065	100.353	17.7328	43.5585	106.254	155.313	25.9893	20.2047	20.8721	93.3052	82.625	32.4321	58.9495	115.777	120.987	34.9992	14.0307	17.7835	9.36017	114.691	123.651	20.9384	15.3275	42.5434	22.6715	21.1231	24.4061	141.58	108.358	50.9759	13.4245	11.0873	20.453	30.0517	129.723	116.632	29.8283	11.3783	29.8283	109.511	37.3438	129.797	58.2527	29.9102	44.7594	120.032	28.1683
VIT_01s0011g00700	6.62423	10.8976	16.4328	16.4902	18.1544	15.4507	6.47992	12.6661	11.2106	8.40996	18.1279	15.1487	9.58377	9.71828	7.2564	13.9157	16.3869	21.4587	12.8673	19.8996	12.2024	17.212	7.8804	11.4669	15.4308	20.6791	13.8038	16.3611	21.8771	9.3133	7.5837	14.0393	11.1624	6.91556	14.7395	9.7484	12.4061	4.99256	12.1262	10.2957	12.1262	18.8412	21.2206	8.52121	13.8247	17.5348	13.4185	6.51384	18.9866
VIT_01s0011g00710	0.655438	0	0.071328	0.114913	0	0.38323	1.24005	0.806727	0.205528	0.0646528	0.0565293	0.219853	1.01472	0.0455615	0.284528	0.0606594	0.2628	0.0525882	0	0.0673875	0	0.176316	0.377661	0	0	0.0967268	0.111451	0.171897	0.103872	0.438077	1.31671	0.132855	0.0655276	0	0.0699831	0.0688693	0.357358	0.492169	0	0	0	0.118046	0	1.04515	0.272341	0.055099	0.392264	0.41704	0.0987282
VIT_01s0011g00720	2.09155	5.59922	5.43207	3.93211	5.08375	7.03646	1.7959	2.63703	6.17512	8.9571	5.77939	2.15597	2.56179	4.0877	2.49337	2.27815	4.52368	4.25728	3.10822	5.20228	5.02563	4.26739	1.47746	4.12909	6.49888	6.17562	5.22049	6.77863	5.48319	2.86398	3.022	8.34369	5.63292	2.70539	4.07389	5.71901	2.98247	1.50016	3.63623	4.39521	3.63623	3.96543	12.2988	3.79599	4.06853	5.31127	2.46898	2.66843	2.78091
VIT_01s0011g00730	2.97058	6.71557	17.2563	5.33438	10.6842	80.3425	6.49125	46.7984	59.066	45.1432	4.92164	3.14785	56.2906	16.4989	11.7832	3.41176	7.94736	4.11255	9.39602	8.98221	9.76483	8.53572	3.50992	5.65937	8.37074	3.63311	45.9511	40.7811	10.1239	15.245	44.9926	67.3795	10.7033	6.30003	80.6914	7.56133	7.60612	2.81105	48.8535	6.90327	48.8535	4.5021	11.0442	61.6621	45.1976	33.5374	52.5123	36.1483	1.73053
VIT_01s0011g00740	0.0073355	0.0837014	0.128923	0.0437267	0.166816	0.349983	0.104087	0.20465	0.322605	0.209114	0.118308	0.0418292	0.125489	0.164702	0.203004	0.0346231	0.0500003	0.0800433	0.208405	0.11539	0.190258	0.0559098	0.0269451	0.0692984	0.017743	0.0828145	0.212046	0.370657	0.0889323	0.0185219	0.0876808	0.214855	0.162074	0.124735	0.206382	0.0393092	0.0254966	0.0162852	0.117581	0.0961892	0.117581	0.0336892	0.261022	0.18412	0.176173	0.220146	0.105729	0.132243	0.04696
VIT_01s0011g00750	0.370316	0.182833	0.54017	0.636762	0.443229	0.736171	0.660193	0.86922	0.949067	0.465734	0.793548	1.43484	0.449824	0.437611	0.972262	0.403355	0.461143	0.349685	0.188836	0.497881	0.273045	0.716475	0.261589	0.874592	0.58566	0.500255	0.916071	1.85213	0.230233	0.701276	0.559376	1.1779	0.605174	0.201825	0.387793	1.39928	0.544557	0.39525	2.30583	0.114134	2.30583	1.0466	0.541764	0.586293	0.945707	1.73013	0.181136	0.924368	0.291775
VIT_01s0011g00760	0.0736145	0.0839975	0.0817132	0.745983	0.493409	0.234148	0.125346	0.128359	0.412041	0.0493773	1.35995	0.88152	0.0193743	0.0869919	0.217303	0.301129	0.17562	0.481959	0.195199	0.463194	0.0166027	0.493747	0.0360539	0.764978	0.213669	0.498645	0.372393	0.590774	0.0396653	0.130112	0.100561	0.279031	0.175159	0	0.400862	0.184092	0.289983	0.155257	1.34517	0.0107255	1.34517	1.41995	0.198717	0.147817	0.644785	0.9889	0.199723	0.141558	0.546663
VIT_01s0011g00770	4.73626	7.1519	11.6829	7.11736	9.25785	11.7841	5.86108	6.18085	12.4386	7.16795	7.42469	6.45463	7.05576	7.02845	9.39761	6.99859	6.345	9.62924	10.4939	10.3954	9.49509	7.50736	4.72929	7.8168	9.87089	10.1136	8.73269	11.0157	13.7231	4.29969	6.18852	11.0343	7.56026	6.27522	12.2286	6.26087	6.13162	3.63167	9.93137	7.85545	9.93137	9.13547	12.6585	6.85864	8.0377	9.9471	7.31563	5.63263	10.5009
VIT_01s0011g00780	11.1733	2.82463	5.79717	5.16164	4.75036	7.35538	9.8834	12.3062	6.80986	3.24571	4.43309	7.69887	8.9442	4.68052	7.90881	6.19306	7.09653	4.71317	4.12136	5.93985	3.28093	8.4353	9.14045	4.22163	4.90839	4.94791	5.18281	5.49873	5.51104	7.08903	12.942	7.54021	3.73979	2.72541	4.92603	4.41091	8.62073	7.06072	6.55773	3.08723	6.55773	8.15943	4.65991	9.94966	6.3784	5.62537	7.69046	7.90439	3.70424
VIT_01s0011g00790	13.2386	16.4152	34.2966	21.5462	26.9129	27.1112	17.7675	12.9918	20.2435	12.4757	20.7758	17.5975	16.283	22.1169	20.3332	24.6313	20.9344	27.1612	31.0803	24.4952	26.3569	25.1156	14.8791	19.9712	22.5812	29.1238	17.4997	20.2513	29.9609	13.7739	12.4578	21.8157	21.9347	16.3189	24.5531	19.2903	18.3441	11.0891	18.8387	18.416	18.8387	15.8874	26.2569	13.5587	17.7627	16.6375	13.9692	13.2724	25.7231
VIT_01s0011g00800	0	0	0	0	0	0	0	0	0	0	0	0.02527	0	0	0.0490558	0	0	0	0	0	0	0	0	0	0	0	0	0	0	0	0	0	0	0	0	0	0	0	0	0	0	0	0	0	0	0	0.0225435	0	0
VIT_01s0011g00810	0.0213836	0.0304996	0	0.191201	0	0.0425097	0	0	0	0.017929	0	0.0812905	0	0.0252695	0.236709	0	0	0	0.0405013	0	0.0241139	0.0325964	0	0	0	0	0.0154533	0.0317794	0	0	0	0	0	0	0	0	0.0990997	0	0	0.0155778	0	0.0654713	0	0.0214691	0	0.0305593	0.0725197	0	0
VIT_01s0011g00820	9.2886	2.36758	4.01834	5.57901	2.40949	2.80841	6.28099	13.1786	2.40045	1.18448	2.79627	11.6808	12.7344	2.42068	8.60104	6.83463	6.01835	3.08304	2.20747	4.0124	2.27015	5.97593	7.91362	3.83694	4.01504	2.25943	2.90964	3.25424	3.56815	12.5293	11.3981	3.1642	2.10089	1.13438	2.11553	4.35298	8.8385	5.64534	3.67972	1.08061	3.67972	23.303	3.20683	8.61654	4.88968	6.35955	14.3132	11.5031	4.20539
VIT_01s0011g00830	206.163	136.614	206.501	201.078	204.857	122.237	159.276	371.438	167.194	157.654	161.741	187.867	128.589	151.746	180.658	195.406	256.657	138.748	131.767	214.528	147.18	342.889	154.069	180.157	212.54	143.913	126.488	91.6092	174.166	257.877	249.939	148.469	101.447	93.9472	98.2991	171.333	204.045	304.262	132.902	132.255	132.902	431.104	190.473	256.109	156.419	141.636	144.596	308.009	127.198
ENSRNA049995721	0.767735	3.28508	3.55082	4.57644	0.918897	10.6836	2.90501	4.01601	10.2315	41.8407	5.62823	1.45928	5.05143	0.90725	4.24928	3.62367	5.23304	9.42451	0	0	5.19456	2.34061	2.82008	1.2088	1.85699	9.63042	1.66446	28.5243	1.03419	0	1.31096	6.61375	2.60965	7.25265	2.78709	1.37137	3.55797	3.40882	2.46121	3.91501	2.46121	7.05183	1.88404	6.93723	3.25381	1.09717	5.20734	2.76812	1.96594
VIT_01s0011g00840	7.00296	10.941	11.177	8.53588	10.6831	18.7096	9.82197	7.3053	21.8753	23.2657	11.2766	9.32921	11.9853	10.2129	7.65494	12.9285	8.44995	13.748	11.6537	12.2399	9.42629	7.96	7.85586	10.1657	10.9661	14.6492	14.027	29.3575	14.7499	8.91776	9.67698	17.8194	10.7325	12.1413	18.8649	8.96602	7.80872	6.98713	14.8586	10.7635	14.8586	14.4078	14.6523	9.6523	10.122	11.483	12.4582	10.7274	16.274
VIT_01s0011g00850	104.106	127.441	231.421	143.741	220.362	276.161	101.738	92.7162	156.729	76.8858	127.319	74.2182	162.669	194.578	50.311	112.375	139.221	142.37	206.599	163.81	196.649	167.942	106.525	176.219	248.637	154.925	195.016	251.243	167.106	152.544	126.257	176.354	268.237	177.902	387.753	202.164	160.822	70.3674	193.063	158.806	193.063	97.1296	142.558	135.796	153.173	101.84	116.482	117.239	137.98
VIT_01s0011g00860	3.19692	1.60934	3.39207	2.94258	3.26367	3.55151	1.68998	2.95113	2.25555	0.630691	2.61937	2.68085	1.4848	1.88893	3.98991	1.47934	2.56363	4.104	1.24663	1.97211	1.48445	4.29994	2.64795	1.77654	3.41147	1.88715	3.19367	2.23582	3.41982	1.78061	2.72947	1.78202	1.27845	1.33238	3.0721	1.67956	3.59498	1.46121	2.56218	1.02747	2.56218	3.88647	2.99968	2.07686	3.0552	3.09059	2.71048	2.14713	2.52813
VIT_01s0011g00870	10.3799	7.77759	13.121	10.3995	13.5149	12.5133	8.70778	11.3731	10.7838	5.92449	9.79462	10.0065	8.97541	8.50552	11.969	10.1378	11.5479	10.9174	10.3115	13.1776	8.56142	16.0633	8.73767	8.94456	14.1862	10.6012	9.0978	9.73906	12.8251	9.76193	12.4999	11.3586	8.79094	5.76417	12.3405	9.34887	13.4989	6.09672	11.2278	7.70217	11.2278	13.3001	10.5634	11.7505	10.0691	11.4386	9.80395	7.32283	11.2246
VIT_01s0011g00880	12.9693	23.7365	42.5718	18.8054	34.124	37.9574	9.44753	17.1525	46.1707	20.9258	25.9555	12.5065	24.191	32.2487	17.2626	19.9639	25.528	29.5102	29.3406	31.1335	31.9927	27.626	14.0051	28.0777	35.5817	29.9388	45.2789	37.8052	34.186	20.2774	15.174	36.5867	30.7334	21.9702	61.1142	28.8508	25.0435	7.70356	39.9249	25.6831	39.9249	21.2025	29.8869	27.4991	34.2409	37.7695	30.7139	17.3552	27.7266
VIT_01s0011g00890	0.400388	0.407912	1.08464	0.511436	0.547683	1.93303	0.757508	1.04721	1.44832	0.863237	0.46125	0.298981	1.12904	0.709722	1.58291	0.359964	0.389876	1.4043	0.866683	0.549848	0.741766	0.348764	0.595294	0.720469	0.345876	0.968615	1.19873	1.25383	0.693447	0.577695	0.927863	2.75936	0.243033	0.432274	2.62153	0.357597	0.298213	0.365077	1.28357	0.500021	1.28357	0.437817	0.45619	1.26339	0.929268	1.02177	0.969902	0.928046	0.659105
VIT_01s0011g00900	0.236314	1.09543	1.61213	0.968455	1.59099	4.34549	1.08978	0.927119	3.34616	2.2538	1.29931	0.786061	2.0602	1.18685	2.07093	1.25481	0.503365	1.45047	1.06302	1.85866	1.5323	0.990629	0.506358	1.06972	1.28609	1.33394	2.56166	2.96325	1.23353	0.596685	1.41233	3.4099	0.853474	0.446484	4.55753	0.738705	0.650256	0.541025	2.32008	0.839245	2.32008	0.768756	1.37731	1.83876	2.62906	2.02629	1.37745	1.52658	2.42052
VIT_01s0011g00910	4.81118	4.37698	6.4631	3.86266	4.91804	8.39255	5.08424	7.69377	8.0985	4.10659	3.62238	5.52814	6.14865	4.73278	6.98912	3.81884	4.83047	5.20255	4.35102	6.22726	4.90736	5.15361	4.93561	3.13927	4.04681	5.68714	4.89271	4.27721	8.58288	6.28197	7.59369	8.12501	3.68332	2.66969	5.99506	3.49953	3.73622	4.53224	5.50251	3.69435	5.50251	6.87429	7.17978	6.99756	7.69091	6.40487	7.90834	5.28225	3.5739
VIT_01s0011g00920	1.226	1.31148	3.11867	1.90316	3.24048	10.6629	3.47925	2.93937	7.82895	8.99438	1.49795	1.74775	7.86495	1.20732	3.48708	2.89331	1.65392	3.62315	2.22532	2.94638	2.59224	2.33608	1.43858	1.76947	0.988473	2.43498	5.64819	8.50275	3.02773	0.83839	4.0997	8.53721	2.08368	2.02681	11.3122	0.912474	1.77554	1.24748	7.77873	1.48854	7.77873	1.56404	2.44451	3.48753	5.34034	4.16115	3.24828	4.05204	4.05506
VIT_01s0011g00930	62.1358	61.8274	89.0043	69.3297	83.3165	78.1989	47.5032	68.7906	88.7691	53.5251	56.5744	55.4048	68.4361	67.7659	42.0637	60.9803	73.2277	64.9512	68.874	60.9343	70.1669	80.4197	52.8285	68.7964	87.258	73.7072	106.159	101.243	71.4547	66.4217	58.8902	70.5581	78.9215	60.6888	136.699	89.0809	84.9971	36.7928	101.587	64.7969	101.587	54.1219	55.5964	84.0867	73.4296	92.0563	76.6852	58.7229	62.0408
VIT_01s0011g00940	9.43548	8.7165	15.3438	7.65607	14.1065	14.8189	20.1701	10.7145	16.1992	20.4676	13.2434	8.77583	14.6258	11.7453	12.4519	15.5318	8.1251	17.0833	15.3272	15.083	10.8295	13.0523	13.732	13.7988	14.9442	18.6593	10.0946	19.0128	13.8862	9.36861	11.4674	16.3145	13.6394	11.4195	15.5725	9.17681	7.31385	14.3314	11.6257	11.8149	11.6257	13.5193	14.2143	10.3497	8.30148	10.9889	9.4517	12.1068	20.7651
VIT_01s0011g00950	0.117674	0.0419597	0.136062	0.175362	0.105632	0.175447	0.0278289	0.102592	0.078411	0.0493314	0.215665	0.195711	0.0774251	0.0695288	0.217101	0	0.0501305	0.0802517	0	0.154254	0.132698	0.134533	0.0360204	0	0.284627	0.147609	0.0425196	0.0874406	0.0792568	0.0742804	0	0.202743	0.0999978	0.027791	0.0800978	0	0.0681679	0.0653104	0.0943098	0.0642931	0.0943098	0.225179	0.0360968	0.177216	0.0831206	0.126125	0.199537	0	0.0376658
VIT_01s0011g00960	0	0	0	0.028862	0	0	0.0183208	0	0	0	0.0283962	0.0184063	0	0	0	0	0.0330029	0	0	0	0	0	0	0	0	0	0	0	0	0	0	0.0333684	0	0	0	0	0	0	0	0	0	0	0	0	0	0	0.0164204	0	0
VIT_01s0011g00970	0.0112822	0	0.0104361	0	0	0	0	0.0196723	0	0	0	0	0.0148465	0	0	0.0177504	0	0	0	0.0197192	0	0	0	0	0	0	0.00815329	0	0	0	0.019265	0	0	0	0	0	0.0130714	0	0	0.00821895	0	0	0	0	0	0.0161233	0.00956548	0	0
VIT_01s0011g00990	0.198935	0.0945808	0	0.741153	0.079368	0	0.125457	0.231251	0	0	0.0972256	0.315107	0.130892	0.039181	0.183512	0.104329	0.169498	0.0452236	0	0	0.112168	0.151625	0	0	0	0.207953	0.0479215	0.0246374	0.044663	0.0837173	0.283079	0	0.056351	0.0313217	0	0.177674	0.0768282	0.0368039	0	0.0483074	0	0.0507574	0	0.0332883	0.0468403	0	0.0843327	0.0398485	0
VIT_01s0011g01000	0.095765	0.0431338	0.0839215	0.0976457	0.156849	0.240476	0.104894	0.149405	0.120908	0.0338078	0.0812899	0.100594	0.132653	0.113168	0.139485	0.118949	0.128833	0.0756225	0.23866	0.0440474	0.0909409	0.16903	0.0617139	0.103166	0.0731479	0.0821922	0.112916	0.164793	0.210476	0.0954486	0.0774591	0.208416	0.128495	0.0523759	0.182976	0.0810286	0.0934338	0.0727327	0.145423	0.0660921	0.145423	0.146604	0.0865826	0.151812	0.0996876	0.187278	0.149567	0.109038	0.0709863
VIT_01s0011g01010	0.0115205	0.0328635	0	0	0	0.0229022	0	0.0401757	0.0153532	0	0.0337825	0	0.0151602	0.013614	0	0.0543761	0	0	0	0.0201358	0.0129914	0	0	0	0	0.0289025	0.00832552	0.0256819	0.0620753	0.0145444	0	0	0	0	0	0.0205785	0.0400427	0.0127881	0.0184663	0.00839257	0.0184663	0.0529093	0.0424074	0	0.0325507	0	0.0195351	0	0
VIT_01s0011g01020	2.11209	2.08866	4.6368	2.93769	3.70766	3.80686	1.91805	2.89712	3.60289	2.29033	2.93157	2.72992	3.07583	2.76214	2.28606	2.43685	3.6471	3.34176	3.04028	3.10091	2.69933	3.82058	2.24127	2.21699	3.06522	3.24992	3.09339	3.3063	4.21077	2.06208	3.46227	4.75493	2.1538	1.33017	4.21711	2.16303	2.57756	1.65676	2.75352	1.90791	2.75352	3.96624	4.45749	3.53422	2.86447	3.3001	3.3188	2.09843	2.55999
VIT_01s0011g01030	1.1191	1.22564	3.1148	1.48905	1.93742	2.04596	1.04918	2.02103	2.39692	2.41279	1.45037	1.90874	1.30173	1.83021	2.00938	1.94935	2.16242	2.26238	1.81681	2.70695	2.11834	3.24429	1.33355	1.19566	1.95765	2.48171	1.55972	1.38844	2.44969	1.33716	1.96213	2.46181	1.22272	0.783459	2.15829	0.928108	1.96803	0.881765	1.48951	1.23016	1.48951	2.631	2.74631	2.10671	2.03271	2.22761	2.00778	1.45308	1.56078
VIT_01s0011g01040	14.0908	15.7183	23.1113	16.1721	25.625	20.988	12.1357	19.8024	20.7966	12.1317	20.2281	16.3898	14.5019	12.4264	19.5557	18.0001	17.1306	20.8258	20.4744	25.3633	19.2576	24.1083	11.1758	18.0799	20.2461	22.4768	16.9007	16.5028	24.9305	13.3288	15.873	19.6393	15.5843	10.3709	19.9651	14.2754	15.8382	9.96832	19.0803	15.8418	19.0803	21.5712	25.3409	19.9326	18.8963	23.323	17.5457	13.5986	16.5871
VIT_01s0011g01050	20.1814	60.2695	57.8962	39.175	75.3151	40.848	14.1665	30.7975	51.4105	46.5262	58.8661	28.6249	22.4391	51.1612	31.5442	29.6621	64.4879	42.9976	57.0181	67.0514	78.9992	68.1595	16.187	39.8035	48.8513	63.6331	57.9628	32.1592	68.1077	26.1146	23.0956	53.5241	40.0597	44.1292	30.9515	34.7946	32.0485	10.0656	28.8496	55.2823	28.8496	37.0881	111.395	32.2935	33.1045	28.8411	32.9269	19.6866	22.0083
VIT_01s0011g01060	2.52922	1.81157	5.06057	2.49911	3.50103	4.19727	2.82426	3.10625	3.56118	2.47097	2.76512	2.86357	2.65539	3.37869	3.63157	2.77683	3.28866	3.70477	3.76986	3.37313	3.6272	3.84707	2.48419	2.70101	3.92327	3.89683	2.65825	2.96211	4.47356	2.60307	2.65701	4.07347	3.35479	1.953	4.51105	2.35713	2.70101	1.9622	3.00532	2.20301	3.00532	2.99653	3.42722	2.48413	3.16143	4.25882	3.56153	1.98906	3.01302
VIT_01s0011g01070	1.64096	1.83446	3.77426	2.97417	3.29113	2.82133	2.85287	2.55196	3.96004	2.04519	2.9912	2.61329	2.85974	1.15302	6.21861	2.16309	3.02301	2.72217	3.27604	3.10066	2.7007	2.90706	1.90062	2.23454	3.00367	3.11544	3.84608	4.18538	4.0625	2.23966	3.48363	3.51497	2.03518	1.63398	4.83013	1.66364	2.77473	1.69844	4.33645	2.03546	4.33645	4.00579	3.10185	3.25051	2.06762	3.67609	3.12097	2.13211	3.1799
VIT_01s0011g01080	14.8568	8.26873	18.3531	11.7615	12.2287	20.9196	22.986	8.12353	21.6226	11.2935	8.27553	8.35539	22.1941	14.0973	8.11883	11.9054	9.21053	10.5301	13.3901	9.39693	13.9596	11.4475	14.3255	12.1102	13.5828	13.5602	19.7724	25.9324	12.2037	12.9109	7.53062	17.9987	14.3242	11.1068	37.9328	15.1743	12.6465	11.7181	21.4679	10.5303	21.4679	7.68868	9.78968	10.9302	15.5151	14.4917	12.5313	15.3032	10.8031
VIT_01s0011g01090	10.944	11.9926	18.9503	16.0108	19.3286	32.6341	29.7953	11.2866	27.6579	47.1104	16.2416	14.0159	28.9786	13.1693	13.1734	19.1081	14.6691	21.7537	20.8546	13.7629	16.0286	13.4274	12.0926	18.1768	16.6251	21.0943	23.823	29.2065	17.2591	11.7946	13.104	23.3396	17.4659	18.3446	32.5831	13.9463	13.8393	11.6296	21.1789	17.6952	21.1789	8.47906	17.1949	13.5336	13.6697	14.2095	11.4287	21.494	27.2552
VIT_01s0011g01100	1.74104	3.20419	4.96131	2.8038	4.30211	15.6866	5.1534	5.1902	12.462	15.6571	3.66435	2.72216	8.53612	3.18568	6.57964	3.97625	3.63674	6.35812	3.13801	3.43566	3.35666	3.72412	2.26929	3.00654	3.59989	4.79059	9.07118	9.0978	3.82054	2.41074	5.99381	12.5793	3.86582	2.3875	15.7501	2.00641	2.60277	2.07286	8.37214	2.41391	8.37214	2.79427	4.34146	6.76642	9.52109	8.18667	5.71402	5.36618	5.82451
VIT_01s0011g01110	4.92672	2.55147	2.06162	51.4377	1.56194	2.36107	4.27213	8.56497	2.8139	0.872872	3.24628	25.5713	2.41191	0.970335	67.9007	3.39118	4.74739	2.37996	1.63854	2.7422	1.45508	3.8221	2.6212	1.82384	2.09251	3.12681	6.19889	26.7488	2.2517	1.79562	3.17979	2.80419	1.09651	1.13584	5.13671	2.14771	5.57215	2.46584	18.1679	1.23908	18.1679	6.03823	6.00916	3.26816	10.3159	7.77416	6.60126	2.69626	5.12518
VIT_01s0011g01120	1.07425	0.255368	0.552052	0.711507	0.285725	0.593211	1.15734	2.08126	0.596516	0.500388	0.306261	0.907509	1.2173	0.282103	1.5415	0.469481	0.610192	0.407012	0.226073	0.208622	0.235552	0.773285	0.876886	0.14095	0.50524	0.224589	0.495987	0.79825	0.442163	0.979493	1.2229	1.2339	0.202863	0.0563791	0.839546	0.426418	0.587736	0.828087	1.05228	0.0869534	1.05228	1.64454	0.219686	0.778947	0.800969	0.682313	0.834893	1.1835	0.534883
VIT_01s0011g01130	1.68478	1.10908	3.53647	1.77039	1.34434	3.6069	1.83894	2.59873	2.96493	1.90157	0.98175	2.07333	2.24548	2.27172	6.77455	1.42729	2.20843	2.29799	1.9228	2.11414	2.72805	2.7987	1.45459	1.46238	1.88083	3.17007	2.12289	2.43964	2.93872	1.19985	3.0244	2.49339	1.54184	1.04065	3.78343	1.04173	2.02705	1.42659	3.91232	1.35323	3.91232	2.97598	1.85522	3.29628	2.47169	3.17942	2.9301	1.53163	2.29538
VIT_01s0011g01140	4.2435	10.0525	6.82659	6.76376	4.99069	20.2461	7.05105	27.9241	18.5394	6.34241	5.62666	9.85441	31.3198	4.84022	13.9561	4.17998	7.79706	4.93239	4.33316	6.77193	2.57991	7.25612	3.47894	4.47362	4.99818	5.13787	20.7732	17.055	7.50569	9.27053	15.6893	22.8873	4.39001	2.16124	9.81237	5.27302	5.00199	3.4816	18.6314	3.79026	18.6314	23.3301	20.0123	32.009	24.2404	21.4098	37.3234	20.8438	3.44888
VIT_01s0011g01150	0.37844	1.37396	1.52754	1.43555	1.2765	4.30875	1.22043	1.10978	2.08614	1.67304	1.26106	0.931852	2.17309	0.99606	1.33293	1.81328	1.08457	1.45469	1.79194	1.62355	0.892314	0.839097	0.631866	0.83961	0.998579	1.51045	2.62299	4.8317	1.15859	0.71666	0.998688	3.1712	1.34485	0.747511	4.99579	0.645262	1.09614	0.467814	3.08816	1.11529	3.08816	1.13235	2.06847	1.20894	1.82261	2.28622	1.42927	1.61258	2.37863
VIT_01s0011g01160	7.65259	4.47209	4.71915	10.4538	3.43475	8.45166	11.7635	7.50574	4.9576	6.41627	4.28547	12.1215	8.74155	3.45401	12.844	12.1235	5.88629	7.61097	2.91898	4.27268	2.51699	4.94156	7.61309	4.60204	4.49895	10.9993	5.64551	11.8073	3.65093	5.56864	7.89481	6.8671	3.25154	4.56849	6.75233	4.17677	5.41825	8.05214	7.58129	3.98755	7.58129	7.48467	4.6297	5.28218	4.57968	5.2403	5.36175	8.81408	9.04952
VIT_01s0011g01170	0.887008	0.189772	0.53332	0.859206	0.238872	0.837582	0.755172	0.811987	0.502394	0.334668	0.357644	0.90622	0.758706	0.340664	0.981886	0.907102	0.340089	0.635172	0.0840009	0.0387582	0.150039	0.371833	0.787399	0.314233	0.53637	1.00139	0.352558	0.840372	0.298713	0.559915	0.908773	0.420268	0.301508	0.230433	0.503138	0.673378	0.539532	0.615376	0.284357	0.339243	0.284357	0.543158	0.272092	0.534331	0.438586	0.443666	0.676837	0.932798	0.653015
VIT_01s0011g01180	3.50815	1.47908	3.53081	2.58111	2.38993	3.79405	3.43338	5.25141	4.42532	2.71014	2.47476	3.36553	4.07934	2.30749	5.86173	3.61018	2.65065	3.40067	2.61185	2.83442	2.77422	3.64921	2.83661	1.98015	3.01527	3.87474	3.2687	3.76268	4.02724	3.2312	5.25571	4.23859	2.00621	1.93843	3.46423	2.97557	2.79914	2.87774	3.5543	2.25026	3.5543	4.88076	3.09981	4.58546	2.83649	4.09907	4.31187	3.99089	3.53117
VIT_01s0011g01190	0	0	0	0	0	0	0	0	0	0	0	0	0	0	0	0	0	0	0	0	0	0	0	0	0	0	0	0	0	0	0	0	0	0	0	0	0	0	0	0	0	0	0	0	0	0	0	0	0
VIT_01s0011g01200	0.191284	0.109132	0.141552	0.0570118	0.320525	0	0.97712	2.33474	0.0509842	0	0.112183	0	0.302059	0	0.0705815	0.0601899	0.195574	0	0.144919	0.0668659	0.0862827	0.291586	0.187369	0.361411	0.18507	0.047989	0.138235	0.0568554	0.257671	0.241492	1.7638	0	0	0.108421	0.104162	0	0.0886479	0.764388	0.245288	0.083609	0.245288	0.351397	0.0938831	0.153639	0.16214	0.109345	0.162178	0.689686	0.097964
VIT_01s0011g01210	0.227232	0	0.840769	0.677261	1.08789	0	0.429908	0	1.81697	0.381043	0.333165	0.215957	0.299021	0.268525	1.67692	0	1.54886	0.929813	1.29115	1.58864	0.768735	0.692768	0.83468	0.357776	1.09925	0.285038	0.656855	1.85736	1.53048	0.573752	0.388013	1.95752	1.54479	0.429324	2.26852	0.811787	0.789807	0.37835	1.82115	0.331073	1.82115	0.347863	0.83645	1.1407	0.642035	0.324736	1.15594	1.3655	0.872808
VIT_01s0011g01220	0	0	0	0	0	0	0	0	0	0	0	0	0	0	0	0	0	0	0	0	0	0	0	0	0	0	0	0	0	0	0	0	0	0	0	0	0	0	0	0	0	0	0	0	0	0	0	0	0
VIT_01s0011g01230	1.68202	3.73703	5.0367	2.2656	3.80702	6.88049	4.23284	2.40647	4.33953	5.52361	3.90477	2.2134	3.88768	3.2491	4.03819	4.22399	2.38855	5.86794	3.92099	4.50404	3.61119	2.25173	2.7856	3.59903	3.8859	5.13955	3.31159	5.56034	4.76397	2.70886	2.98263	5.7217	3.70169	2.90294	6.29214	2.63858	2.19862	3.07591	4.51082	3.44823	4.51082	4.37414	4.94799	2.64137	3.76239	3.72893	3.08072	3.42108	7.16479
VIT_01s0011g01240	13.1774	11.5689	21.1566	13.7935	17.6524	15.3255	13.341	13.6121	20.1745	11.4161	13.3209	14.0051	14.5039	12.2907	19.5032	15.1755	12.4935	15.864	17.2541	24.6282	18.1697	16.6712	13.361	15.3212	19.9724	16.8963	13.4395	15.0045	24.2474	13.2998	15.805	17.1012	13.4128	10.6882	16.7896	14.1186	15.8881	11.0854	15.8123	14.3728	15.8123	19.8001	17.0356	14.7707	11.9061	15.1594	16.3765	12.1195	14.6575
VIT_01s0011g01250	0.552984	0.542248	1.56652	0.721069	1.03416	0.961894	0.719269	0.783427	0.967252	0.376713	0.506738	0.886859	0.955091	0.857684	0.765167	0.870018	1.17789	0.801395	0.916447	1.32896	0.701537	0.948316	1.05794	0.653004	0.835968	0.910428	0.674367	0.770456	1.35014	0.741766	1.29835	0.95275	1.05732	0.620343	1.12921	0.864298	0.920981	0.556281	1.10798	0.679798	1.10798	1.26982	1.31463	1.17979	0.830044	0.790267	0.908382	0.581531	0.929266
VIT_01s0011g01260	9.48126	7.78822	12.4437	6.58384	9.74388	7.40117	10.7064	10.7329	11.4448	8.86516	7.56932	8.77493	11.0396	7.27394	7.78456	9.52814	9.22024	7.31243	9.40199	10.2379	9.51629	10.064	9.29937	8.5974	9.72557	8.65529	8.14327	8.37322	10.6321	8.33508	10.4259	11.2039	7.59305	7.08101	9.7312	6.91624	8.6269	6.50202	8.51381	7.73874	8.51381	10.411	9.44091	11.4629	7.36346	9.2932	8.71199	8.77006	7.88103
VIT_01s0011g01270	5.21797	4.60525	6.64002	6.40126	6.86643	11.1181	7.09042	7.28876	8.68279	7.71059	5.95981	5.01386	8.11838	4.46282	5.3187	6.57667	4.51953	6.95987	7.5897	7.35652	4.87641	6.41599	4.55346	6.26388	6.83354	7.48561	7.43757	11.0322	6.95125	4.47665	6.64559	9.28818	5.83057	4.90208	10.2039	4.06811	6.01209	3.58405	7.02383	4.91431	7.02383	6.75233	7.35758	6.25185	7.16795	6.79779	6.42825	6.79096	9.0431
VIT_01s0011g01280	2.30454	1.04828	2.08563	2.32048	2.20663	0.866735	1.40228	1.95487	0.730453	0.438667	1.58899	2.59271	1.0819	1.76648	0.459647	1.4895	2.86568	1.51219	1.06172	1.65471	1.72784	2.2217	2.31838	1.94173	2.41045	1.64072	0.810204	1.24962	1.71159	2.15455	1.16991	0.643872	1.37615	1.17679	0.791388	2.53664	2.16488	1.24448	0.698855	1.43381	0.698855	2.40282	1.83418	1.51331	1.0735	0.640878	1.373	1.48217	1.33974
VIT_01s0011g01290	5.20731	4.9338	5.67697	14.19	7.03393	11.2392	3.99353	7.94482	13.4581	8.59174	5.91706	7.74154	6.65667	5.4723	16.7096	3.89155	7.00375	6.16406	6.2347	10.7267	5.38982	8.19297	2.66422	4.91934	8.00705	4.73571	13.5608	17.1913	8.64295	3.45142	5.97021	11.7915	4.96245	3.0921	12.5408	4.58434	7.15359	2.50822	13.9213	5.36506	13.9213	11.2174	10.3144	11.9687	13.8723	18.0994	12.1569	5.34202	7.71487
VIT_01s0011g01300	9.38134	0.270864	0.843192	1.07542	0.318216	1.13257	6.14384	9.60281	0.253085	0.923507	0.612563	6.10032	7.34713	0.403948	3.92409	4.30245	3.94803	1.29513	0.503562	0.730226	0.128492	2.83695	6.41765	1.25582	0.826814	0.809936	0.658748	1.10069	0.562792	8.67904	9.01487	2.81386	0.387311	0.14352	0.585999	1.42472	4.97252	4.65869	0.913201	0.221351	0.913201	9.36123	0.326223	6.59699	1.98531	1.89975	5.50653	8.44485	0.826695
VIT_01s0011g01310	0.381905	0	0	0	0	0	0.148758	0.744256	0	0	0	0.0427006	0.177374	0	0.0414466	0.0706889	0	0	0	0	0	0	0.192545	0	0	0	0.0162348	0.0166932	0	0.17017	0.268523	0.0387055	0	0	0	0.0401281	0	0.211962	0.0360092	0	0.0360092	0.0687821	0	0.112774	0	0	0.133327	0.0269996	0
VIT_01s0011g01320	7.95718	22.6735	20.9365	29.9088	25.651	24.1145	8.74832	17.0812	28.7262	6.73096	28.052	14.3853	19.3599	13.8331	20.7485	21.6442	23.8345	32.3913	25.219	33.2858	17.3282	22.5072	8.98513	22.1338	26.3894	35.9332	18.0308	18.4874	54.2134	14.5106	11.8663	19.0107	17.6712	12.3112	20.8787	19.4252	19.4831	5.74124	11.6775	20.9584	11.6775	28.3421	27.837	24.2155	16.5123	19.7613	28.1551	12.3474	15.3046
VIT_01s0011g01330	0.66749	1.87434	2.21891	2.02053	2.37178	2.36361	0.966867	1.30936	3.36363	1.69645	1.31508	1.1498	1.67439	0.887386	1.80874	1.31271	1.77725	2.10538	1.89637	2.7708	1.69361	2.22577	0.791746	1.87202	2.1695	2.56422	2.54754	3.31698	2.33217	1.0007	1.28225	1.83287	1.98529	1.00496	3.18042	1.22956	1.42586	0.625161	2.54107	1.80828	2.54107	2.01175	2.58503	1.94764	1.44394	2.41458	2.7412	1.10306	2.7241
VIT_01s0011g01340	0.689122	1.9658	2.33066	2.31065	2.62907	2.56864	1.05932	1.46445	3.64483	1.76948	1.51558	1.26892	1.87035	0.99249	1.90708	1.32137	1.79815	2.20299	2.0394	2.78532	1.67564	2.23225	0.764669	1.79706	2.13563	2.64732	2.55229	3.45648	2.72685	1.06032	1.36058	1.92937	2.04963	1.01719	3.32258	1.15401	1.49702	0.705182	2.69245	1.69431	2.69245	2.07695	2.6688	1.92428	1.58201	2.61593	2.757	1.21645	2.83996
VIT_01s0011g01350	1.05155	1.49984	0.875428	3.29084	0.629298	0.418088	0.89526	1.28349	1.68167	1.41067	0.462533	1.49906	1.10701	1.36691	1.55204	0.827211	0.71676	0.573714	0.995835	0	0.237163	1.92354	0.643769	0.4967	0.508696	1.18715	0.455955	3.12554	0.708252	0.663783	0.538677	1.4494	0.714878	0.198676	0.477178	1.127	1.34015	0.525263	0.505661	0.536232	0.505661	0.804896	0.774161	1.37248	1.337	0.300554	0.980704	1.39019	0
VIT_01s0011g01360	6.38669	4.37723	9.08222	16.2388	6.68866	8.533	5.86505	13.0345	8.45618	5.93731	5.59414	10.898	8.06334	5.35417	24.7903	5.90499	7.4734	6.19404	5.26279	7.64723	5.33145	8.78735	4.29083	4.97894	5.96855	6.29469	5.64945	7.16493	8.19823	7.77511	11.0119	9.78908	4.14099	3.37909	6.93493	4.27809	6.40254	4.66104	8.7083	4.16925	8.7083	11.2851	8.49807	12.7307	9.68179	11.4386	12.6758	7.36435	4.50011
VIT_01s0011g01370	2.84981	3.96869	5.50055	4.28035	6.44584	9.01095	4.62749	4.38221	7.71543	7.41281	3.94807	4.03063	5.49235	3.81848	4.63675	4.0953	4.12971	4.71344	6.75766	5.21628	4.50421	4.03629	3.59926	4.73434	5.69901	4.84145	6.97303	8.73731	5.59206	2.71963	4.25317	8.00294	4.08073	3.75207	7.8814	3.28677	3.22378	2.54066	6.86995	5.13294	6.86995	4.25965	6.27764	4.30307	4.97705	5.0347	4.7753	4.71958	6.1483
VIT_01s0011g01380	3.12863	3.95326	5.14709	4.41209	5.95624	7.34662	4.36985	4.13723	6.7999	6.12663	3.90987	3.61198	5.47099	4.119	4.26131	4.29464	3.25606	4.41056	6.40296	4.77099	4.26213	3.36082	2.93091	4.6946	4.92649	4.47766	6.64634	8.31629	5.60042	2.51836	3.83644	6.76513	4.104	3.86802	7.56552	3.11307	3.3572	2.35409	6.09192	4.63484	6.09192	4.33952	5.74543	4.63792	4.53857	4.44111	4.96692	4.61819	5.67256
VIT_01s0011g01390	0.271656	0.387465	0.548259	0.257621	0.266027	0.63823	0.350425	0.516739	0.493681	0.227769	0.289673	0.375531	0.389979	0.321022	1.09351	0.116564	0.210417	0.235793	0.28065	0.431642	0.389889	0.451748	0.393097	0.50549	0.418141	0.464678	0.42833	0.623936	0.365938	0.37414	1.01208	0.425494	0.335783	0.163309	0.448267	0.485247	0.515027	0.233013	0.197927	0.21589	0.197927	0.226839	0.393931	0.446305	0.314	0.423516	0.670026	0.445216	0.537532
VIT_01s0011g01400	3.40115	1.75852	4.79781	1.96406	2.69691	4.0568	2.3326	4.07719	4.30603	0.78421	1.55835	2.14146	4.25189	2.21057	8.00052	2.8762	2.02851	1.62367	3.30146	2.9723	2.97244	3.43479	2.96715	1.80735	3.59916	3.25312	4.02483	4.58076	4.35248	4.6696	3.41201	3.66245	2.818	1.80731	5.36328	3.4933	3.20169	2.26522	5.65615	1.82731	5.65615	4.36063	2.71261	3.67085	2.88295	5.89344	5.4789	3.73002	2.34063
VIT_01s0011g01410	0.0874259	0	0	0	0	0	0.041351	0.304883	0	0.293207	0	0.041544	0	0	0.0806478	0	0	0.0596232	0	0	0	0.133269	0.214091	0	0	0	0	0.0974463	0	0.0551868	0.149285	0	0	0	0	0	0	0.266874	0	0.0318445	0	0.066919	0	0.0877752	0.0617546	0	0.0741232	0.105073	0
VIT_01s0011g01420	3.95003	2.77817	4.44901	3.9973	4.37611	4.49949	5.37843	4.77193	4.77109	2.4132	4.57895	4.76752	3.97365	3.00902	6.79571	4.64813	4.50591	4.88309	3.65829	4.80232	3.79787	4.79379	4.46342	3.82068	4.52709	3.9448	4.6947	4.67768	4.81522	4.60905	4.09712	4.87454	3.12551	2.37974	4.80953	3.47928	3.87676	2.9714	5.13672	3.02817	5.13672	6.60505	5.48762	4.33726	3.92006	5.886	4.4192	4.21116	5.98391
VIT_01s0011g01430	1.21317	0.865177	1.27522	1.23267	1.78204	0.438496	1.14762	0.865375	1.4698	0.231176	0.808519	1.41502	1.01592	1.36847	1.01738	1.30139	0.939685	0.977795	1.56667	2.1204	1.30588	1.17684	1.08031	1.30236	1.20044	1.52179	1.55419	1.27027	1.55993	1.25313	0.941621	1.23512	1.68699	1.14606	1.95184	0.985013	1.66113	0.918172	0.707126	1.24533	0.707126	1.26628	1.82689	1.38411	1.63598	1.18209	1.35585	0.861579	1.34147
VIT_01s0011g01440	3.62109	2.27995	4.34536	2.43076	2.85032	2.72378	2.71566	1.87712	2.95633	2.18817	2.86984	3.41041	1.84594	2.77565	3.18988	4.20867	3.22424	3.51518	3.5219	3.59214	3.05337	3.38153	2.15695	2.61956	3.6297	4.46043	3.20623	3.85431	3.95499	2.59467	2.22819	3.25995	3.10488	2.92769	3.3456	2.79705	3.36385	1.75627	2.98056	2.70922	2.98056	3.29609	3.52247	2.94775	1.88955	3.72964	2.95947	2.07799	4.00973
VIT_01s0011g01450	17.947	20.7914	33.4924	25.5775	32.6432	31.4713	32.9167	16.6717	26.8422	13.602	25.2796	21.1531	24.4421	24.8203	18.2184	35.8811	24.7065	34.4206	38.2969	23.4234	31.9044	26.8799	22.3585	28.7511	31.278	42.6659	27.4121	35.6404	27.4485	16.7213	13.5162	28.2209	29.0372	28.0596	29.02	22.6785	24.5161	17.8338	24.6219	25.1208	24.6219	21.4758	28.0795	16.9959	18.9327	19.6	17.2096	19.9685	44.2511
VIT_01s0011g01460	26.5483	22.6138	15.1379	15.3829	17.852	59.6017	26.3098	34.6831	25.8129	18.107	20.3552	27.4025	31.7306	41.9263	29.8717	21.8424	24.9026	27.0358	17.9693	19.3797	27.2568	21.5164	21.7418	17.9327	25.2202	32.1527	30.7692	25.881	20.8418	25.7709	30.2814	47.4194	30.3172	25.1564	46.7258	28.3621	28.7162	21.9701	39.2639	20.4555	39.2639	15.0921	19.2263	35.3296	28.9035	37.6252	30.9262	25.2721	20.2105
VIT_01s0011g01470	7.79436	8.05938	20.0007	11.1591	15.0291	18.539	6.8662	11.2678	16.4893	7.69066	9.85638	11.6717	12.7354	12.7394	26.4436	8.4082	11.9773	11.8218	14.5597	17.2096	14.6262	15.0093	6.93735	10.4398	15.0008	11.045	13.4898	12.3346	20.772	11.5995	13.0217	16.7798	11.8157	6.58202	22.5837	12.3089	11.2127	5.77079	15.1445	9.02474	15.1445	12.0963	15.6703	17.3883	14.5375	20.2426	19.7732	7.96897	7.66598
VIT_01s0011g01480	5.67686	3.04896	13.1529	5.11931	9.03954	11.7318	4.57148	7.25892	6.92254	7.07159	5.35987	6.17778	5.3469	9.32796	8.33273	5.26728	8.87992	9.02506	9.01131	6.43302	8.18851	10.5111	5.07691	4.41344	6.64927	8.80606	4.62545	3.98965	9.2213	5.8543	7.19385	10.569	6.72197	3.62236	8.43215	4.64299	5.36773	3.91014	5.91298	4.58696	5.91298	6.24573	7.27686	7.04405	7.20907	8.10682	6.7665	3.25393	5.35143
VIT_01s0011g01490	31.2974	24.4722	53.4999	27.5835	47.6235	45.7089	24.4472	44.1992	46.1776	22.0612	36.4396	36.6003	27.3423	35	41.433	31.29	52.3176	49.1875	38.3908	44.0823	42.3341	58.1031	25.7441	25.9928	39.3481	54.6289	31.3659	21.4812	60.2061	34.9335	39.1933	53.7156	25.8513	17.5045	37.6602	26.7752	32.9427	19.2424	31.3422	25.3641	31.3422	43.6918	52.7714	41.9638	41.0857	46.4197	43.2722	21.5621	31.5724
VIT_01s0011g01500	0.74836	0.355797	0.461495	2.23047	0	0.991804	0.707924	0.434963	0.332443	0.418305	0.731492	0	0.984789	0.589569	0.920454	0.784937	0.425081	0	0	0.436	0.281303	0.380257	0.61087	0	1.20675	0.312913	0.540817	0.185363	1.34412	0.629861	1.70383	0.859579	0.847931	0.706962	0	0.445587	0.867044	0.969149	1.19955	0.181724	1.19955	1.14564	0.918247	0.25045	0.704821	0.356493	0	0.599614	0.638775
VIT_01s0011g01510	10.5436	9.77857	17.5757	14.2529	13.9141	9.93828	10.0544	9.93472	14.1421	7.105	11.7003	14.0189	8.0244	9.59125	20.6464	13.0643	14.3096	15.8448	12.8562	18.7111	12.7253	17.4483	8.92627	12.0416	14.9555	14.23	9.1705	11.2331	19.3654	9.97792	11.5032	12.6485	9.49537	6.39616	12.9622	12.7483	13.9326	7.06661	13.5421	9.00239	13.5421	18.957	15.5914	12.8003	11.7309	17.2342	13.2067	7.08313	18.3627
VIT_01s0011g01520	25.2577	27.6649	32.5119	25.0933	46.4303	21.7793	24.6793	23.8973	17.0433	15.5835	28.501	20.6013	14.8095	31.6862	13.4488	21.5961	29.8922	21.2228	29.6318	35.4657	35.453	35.2202	19.8604	27.1161	32.1188	25.5336	19.7317	26.4183	28.6545	20.6124	24.3124	20.2345	32.1321	22.7329	17.9516	26.3465	22.9168	13.2021	15.4426	27.9959	15.4426	20.4589	42.6558	22.7692	20.506	12.7325	13.2282	11.6557	18.5845
VIT_01s0011g01530	1.90229	1.75318	2.95078	1.78815	2.76723	2.67626	1.52266	2.24532	1.52109	0.907902	1.93093	2.53106	2.04114	1.45254	1.61982	1.47343	2.49354	2.11565	2.05093	3.01795	1.55113	3.43512	1.32585	1.47453	2.4068	2.16595	2.11497	1.52228	3.27212	1.92128	1.6991	2.622	1.89011	1.46529	1.6999	1.82968	1.79709	1.54309	1.45423	1.32184	1.45423	2.19532	2.5855	0.940254	1.52976	2.6349	1.81134	1.1959	1.38642
VIT_01s0011g01540	45.6888	39.2	68.7256	59.0788	52.9178	50.8632	46.6777	67.8998	66.1346	60.8205	44.6246	56.9827	56.2383	34.3053	53.5585	61.598	65.2793	52.4431	45.2649	60.0761	48.748	88.7186	42.4299	47.8103	62.5664	58.1053	56.0796	73.3848	59.2731	48.2748	65.0537	70.8465	37.2728	34.7947	62.7727	45.8281	64.0102	35.9692	53.6303	38.6092	53.6303	70.1589	56.0607	71.3476	55.3109	52.034	56.079	49.1667	62.0074
VIT_01s0011g01560	0.0294075	0	0	0	0	0	0	0	0	0	0	0	0	0	0	0	0	0	0	0	0	0	0	0	0	0	0	0	0	0	0	0	0	0	0	0	0	0	0.0471374	0.0214231	0.0471374	0	0	0	0	0	0	0	0
VIT_01s0011g01570	21.8753	13.5265	20.0038	16.471	17.7858	18.1974	28.1141	19.3242	17.9658	13.7077	15.4286	20.5999	21.2248	14.0058	18.861	28.1434	18.9704	18.592	17.8487	18.9511	15.0106	23.5508	24.741	14.2239	17.0168	23.4539	14.9564	17.0199	21	19.1768	21.7056	18.9738	12.4155	12.2537	16.0169	13.852	21.4658	18.5915	16.5308	13.2642	16.5308	22.045	20.1095	18.3206	13.8919	14.2813	14.7425	19.4089	23.3762
VIT_01s0011g01580	0.363293	0	0	0.0902323	0	0	0.630049	0.422307	0	0	0	0.230178	0.318712	0	0.223418	0	0	0	0	0	0	0	0.370685	0	0	0	0	0.0449924	0	0.229325	0	0	0	0	0.0549522	0	0.0701513	0.168027	0	0	0	0	0	0.0607907	0	0.08653	0.102671	0.0727709	0
VIT_01s0011g01590	2.43012	1.4191	3.7708	2.27905	2.73499	3.25268	2.44805	3.17243	2.66208	1.79856	2.27958	3.14871	2.24018	2.23423	3.45059	2.59827	2.71011	3.37361	2.74717	3.01099	2.33292	3.61128	2.26821	1.83097	2.62199	3.29091	1.95294	1.95514	3.81853	2.43832	3.15889	3.18731	1.76019	1.33655	2.89833	2.01813	2.34085	2.25403	2.47174	1.68504	2.47174	3.47478	2.81006	2.80261	2.49484	2.9383	3.21674	1.80132	2.40441
VIT_01s0011g01600	8.7863	5.16906	10.4468	9.73393	8.27179	10.4298	10.2051	9.44204	8.05898	7.61415	6.24039	7.98989	7.65265	6.84728	7.38595	10.1439	9.94564	8.21942	9.3384	8.83849	8.26866	13.3614	7.94603	7.82932	7.74659	10.8629	7.09571	9.09662	9.11092	7.12902	8.88677	9.83798	5.15672	5.63303	8.91119	5.60788	9.59385	6.71251	8.37585	5.9863	8.37585	9.38647	8.118	10.6195	8.60255	6.89551	6.73482	7.19185	8.01226
VIT_01s0011g01610	10.6455	12.5502	19.5343	10.7052	15.6766	24.7186	16.0743	17.8579	22.1842	13.8602	13.0281	9.6786	23.5757	15.7506	15.1694	12.1644	8.9965	14.0479	18.5783	16.1356	15.9737	9.54306	13.9529	15.1715	16.6079	13.7155	21.37	26.9469	15.6614	16.3171	23.9416	22.6658	16.5729	13.4088	31.1054	13.1408	13.3365	11.5606	23.3528	13.3876	23.3528	14.2211	14.1595	18.8561	18.5035	17.7696	15.9967	22.0867	19.1706
VIT_01s0011g01620	15.3857	42.5054	53.1453	30.9842	53.8348	50.4255	23.2082	43.0205	73.7968	50.496	44.3037	20.2867	41.2225	38.2468	39.6376	29.8764	34.9573	44.1453	51.1934	52.4502	48.5334	37.6098	20.3659	45.5031	45.4286	41.729	60.8025	64.0645	44.625	33.8609	42.7215	52.0614	40.7549	36.6637	60.8232	36.6435	33.7243	16.7708	58.4327	45.1866	58.4327	30.5559	52.4683	49.6117	46.7026	53.9785	45.7736	41.5638	48.3602
VIT_01s0011g01630	4.18932	1.03503	3.42252	1.55455	1.78282	2.60997	4.04651	3.92085	1.76876	1.55311	1.68696	3.62982	3.62812	2.44005	2.3033	2.73034	2.18436	2.51356	1.78587	2.20291	1.86277	2.61991	3.78792	1.39814	2.21715	2.73982	1.09714	1.45982	2.76858	3.94787	4.85054	2.94062	2.00011	1.40714	1.82414	1.86333	2.7131	3.26578	1.8366	1.48855	1.8366	3.39486	1.84818	3.56856	1.96268	1.85919	3.2058	3.07548	1.73903
VIT_01s0011g01640	2.01204	1.17786	2.32317	1.88617	1.79341	2.39765	2.23351	2.19208	1.80778	0.908923	1.86821	2.5514	2.02779	1.75055	2.26704	2.08954	2.10359	1.97408	2.08549	2.30146	1.7921	2.0375	2.1161	1.4745	1.86705	2.28894	1.59965	1.784	2.74856	2.03499	2.26299	2.3078	1.54823	1.22247	2.08619	1.7894	2.05494	1.47739	1.84681	1.32517	1.84681	2.35032	2.38871	1.86622	1.94041	2.3725	2.34108	1.71558	1.59145
VIT_01s0011g01650	4.66883	6.20593	8.13999	6.66625	7.57756	4.7136	4.11595	4.73108	6.1895	3.60712	6.34363	5.18057	5.46835	5.92166	2.61568	5.84566	6.83126	6.63487	5.83353	8.45933	6.06433	6.25996	5.11799	6.23492	9.69651	6.10185	6.99535	6.59348	7.0136	4.44388	4.54965	5.26442	6.77178	4.5722	8.18617	6.06921	7.6466	3.09323	6.38659	5.09289	6.38659	6.81059	6.71849	4.6384	5.38714	5.58927	5.30553	2.96721	6.76015
VIT_01s0011g01660	33.5663	23.8322	41.7646	31.528	44.2308	28.9226	29.9697	25.3684	29.7188	26.7763	33.1306	25.581	23.6879	32.1833	15.5503	34.385	37.5671	31.8895	36.5409	33.0909	32.9564	43.0967	33.3201	35.6113	43.1304	27.4681	23.2014	26.7678	34.1473	37.5376	27.8085	30.2114	33.4733	24.5673	29.3298	38.3201	35.6018	25.4117	22.8114	29.3741	22.8114	30.3452	33.027	23.0694	22.4984	20.2773	18.817	22.2453	27.7382
VIT_01s0011g01670	6.3285	7.17049	9.30065	4.23073	4.67215	9.28861	7.49718	7.83779	11.2715	8.77737	5.20306	7.02628	8.1722	6.36025	13.0943	5.49016	4.73694	4.84031	7.0574	6.71935	5.06893	9.37646	5.28651	6.61176	6.72376	6.30623	7.30892	10.5918	6.29407	5.89888	7.77651	13.1454	4.82503	4.63747	9.50102	4.22591	5.00231	5.61328	9.95437	4.99803	9.95437	10.9557	7.03944	10.0948	9.60892	8.1988	7.37138	6.89511	7.49688
VIT_01s0011g01680	1.20347	1.59092	3.61119	1.0717	2.67005	9.68647	4.83144	1.68899	5.02669	4.70066	1.85059	1.68774	5.81327	2.25465	5.52375	3.2096	1.22546	3.88354	3.00214	2.71909	1.96949	1.23047	1.9228	1.68689	2.44944	2.30126	3.98794	8.95361	3.28183	1.76023	2.85695	7.86408	2.04539	1.51124	11.4152	1.54673	1.02024	1.99568	6.49288	1.7962	6.49288	2.67367	2.95334	3.68377	5.05907	4.845	2.53843	4.18044	5.2051
VIT_01s0011g01690	2.44086	1.7112	4.1931	2.65104	2.46165	3.3132	3.47184	2.15378	2.29987	2.01679	2.63425	2.88705	2.23207	2.83553	4.42691	4.68639	2.58826	7.06964	3.24621	3.3365	2.71918	3.20723	3.37216	2.14024	3.15924	4.97449	2.20812	3.12245	3.60643	2.17125	2.73488	3.32971	2.63169	2.09367	3.43819	2.33307	3.45107	2.59789	3.30617	2.04077	3.30617	3.35665	2.84993	2.49808	2.39626	2.48314	2.49037	1.71894	10.7678
VIT_01s0011g01700	24.0186	15.5478	30.9336	13.2161	20.1234	19.0992	25.3425	18.6851	15.266	18.2794	21.6713	21.2465	23.0973	20.5233	31.7008	34.882	22.0387	50.1491	29.3948	23.5735	21.8766	19.9964	27.3728	19.1995	34.8575	34.9958	14.0196	21.2799	25.6348	15.8613	18.6137	19.4178	19.4687	18.152	25.8229	19.8015	24.8309	22.8672	22.8036	17.2281	22.8036	26.0215	21.5366	16.5092	20.8811	20.5949	17.0744	17.5422	86.5793
VIT_01s0011g01710	7.42019	4.24635	10.9526	5.33419	6.13386	11.0011	12.2756	7.92546	11.6	8.28887	5.33141	6.54444	10.4373	6.59324	9.49691	7.52661	5.65415	6.32364	8.37217	6.99103	6.94523	6.70349	6.87319	5.47476	5.66195	8.29581	6.95545	9.14459	8.26576	6.35522	8.73154	11.414	6.31525	5.18483	9.89009	5.39916	6.37203	7.09508	8.88851	5.61249	8.88851	7.94982	7.45941	8.47662	6.51759	7.40505	7.84225	8.94531	7.65272
VIT_01s0011g01720	1.58153	1.68286	2.15957	1.27196	2.02814	2.12096	2.81405	1.46638	1.67277	1.55756	1.6195	1.30027	1.53611	1.21629	0.602094	2.44875	1.34751	2.58518	2.13962	2.54485	1.68438	1.62635	2.5051	1.917	2.45918	1.77918	1.29713	1.81876	2.48549	1.23603	1.24312	2.07609	1.38664	1.62448	2.0505	1.30041	1.94869	1.82521	1.42848	1.56361	1.42848	1.55644	1.83275	1.2602	1.43632	1.07627	1.91556	1.44821	2.98916
VIT_01s0011g01730	85.1726	291.267	392.153	240.061	493.904	347.951	60.9217	84.0487	323.149	313.193	393.754	164.307	115.275	300.017	87.4727	281.238	317.015	414.496	348.51	410.492	364.267	273.778	138.911	364.631	390.048	255.878	246.655	198.3	483.337	138.099	83.3688	255.857	339.782	211.417	265.556	282.603	257.589	60.5544	153.804	295.517	153.804	238.657	371.353	101.947	168.329	261.992	146.818	94.4282	335.462
VIT_01s0011g01740	7.98227	22.1851	34.6068	17.1762	38.7961	26.3979	4.83403	7.99982	21.8225	28.5221	32.1027	14.6407	7.70629	20.5406	8.39567	19.6008	24.3441	30.3224	31.0144	40.1597	25.0694	21.7202	9.4996	26.1345	31.3069	18.9029	14.044	11.752	38.3376	10.9251	5.41388	17.3517	22.5052	16.3147	20.5147	17.7896	22.8612	4.61659	10.8816	21.0047	10.8816	16.8451	21.9686	7.19028	12.1726	14.126	12.4285	5.87268	17.909
VIT_01s0011g01750	5.90726	14.6171	15.1096	11.2041	20.6219	13.6116	3.55605	5.77439	12.5841	10.4311	18.7003	8.9316	5.71237	11.7932	5.94466	11.7583	12.7354	17.9459	15.6809	22.214	11.8595	11.87	5.31512	16.4176	18.51	9.65549	8.21459	7.981	19.2305	8.19229	4.05009	12.1825	12.5498	8.79348	11.6567	8.5534	10.992	3.17925	8.10584	12.9427	8.10584	10.3449	12.5747	5.75114	8.02926	10.1688	7.28497	4.24904	12.1472
VIT_01s0011g01760	17.1183	42.6043	52.8247	44.2042	60.7197	54.0077	13.9643	24.048	53.2002	51.5419	55.9893	27.9272	26.9041	42.178	24.1661	38.9266	46.6491	56.7178	46.8617	54.1461	51.1124	46.5897	20.3659	50.3044	52.9721	44.424	44.7755	50.5718	64.8836	24.8489	18.8164	49.4345	41.1083	29.5274	50.382	47.4138	37.8997	11.6934	40.2142	40.8447	40.2142	50.7143	58.5911	32.2163	40.6322	50.512	33.3166	25.4048	55.0152
VIT_01s0011g01770	18.3366	15.9374	18.0217	10.6742	17.489	22.2132	13.5514	9.99153	10.8821	0.720668	16.173	7.35193	21.1135	12.6966	9.25039	11.72	11.2292	14.0685	16.8224	12.0184	13.7314	9.60838	9.12099	21.8788	21.4832	16.3525	16.4606	14.69	11.3854	12.8408	9.78467	12.8345	17.0431	15.157	21.5823	16.6328	17.4273	10.2566	13.7774	13.8799	13.7774	7.23707	11.4254	15.3895	8.49999	11.6693	10.9312	11.7077	11.1884
VIT_01s0011g01780	35.7528	6.29931	28.6946	46.3852	5.34903	20.7999	36.6559	26.9532	9.59951	14.0185	11.255	32.7795	33.4872	4.59778	10.4763	37.3899	29.0288	20.6537	19.3192	17.9198	4.86184	27.731	21.8238	21.3581	7.50326	26.7769	16.1104	67.3553	26.347	20.9755	30.7046	18.2986	19.7485	13.8577	16.7967	14.651	33.6256	22.6155	24.1032	8.3882	24.1032	35.5764	12.5156	16.1002	24.2889	40.199	19.2129	24.0125	55.6044
VIT_01s0011g01790	0.782163	6.35895	6.43924	6.41087	9.64251	5.13119	2.2197	2.86404	7.81784	4.32828	9.17441	2.75041	1.64684	4.71393	1.44305	1.96894	7.73051	6.40109	8.59236	6.28857	5.9978	3.33844	1.72385	5.66496	5.86484	5.29816	8.19607	10.2293	10.0094	2.27117	0.267119	3.50378	7.04554	6.20672	10.3641	6.56656	3.62483	0.477522	8.65075	7.57832	8.65075	3.59218	8.15766	1.57058	4.53045	7.71272	3.64732	0.470024	7.61096
VIT_01s0011g01800	4.99937	3.91904	7.51569	3.91873	5.03198	6.3857	4.25259	4.43412	5.61337	3.33355	3.86703	3.34463	5.55315	6.40097	3.41344	4.1124	4.7627	4.48873	5.81558	3.66033	5.41574	5.83266	3.98127	4.98322	6.22711	6.35019	5.53029	5.353	4.48611	5.24809	4.66496	5.96844	6.50308	4.90132	7.11674	5.65341	6.47636	3.1374	4.53048	4.52525	4.53048	3.07342	4.18291	4.88497	4.68256	3.4429	3.88489	3.71866	4.2841
VIT_01s0011g01810	0.291151	1.49498	0.323182	10.1529	0.627259	0.463037	0.330503	0.710738	0.543219	0.390583	0.341507	0.774774	0.153254	0.481684	2.79322	0.824531	0.694592	0.476546	0.11029	0.407104	0.459656	0.44382	0.213894	1.00852	0.422539	0.58435	0.504975	0.519235	0.392199	0.147029	0.198864	0.501632	0.593801	0.440073	0.581328	0.208028	0.404791	0.0969557	0.186675	0.848404	0.186675	0.178286	0.857392	0.233852	0.164527	0.24965	0.39496	0.139969	0.820106
VIT_01s0011g01820	323.025	305.603	461.607	326.357	361.509	321.27	650.54	235.829	394.595	770.459	307.02	379.535	374.395	251.384	360.126	447.925	277.133	398.796	366.315	344.076	393.993	338.511	314.674	322.446	332.246	459.692	255.864	459.812	394.111	238.921	293.326	382.385	249.657	349.82	289.509	245.818	269.145	379.871	307.651	363.444	307.651	324.286	421.162	251.025	253.255	265.331	227.062	337.249	594.778
VIT_01s0011g01830	8.98858	11.1165	16.9097	16.1363	15.5361	15.1735	6.93327	16.8138	18.6634	9.22973	15.0557	13.0932	11.3667	10.0506	18.0878	13.9778	16.9489	17.7307	11.4036	17.9311	12.6168	21.261	8.31237	12.0475	16.9024	17.7335	17.5208	17.7196	20.9338	11.3599	17.4371	16.7772	10.5552	7.309	18.1656	13.2105	14.5885	5.13613	17.4322	9.71853	17.4322	23.3839	19.3009	19.1913	17.7617	19.9865	18.5779	9.52667	17.0443
VIT_01s0011g01840	0	0	0	0	0	0	0	0	0	0	0	0	0	0	0	0	0	0	0	0	0	0	0	0	0	0	0	0	0	0	0	0	0	0	0	0	0	0	0	0	0	0	0	0	0	0	0	0	0
VIT_01s0011g01850	4.82646	0.674903	1.53924	1.24578	0.707936	1.22287	3.83457	3.25903	0.798765	0.86621	0.913472	2.03866	3.60114	1.34201	2.18249	2.85378	1.53202	1.57049	0.985844	1.06137	0.818184	1.83932	3.74661	1.00578	1.22083	2.05767	1.31083	2.6195	1.30668	3.32544	3.94568	1.15495	1.40737	1.04302	1.95398	2.14123	2.67717	3.11208	1.90881	0.988166	1.90881	1.95583	0.832195	2.62082	1.71577	1.31864	2.36698	3.32688	1.59538
ENSRNA049995760	10.8139	5.14132	7.91904	5.03604	4.58401	3.13506	5.96727	8.24942	3.90313	1.32225	7.26699	10.7056	2.96466	4.79214	14.5476	10.2791	4.99077	9.83324	4.69376	12.2067	5.33515	6.86846	19.3094	4.25662	13.0783	8.76067	3.09339	4.52001	11.8357	7.67946	15.3879	2.7171	3.06318	2.55393	1.63573	6.43879	7.30853	13.5042	4.69453	5.58013	4.69453	10.6916	5.8051	6.55951	2.54619	2.25372	4.77525	6.49838	6.92279
VIT_01s0011g01860	3.29756	1.47555	2.39238	1.63805	1.70255	0.642686	3.30287	1.57838	1.12019	0.216848	2.27522	2.15074	2.04205	1.91019	2.62438	2.54318	1.54253	2.02841	2.32682	2.71225	1.82284	1.57699	6.72931	1.42525	2.5023	3.00094	1.30834	1.34528	5.0517	2.61215	6.07242	0.668405	1.53848	0.855137	0.938906	1.84793	1.34842	3.91158	0.725484	0.894952	0.725484	2.07865	1.90407	1.68783	0.730755	1.94045	1.97351	1.55419	2.1524
VIT_01s0011g01870	4.72535	6.80914	11.5571	8.34597	9.8219	19.1935	6.22676	13.0542	16.3396	6.55433	7.31317	7.08747	12.5772	7.91649	12.6465	6.27187	7.14098	8.14275	7.51354	9.51662	7.65313	8.68528	5.50008	6.38375	7.31401	8.24477	15.7112	15.6202	11.0804	6.37075	11.655	18.5946	7.13876	5.31817	17.5691	6.44339	6.99552	4.12282	15.8343	6.2331	15.8343	9.55591	11.2024	13.5006	16.6479	16.8963	14.7559	9.71071	5.78867
VIT_01s0011g01880	1.99611	3.50408	2.41456	3.43233	3.12425	4.57867	3.34076	2.40961	3.68334	5.53585	3.37694	3.94006	1.61646	2.72175	1.69971	0.966311	1.30826	2.09434	2.32658	2.68373	2.07782	3.97904	1.50404	1.2088	1.85699	2.50391	1.88639	3.65111	1.86154	1.5508	3.67068	2.1164	2.87062	1.88569	1.81161	3.83983	1.77898	1.70441	2.95345	4.02687	2.95345	4.70122	3.76808	1.38745	1.95229	3.73037	5.07715	1.29179	2.35913
VIT_01s0011g01890	1.65426	0.140167	0.303011	0.561391	0.411676	0.423283	1.22401	1.51363	0.567522	0.233456	0.408245	0.778304	0.905239	0.445169	0.634575	0.386534	0.446564	0.223402	0.248175	0.229017	0.16623	0.599212	1.74474	0.30946	0.594251	0.410909	0.56815	0.474657	0.353011	0.971862	1.5662	0.45151	0.306207	0.108309	0.683784	0.614389	0.417479	1.45447	0.577579	0.226704	0.577579	0.777289	0.20097	0.690657	0.601609	0.468136	0.999835	1.12204	0.188735
VIT_01s0011g01900	6.67654	7.22651	9.00101	30.0254	8.89789	10.5899	5.62149	6.72903	10.7278	5.83611	7.984	19.1708	7.6331	5.28785	42.7629	13	10.6913	11.7546	8.78911	10.2624	7.26201	9.92483	7.68205	7.56728	8.81901	11.6419	7.92179	13.8808	11.3856	7.41274	6.91313	10.7281	5.39198	5.1889	7.04784	6.85109	8.53086	3.87639	8.95615	6.8645	8.95615	11.0546	13.1017	7.86796	9.16457	9.87975	7.92891	6.88604	14.8837
VIT_01s0011g01910	0.739035	1.10679	1.7774	1.59694	1.68064	3.96675	2.4119	0.837608	3.54564	4.77122	0.433426	1.43985	3.64694	1.26633	6.54468	1.39528	0.944515	1.61283	1.74969	1.67921	1.08341	1.0139	1.04062	1.16361	1.51943	1.99314	3.17777	3.34987	1.8915	0.699763	2.4608	2.48294	1.25605	0.907598	3.95728	1.05608	0.727804	0.779331	3.31688	0.834488	3.31688	0.961663	1.22419	2.70826	1.98371	2.48195	1.62912	2.22053	2.46018
VIT_01s0011g01920	3.50241	0.111011	0	1.04389	0	0.154725	8.61423	5.56418	0.103725	0	0	2.07115	3.4823	0.3679	1.29235	1.10208	1.06103	0.212319	0	0	0.0877689	0.830503	2.57305	0	0.188257	0.488156	0.112493	0.115669	0.209687	2.45652	3.85416	1.60917	0.529122	0.0735259	0	0.139027	0.360699	4.31975	0.124756	0	0.124756	0.35745	0	1.40656	0	0	0.197966	4.77065	0
VIT_01s0011g01930	3.23111	2.24601	4.17747	3.46468	4.12511	4.2379	3.70998	3.31562	4.18726	2.11746	2.94047	3.19079	4.01732	3.43206	2.4667	4.31225	3.82254	3.70807	4.82551	3.64809	3.66041	4.05353	2.9467	2.68987	3.37767	5.02209	3.75214	3.36687	4.33249	2.85076	3.31039	3.98005	3.48427	2.88396	3.85601	2.75974	4.21686	2.02417	2.36931	3.03022	2.36931	3.27487	3.436	3.49757	3.02214	2.65377	3.07954	2.97275	3.60437
VIT_01s0011g01940	4.44568	1.37228	4.4192	10.2838	2.34283	7.74957	2.90303	3.99158	2.25492	3.22675	2.5781	6.22728	2.55401	2.97963	15.9144	4.0192	3.25075	6.78781	3.48749	2.98633	2.97431	5.36077	3.3107	1.88052	3.33026	4.36975	1.90608	6.92745	3.30714	3.47646	3.68234	5.05875	2.81932	1.64543	5.35961	2.34085	4.53572	2.09914	4.65317	1.43805	4.65317	4.7488	2.07612	3.64737	2.9528	4.03008	4.12084	1.61488	6.77521
VIT_01s0011g01960	17.8839	13.4149	20.469	17.1397	18.0393	24.8322	23.1147	17.465	22.7247	21.653	17.5889	16.0756	22.1202	13.5042	10.2598	34.1024	18.3963	27.1801	17.9138	18.9609	13.2786	22.0115	19.8211	16.8319	19.4378	32.0251	23.5344	24.4495	19.125	14.467	19.2795	24.7517	16.3253	14.1286	23.3426	15.521	17.2668	13.8716	17.0342	13.6727	17.0342	21.0575	19.3591	19.7319	15.787	16.7224	18.6453	16.4685	31.0696
VIT_01s0011g01970	0.588143	11.6089	9.898	2.1205	14.1016	47.2206	2.99718	28.053	34.1336	18.4524	4.00566	1.65885	38.0486	11.8154	11.3409	1.07458	2.10144	2.79479	3.30594	9.98123	6.71794	1.93769	0.998892	2.62873	5.78214	1.09474	40.3507	34.2861	6.61924	3.04193	26.7271	42.2001	5.96532	2.61673	55.9092	1.83003	1.64859	0.537025	54.3746	4.74066	54.3746	6.47687	21.5799	41.3535	61.1104	46.7704	47.8223	30.6231	1.6518
VIT_01s0011g01980	0.9791	30.3122	22.642	4.80643	23.7822	61.7125	3.43237	34.4457	81.9742	57.8508	7.17774	3.66734	58.8887	23.753	28.1583	1.9935	3.72945	4.47773	5.45425	20.3342	13.3143	5.88222	1.19883	4.9875	15.3239	2.38411	49.8626	41.6414	12.646	7.41658	29.1103	73.8274	13.0188	6.90983	55.1978	5.041	2.26875	1.27862	71.7309	12.0416	71.7309	13.2254	34.6277	59.7903	107.971	86.5051	70.4626	39.4553	3.98199
VIT_01s0011g01990	9.6983	1.99877	3.76537	4.24302	2.6091	4.20087	12.1622	8.4165	3.34977	2.40587	3.39182	5.98265	9.01555	2.49717	4.30904	8.88911	5.83731	5.73424	4.71861	4.31548	2.10705	6.13728	9.91379	3.92255	3.49719	6.08274	3.13461	5.157	5.4534	9.12678	8.1283	4.10071	2.41952	2.3745	3.08873	3.45677	5.43778	6.86415	3.28023	2.78716	3.28023	6.43591	4.72176	6.56581	4.08519	3.62389	6.11038	8.47462	6.74972
VIT_01s0011g02000	2.73277	2.55726	4.49394	3.68463	2.30169	3.82295	3.47416	3.22711	3.79608	3.95214	2.58637	2.36356	2.85407	5.45063	1.04037	8.71274	6.38151	4.79239	4.49129	3.28534	2.31534	6.43594	2.12447	2.77742	3.07766	17.829	6.94868	5.11425	5.86266	2.39132	1.80235	4.93256	4.74285	4.63048	3.0182	5.94034	2.16103	2.28712	1.71506	3.42332	1.71506	2.78901	3.5483	2.55497	2.06311	1.38445	1.23816	2.34599	2.46218
VIT_01s0011g02010	0.173061	0.229207	0.686074	0.460541	0.399477	0.516057	0.327421	0.452641	0.593065	0.0207289	0.398736	0.223215	0.406673	0.423629	0.821027	0.252831	0.379164	0.421519	0.67898	0.626566	0.515774	0.48993	0.302713	0.408727	0.538198	0.57373	0.544932	0.56032	0.699373	0.249699	0.295513	0.596344	0.33615	0.186843	1.21165	0.26497	0.372371	0.192103	0.614245	0.234137	0.614245	0.416327	0.500536	0.53367	0.611223	0.565306	0.429705	0.326849	0.364023
VIT_01s0011g02020	6.00102	7.53001	13.0343	10.075	9.59192	11.7032	7.04206	6.82131	11.5407	5.82765	6.84957	7.43589	10.196	6.95689	14.1547	10.0988	7.76662	9.68756	11.5819	12.1483	8.95159	8.68455	5.48756	9.74759	10.0136	9.67159	12.077	17.0466	12.0233	7.52823	6.87465	10.0121	8.00444	6.56605	18.7175	9.36245	7.6128	5.58621	13.9415	8.30067	13.9415	10.4078	9.55368	11.5161	9.06806	13.4611	10.5944	7.89707	11.4278
VIT_01s0011g02030	16.2584	0.911374	1.86512	3.13177	0.900747	2.99215	19.7991	18.396	1.57064	1.78582	0.791126	7.24676	5.90461	1.45984	4.45351	6.47865	5.03289	2.07234	0.995084	1.092	0.848659	4.50218	10.9184	1.31906	1.30513	4.59542	2.16518	2.70113	1.72148	6.59697	9.67433	2.61771	1.49625	1.43529	1.82995	2.91684	4.228	11.8844	2.20775	0.868909	2.20775	5.19528	1.13249	4.53347	2.74822	1.98865	3.73205	8.07207	3.10882
VIT_01s0011g02040	60.9691	66.021	167.169	81.5263	129.012	129.542	59.2396	90.9091	143.964	105.285	87.6167	96.8259	69.969	101.231	170.362	84.3514	103.039	119.14	109.715	133.617	135.609	131.799	56.3504	76.5547	118.32	125.353	78.6857	83.1904	170.983	77.0843	83.2768	150.239	79.6241	59.2149	125.117	76.6142	91.4807	52.5614	100.19	80.4169	100.19	126.347	129.721	84.1379	105.788	126.432	109.044	42.7799	106.125
VIT_01s0011g02050	32.678	43.3665	79.5679	43.4956	74.9203	53.3418	31.4115	33.2675	60.4283	12.2528	54.9949	36.5735	43.2691	47.251	71.7477	43.4294	45.5164	61.8469	78.1929	104.51	65.6439	52.5358	34.9417	59.7603	92.5909	53.8231	42.8304	47.9009	105.154	46.4315	43.2535	56.7214	51.8822	35.9706	62.1519	52.3528	47.3609	27.9373	55.6331	49.2673	55.6331	68.2962	67.6906	38.3922	35.8999	73.2116	58.1649	23.7597	55.3006
VIT_01s0011g02060	2.08221	4.21857	5.99708	6.20599	5.01269	8.98425	2.35021	3.91948	7.63107	4.76132	3.08761	5.30704	3.51847	2.43263	10.0404	3.27597	3.99172	3.13054	3.22672	5.99662	4.32258	5.73492	2.02801	3.65099	6.12383	3.5617	5.48893	5.09887	7.52214	4.06262	3.5151	7.74573	2.85523	1.72115	6.31349	4.69146	5.64729	1.78601	5.95455	3.17164	5.95455	6.0492	5.98079	4.29984	5.08095	9.02848	3.87181	2.50252	3.12038
VIT_01s0011g02070	7.35678	3.17746	5.52715	4.94124	4.27862	7.17515	8.4132	7.46779	4.74103	4.58999	5.19066	6.22036	5.93132	3.4489	5.95802	6.73822	5.47361	7.01939	3.3363	5.16144	3.38854	5.47557	5.79372	3.83388	4.63658	6.54213	5.4538	8.89293	5.69943	6.93314	5.86824	6.42685	4.25586	3.13231	7.05294	5.02815	6.5827	5.11826	8.52582	3.23322	8.52582	6.50358	4.55581	5.27088	5.17218	6.29331	4.9489	5.29262	8.49058
VIT_01s0011g02080	6.42859	5.19346	8.50167	4.79008	6.80769	6.8142	11.5092	5.47329	6.45894	5.12683	5.173	9.24796	7.88129	4.24353	6.46298	5.80776	7.29597	5.72002	5.20807	6.89084	5.77686	9.47413	6.34929	6.18774	7.16729	5.76449	5.39887	7.99578	6.37639	6.59424	5.72445	7.24698	4.60936	4.69707	5.92556	5.06871	6.41527	5.97214	5.01133	5.06733	5.01133	7.70778	6.59385	5.77356	4.50546	4.75503	3.92814	6.92645	6.38212
VIT_01s0011g02090	10.4333	6.81036	11.6022	8.4538	11.1399	11.0222	24.1616	9.44405	9.1746	20.5071	9.50855	9.49573	14.6861	7.27631	9.9926	13.0288	7.04357	12.2283	11.4733	11.9578	7.71506	10.3638	12.9493	11.1984	10.446	12.5333	7.33385	11.2902	11.4816	10.0769	11.0982	9.7492	7.65491	8.01151	9.00329	7.94346	6.91921	13.0448	9.27568	9.21	9.27568	12.2409	11.0704	10.4178	6.12132	9.91979	8.31409	11.1518	14.7817
VIT_01s0011g02100	4.09168	3.93205	7.01942	5.01645	5.31409	6.14382	9.6902	3.03596	6.3424	8.21164	4.59512	4.01276	6.09082	5.72683	4.79168	8.49201	4.12906	8.3516	8.10701	5.32559	6.62663	4.64472	6.14692	5.43714	5.2643	8.57249	6.16552	7.42857	5.2772	3.92005	3.24564	5.47473	7.10208	6.23662	7.41379	4.43191	3.91686	4.42107	5.41895	5.89807	5.41895	3.75386	5.67926	4.55962	4.05861	3.96047	3.13694	4.46421	12.7254
VIT_01s0011g02110	1.28517	1.08316	2.35958	2.08932	1.79458	3.79357	2.15515	2.68229	2.77669	1.50203	1.4846	2.27624	3.408	1.72581	2.73031	1.9607	1.79181	2.73563	3.31929	2.89289	1.66884	2.49335	2.14579	1.62492	2.21366	1.73423	2.82847	3.67522	2.41319	1.81917	2.1945	3.35492	2.15115	1.23247	4.01164	1.25216	2.07555	1.49141	3.18363	1.65968	3.18363	2.98095	1.79195	3.12801	2.33827	3.06104	2.31131	2.5041	2.36847
VIT_01s0011g02120	5.71474	3.4327	11.3276	5.43611	8.57392	8.79957	3.64266	7.98154	7.7606	6.52054	5.9019	7.37314	5.65722	7.86298	10.0732	5.41989	8.78932	9.42964	8.50001	7.57167	7.89718	11.0061	4.06197	4.15342	7.19101	9.56002	5.08135	3.73804	10.9719	6.7441	7.94522	11.2039	5.16511	3.7447	7.60205	4.63615	6.89989	3.78725	6.00593	4.22845	6.00593	8.409	8.0601	7.12578	6.96005	10.1429	9.01021	2.94922	5.63114
VIT_01s0011g02130	1.49825	3.83396	4.83026	4.72818	6.3291	4.42388	1.60488	3.80341	6.75353	2.95576	3.4566	2.13586	2.58046	4.21799	7.5202	1.80258	3.82964	3.78661	4.54871	5.62244	5.61525	4.50058	1.67262	3.57317	4.68981	4.09045	4.74495	5.35373	5.43142	2.28094	2.70885	5.58032	3.6698	2.89318	4.57921	2.79432	3.21645	1.11281	4.16739	3.32253	4.16739	3.17061	5.92064	3.34029	3.73522	4.975	4.50201	2.38325	2.48248
VIT_01s0011g02140	0	0	0	0	0	0	0	0	0	0	0	0	0	0	0	0	0	0	0	0	0	1.91336	0	0	0	0	0	0	0	0	0	0	0	0	1.13917	0	0	0	0	0	0	0	0	0	0	0	0	0	0
VIT_01s0011g02150	19.5783	10.4708	23.276	16.5097	12.5697	21.1108	24.0003	8.77887	19.5884	14.5128	12.431	17.1354	19.6091	18.2464	10.6777	14.9688	13.7016	12.3654	14.5011	11.5433	16.4607	14.853	17.474	15.4256	15.8197	16.2141	19.9401	21.7608	15.5923	17.7948	8.72475	17.7353	19.3642	13.5323	25.4053	23.8518	23.3699	15.64	18.6222	12.6913	18.6222	12.6933	12.7615	10.1419	16.6994	16.3359	13.7656	15.3489	12.4891
VIT_01s0011g02160	2.54667	1.19363	4.08911	1.61536	2.10474	3.61414	1.78974	4.73301	3.09587	2.23202	1.61574	3.06824	2.40426	2.3189	4.39233	2.11403	3.6297	2.62487	1.70461	2.2823	2.35726	4.02502	1.7181	1.35172	2.22488	3.43887	1.93034	1.68062	3.29447	2.40679	3.94208	4.40326	1.71046	0.986512	2.79744	1.98455	2.52218	1.62065	2.40241	1.20485	2.40241	3.44306	2.28606	4.18838	2.84356	3.67037	5.14868	1.86202	1.69266
VIT_01s0011g02170	0.0246883	0.0704262	0.022837	0.220749	0	0.0981586	0	0.0860963	0.0658036	0.0206998	0.0723956	0.117317	0.0324881	0.116699	0.227743	0.116527	0.0420702	0.101022	0.0467604	0.0431507	0.0278405	0	0.120915	0	0.0597157	0.0619378	0.0892076	0.055036	0.0665134	0.0311686	0	0	0	0.0233226	0.0224064	0.0881991	0	0.0274047	0.118719	0.0359704	0.118719	0.0755894	0.0302929	0	0.104634	0.141128	0.0209318	0	0.0632193
VIT_01s0011g02180	23.3431	35.8842	53.0592	31.8775	49.5593	68.126	90.1341	23.8468	42.2853	43.6759	42.3662	39.8309	49.5988	44.3295	35.7662	60.5714	29.7976	64.0221	56.3192	47.2569	45.427	31.9993	46.3938	36.6048	41.7117	69.4116	34.6185	47.5837	63.0446	34.5453	24.1058	55.6981	43.4195	38.1345	52.2301	29.7351	27.1667	46.2945	37.8541	41.2514	37.8541	35.446	63.2988	25.5861	33.1257	33.4195	23.1817	34.93	77.2849
VIT_01s0011g02190	2.4336	1.84538	2.84001	1.92044	2.51948	3.54166	2.57894	2.91845	2.94901	1.26989	1.8744	2.71785	2.81735	1.78982	2.48173	2.14866	2.20473	2.28294	2.33383	2.57543	1.91061	2.41052	2.20023	1.8916	2.40919	2.96253	2.32266	2.29287	3.17447	1.76305	2.58625	3.32603	1.75392	1.27559	2.86101	1.85253	2.59946	1.60429	2.74869	1.526	2.74869	3.03388	2.66478	2.61859	2.3718	2.97158	2.72061	2.19054	2.16927
VIT_01s0011g02200	73.2103	82.5448	80.2404	33.8183	104.617	70.7404	59.2343	148.882	86.0231	43.0497	71.5872	31.5468	68.776	40.7471	11.5017	60.8464	94.2316	71.5627	61.7207	112.369	79.5923	110.45	75.2742	62.1951	81.5342	68.2127	50.2091	53.0754	84.9197	68.1186	142.628	81.9677	37.3499	34.8148	54.0594	42.441	52.7334	51.2578	41.6219	58.5042	41.6219	57.4314	117.02	123.594	50.8949	29.2244	41.4428	73.5335	50.411
VIT_01s0011g02210	1.03943	1.25446	4.51159	0.953232	3.54087	3.33794	2.9498	2.78833	3.62292	3.01675	2.22739	2.65961	2.5252	2.55112	2.50775	2.89331	3.67874	5.12572	2.27159	2.23599	2.43446	3.53459	2.34959	1.63658	3.48114	3.41008	3.46692	2.85186	2.90806	0.807546	3.41326	4.40828	1.6307	1.5862	5.66014	1.57104	4.07601	1.9082	5.63913	1.63093	5.63913	2.69286	2.15836	2.80965	3.3887	2.85663	2.7794	2.69068	3.78776
VIT_01s0011g02220	2.42981	2.12971	4.98467	3.18594	3.73082	4.95126	2.90263	2.71492	3.91093	2.6186	2.91604	3.26878	3.30551	3.64041	3.40562	3.88983	3.37356	4.72863	3.80151	3.90138	3.62482	4.27873	2.47242	2.5856	3.69255	4.97817	3.27894	3.77151	5.00592	2.71821	2.96509	4.76796	3.64381	2.26379	5.82079	2.88988	3.56915	2.20768	4.06536	2.86006	4.06536	3.18435	3.7165	3.23335	3.29948	4.17213	3.39051	2.31722	4.39979
VIT_01s0011g02230	2.03935	2.1766	3.58035	3.12182	3.10507	4.85392	3.4646	2.419	4.08596	1.51214	2.80701	2.47873	3.17655	2.37715	3.76248	3.68872	3.04962	4.93877	3.7312	3.44317	2.48746	3.19329	2.68386	2.64302	3.35561	4.82045	4.00025	5.6286	4.46641	2.32943	2.77164	3.41803	2.82941	2.09691	6.05618	2.67633	3.10214	2.14053	4.09165	2.22341	4.09165	3.27065	2.99596	2.85535	2.82225	3.44972	2.57592	2.66775	4.60047
VIT_01s0011g02240	0	0	0	0.113822	0	0	0	0	0.0339293	0	0	0.0725883	0	0	0.281826	0	0	0.0694516	0.0482207	0	0	0	0	0	0	0	0	0	0	0	0	0	0	0	0	0	0	0	0	0	0	0	0	0.0255611	0	0	0	0	0
VIT_01s0011g02250	0	0	0	0.0784054	0	0	0	0	0	0	0	0	0	0	0	0	0	0	0	0	0	0	0	0	0	0	0	0.0130317	0	0	0	0	0	0	0	0	0	0	0	0	0	0	0	0	0.0247758	0	0	0	0
VIT_01s0011g02260	0.0797748	0.426687	0.756374	1.36716	0.692243	1.18941	0.226393	0.973702	0.451837	0.585258	0.409378	0.113725	1.02354	0.164975	0.478334	0.313777	0.237896	0.62566	0.113322	0.453154	0.337351	0.304014	0.170936	0.219809	0.144718	0.250172	0.432381	0.652067	0.188058	0.201428	1.08976	0.515422	0.237271	0.169564	0.452507	0.427493	0.0924264	0.121759	0.415581	0.217932	0.415581	0.580094	0.293654	0.840982	0.16905	0.0570028	0.422727	0.527327	0.178744
VIT_01s0011g02270	3.15183	1.2515	3.39833	1.84472	2.31164	2.94014	2.55358	3.73606	2.38178	1.34008	1.92428	2.88914	2.19155	2.18834	3.64581	2.11571	3.07089	2.59703	2.05737	2.82828	2.0266	3.37985	2.21567	1.65157	2.62738	2.7002	1.64004	1.49057	3.16085	2.76782	3.60778	3.08778	1.76588	1.10129	2.44767	1.99802	2.62357	2.24596	2.37464	1.33817	2.37464	3.12411	2.19292	3.04963	2.29658	2.94838	3.06424	1.7327	1.7663
VIT_01s0011g02280	10.2169	10.4477	22.4369	15.1966	16.9569	23.4908	13.597	11.2386	20.94	20.9148	13.1024	12.9836	12.994	16.4154	15.3884	14.47	18.0136	18.9364	16.078	14.4899	15.6559	18.6416	10.1603	11.2881	16.3902	22.0142	15.8779	18.2756	21.0977	11.4786	12.3617	22.2836	15.1484	11.2107	26.2492	12.9383	15.0975	8.7423	17.2376	11.9824	17.2376	11.7321	16.5717	12.743	14.7141	16.9204	12.609	9.46318	14.5562
VIT_01s0011g02290	0	0	0	0.193186	0	0	0	0	0	0	0	0.123202	0	0	0.239167	0	0	0	0	0	0	0	0	0	0	0	0	0	0	0	0	0	0	0	0	0.231559	0	0	0	0	0	0	0	0	0	0	0	0	0
VIT_01s0011g02300	12.7575	15.8347	27.5427	15.6012	21.447	18.2465	10.456	9.38183	16.4825	7.2262	16.5988	11.6385	14.0006	19.5352	12.3972	15.0536	19.748	19.2604	21.719	19.7446	21.8815	21.8593	13.3549	17.7866	22.7309	19.7287	16.134	17.7474	20.1039	14.5077	10.8089	16.8626	21.9306	16.8586	22.8914	22.962	21.8889	8.4318	16.3904	17.2217	16.3904	13.4176	17.5057	13.7862	12.8636	14.4044	11.642	10.329	14.2455
VIT_01s0011g02310	20.7221	3.21594	4.51892	5.36015	4.49779	1.4941	17.5711	11.3265	4.79345	2.11552	4.56525	8.82653	8.33606	2.09351	8.3197	10.3044	9.51397	5.49177	3.15206	6.28662	1.574	10.7203	12.3576	4.56438	7.01192	5.2526	3.49163	4.34817	3.76042	10.5052	8.8919	3.60726	2.18977	2.13001	1.85144	3.54805	5.72221	12.812	2.66756	2.3465	2.66756	10.0264	4.34749	7.22242	3.18533	2.60847	3.95986	4.96808	6.3923
VIT_01s0011g02320	2.47619	19.8856	7.17029	133.807	7.86035	8.02591	2.18963	3.37903	6.16955	17.2862	9.62891	52.643	1.70009	13.1678	64.256	5.75905	4.40302	8.73733	9.27801	4.6102	6.61666	6.48249	1.97732	4.40729	6.37999	22.6207	9.84209	14.4	7.25127	2.24267	2.29797	7.3269	4.20848	11.1875	3.41983	5.86542	3.4302	1.67309	3.36511	8.58805	3.36511	9.80648	29.0622	1.51327	1.7491	3.84643	2.55581	2.26437	4.61775
VIT_01s0011g02330	16.8462	23.2137	22.4944	16.9342	15.7951	15.2662	14.8561	13.7823	15.9736	19.9252	20.8959	22.3717	11.4484	16.8417	10.1473	20.9531	15.9449	16.5609	15.3639	17.0195	14.1796	20.9339	18.4878	14.5693	19.8716	22.7589	14.4866	14.9728	21.6444	22.7528	9.53941	15.9129	15.6091	15.4404	15.2106	22.1516	18.7964	16.8662	10.3132	16.5562	10.3132	31.1379	24.6603	11.5303	12.2172	8.72526	17.685	10.0818	11.2495
VIT_01s0011g02340	1.39446	1.65658	2.87617	2.04011	2.29219	2.81556	2.22838	1.66966	2.40668	1.27908	2.01252	2.03116	1.3559	2.15557	3.5064	2.22257	1.92953	2.52773	2.3998	2.85727	2.43062	2.12567	1.82777	1.89175	2.08715	3.39337	1.72605	2.49715	3.93342	1.72831	1.37397	2.54684	1.9059	1.74382	2.47828	2.25023	1.96574	1.40846	1.94923	2.10863	1.94923	1.75573	2.86362	1.48046	1.82084	2.41948	1.54654	1.28212	2.27487
VIT_01s0011g02350	0.222126	0	0	0.16551	0.531721	0.220788	0	0	0	0	0	0.316656	0	0.131245	0.409809	0.174737	0.757027	0.151486	0	0	0	1.0158	0	0	0.268637	0.278633	0	0.0825282	0	0	0	0	0.37752	0	0	0	0.128676	0	0	0	0	0	0.953928	0	0	0.317439	0	0	0.284398
VIT_01s0011g02360	1.73622	0.9005	2.33603	2.8226	0.75566	0.313774	1.04517	1.10086	0.841393	1.05871	1.1571	1.80007	0.207703	0.18652	0.873604	6.45654	0.806891	4.09043	0.896848	2.48285	0.889952	1.20301	0.773037	0.49703	4.58131	1.38593	0.912517	2.463	1.2757	0.597802	2.69518	1.08777	0.536515	0.894639	1.28924	0.281938	2.01156	0.525612	0.505997	1.03485	0.505997	0.966518	3.48604	1.10928	6.68947	1.57896	0.535285	0.948491	3.63757
VIT_01s0011g02370	0	0	0	0	0	0	0	0	0	0	0	0	0	0	0	0	0	0	0	0	0	0	0	0	0	0	0	0	0	0	0	0	0	0	0	0	0	0	0	0	0	0	0	0	0	0	0	0	0
VIT_01s0011g02380	0	0	0	0.748212	0	0	0	0	0	0	0	0.238581	0	0	0.463149	0	0	0	0	0	0	0	0	0	0	0	0	0	0	0	0	0	0	0	0	0	0	0	0	0	0	0	0.308026	0	0	0	0	0	0
VIT_01s0011g02390	0	0	0	0.712044	0	0	0	0	0	0	0	0	0	0.141158	0	0	0	0	0	0	0	0	0	0	0	0	0	0.0887615	0	0	0	0	0	0	0	0	0	0	0	0	0	0	2.19852	0	0	0	0	0	0.152939
VIT_01s0011g02400	0.0270718	0	0.0375626	0.0201717	0.032402	0.107635	0.0128045	0.0944082	0.108235	0	0.0198462	0.0514571	0.0356246	0.047987	0.124865	0	0.0230659	0	0.0256374	0.0473166	0.0152642	0.0206336	0.0497207	0.0213122	0	0.0169793	0.0489099	0.0201164	0.0182337	0.0341777	0.0924536	0.0932854	0.0230053	0.0255742	0.0491391	0.048357	0.0470477	0.0300504	0.086787	0.0197215	0.086787	0.0621652	0.0166087	0.01359	0.0764903	0.0773763	0	0.0650728	0
VIT_01s0011g02410	0	0	0	0	0	0	0	0	0.199214	0	0	0.142066	0	0	0	0	0	0	0	0	0	0	0	0	0	0	0	0	0	0	0	0	0	0	0	0	0	0	0	0	0	0	0	0	0	0	0	0	0
VIT_01s0011g02420	10.0949	2.07977	10.3754	60.3425	2.9535	0.44596	5.30524	2.54253	0.896889	0.282134	5.42705	34.645	0.442806	2.12078	17.7967	7.76475	77.41	3.82476	1.912	2.54859	2.78271	45.4809	9.61362	6.53436	8.41043	6.61289	0.405293	1.33356	1.35984	10.0541	0.766119	2.12578	3.05015	1.05961	0	4.60819	48.3429	4.23323	0.359581	1.63423	0.359581	2.40396	7.43194	0.337841	1.90152	0.160295	0.190197	4.17901	2.15417
VIT_01s0011g02430	11.3328	6.78313	10.4518	10.4549	8.2152	8.31432	9.33255	7.46904	6.4278	3.83188	7.86296	9.27994	6.99055	10.2634	3.70252	10.8519	10.1731	8.69491	9.23109	8.96063	8.21557	12.5709	12.6784	9.02795	8.81088	12.2061	7.05646	8.20812	10.3591	11.4332	7.86154	6.74098	11.2069	8.4755	5.67835	10.8446	13.5209	6.19626	4.00071	8.4647	4.00071	8.41638	9.47726	5.84143	4.2408	4.79604	5.97667	5.99946	8.0107
VIT_01s0011g02440	0.144537	0.199045	0.364213	0.133693	0.286337	0.708425	0.160301	0.256369	0.747243	0.810694	0.124228	0.239205	0.0688657	0.203196	0.321834	0.117622	0.233559	0.169952	0.202958	0.226491	0.191093	0.197534	0.14341	0.125558	0.192885	0.20944	0.306154	0.338872	0.251768	0.198206	0.204253	0.725612	0.156709	0.105937	0.866223	0.19586	0.161685	0.0871355	0.227684	0.107109	0.227684	0.236528	0.241561	0.147617	0.302767	0.178067	0.196494	0.140767	0.143579
VIT_01s0011g02450	0	0	0	0	0	0	0	0	0	0	0	0	0	0	0	0	0	0	0	0	0	0	0	0	0	0	0	0	0	0	0	0	0	0	0	0	0	0	0	0	0	0	0	0	0	0	0	0	0
VIT_01s0011g02460	11.072	2.46751	5.03358	8.32028	3.04947	4.72103	8.8521	13.2179	5.42851	3.09881	2.42121	9.1774	9.62363	4.53481	10.0395	6.75509	7.93282	3.15338	3.51497	4.89294	3.28103	8.94232	6.29695	3.31818	3.00523	5.80009	3.62564	4.24223	5.76248	9.19305	15.5761	7.07229	2.37895	2.46631	3.45421	4.52295	10.4591	7.57663	4.48726	2.33726	4.48726	8.45084	4.7279	9.94777	4.2215	6.02351	9.05394	6.25653	2.77882
VIT_01s0011g02470	33.5616	9.67219	24.8784	26.0352	17.1959	12.11	21.6366	23.2477	15.777	13.4916	15.6723	28.947	18.1499	15.4839	15.4798	27.4865	22.7196	13.7958	12.1909	24.1067	13.9981	33.8147	25.0501	20.9923	22.7967	18.4546	9.96739	11.7862	18.2696	30.0369	26.2992	14.8521	15.2369	9.44637	11.5788	20.3254	32.4923	20.9236	11.6067	9.79647	11.6067	32.0236	13.6798	22.7331	14.289	8.70557	15.5917	17.9579	12.6557
VIT_01s0011g02480	1.23077	1.24344	2.35284	25.1735	1.54675	2.03892	0.931411	2.39641	2.6927	1.10072	1.41355	4.79576	1.24169	1.2605	5.61996	1.09728	1.97495	1.38495	0.990721	2.31249	1.0178	1.95431	0.891624	1.2273	1.53809	1.96843	1.66028	2.05013	2.9428	1.21716	1.89145	2.65065	0.836713	0.697609	1.74998	1.72213	1.98445	0.825402	2.89344	0.851771	2.89344	4.27073	3.32236	2.37869	3.34708	4.64638	3.78266	0.961482	1.58894
VIT_01s0011g02490	11.3983	5.48799	13.7346	8.57402	9.90351	18.5351	11.4556	18.4657	18.7589	9.35461	7.39225	13.412	12.6186	9.47866	19.071	9.39356	12.0034	12.1579	10.9886	10.6884	10.1877	14.1024	7.38429	7.23563	8.78159	14.3434	11.227	12.8885	15.1268	10.9183	14.891	19.7424	7.46195	5.7998	19.4088	7.82094	10.1037	7.799	13.8623	6.34411	13.8623	14.3473	11.5439	15.864	14.91	19.2714	20.3199	9.66914	8.5401
VIT_01s0011g02500	8.65277	0	0.963434	1.19395	0	1.43344	9.77681	12.5729	0.640635	0.335873	0.704812	3.95943	5.79865	0.852098	10.6426	6.68071	9.28374	0.764952	0.151746	0	0.180695	8.30479	6.57258	0.504584	0	1.3065	0.231596	1.13115	0.323773	14.1607	6.97716	3.17487	0.272334	0	0.290852	1.288	2.59908	6.1364	3.72423	0.175096	3.72423	6.9911	0	9.0091	8.94166	1.94644	11.5477	4.91082	0.718055
VIT_01s0011g02510	4.13505	7.04272	8.79743	5.25601	8.15164	9.47751	5.3152	5.55604	9.36823	2.81439	8.80885	3.76806	5.60147	7.21474	7.6738	7.38592	6.13446	9.88673	8.24653	9.77814	7.21395	5.89545	5.18215	7.62126	9.11928	11.2283	10.6699	13.1763	10.7799	5.68105	4.31958	8.71689	8.92949	6.27306	14.901	8.77659	7.4117	3.71251	11.5797	6.69803	11.5797	7.4101	8.14786	6.78904	8.48766	10.3936	7.09422	4.85279	10.5886
VIT_01s0011g02520	0.52904	19.535	24.6179	8.03726	24.1145	26.8769	1.11212	2.99802	20.505	29.5467	20.1675	3.10054	1.87582	14.6048	0.460911	4.60102	18.506	22.8505	15.3921	17.9796	15.9256	15.8825	1.54744	16.3124	21.576	12.277	11.5227	4.87028	16.094	3.30241	0.70262	19.268	14.6111	11.5503	21.2729	12.7312	8.78549	0.840091	8.55066	16.3046	8.55066	3.7795	13.9745	1.97707	7.78532	5.10332	3.52603	0.476872	4.2711
VIT_01s0011g02530	2.93814	2.62114	4.30575	4.23095	3.87226	3.54391	3.28946	3.37704	3.78363	2.50037	3.01713	2.64594	3.41748	3.75816	5.29888	5.00351	3.65661	5.35839	4.06427	4.5391	3.54906	3.80781	5.12005	3.13604	3.38035	3.69939	3.23665	2.68206	4.09127	3.69546	3.53261	3.22312	3.01112	2.83798	3.2658	3.0664	3.49335	2.73617	2.83985	2.95809	2.83985	3.80723	3.17306	3.83374	3.04703	2.98797	3.12551	2.68479	7.18555
VIT_01s0011g02540	1.26702	3.4017	5.44638	4.5538	12.6671	13.1865	1.62157	3.37885	4.46965	3.68688	6.99365	3.61245	4.80576	8.89549	1.10003	7.62188	10.2873	11.0806	4.51721	7.55541	3.4459	4.9989	3.65025	8.80109	6.30955	6.63782	4.20115	4.81822	5.01985	6.58653	1.27265	9.88759	5.9535	4.64689	2.84094	7.45528	4.74926	0.785941	2.74769	3.58345	2.74769	3.53699	7.68178	2.84347	3.6852	2.55626	2.08527	4.03086	3.91242
VIT_01s0011g02550	0.385364	0	0.21388	0.229714	0	0	1.16653	0.537556	0	0	0	0.219746	0.101422	0	0	0	0	0.21025	0	0	0	0.117487	0.377477	0	0	0	0.0556982	0	0	0.194606	0.39482	0	0	0	0.0699489	0	0	0.641646	0.12354	0	0.12354	0.471955	0.0945693	0.154762	0.108883	0.110144	0.130691	0	0
VIT_01s0011g02560	0	0	0	0	0	0	0	0	0	0	0	0	0	0	0	0	0	0	0	0	0	0	0	0	0	0	0	0	0	0	0	0	0	0	0	0	0	0	0	0	0	0	0	0	0	0	0	0.219489	0
VIT_01s0011g02570	0.260121	0	0	0	0	0	1.72246	0.453563	0	0	0	0.247214	0.684601	0	0.479908	0	0.443259	0	0	0.454644	0	0	0	0	0	0.326294	0.187982	0.38658	0	0.328398	0	0.448169	0.442096	0.737194	0	0	0.301374	0	0	0	0	0.796424	0.319172	0	0	0	0.220541	1.87577	0
VIT_01s0011g02580	0.0351452	0	0	0.0261874	0	0	0	0	0	0	0	0	0	0	0	0	0	0	0	0	0	0	0	0	0	0	0	0	0	0	0	0	0	0	0	0	0	0.0292591	0	0.0128015	0	0	0	0	0	0	0	0	0
VIT_01s0011g02590	0	0	0	0	0	0	0	0	0	0	0	0	0	0	0	0	0	0	0	0	0	0	0	0	0	0	0	0	0	0	0	0	0	0	0	0	0	0	0	0	0	0	0.358699	0	0	0	0	0	0
VIT_01s0011g02600	19.259	1.27341	2.59553	7.22266	2.59514	4.31035	29.8009	12.6764	2.0397	0.855502	0.935013	8.72745	17.7908	1.50721	10.3536	5.81929	9.7803	2.08758	2.4157	1.56046	0.143828	5.63823	9.99462	2.20898	3.08499	3.19979	2.48863	4.26485	2.23351	8.37308	19.3831	5.93317	2.38446	1.44585	1.2733	4.55648	5.61527	11.68	4.90654	1.20788	4.90654	16.4012	0.782485	11.2686	3.4235	4.73905	7.13699	24.6794	1.9596
VIT_01s0011g02610	0.227887	0	0	0.339606	0	0	0.64672	0	0	0	0	0.216579	0	0	0.420438	0	0	0	0	0	0	0	0	0	0	0	0	0.169337	0	0	0	0	0	0	0	0	0	0	0	0	0	0	0.27962	0	0	0	0	0.821661	0
VIT_01s0011g02620	4.2489	0.224453	0.582264	0.938057	0.470878	0.469256	4.46591	2.33235	0.31458	0.329858	0.576824	1.94426	3.62396	0.371927	1.30649	1.60932	2.27937	0.536608	0.894171	0.687621	0.0887296	1.55924	2.02316	0.991093	0.761272	0.592199	0.625483	0.467742	0.211982	1.49004	5.64298	1.22009	0.133728	0.222992	0.214232	0.421645	0.820456	2.96958	0.126122	0.34392	0.126122	2.40908	0.289636	3.00191	0.333475	0.112446	1.13409	3.78264	0.302226
VIT_01s0011g02630	8.65049	0	0.0869761	1.54135	0.337621	1.30845	9.962	8.85338	0.125308	0.315346	0.413585	1.42978	3.09332	0.111114	0.867372	1.62727	2.24318	0	0.17809	0.493027	0	2.86662	3.91436	1.18436	0.227431	0.353841	0.475654	0.489085	0.12666	2.25544	7.54618	0.972009	0	0.0888256	0.0853361	0.503868	0.326817	6.31453	0	0.0684978	0	3.88647	0.230745	3.02089	1.19551	0.537494	0.797199	7.11943	0.120387
VIT_01s0011g02660	1.94451	0	0.0449674	0.338075	0.135763	0.257706	2.88179	2.26038	0.0863807	0.0679318	0.047517	0.569808	1.02354	0.0574468	0.448438	0.560876	0.690322	0.0442042	0.153457	0.0849663	0.0365464	0.86454	0.932515	0.204108	0.0783892	0.162612	0.105393	0.192656	0.0436562	0.736472	2.24125	0.22335	0.0275404	0.0306157	0.029413	0.0289449	0.262837	1.42998	0.0779215	0.0118046	0.0779215	0.893039	0.0795313	0.862257	0.228922	0.0694722	0.219818	1.86962	0.0414942
VIT_01s0011g02670	0.819263	0.762078	1.18617	0.583909	1.40691	0.637301	0.303259	1.18008	0.712057	0.388252	0.783389	0.236969	0.328115	0.715583	0.591454	0.6725	0.728383	0.291509	1.01198	1.49418	0.84353	0.705874	0.305297	0.560838	1.37852	0.357454	0.592057	0.71465	0.911668	1.21418	1.45977	0.552338	0.302696	0.370147	0.517244	0.19088	0.330154	0.276775	0.570957	0.778468	0.570957	0.436239	1.00525	0.536437	0.452895	0.407237	0.362403	0.727774	0.547275
VIT_01s0011g02680	0.449939	0.160438	0.208099	0.335258	0	0	0.31922	0.392271	0.299813	0.377248	0.164924	0.106903	0.148022	0.132926	0.207528	0.353947	0.19168	0	0	0.196603	0.126847	0	0.137728	0	0	0.9877	0.243868	0	0.303047	0.42603	0	0	0.382353	0	0.102088	0.602778	0	0	0	0.081944	0	0.3444	0.27604	0.112934	0	0.321503	0	0.13519	0.14402
VIT_01s0011g02700	0	0.154769	1.02882	0.485118	0.422094	0.161785	0.0256617	0.189205	1.19303	0.0682347	0.159096	0.0257815	0.17849	0.416744	1.60156	0.12804	0.600947	0.222007	0.822085	1.13794	0.764779	0.496226	0.232508	0.640683	0.524925	0.340286	0.294064	0.100789	0.913561	0.273984	0.0926439	0.186955	0.184421	0.179388	0.443162	0.0969132	0.125719	0.105393	0.347862	0.513815	0.347862	0.0830576	0.166429	0.299595	0.229943	0.503981	0.505996	0.326034	0.208396
VIT_01s0011g02710	271.207	1810.81	1645.92	1104.02	2945.62	1028.3	298.415	415.336	1594.14	863.236	1813.4	694.649	556.097	1124.93	283.753	860.425	1557.67	1466.48	1918.89	2520.78	1815.37	1110.86	343.469	2185.71	2161.29	1146.49	1152.8	974.303	2125.05	578.848	286.161	1092.65	1298.97	1398.56	996.516	1001.28	791.498	196.693	753.343	1769.16	753.343	1165.77	2238.47	550.529	659.865	1036.94	668.394	370.419	1228.88
VIT_01s0011g02720	96.5967	2693.17	2198.2	1688.38	3609.22	1223.09	267.413	220.173	2013.03	2583.11	5054.45	282.161	225.358	1534.32	157.831	1519.27	1852.08	4079.02	4321.91	5129.84	1810.7	998.498	462.856	4525.21	4936.36	2722.77	2948.11	1804.91	4079.48	842.502	136.646	903.121	2788	1375.36	2968.97	1704.32	644.981	238.015	841.221	1629.43	841.221	976.667	3962.27	219.954	631.263	1144.29	637.123	229.155	2352.1
VIT_01s0011g02730	3.44098	1.21916	3.38568	3.00487	2.07236	1.3071	3.44165	3.43944	1.51884	1.4701	2.6029	6.08223	1.73048	1.70939	3.19442	3.17238	3.62274	3.04921	2.11709	3.29441	2.00195	4.34324	3.30078	2.20853	2.70364	2.28189	1.25126	1.88918	2.56855	3.45873	1.64669	1.69926	2.01149	0.745367	1.27304	2.19236	3.83433	2.72479	2.35377	1.43697	2.35377	6.64334	1.74801	1.38629	2.81762	2.85026	2.06262	1.9229	3.92861
VIT_01s0011g02740	14.1549	25.4675	73.1813	42.3215	58.1157	22.4996	7.7551	16.2941	18.2488	19.8155	58.8332	32.2762	14.6977	42.5614	10.9213	47.9726	53.7988	93.853	61.6159	71.4225	45.8461	59.4308	25.0992	38.3132	70.0601	69.0991	12.1665	18.3307	58.386	29.9405	16.5035	28.4931	43.5209	30.5984	22.8345	25.4571	48.3624	10.6994	13.081	37.0592	13.081	28.3263	45.764	21.134	15.7578	19.9094	22.4365	11.061	83.7041
VIT_01s0011g02750	1.2086	0.246261	0.479128	1.5438	0.206651	0.686467	3.26655	1.95686	0.80534	3.61907	0.506295	1.88703	3.06725	0.612096	2.7076	3.93882	0.588432	2.59048	0.327017	0.150886	0.584104	1.57915	1.58553	1.22331	0.835238	0.866317	0.374321	3.52817	0.581447	0.871903	2.6534	1.48737	0.586887	0.652422	1.80203	0.308408	1.00019	1.72488	1.10701	0.691783	1.10701	1.45373	0.317778	1.82014	0.487835	0.740228	1.75662	3.63139	4.97386
VIT_01s0011g02760	1.11046	2.16739	4.6494	3.22262	3.63756	2.90467	0.939887	1.01909	2.88191	2.15614	2.65646	2.05518	0.922921	2.07199	0.970456	3.03445	2.48985	4.78307	2.43534	4.49469	2.76813	2.76185	1.00186	2.02449	2.54461	3.51905	2.44973	3.69151	4.40886	0.442718	1.49699	3.82649	2.88065	2.04286	3.97825	1.04398	2.03143	0.519008	2.43574	2.12885	2.43574	2.05787	4.51794	1.17358	1.89906	2.25515	1.33792	0.842916	4.11568
VIT_01s0011g02770	0.740419	3.2738	3.90391	3.66881	5.80462	3.643	1.41833	1.25876	2.81223	3.04192	4.61378	2.49807	1.09613	1.88118	1.16112	2.44631	2.52342	4.9738	3.43582	5.79118	3.59031	2.8781	0.838588	2.68131	5.05933	4.0634	2.30084	3.67251	5.41084	0.81792	0.979841	3.73138	2.3595	1.97597	3.84709	1.68628	2.29473	0.739696	3.44178	2.77785	3.44178	2.32365	5.13304	1.431	2.53658	3.51828	1.49092	0.778642	4.97697
VIT_01s0011g02780	2.54455	1.11671	3.16849	2.91691	1.40564	1.751	3.14769	2.90101	1.43469	0.492337	2.00889	4.74357	1.03029	1.73478	3.06951	6.00506	5.33667	3.3372	1.48291	1.8816	0.77254	6.11659	4.07423	2.31137	3.78752	2.57804	1.62669	3.12708	1.31833	4.20089	1.1698	1.34894	1.66333	0.924534	0.977034	3.84594	6.80329	2.11839	1.56872	0.285181	1.56872	4.64449	2.64186	3.14427	2.21216	5.31474	2.24035	1.29384	4.63625
VIT_01s0011g02790	1.29847	0.185201	0.480439	12.9647	0.621651	0.25813	0.491323	0.226409	0	0	0.38076	1.97446	0.170869	0.306886	8.14503	0.817159	0.442531	0.708429	0.245934	0.453898	0.292851	0.395867	0.47696	0.204443	0.314071	1.30303	0.750691	1.25432	0.174912	0.163929	0.443443	0.223716	0	0.61332	0.47138	0.463878	0	0.288267	1.45692	0.756737	1.45692	1.39145	0.637295	0.782194	0.733755	1.85563	0.220179	0.624228	1.32999
VIT_01s0011g02800	4.47846	0.0912521	0.473443	0.143014	0.114862	0.826704	6.3547	3.96024	0.170525	0.375493	0.0938039	0.395222	2.86248	0.226812	0.53116	0.553616	0.272554	0.392688	0.181764	0.223644	0.0360733	0.487628	3.32927	0.251833	0.309498	0.280887	0.231175	0.451635	0.215455	1.29234	5.46232	0.440917	0.163103	0.302194	0.26129	0.0571403	0.370621	3.79942	0.10255	0.186429	0.10255	0.342797	0.157003	0.835036	0.723069	0.182861	0.515309	3.30636	0.163828
VIT_01s0011g02810	11.3242	7.40475	19.8583	9.18514	16.4992	13.541	9.13614	14.6747	11.8533	9.08079	11.1632	13.0204	7.5423	13.4277	14.787	9.10247	16.0765	18.0237	15.3996	16.6647	15.9452	19.3671	7.86786	10.6397	13.2663	14.863	6.68408	6.72952	20.6787	11.9593	12.2502	14.766	9.72809	6.47114	12.7489	8.00573	9.92055	7.95484	9.06345	8.3114	9.06345	14.0057	14.1411	11.261	11.6389	14.0668	13.2572	6.7865	9.5705
VIT_01s0011g02820	14.3416	14.3086	22.6789	17.4573	18.4791	24.8259	20.8862	20.1907	20.7436	20.9563	17.2679	19.8122	16.8953	14.8107	22.5585	21.5588	16.221	24.6544	17.4671	23.9186	18.5672	19.6262	15.7644	13.387	17.671	24.5359	16.9898	20.6252	29.0997	14.9369	18.6511	25.3296	11.9885	12.1713	23.9498	12.7928	14.3332	14.3566	21.1711	15.3176	21.1711	25.6603	27.3233	18.6806	21.4048	24.1729	20.314	15.9714	25.7348
VIT_01s0011g02830	0.0548002	0	0.202763	0.163331	0.19677	0.217881	0.0518392	0	0	0.321628	0.160695	0.0520811	0.0721132	0.259035	0.505516	0	0.0933824	0	0.103793	0	0.0617971	0.167071	0	0.172566	0.13255	0.206223	0.079205	0.285046	0.0738192	0.0691843	0	0	0	0.103538	0.248675	0.097887	0	0	0.175679	0.0399214	0.175679	0.0838922	0	0	0.232254	0	0.0464619	0.0658619	0
VIT_01s0011g02840	7.23287	0	0.149508	0.361298	0	0.401638	7.83588	4.65012	0.26925	0.135516	0.236978	1.49768	5.6895	0.14325	1.26733	1.39861	1.2394	0.110228	0	0	0	0.923926	5.78859	0.0636209	0	0.253432	0.058402	0.0900768	0	5.86652	7.24476	0.626566	0.068675	0	0.220034	0.866127	1.54491	6.45883	0.647687	0.0883086	0.647687	2.47433	0	4.46254	0.799181	0.288728	1.81572	4.71066	0
VIT_01s0011g02850	6.44654	3.59051	7.77424	4.92255	4.44776	7.2815	7.25738	5.38806	5.9464	4.92487	4.74546	6.55706	6.3624	4.62748	5.08668	6.93625	5.37914	6.77634	5.32293	5.26122	5.21191	6.17225	7.09415	4.2991	5.44459	7.13417	4.87048	6.13631	6.85381	5.80131	7.34617	7.94007	4.82172	4.25289	7.32545	5.75758	6.20352	5.81042	5.72168	4.2208	5.72168	7.80943	5.70369	6.0845	5.23101	5.65326	6.40293	5.60276	6.49733
VIT_01s0011g02860	143.421	186.168	350.48	284.148	344.593	179.22	60.8092	79.3245	144.816	120.729	274.179	233.567	92.7521	299.281	59.4838	199.24	462.322	373.506	269.277	254.961	292.257	430.784	125.685	192.346	309.964	315.151	170.302	95.9695	391.443	184.689	59.0848	162.237	301.489	142.103	242.8	297.134	374.013	67.1172	127.519	186.879	127.519	200.407	343.555	106.637	174.654	167.726	136.548	56.3632	203.815
VIT_01s0011g02870	7.7171	1.77856	4.24387	3.43608	2.36546	4.11594	10.1712	6.39981	4.13887	2.5842	2.24225	5.56772	5.82064	1.58479	4.47095	4.36795	2.72629	2.43893	2.7183	3.98886	2.04294	3.29956	7.00028	2.22266	3.41451	3.21692	2.73745	4.58053	3.8032	5.07927	8.67782	4.41848	1.91939	1.13354	5.48774	2.52159	3.89804	6.32017	5.12893	1.69683	5.12893	5.87093	2.33838	4.84246	3.2906	4.90901	6.18381	6.07954	3.04249
VIT_01s0011g02880	5.9919	2.96504	4.29832	3.64464	3.41508	3.64641	8.52148	7.3206	4.67168	2.01638	2.92842	5.26846	6.43666	1.73406	6.01616	7.75975	7.22376	4.94814	3.01091	6.2694	3.21759	7.76685	7.18685	3.59399	3.84511	5.82889	4.65419	5.20966	4.50244	4.99165	7.02983	4.56485	1.45481	1.57876	4.43923	3.93173	5.7143	7.14887	2.94013	2.07859	2.94013	6.98882	5.90171	8.14389	4.03092	3.78636	4.87282	7.49533	4.95791
VIT_01s0011g02890	0	0	0	0	0.154399	0.256445	0	0	0	0	0	0.122599	0	0	0	0	0	0	0	0	0	0	0	0	0	0	0.186448	0	0	0	0.220275	0	0	0	0	0	0.149458	0	0	0	0	0.197482	0.158284	0	0.364483	0	0	0.155039	0
VIT_01s0011g02900	3.83661	0.152005	1.08439	0.317637	0.382667	1.05931	2.01628	1.85826	0.284055	0.17871	0.312511	0.708991	1.96338	0	2.75268	3.52111	1.08963	0.436085	0.201851	1.11762	0.12018	2.59928	1.56587	0	0	0.668419	0.0770167	0.395958	0.14356	3.09455	2.72969	0.918081	0	0.201354	0.193444	0.951826	2.22253	1.12383	0.512476	0.0776369	0.512476	2.61038	0	1.06998	1.8067	0.609208	2.34927	1.40893	0.13645
VIT_01s0011g02910	8.07427	13.3255	20.6727	16.3773	19.0108	19.4761	8.14838	9.40788	22.4544	10.8333	16.571	10.8043	11.4722	13.0763	15.5252	14.8181	15.7752	20.1024	15.8845	18.9268	15.2856	18.1952	8.78522	15.4701	20.6976	22.9401	18.5517	21.5163	22.0081	9.20174	10.1182	18.6898	13.5459	10.8468	23.2038	13.814	14.6189	5.53205	17.0237	13.2535	17.0237	14.4039	19.315	13.2099	15.7261	18.0321	12.9049	8.85087	20.8333
VIT_01s0011g02920	0.952094	0	0.0978554	0.078825	0	0.420604	0.800577	0.184459	0.0704913	0	0.0775529	0.251348	0.208815	0.187519	0	0	0.0901343	0.072146	0	0	0	0.16126	0.777174	0.0832816	0	0.0663501	0	0	0.0712516	0.734557	0.27096	0	0.0898977	0	0.0480051	0.0944822	0.428979	0.352283	0.0847842	0	0.0847842	0.242923	0.0649018	0.212422	0.0747252	0.226772	0.0448458	0.317855	0
VIT_01s0011g02930	22.1747	0.069665	0.0451803	0.363939	0	0.582585	29.3856	18.5661	0.0650923	0	0	1.76394	5.97747	0.0577188	1.4418	1.07583	1.082	0.0666203	0.09251	0.0853687	0.0550792	1.19127	17.3432	0.153806	0.118141	0.122537	0.105892	0.18147	0.0657944	4.93307	23.7697	0.589069	0.0830124	0.046141	0.177313	0.348983	1.81085	23.8555	0.548034	0	0.548034	2.91612	0	3.7269	0.828023	0.418807	1.53221	9.50975	0.187608
VIT_01s0011g02940	10.5954	0.402993	3.5283	2.00002	1.3527	1.82547	10.5908	10.469	1.31789	1.39177	1.96774	5.33691	3.16036	0.91819	9.90423	2.66717	3.12954	2.11959	1.20408	2.83955	1.39395	3.06872	6.96225	1.61263	2.39194	1.55059	0.842265	2.07327	1.37968	4.1467	10.192	4.6246	1.26054	0.900832	2.27579	2.14494	2.3733	9.01687	5.095	0.900505	5.095	7.46127	1.3434	4.29054	3.7421	3.63403	4.13226	4.66917	1.71833
VIT_01s0011g02950	1.25007	0.387254	0.889483	0.741789	0.609311	0.978289	1.3484	2.86024	0.685979	0.260842	0.787872	0.843994	0.870883	0.481271	2.10802	0.667449	0.722912	1.22671	0.696372	0.909549	0.574076	0.948467	0.817246	0.480925	0.711446	1.12816	0.466001	0.916288	0.944823	0.664125	1.69027	1.03303	0.394154	0.529008	0.703302	0.474878	0.956808	0.750313	1.01547	0.457392	1.01547	1.57599	0.617704	1.15852	0.815082	0.897275	1.09822	1.1149	0.934242
VIT_01s0011g02960	33.2358	0.378136	2.67529	21.4783	0.778864	2.20398	17.2589	16.1795	0.256957	0.727477	1.97889	10.5824	34.253	0.455699	4.71336	70.8328	18.769	18.2449	0.547785	1.05312	0.163072	18.2594	61.7353	3.49118	1.86548	25.728	0.975373	32.3798	6.9802	17.4654	85.1902	2.07625	1.06502	0.159377	3.3248	2.66917	18.5693	39.0597	2.35657	0.280922	2.35657	18.7433	1.89266	42.9751	5.00518	6.16533	3.26946	28.9085	77.7935
VIT_01s0011g02970	2.45173	1.78039	4.03351	2.65266	3.36994	3.30492	2.31396	3.18184	2.75266	1.89607	2.43751	2.56947	1.93726	2.93695	3.72811	2.58918	2.8711	2.89363	2.92614	3.16986	3.06144	3.79705	1.96017	2.29147	3.12758	3.33523	2.03473	2.00068	3.4082	2.00698	2.48513	3.61657	2.26421	1.87192	2.58581	2.11971	2.30876	1.88578	2.09056	2.33656	2.09056	2.76784	2.93962	2.22549	2.25374	3.35177	2.49157	1.76259	2.57289
VIT_01s0011g02980	2.06742	1.31056	3.72219	1.8651	2.25642	2.7557	2.00816	3.25958	2.86078	3.30743	1.89307	2.84562	1.62609	3.07027	3.28816	2.19339	2.96957	2.69025	2.34045	2.60281	3.05492	3.33261	1.93975	1.49662	2.4141	3.24915	1.89477	1.58334	3.44649	2.35007	2.62401	3.8486	1.68282	1.44421	2.6096	1.62715	1.9456	2.0355	2.05688	1.60996	2.05688	2.55864	2.79917	2.32221	2.37237	3.02246	3.32435	1.73265	1.93709
VIT_01s0011g02990	6.01022	3.34231	5.30864	4.3005	3.72664	4.89568	5.43917	7.22614	4.90127	2.43775	4.32653	5.52642	5.19655	4.28196	4.98382	5.92278	5.36119	5.51943	4.54109	4.22846	4.02497	5.65581	6.11037	3.43335	4.11981	7.5664	6.17015	7.07798	5.48024	4.45132	5.90946	5.98132	4.38832	3.46404	5.12978	4.68963	6.41034	4.27506	5.3212	3.6829	5.3212	8.45352	5.4045	7.24326	4.88912	5.93801	8.17705	5.48927	5.56998
VIT_01s0011g03000	35.5946	10.3845	11.4117	20.1931	11.619	20.1024	70.4037	57.8333	12.6677	8.64801	10.3784	28.6389	56.9532	6.21385	12.3131	25.4552	13.4406	16.5511	8.04411	10.958	6.15774	11.715	49.7734	10.8266	8.80525	7.86443	11.6924	19.6869	17.1633	31.9159	37.2969	17.4224	8.24944	5.54058	7.15841	18.424	16.8708	39.1742	25.934	5.45127	25.934	34.3664	7.69277	36.9552	12.2857	21.3877	30.0071	35.2446	8.2861
VIT_01s0011g03010	61.0564	123.827	217.408	134.625	207.226	119.075	39.9059	77.2451	149.888	95.3603	146.85	88.8989	55.544	147.571	53.5649	84.9619	183.279	153.342	142.186	197.631	186.208	166.15	75.3372	141.474	215.764	131.492	143.079	76.5321	212.501	119.719	83.7976	100.452	163.116	95.711	169.124	142.391	159.085	37.7172	93.6437	137.423	93.6437	120.459	186.444	89.2041	102.9	112.738	70.2304	48.9964	98.1745
VIT_01s0011g03020	0	0	0.021276	1.23396	0	0	0	0.0401056	0	0	0	0.45905	0	0	0.848702	0	0	0	0	0	0	0.0350615	0	0	0	0	0	0.0683654	0	0.0290381	0	0.0396286	0	0	0	0	0	0.0382972	0	0	0	0	0	0	0	0.0328703	0.019501	0	0
VIT_01s0011g03030	0	0.0297122	0.0385389	0	0.149599	0.0414123	0.039412	0.0726466	0.027762	0	0.0305431	0.019798	0.109652	0.0246172	0.115299	0	0	0	0.0394556	0	0	0	0.0510131	0	0	0.052262	0.0602175	0.0154795	0	0	0	0	0	0	0.0189061	0	0	0.0115618	0.0667821	0.0151756	0.0667821	0	0	0.0418297	0.0294294	0.119081	0.0176619	0.0250366	0.0266717
VIT_01s0011g03040	1.01975	0	0	0	0	0.184292	2.45546	0.64658	0	0	0	0.176209	0	0	0	0.583412	0	0	0	0	0	0	0.79456	0	0	0	0	0.137773	0	0.234075	0.316597	0	0	0	0.0841355	0.165593	0.107406	0.926137	0	0	0	0.283837	0	0.279224	0.261932	0.132483	0	0.222834	0
VIT_01s0011g03050	24.1776	0.641244	1.52486	1.33998	1.136	4.56806	33.9288	26.2178	2.99577	2.80619	1.46483	8.97279	22.1529	2.71544	3.87079	15.247	6.38428	0.681354	0.378455	2.00813	0.337991	7.23402	17.8599	2.51686	0.604136	3.2584	1.7689	0.482553	1.88414	11.4779	33.6078	4.73366	0.509401	0.471903	1.04274	6.15686	19.5042	21.7641	1.44128	0.218345	1.44128	11.165	0.674232	17.5035	3.45799	1.99888	7.41174	16.2701	1.535
VIT_01s0011g03060	4.88855	0.833242	2.61548	1.90137	1.1691	2.88016	4.26188	4.71834	1.82492	2.36679	1.12378	4.53495	4.66791	1.6182	2.69021	3.74267	2.85111	2.0335	1.93856	1.36415	1.23852	3.83995	3.65661	1.25831	1.48087	3.50577	1.15509	2.04896	2.17197	3.17436	5.70599	3.69596	1.30267	1.28477	1.92992	1.47762	4.24517	2.43047	1.70052	1.15418	1.70052	2.92625	1.28453	4.66878	2.46273	1.79664	2.94013	3.0163	1.83702
VIT_01s0011g03070	10.5902	41.2507	16.6582	57.9203	49.6073	19.6635	17.1881	151.943	14.5432	19.4713	79.9216	54.0019	11.6722	34.9393	145.297	19.3681	33.9854	31.8956	23.8253	42.0931	17.8831	47.8561	7.56943	18.2823	35.6274	50.5744	23.3092	35.0324	36.8588	23.6857	31.2098	28.5268	17.6333	16.1491	4.78126	12.6751	43.7224	20.0796	113.052	22.4396	113.052	90.7717	81.5933	28.5511	61.8946	98.4116	97.0344	21.773	21.1302
VIT_01s0011g03080	9.87942	12.3494	18.5579	12.8001	16.2919	17.6237	12.1258	8.88987	18.9953	17.1683	15.7394	9.73016	12.1291	17.5936	9.52078	12.9818	15.3655	16.5241	15.8372	12.5888	15.9877	15.7118	9.13152	13.4912	15.4858	21.9208	20.1872	21.3878	15.836	9.45896	8.90608	17.0928	18.3855	14.4165	24.006	16.3408	15.6346	7.3939	16.0348	14.7007	16.0348	8.69215	16.9812	10.9025	14.3176	11.8805	11.0844	9.43589	16.0145
VIT_01s0011g03090	0.559505	0.665021	0.517549	1.94553	0.111611	0.926892	3.79313	4.22755	1.61556	0.547299	1.77741	1.15211	0.122712	0.440786	3.09676	0.880277	0.953426	0.508766	0.17662	0	0.105157	6.82311	1.14178	0.146823	0	0.233947	1.14562	1.52444	0.376844	1.05955	5.73234	4.65926	0	0.0880924	0.677053	0.166569	0.10804	1.96671	6.72625	0.0679323	6.72625	4.42541	0.91536	5.71103	10.0121	0.399793	0.395309	3.81052	0.238787
VIT_01s0011g03100	0	0	0	0	0	0	0.0647653	0	0	0	0	0	0	0	0	0	0	0	0	0	0	0	0	0	0	0	0	0.0508745	0	0	0	0	0	0.0646773	0	0	0	0	0	0	0	0	0	0	0	0	0	0	0
VIT_01s0011g03110	11.6243	8.62825	12.6178	19.5031	21.958	15.2485	13.9135	10.0655	7.37691	20.5203	30.7825	42.7997	10.0938	14.017	27.7195	31.4142	14.2162	28.7982	28.5319	26.3985	9.85364	13.9828	22.1724	12.0771	14.4408	26.7326	8.08621	6.28733	23.9673	8.73538	9.45199	10.8995	10.147	13.932	4.27017	10.8057	19.6062	12.6619	10.9641	13.7104	10.9641	34.8643	15.9126	4.48569	7.5407	15.3126	17.1969	9.45636	20.401
VIT_01s0011g03120	26.3762	27.8451	51.5662	25.3793	60.1975	51.953	17.7309	17.1109	25.3716	26.5119	35.6782	18.0769	19.9054	43.3385	13.4429	27.9104	36.0102	40.7449	56.5134	36.3906	43.5034	40.8665	27.9725	44.4995	55.1328	32.2612	30.0178	29.245	34.8543	25.1276	24.0267	29.163	58.3593	36.2966	50.0755	35.6451	33.7475	13.1791	27.8805	35.845	27.8805	19.1295	32.3215	22.1375	23.668	17.2641	12.7368	16.3702	33.7708
VIT_01s0011g03130	8.29786	8.31143	14.2164	11.6041	12.1545	13.7182	7.81726	8.64555	14.2375	6.30013	10.6673	9.13302	9.6862	8.11442	10.1222	11.956	12.456	13.6885	10.9079	11.8229	10.76	12.8827	6.57169	11.187	11.5396	14.9399	14.0003	14.7248	11.981	8.06666	9.19392	12.9462	8.80343	7.79055	15.0463	10.8046	10.4824	5.04989	11.7166	8.71361	11.7166	12.9377	12.9622	10.4694	11.2894	10.4218	8.81214	8.25267	15.4236
VIT_01s0011g03140	3.64489	4.20849	10.5	6.8285	6.81388	7.52191	4.85996	6.2344	8.41965	12.7189	6.51471	8.34667	4.8421	6.44036	8.58188	7.42761	9.52365	9.99039	6.0488	8.79751	5.98925	9.63062	3.6978	3.38866	6.88503	7.96856	5.76983	6.11332	7.85582	5.03985	6.6388	8.91143	3.59887	3.44326	7.24607	3.72039	7.52085	3.256	8.40193	4.299	8.40193	8.92778	10.3502	6.51731	6.08102	7.93736	8.77052	3.9217	7.86677
VIT_01s0011g03160	1.64404	1.56131	2.92491	2.03351	2.48918	3.12119	1.40487	2.49637	2.7223	2.06305	2.05292	2.62103	1.71272	2.03669	3.07612	1.97443	2.79452	2.95999	1.85015	2.43048	2.27263	3.1013	1.29837	1.52723	2.23019	2.9267	1.89204	2.03302	3.19458	1.73483	2.09611	3.49112	1.75567	1.32401	2.83619	1.64208	2.21429	1.24247	2.7648	1.53201	2.7648	2.74332	2.95359	2.22006	2.59161	3.41654	2.87372	1.3469	2.22246
VIT_01s0011g03170	34.263	38.1647	56.0424	43.4416	55.3297	48.436	31.2798	42.4839	51.75	41.5866	36.3613	45.0712	32.3486	33.0341	46.9583	43.4674	55.0495	55.1902	36.6709	42.9654	50.2903	71.2969	25.3045	37.1634	44.726	50.62	43.1546	50.4351	59.6343	35.017	40.1185	59.7821	32.5363	30.8263	49.5562	35.5556	40.4529	22.8197	51.6076	41.5211	51.6076	51.6197	57.5229	40.7338	48.558	65.5976	46.2948	25.4918	46.7931
VIT_01s0011g03180	32.4395	18.5729	37.5153	20.4741	35.9086	19.2724	20.295	22.9055	16.4747	15.9441	33.0541	12.7845	19.6645	22.133	3.06918	33.3933	39.8827	18.7784	28.4119	31.2318	23.6113	35.6334	20.4392	39.5601	46.4125	37.6337	11.2137	14.1732	25.6547	21.7988	23.3129	26.3394	27.6399	23.4647	12.7292	28.3834	25.322	16.3488	12.2753	21.4797	12.2753	14.929	22.207	16.9325	13.6958	11.4361	9.26512	15.4434	20.0876
VIT_01s0011g03190	2.70879	3.09901	5.03116	3.41899	5.31231	4.36196	2.07563	3.07819	4.39102	3.88316	4.21263	2.6559	2.53941	3.72469	4.70747	2.8112	3.6903	4.8353	4.48076	4.60956	4.7875	3.59533	2.19654	3.8036	4.78865	3.95375	4.13722	4.38683	5.52632	3.24836	3.20973	3.69423	4.36086	3.1396	4.31358	3.38318	3.05558	1.56292	4.29611	3.84252	4.29611	3.75292	4.84088	3.4946	3.78641	4.49418	3.86003	2.12171	3.87084
VIT_01s0011g03200	24.8842	29.9178	40.1411	45.121	39.7075	28.4758	18.3596	26.2532	34.0424	19.7832	34.0658	35.4203	24.4949	24.7388	27.721	33.8614	39.9613	32.4222	32.033	41.8168	30.7478	48.1034	19.3696	32.8152	36.6675	38.9374	33.6484	37.0431	46.3842	22.6278	22.5047	31.0225	28.1133	24.5988	34.1055	29.7496	38.3532	12.2199	34.3825	28.2549	34.3825	39.2786	47.5144	30.1916	28.3656	38.141	28.8533	19.1367	35.7159
VIT_01s0011g03210	143.666	1.23765	8.2709	5.00384	2.48356	6.07504	128.587	107.82	2.26255	6.89585	4.2593	49.9108	55.6043	1.29292	12.0416	33.0026	16.0724	3.55068	1.35768	6.26437	1.78687	18.6908	115.208	4.03932	6.38782	4.11728	1.88125	2.5231	4.87883	52.7266	152.873	8.3202	2.05186	0.641528	3.56099	7.41298	39.8642	131.247	6.16829	0.934458	6.16829	49.3236	2.17573	55.5673	9.54047	4.6907	22.9346	62.0745	6.47277
VIT_01s0011g03220	3.86112	3.06153	4.53497	3.74767	3.57242	4.03986	3.41219	5.448	5.28107	2.53449	3.14714	5.0094	3.82743	2.58157	4.96773	3.45701	3.72264	3.89787	3.60842	5.83837	3.66661	4.39495	2.90811	3.33963	3.90158	4.54065	4.1304	4.42635	5.35514	2.87024	4.70626	5.5145	2.37451	1.91975	4.74916	2.76785	4.01728	2.19937	4.86569	3.06261	4.86569	7.83581	4.62855	4.38662	3.48097	5.35455	5.23347	3.54144	3.49628
VIT_01s0011g03230	0.378811	0.045025	0.335804	0.235216	0.037783	0.376529	0.507652	0.853169	0.315522	0.132338	0.0925681	0.405016	0.540029	0.0559561	0.611523	0.372493	0.134482	0.129172	0.0597899	0.165523	0.160191	0.360903	0.42517	0.124258	0.190888	0.0395981	0.19391	0.0820999	0.255141	0.139487	0.619891	0.19036	0	0.0745532	0.257848	0.0281938	0.365739	0.543133	0.177099	0.114983	0.177099	0.604074	0.0968345	0.649721	0.156088	0.225565	0.829692	0.227638	0.202087
VIT_01s0011g03240	0	0	0	0	0	0	0	0	0	0	0	0	0	0	0	0	0	0	0	0	0	0	0	0	0	0	0	0	0	0	0	0	0	0	0	0	0	0	0	0	0	0	0	0	0	0	0	0	0
VIT_01s0011g03250	0	0	0	0	0	0	0	0	0	0	0	0	0	0	0	0	0	0	0	0	0	0	0	0	0	0	0	0.570486	0	0	0	0	0	0	0	0	0	0	0	0	0	0	0	0	0	0	0	0	0
VIT_01s0011g03260	0	0	0	0	0	0	0	0.112374	0	0	0	0	0	0	0	0	0	0	0	0	0	0	0	0	0	0	0	0	0	0	0	0	0	0	0	0	0	0	0.103303	0	0.103303	0	0	0	0	0	0	0.0774562	0
VIT_01s0011g03270	2.41623	3.44629	4.67327	12.6572	5.25813	2.91113	1.93936	21.3208	6.245	2.45561	5.15296	4.5231	1.83067	1.90354	11.8875	4.72307	7.23662	3.89488	2.49623	4.99098	2.64217	9.48707	1.34476	5.64889	8.14667	5.60259	2.06362	9.95657	3.15618	20.3363	4.2509	12.6151	3.98213	1.38338	3.38903	3.66206	4.92021	2.19443	10.0932	1.97356	10.0932	9.97595	4.85141	6.10148	17.3778	8.47561	4.53171	3.43196	4.49981
VIT_01s0011g03280	10.0349	11.5582	16.6067	13.0903	14.8736	15.2624	9.60325	10.6304	15.3978	9.69309	11.9318	13.9659	10.5914	10.0797	12.7188	13.9606	14.617	14.8686	12.901	15.7013	14.5018	17.5914	10.0904	12.759	15.6773	17.6832	12.0849	13.9124	15.5361	9.45831	10.9267	14.9447	11.4246	9.47983	14.2724	12.8544	15.8231	7.69815	14.4215	11.5313	14.4215	14.773	16.5214	11.7312	12.4774	14.1837	11.2935	8.53325	16.2539
VIT_01s0011g03290	6.27823	7.80588	12.8327	9.54842	12.044	12.799	4.97684	6.31079	10.4586	4.52803	13.4215	10.0099	6.46125	8.23669	9.61119	12.0871	9.41391	17.4576	11.7542	13.8067	9.73476	12.6397	6.56823	7.65766	9.97809	16.3336	9.93607	9.31123	14.5636	5.38404	6.4887	11.2439	8.6521	6.12114	11.2318	8.51231	12.0534	4.15503	10.8082	8.00384	10.8082	11.2552	13.9435	8.09685	7.65135	10.4921	7.70425	5.19375	13.644
VIT_01s0011g03300	1.74274	0.932129	1.00753	1.29855	0.521468	2.1653	1.4425	0.759687	1.16126	1.82649	0.958195	2.89847	1.14666	0.514858	0.401906	5.48375	1.11364	0.891391	0.4126	1.14225	0.736969	0.996211	2.6673	1.02898	0.526913	0.54652	1.57428	4.53246	1.17379	1.37511	2.23188	1.12598	1.11072	0.617375	2.57019	1.16736	1.26195	2.2972	2.79344	0.476088	2.79344	1.33396	0	0.874851	3.07752	2.49054	2.58574	2.09452	1.9524
VIT_01s0011g03310	11.988	9.74579	17.522	11.7046	11.2924	19.0942	10.8111	10.7271	17.078	14.4754	9.80441	13.4268	14.6234	10.3159	9.55565	12.8162	14.4613	11.6084	10.0402	9.01012	10.4474	16.643	11.2543	10.4521	14.057	15.2206	15.2707	23.3631	12.1196	10.8674	11.2109	18.6015	11.5304	9.46413	23.6577	15.6366	19.4673	7.89509	17.2277	9.9731	17.2277	10.1253	9.69685	12.988	11.6798	15.1164	11.4627	11.3684	11.5816
VIT_01s0011g03320	0.940528	0.0515954	0.167308	0.215633	0.173186	0.359563	2.29271	1.32459	0	0.18198	0.106076	0.171896	0.476027	0.0427478	0	0.34148	0.308213	0.296043	0.0685149	0.189678	0.0815857	0.165428	1.68311	0.113912	0.0874975	0.181507	0.104568	0.376323	0.0974576	0.365354	0.494157	0	0.122962	0.0683461	0.131322	0.193848	0.0838222	1.30501	0.231935	0.052705	0.231935	0.166134	0.133158	0.181594	0.255522	0.155089	0.12268	1.04343	0
VIT_01s0011g03330	2.231	2.18032	1.64332	9.60479	2.07688	1.06772	2.57945	1.58486	1.21132	1.03921	2.30187	5.10444	1.25045	1.56233	7.31746	4.8751	1.61926	2.3668	1.56503	0.72211	0.885209	2.77107	2.17523	1.5612	0.799455	6.37449	1.01514	3.49982	1.50265	2.24285	2.04589	1.42365	1.40436	1.01477	0.412458	1.47598	2.34549	2.52233	0.794686	1.56507	0.794686	2.08718	3.90343	2.73768	0.93387	1.06277	0.315256	2.23445	1.74562
VIT_01s0011g03340	3.86264	8.34047	16.5747	7.8349	13.5484	10.5583	4.7704	5.33198	6.79208	2.02413	8.80967	6.78111	6.00071	8.30497	7.12633	6.16154	10.7874	10.3907	12.7013	13.9712	11.8575	9.8952	7.1599	8.61575	11.8084	8.6811	6.2419	5.10264	18.2112	7.45022	5.3132	6.83989	6.65603	4.76392	12.8052	6.32467	9.50984	4.16853	6.70738	7.23014	6.70738	10.1017	10.0056	3.77035	4.92634	7.97344	5.59462	3.09489	6.59403
VIT_01s0011g03350	10.2608	11.626	26.4666	18.2208	22.4082	17.9778	8.49037	14.0546	13.8759	12.6162	13.1596	17.7499	8.73629	18.2372	17.7029	11.4086	21.4663	21.0911	19.8352	20.9075	24.1479	23.0295	8.96199	12.9768	17.5212	17.6799	9.63915	8.77637	30.8217	14.8346	12.7437	19.6848	12.427	8.12168	17.1905	11.0213	17.0042	9.00602	9.84155	12.1735	9.84155	18.5208	21.1443	12.8449	16.3865	18.1431	18.3029	6.89754	12.2273
VIT_01s0011g03360	0.733891	1.39567	1.188	1.91393	1.53718	1.7021	1.21491	2.02613	1.54857	0.512772	2.15205	1.85994	2.33389	0.939526	5.75444	0.76976	1.77167	1.33467	0.926674	2.35163	0.689661	1.02549	0.673941	1.34809	1.77512	0.306863	1.76787	2.68124	1.48289	2.47073	1.14873	1.68592	1.2473	0.51997	2.71973	1.42016	1.55885	0.780695	2.25468	0.757396	2.25468	4.11948	2.25123	1.22804	2.41918	3.3212	2.64445	1.61706	1.25285
VIT_01s0011g03370	21.4173	13.9323	31.3053	24.047	22.5771	17.6002	26.17	20.1017	15.5478	12.8493	26.746	26.981	16.1926	16.6622	42.0928	27.1796	27.4972	22.2214	28.961	28.0828	21.6997	33.9895	23.7303	17.9884	22.6668	29.6368	11.7361	12.6061	25.4563	17.5394	27.9075	21.3196	18.0682	13.7927	14.3003	15.352	26.5935	20.565	13.5826	14.8605	13.5826	21.9814	18.8254	19.7875	13.1658	13.3676	14.2224	15.4526	24.4165
VIT_01s0011g03380	38.1186	10.4339	27.7454	16.1982	16.7685	23.9633	52.7808	24.3632	18.696	22.9572	13.2071	28.7029	31.5766	20.0449	19.325	25.5926	20.2527	18.981	18.9844	14.6265	18.1315	24.6243	33.1109	15.8112	16.8299	21.5607	14.8132	17.9145	14.6926	21.7472	30.8591	22.3886	17.9622	16.5393	20.2929	15.0824	26.9733	32.5016	15.6142	16.1244	15.6142	17.8202	15.2522	19.9567	13.4429	11.1261	14.812	28.2743	22.9699
VIT_01s0011g03390	4.61589	5.71838	10.2962	11.7529	15.4061	3.30342	2.19571	2.66752	2.67152	4.00285	10.3257	6.94376	1.4578	6.1716	2.43315	6.39077	12.8548	8.92223	10.4911	14.0609	11.2433	15.8417	4.26305	10.1332	14.291	9.29731	2.03958	2.70477	9.5933	3.59638	1.75654	2.59035	10.7589	6.90212	2.05871	5.9365	13.9963	1.65424	1.22609	7.45543	1.22609	6.58179	8.86782	2.01262	2.3103	1.54547	1.16288	1.10953	8.71295
VIT_01s0011g03400	35.2576	45.0882	139.484	94.3939	44.1139	104.411	27.7455	43.473	99.1153	74.9786	41.6934	80.9203	54.7844	48.1965	80.4098	63.2054	90.1812	58.6451	61.834	63.5561	58.7238	110.431	33.4935	64.0677	81.0136	72.6395	55.0727	141.325	100.913	43.354	57.5136	131.137	62.0017	46.7723	85.4509	84.406	83.1698	20.2603	90.1065	53.0659	90.1065	88.8659	48.8604	85.8867	77.8876	96.067	88.7013	36.1272	61.4642
VIT_01s0011g03410	15.3361	20.5842	30.7007	21.4096	26.9701	41.5891	18.3262	28.3667	40.6405	33.182	20.8044	21.1407	27.7631	21.5714	28.0363	24.4806	20.0649	25.9409	23.6438	27.3588	23.8335	22.9373	15.7985	21.1522	25.6845	26.7806	36.5772	34.3333	28.8218	18.8084	24.7547	46.5977	17.8414	18.0018	37.796	18.8679	18.5568	12.7961	37.5535	21.2103	37.5535	28.6728	29.9938	30.2613	34.2571	37.545	29.6333	23.8213	28.7074
VIT_01s0011g03420	41.3202	71.9862	61.1191	180.999	60.6382	104.162	46.8322	66.3384	99.4798	54.9147	75.129	101.974	53.9943	60.6664	149.446	64.4036	49.4032	91.4365	57.2825	70.3685	38.2326	66.8044	28.068	49.5901	65.9309	72.3713	94.0375	149.012	101.85	39.1549	43.2552	94.0925	39.4515	36.3048	107.608	49.3776	57.9166	46.4546	138.023	43.7137	138.023	115.601	82.1371	54.6369	76.1997	155.128	63.9413	38.4322	105.809
VIT_01s0011g03430	6.73254	10.6502	3.39691	18.9717	9.81627	15.8174	41.8022	7.04357	7.34102	6.36329	8.07642	8.25986	10.1482	2.16982	3.61342	5.97026	14.1843	6.17764	8.57837	3.8511	5.52156	26.6833	7.34415	5.39655	5.92166	6.4491	4.15771	3.54744	5.1117	6.64523	7.31578	11.5997	3.53676	1.85021	0.444382	3.06117	3.82922	4.41604	0.784844	2.22936	0.784844	11.6184	16.5218	3.19537	1.90225	0.699741	0.726488	55.758	2.66436
VIT_01s0011g03440	248.795	48.3694	106.685	95.7186	180.314	115.881	281.771	106.001	59.9817	68.1358	102.423	117.037	117.015	103.604	39.2121	149.492	172.566	63.095	187.069	86.8604	121.071	301.116	208.571	147.636	94.5008	93.1163	31.9613	37.0444	70.5229	188.617	127.557	97.4705	139.709	94.4851	8.36816	72.3004	105.197	127.849	22.2944	114.758	22.2944	165.555	124.449	49.1105	47.0259	11.3901	24.6448	334.89	34.4156
VIT_01s0011g03450	65.998	0.430874	4.30663	6.27615	0.765679	9.85597	109.365	74.178	4.38115	4.06748	1.14639	23.6943	50.0888	2.64591	19.0151	18.7597	8.9632	2.37531	1.68285	1.11812	0.460895	8.3431	67.2321	1.34299	1.50437	4.65874	2.23449	4.99131	1.9868	37.3083	67.666	12.0017	1.9329	1.2926	3.72547	6.47532	12.3735	91.3672	5.26948	1.04857	5.26948	18.7433	0.610514	48.5634	11.2467	3.88545	15.0812	62.2344	1.34236
VIT_01s0011g03460	18.6407	11.4457	16.4696	15.3221	19.8097	10.9675	31.3924	6.41317	7.1296	2.87353	10.5401	12.8698	8.24995	13.4342	7.24833	15.3872	13.9594	13.3398	22.1652	14.9023	12.7256	16.1826	18.0136	14.4774	15.7706	16.9866	8.94045	13.1061	16.102	8.337	9.27786	7.057	13.6386	9.71288	9.93822	11.0492	10.7501	17.6761	7.6373	10.3521	7.6373	14.3323	13.8465	6.1265	7.67592	5.73403	4.81926	7.03247	17.231
VIT_01s0011g03470	71.4349	53.9453	59.4703	54.3829	79.3359	32.0346	116.606	29.0636	31.2168	24.1434	45.5485	42.4183	37.0912	45.4146	29.6279	64.9071	47.4647	46.9803	86.6338	64.4601	54.8278	59.9331	79.1941	55.5395	60.274	56.7514	31.8947	37.6921	59.8249	37.1927	36.5939	35.4919	59.8575	48.5984	38.4469	45.1053	39.2005	70.8734	31.2443	50.7487	31.2443	49.8468	57.4151	29.6333	25.7381	26.1945	22.0665	38.2019	66.2919
VIT_01s0011g03480	0	0	0.0872875	0.843747	0	0.0937953	0.0446324	0.411346	0	0.0395593	0.138355	0.896815	0	0	1.39276	0	0.0804002	0	0	0.0824653	0	0.143844	0.11554	0	0	0.236738	0	0.350597	0	0.357397	0.0805659	0.0812907	0.0801892	0.0445718	0.256925	0	0.109329	0.0261865	0.302512	0.0343715	0.302512	0.144459	0.115785	0.142111	0.199966	0.471991	0.120008	0	0.302046
VIT_01s0011g03490	14.8498	0	0.388305	0.703776	0.125609	1.04314	20.2025	8.14307	0	0.0439956	0.0769353	5.0368	2.20962	0.0620084	1.45214	2.22902	0.625916	1.002	0.198771	0.183426	0.118345	1.75973	14.9057	0.413092	0.253841	0.460752	0.0758412	0.857812	0.212053	1.7224	15.7697	0.632849	0.0891819	0	2.04778	0.562379	2.55338	12.4356	5.80353	0	5.80353	6.42635	0.064385	5.47899	5.63389	5.24922	2.71381	2.96405	2.35143
VIT_01s0011g03500	9.66026	0.126408	0.594357	3.49997	0.238671	0.792832	7.75496	7.22447	0.531499	0.222924	0.2274	3.53761	4.31516	0.235646	4.04688	4.74085	2.30311	0.302209	0.293756	0.774513	0.124927	1.92515	5.99548	0.627937	0.428735	0.63924	0.528392	1.28419	0.447693	4.11192	6.88573	0.878004	0.451881	0.251171	0.542932	0.910275	3.61953	5.90264	1.95331	0.274394	1.95331	3.18837	0.271864	4.84943	2.84841	0.823259	3.9449	6.63061	0.652467
VIT_01s0011g03510	7.62882	6.57395	9.34217	7.10548	7.45342	9.04774	11.9457	5.16464	8.78043	7.22011	6.22818	7.6897	10.039	5.4808	5.5979	11.9116	6.03215	8.8486	9.03075	6.51538	6.25663	8.34739	9.51776	6.89299	7.89821	11.2188	7.3195	10.3499	8.33018	6.80389	5.72385	9.58408	6.753	6.41515	8.64149	6.94254	7.26513	7.24928	6.531	5.88381	6.531	6.70201	7.60553	6.48429	5.65409	5.61634	6.23527	8.00528	12.5979
VIT_01s0011g03520	23.7392	89.0398	89.6349	74.4369	44.3655	161.147	26.0588	43.0179	220.163	101.015	121.228	75.0376	134.659	73.0053	25.262	109.626	35.9658	142.614	46.037	39.7217	32.6177	36.9282	38.7391	35.0811	71.922	80.9503	186.78	137.599	49.1678	39.8411	42.0581	175.539	73.464	51.1665	153.242	88.0647	49.282	27.318	117.532	57.5181	117.532	26.9152	56.2187	87.0391	124.419	114.919	126.876	55.1147	49.6893
ENSRNA049453178	0	0	0	0	0	0	0	0	0	0	0	0	0	0	0	0	0	0	0	0	0	0	0	0	0	0	0	0	0	0	0	0	0	0	0	0	0	0	0	0	0	0	0	0	0	0	0	0	0
VIT_01s0011g03530	1.19297	0	0	0.507946	0	0	1.53155	2.97162	0	0	0	0.161968	0.560665	0	0	0.26813	0	0	0	0	0	0	1.25202	0	0	0	0	0	0	0.645471	1.60055	0	0	0	0	0.15221	0.0987259	0.662113	0	0	0	0.130449	0	0.256657	0	0.121776	0	0.716887	0
VIT_01s0011g03540	8.0705	0.100974	0.0654851	0.1055	0	0.28147	7.96927	9.87525	0	0.0593567	0	0.740093	2.79479	0	0.261221	1.11381	0.482545	0.289682	0.134086	0	0	0.215831	10.1417	0.111465	0	0.0888034	0.0511606	0.105211	0.0953636	4.02192	7.97841	0	0.12032	0	0	0.379367	0.984254	8.05476	0.113476	0	0.113476	4.44343	0	2.91415	0.400051	0.91054	3.12114	3.99895	0.362563
VIT_01s0011g03550	25.0469	1.0207	5.62668	3.7326	2.99785	2.84527	32.494	15.2857	2.38426	1.20003	3.14773	6.63115	19.5406	2.3256	20.7945	6.19248	3.65839	3.66035	4.40511	5.62854	2.21924	5.99981	14.6768	5.91545	7.78926	4.71281	1.42219	6.51413	3.13298	9.48639	32.9934	2.77418	4.25692	1.6901	5.03348	2.87615	7.04751	17.9725	17.7797	1.56398	17.7797	19.1718	3.29281	20.2972	6.31867	13.0394	7.12916	19.9968	5.72657
VIT_01s0011g03560	8.368	1.17063	3.11931	3.35024	2.2423	5.07214	14.0257	4.91551	3.11493	3.78481	2.85145	4.69707	7.84202	2.0452	5.23394	6.37221	3.49647	3.86947	2.73729	2.02702	1.3883	2.80139	9.21914	2.94971	2.63255	4.521	2.54013	6.45672	3.07642	5.96925	8.53068	4.39594	3.0021	1.70238	4.01588	2.48591	3.7416	8.32814	3.83231	1.80671	3.83231	4.64341	1.94844	4.19176	3.02475	2.8813	2.8742	6.11147	4.50032
VIT_01s0011g03570	0	0	0	0	0	0	0	0	0	0	0	0.106148	0	0	0	0	0	0	0	0	0	0	0	0	0	0	0	0	0	0.141007	0	0	0	0	0	0	0	0	0	0	0	0	0	0	0	0	0	0	0
VIT_01s0011g03580	44.0882	53.9273	103.4	62.2994	114.54	72.7597	35.0038	62.4134	95.0921	37.0218	69.5649	58.4949	50.6378	61.782	73.2247	49.2895	66.3741	60.7762	74.4098	113.797	78.6087	81.3336	46.1707	68.4651	101.848	59.4739	63.6254	59.5835	94.2181	57.1019	72.4739	77.9277	62.6616	42.8547	88.0715	58.3597	60.8061	32.0732	67.4936	62.45	67.4936	85.9475	71.36	78.2128	75.9941	77.5941	63.2296	42.8582	51.2893
VIT_01s0011g03590	200.023	80.7595	177.635	108.27	100.532	165.846	241.163	131.044	167.661	100.93	83.0178	132.45	231.646	141.984	74.2045	168.149	125.984	98.9412	116.287	80.7312	126.964	153.732	180.594	113.676	124.236	157.026	161.805	216.897	99.5142	185.24	163.762	170.671	142.368	137.59	220.179	179.788	205.893	160.757	142.881	111.714	142.881	91.4233	78.7177	157.615	147.373	102.69	124.883	182.118	113.401
VIT_01s0011g03600	0.184205	0.0375333	0.0486835	0.0784315	0	0.0523131	0.697009	0.321192	0.0701394	0	0.0385829	0.275103	0.207773	0	0.339848	0	0.0448422	0.0358929	0.099683	0.0919879	0.0296749	0.0802273	0.322206	0.372897	0.381903	0.0330094	0	0	0.070896	0	0.134804	0	0.0447245	0.0248593	0.0477655	0	0.152442	0.438156	0	0.0383405	0	0.281995	0.0322889	0.105681	0.0371761	0.22564	0.22311	0.158134	0.168462
VIT_01s0011g03610	10.2576	9.97185	12.1667	7.84044	13.4817	11.0908	8.33382	12.0675	10.7526	6.46879	10.3025	9.14455	9.94361	8.4705	6.31905	10.8885	10.3192	11.8719	11.503	16.2929	9.21795	12.9719	8.7333	9.61802	13.5798	12.2469	11.1767	9.45881	12.6046	9.11625	12.3603	11.6806	8.28167	6.8548	9.16523	7.41102	10.7593	5.98704	8.74447	8.63006	8.74447	13.5949	13.2144	11.4507	6.98369	8.62889	9.50508	8.61481	8.99661
VIT_01s0011g03620	2.64894	1.08418	1.98155	3.51848	1.77824	2.0835	2.40776	3.45411	2.27161	1.06221	1.8575	3.25087	2.45523	1.37462	4.33468	3.3341	2.86537	4.03722	1.70148	1.99286	1.49358	3.3357	2.46781	1.88591	1.69931	4.23298	1.92264	3.2692	2.3892	2.55907	3.10727	2.34149	1.58552	1.4688	2.04871	1.56351	3.18914	1.82177	1.91993	1.54378	1.91993	3.26179	2.71328	2.65953	1.52944	2.74867	2.76341	2.5746	4.21735
VIT_01s0011g03630	2.20269	2.82754	4.07504	2.02424	4.83338	12.9176	6.94559	4.92897	10.0785	8.4031	2.90661	2.75631	10.5315	2.7765	6.36668	4.56295	2.06443	4.9072	4.38057	4.68406	3.6017	3.24578	1.88791	2.89011	3.72949	3.96037	8.54277	11.9484	4.10458	2.9199	4.63886	10.6262	3.05731	2.15021	17.4588	2.22959	3.31763	2.58768	11.0629	3.10231	11.0629	2.69764	4.45951	6.37648	7.36463	8.02704	4.73109	7.36837	6.86253
VIT_01s0011g03640	0.228545	0.108659	0.140938	0	0	0	0.144131	0.132835	0	0	0	0	0	0.180051	0	0	0	0	0	0	0	0.116129	0.0932783	0	0.184267	0	0.165163	0.056609	0	0.0961782	0.26017	0	0	0	0	0.27216	0	0.295973	0.122112	0	0.122112	0.116625	0.0934761	0.0764862	0	0.108871	0	0	0
VIT_01s0011g03650	0.189179	0.134913	0	13.1094	0	0	0.178957	0.164932	0.378174	0	0.138686	3.59584	0.497892	0	2.09414	0	0.161185	0	0	0.165325	0	0.144188	0	0.148931	0	0	0.205071	0.843446	0.127418	0.119417	0.161517	0.16297	0	0	0	0	0	0.104997	0.454853	0	0.454853	0.289609	0.232125	0	0	0.135177	0.160393	0.341048	0.242215
VIT_01s0011g03660	66.2462	2.50425	7.18351	50.8206	5.25364	4.96707	27.5963	20.8414	2.96984	6.22814	9.50503	80.9291	21.3273	1.59602	56.5627	39.2043	26.1216	22.7506	7.67414	13.5733	8.52895	35.5139	36.2982	9.99451	11.107	14.1463	3.4649	27.7492	9.27853	29.3275	38.7443	3.60678	2.63974	3.18968	8.70282	10.7356	32.5473	32.7572	11.6902	4.47669	11.6902	70.6076	5.96586	31.5266	8.96766	22.2928	23.5887	17.8553	80.5816
VIT_01s0011g03670	3.92883	2.44526	9.08554	11.7098	7.56658	5.60925	3.54761	2.92706	2.85595	1.25775	14.7676	8.45217	4.08905	1.98374	14.6946	20.623	6.93839	20.3148	4.39715	13.2968	2.53745	10.5624	5.9913	12.7093	9.67578	15.9498	1.10989	13.164	10.8253	4.91499	2.98844	5.84603	2.30672	1.21467	3.72777	8.80426	9.10383	2.99331	11.9081	1.97746	11.9081	22.0898	6.8805	8.2118	14.4815	8.77931	2.39228	2.14631	37.0411
VIT_01s0011g03680	11.3841	26.9747	10.1907	31.1938	12.8198	56.5777	20.8432	36.6052	76.3466	18.0635	22.0756	32.2251	31.25	5.78617	98.2399	15.2145	19.0862	25.7958	9.62168	15.1905	7.66117	18.0999	8.31837	11.6604	11.2511	18.5028	98.5908	95.5534	33.7207	20.0902	15.4677	49.5622	9.57007	6.47574	78.3223	20.4442	17.7279	10.8702	154.811	8.29321	154.811	96.6015	32.8183	27.4679	109.898	189.892	133.466	30.5272	36.1256
VIT_01s0011g03690	145.032	95.7873	151.621	122.023	141.52	98.4621	97.7331	165.041	132.014	83.0552	144.211	94.1436	101.687	85.6348	239.119	225.503	170.167	370.707	159.449	151.342	152.368	218.486	134.289	165.509	134.216	211.076	136.623	164.744	132.291	140.993	142.81	129.168	96.3505	102.284	146.171	102.606	144.998	97.9781	238.092	116.818	238.092	152.796	108.519	123.941	173.762	142.709	107.679	89.6217	664.991
VIT_01s0011g03700	12.5898	8.22018	14.135	10.3625	12.2756	9.30598	9.71098	15.2912	12.2639	10.0707	12.5957	9.0722	9.17516	8.71198	19.6687	18.7418	14.6873	29.9806	14.1593	13.2966	13.7357	18.4097	11.4174	13.4965	12.5518	17.9348	11.876	14.4069	12.4786	13.376	12.8296	11.7778	9.29137	8.92001	13.2579	9.68957	12.139	9.00594	19.2753	10.2923	19.2753	13.6772	10.4198	10.9633	15.0344	12.5998	11.0451	8.15361	52.8516
VIT_01s0011g03710	3.01072	2.10399	4.03762	2.23434	3.09699	4.78333	3.19118	9.71929	5.26922	3.59893	2.10964	2.36721	5.28253	2.94343	9.68151	2.30182	2.43128	2.62224	3.02295	2.81073	3.17697	3.24393	2.35395	2.3797	3.04159	3.15477	4.66608	6.20844	3.24124	4.62529	6.07009	4.43728	3.0003	2.26163	7.16579	2.26779	2.92784	2.28167	12.307	2.30779	12.307	3.99819	2.70017	5.65703	8.66041	8.36329	5.85358	4.781	3.65352
VIT_01s0011g03720	1.22527	0.403293	1.13338	1.68548	0.39483	0.562101	0.668689	8.71014	0.439625	0.276585	0.483666	0.403086	1.36431	0.334136	1.21721	0.963863	0.562131	0.321389	0.624801	0.658936	0.584568	0.862037	1.03862	0.741991	0.455946	0.945825	0.578956	1.08556	0.253924	5.41406	2.17269	1.94865	0.400468	0.178075	0.684316	1.26267	0.327596	0.784659	5.36318	0.377636	5.36318	1.73144	0.173471	1.51404	3.99455	1.81837	1.79797	1.86906	0.543035
VIT_01s0011g03730	0.346574	0.247161	0.427447	0.688639	0.89876	5.05248	0.109283	0.302154	0	7.02243	0.423453	0.603859	0	0.204777	0.745978	0.0908784	0.39372	0.236359	0.218807	0.201917	0.455962	0.0880508	0.212176	0.54568	0.419144	0.144914	0.0417432	1.3735	0.0778095	0.072924	0	0.497601	0.58903	0.0545671	0.891198	0.412713	0.200769	0.0961767	1.29623	0.210397	1.29623	0.618988	0.14175	0.0579932	1.30564	0.330192	0.14692	0.138844	0.517692
VIT_01s0011g03740	2.42751	7.83852	9.48655	3.62503	10.262	13.741	1.55299	7.4706	10.8459	6.65154	6.00292	2.53539	6.59963	5.19904	2.87185	3.58299	7.38618	6.5197	7.12892	11.1451	8.15027	10.2543	1.86304	5.21698	9.7941	5.67573	7.52716	5.18461	9.44592	3.26057	6.03393	14.5824	4.78926	3.82519	11.2519	3.84441	4.62756	1.0195	7.46923	4.99167	7.46923	5.05711	9.49462	11.2916	5.69213	5.15006	7.1165	4.55974	4.42177
VIT_01s0011g03750	0.240403	0	0	0.0238839	0.0191825	0.0637215	0.318379	0.55891	0	0	0.0234985	0.152317	0.105451	0	0.118275	0.075646	0.0273107	0.0218602	0	0.0280121	0	0.0244308	0.27473	0	0.0387656	0.020104	0	0	0	0.38444	0.109468	0.0552263	0.027239	0	0	0.0286281	0.0371373	0.231274	0.0256896	0	0.0256896	0.0245352	0.0196652	0.0804547	0.0679251	0	0.135883	0.154096	0.02052
VIT_01s0011g03760	5.45905	3.0238	3.67696	4.58104	3.3621	4.63595	4.76299	8.87184	5.01494	4.08829	2.79752	5.843	3.34776	2.25475	10.9517	5.00318	3.79325	3.2531	3.81461	4.35386	3.34698	6.22098	4.99689	3.33796	3.8459	3.45714	3.79188	5.04108	4.1409	5.4868	4.70609	6.39211	1.35118	1.70233	3.75193	3.12418	5.71075	5.88319	8.58042	1.81469	8.58042	8.43825	4.61729	6.38547	6.81366	6.81685	5.57206	4.90482	3.80011
VIT_01s0011g03770	3.30799	0	0.437133	0	0	0	4.91739	1.37334	0	0	0.692878	1.04795	0.414579	0	0.290621	0	1.07371	0.429714	0	0	0	0.240123	2.70024	0.49604	0.381015	0.592789	0.113837	0	0	1.39209	0.537962	0.271401	0	0	0	1.12551	0.36501	2.71025	0	0	0	0.241148	0	0.158153	0	0	0.267109	0.757281	0.40337
VIT_01s0011g03780	2.29977	0	0.572739	0.659079	0.105868	0.8792	1.84081	1.69655	0.943037	1.55742	0.778131	1.17689	0.349193	0.418106	2.93742	0.974147	0.904368	0.844528	0.167532	0.309199	0.199493	0.67417	0.649818	0.278537	0.427896	0.887636	1.08668	1.24882	0.357454	1.22837	2.11454	2.43836	0.300665	0.334239	0.561939	0	0.819845	1.42368	1.13425	0.128874	1.13425	0.947869	1.08533	0.888061	0.37488	2.14892	0.374969	1.27569	0.453001
VIT_01s0011g03790	7.00006	5.38123	9.17721	7.75442	8.71282	8.87595	6.74142	7.34433	7.44892	4.74219	7.06342	8.17678	6.33953	6.31418	6.26093	8.29138	8.92367	8.61305	6.95684	8.88538	6.8058	10.3663	6.04532	6.84134	8.41753	8.12978	7.15532	6.73437	9.23231	6.73729	6.66962	8.71296	6.18606	4.35617	8.00169	6.28759	8.88114	4.38369	7.37007	5.57452	7.37007	9.25953	8.05846	7.16832	6.99388	7.68349	7.55407	5.39012	8.11057
VIT_01s0011g03800	1.89508	2.58011	6.45414	2.18228	2.68062	2.22616	1.7112	5.55738	3.78833	2.45561	1.26298	3.35651	3.40063	2.34126	10.9657	1.49078	2.64217	2.46735	2.44728	4.06505	5.24548	5.25236	1.79302	2.71255	2.2919	2.8094	2.42779	2.94441	3.24901	3.37126	6.76613	6.08494	2.19603	1.05788	4.06527	3.23123	1.79642	2.19921	4.14223	1.38055	4.14223	6.19788	3.69933	5.10258	3.16402	7.38615	4.16289	2.89879	1.65434
VIT_01s0011g03810	1.60124	3.16227	4.55744	1.46845	2.80106	6.85611	2.56338	3.65111	3.6113	3.82111	1.98654	4.56537	1.62086	4.07556	4.77216	1.55031	2.09892	3.19207	3.0328	1.93755	6.52826	3.56743	1.20652	1.16361	2.68135	1.85408	2.49237	2.10511	3.1525	1.24402	3.57552	6.57872	1.04671	1.27995	3.24184	0.660051	2.28331	1.36725	4.14611	1.88433	4.14611	1.13137	7.10331	2.22596	4.00222	2.99243	2.29747	1.33232	1.89244
VIT_01s0011g03820	4.27508	4.03833	5.16652	5.36056	5.52885	7.00424	3.5988	5.62288	6.63832	3.9408	3.88343	6.51676	3.39299	3.25036	8.06874	5.02381	7.53039	7.01934	3.26014	5.43368	3.54934	8.44985	3.028	3.50106	4.33332	7.06793	6.8466	4.74028	8.28093	4.36389	4.43877	6.64542	2.51349	1.77207	6.6791	4.57429	6.4508	2.77825	6.76808	3.04014	6.76808	8.33537	6.49124	4.97637	7.01222	8.33342	15.9577	2.62601	5.67599
VIT_01s0011g03830	1.02848	1.72799	2.81644	1.53701	2.89663	2.38533	1.02513	1.36779	2.07919	1.47131	2.38119	1.20386	1.39929	1.7235	1.04522	2.70601	2.24766	3.23757	2.66883	3.2245	2.24424	2.39152	1.29842	2.18199	2.55092	3.18885	1.68596	1.76595	3.38529	1.12971	1.36924	2.32762	1.74798	1.38053	2.06195	1.56207	1.63928	0.764318	1.64855	1.92177	1.64855	1.94363	2.40628	1.40012	1.43244	2.02201	1.48287	1.16276	2.90517
VIT_01s0011g03840	0.65488	0	0.0757214	0	0	0.162734	2.47798	0.285472	0	0.068635	0	0.155596	0	0	0	0	0.278987	0	0	0	0.0923118	0	0.601384	0.128888	0.198002	0	0	0	0	0	1.11825	0	0	0	0	0	0	0.636067	0	0.0596342	0	0.125317	0	0.328748	0	0	0	0.491919	0
VIT_01s0011g03850	0.290367	2.89907	1.85031	37.1175	6.64185	4.16894	0.274678	2.30649	1.03192	3.00263	2.36519	5.70317	0.509471	2.89757	13.3928	0.507599	2.08916	2.06827	1.95543	6.25929	3.56547	3.49182	0	1.93033	6.32102	1.61882	1.18909	3.9557	2.21647	0.610973	0.550912	3.11286	2.08368	1.43248	0.936991	1.32549	1.45781	0.0358128	5.17145	1.64523	5.17145	1.28416	4.75046	1.00415	5.4239	2.48978	1.12151	0.542857	0.660927
VIT_01s0011g03860	34.183	0.690702	3.53087	3.73567	1.19331	2.88806	43.1147	24.7852	1.67036	3.65422	0.918845	6.93054	14.5818	1.31283	7.25255	7.75337	3.59206	1.39874	1.29487	1.29449	0.899442	4.16858	27.5889	1.88374	2.68714	2.28688	1.44101	1.5452	1.53489	10.2854	36.2378	4.46619	0.629381	0.753482	1.65458	2.54414	4.95052	32.7426	2.41998	0.975328	2.41998	7.06453	0.27962	13.9566	3.46088	1.09914	3.47781	17.2549	1.31299
VIT_01s0011g03870	0.265996	0.162596	0.421799	0.679539	0	0.226623	0.287569	0	0.253206	0.0637207	0.0557143	0.758392	0.450041	0.0898094	2.17331	0.896774	0.906541	0.15549	0	0.398496	0.0428511	1.21642	0.279163	0.897449	0.367649	0.0953324	0.192227	0.225892	0.20475	0.575682	0.519091	0.982051	0.129166	0.107692	0.344871	0.814518	0.880515	0.379623	0.548184	0.0553644	0.548184	0.930756	0.0466257	0.648571	0.966292	0.597352	0.579914	0.411028	0.437872
VIT_01s0011g03880	0.0664324	0.00789608	0.097297	0.0247501	0.0397563	0.0770377	0.0733167	0.0386119	0.0073778	0.00928331	0.0243506	0.0526135	0.0582803	0.0523364	0.0817093	0.0435496	0.103771	0.0453059	0	0.0580559	0.049943	0.0675114	0.12879	0.0610153	0.133905	0.0277775	0.0160029	0.0575918	0.0298295	0.0908589	0.0378125	0.0381527	0.0564535	0.0156894	0.15073	0.0593325	0.0962101	0.0675966	0.0443686	0.0161318	0.0443686	0.0338999	0.0271711	0.0555816	0.0547465	0.0316461	0.0563241	0.0465746	0.00708806
VIT_01s0011g03890	3.33927	1.79028	1.94971	3.07049	2.32435	3.38978	2.53155	3.84041	2.58806	1.1914	1.94451	2.70092	2.92949	1.34335	3.10222	2.04932	2.50211	2.42269	1.1214	2.77334	1.28191	3.79061	1.68186	2.05086	2.40591	1.9607	2.44742	3.59001	2.16934	2.81051	3.5587	4.36599	2.09304	1.20812	2.45029	2.41129	1.78351	1.40643	3.15078	1.08692	3.15078	4.60442	2.9059	3.37639	2.81042	2.43683	2.55006	2.93171	1.66772
VIT_01s0011g03900	0.386872	0.11036	0	0	0	0	0.439162	0.404745	0.103116	0	0	0.0735353	0.101819	0	0	0	0	0	0	0	0	0	0.473693	0	0	0	0.0559162	0	0	0.293052	0.660609	0.266621	0	0	0	0	0	0.300607	0	0	0	0.355352	0	0.310735	0.218619	0	0.0656012	0.557958	0
VIT_01s0011g03910	38.9209	4.90253	11.6136	12.1463	8.89311	4.13256	27.2775	22.5738	3.73042	1.53587	10.5319	22.9058	11.9173	7.75885	7.32877	22.1494	19.4305	8.92737	6.47122	12.3031	6.31315	24.9743	29.939	12.8006	15.9806	10.4564	3.24256	4.83295	8.73352	29.7264	22.7742	5.78023	7.94069	3.90816	4.12823	19.3016	23.274	19.4312	7.45602	4.46819	7.45602	29.0825	6.08636	14.6511	7.64727	9.1183	11.7092	13.7289	9.40779
VIT_01s0011g03920	6.4705	4.31301	7.46908	4.50635	7.05697	6.83014	6.62327	7.42709	7.68428	6.36116	5.1805	5.13999	6.06157	5.12318	3.97923	5.61016	7.11062	5.5437	6.79483	7.02804	5.26777	7.59993	5.93199	5.52905	6.71121	6.59386	6.17206	5.54097	7.53357	5.67854	6.45901	6.75988	4.77095	4.15695	6.46263	5.03361	6.52977	4.04237	5.4377	4.75318	5.4377	6.7862	6.31694	6.12638	4.22603	5.82388	6.2119	5.64032	5.37036
VIT_01s0011g03930	2.26711	1.03475	1.84545	0.94599	2.82203	3.60553	3.60294	4.90181	4.59244	2.81325	2.79217	0.948032	3.93803	0.964473	3.84807	1.1414	1.23625	2.22643	1.03055	0.792499	1.12489	3.59413	2.33174	1.85617	1.53542	2.38883	2.68693	3.16712	2.5653	1.8318	4.49063	4.68727	1.233	1.28502	2.96288	0.97191	2.10132	2.31523	2.90716	0.990939	2.90716	2.22122	1.00144	4.55233	2.81848	4.01749	2.1528	3.59665	1.85772
VIT_01s0011g03940	7.60989	9.91021	6.12108	1.97227	9.50424	9.20842	4.38182	0.576917	9.25972	2.77412	7.76178	5.34562	6.53092	5.47387	1.83128	1.56166	5.63811	3.61032	6.26668	3.46975	7.08908	7.06101	3.24093	13.0236	6.40233	4.98042	7.17319	7.37574	5.34834	4.17711	4.51978	6.84067	15.7453	22.817	4.50424	11.2292	9.2001	2.38725	3.18207	17.1133	3.18207	1.51954	2.84183	5.64718	5.60908	3.30986	5.32989	5.56712	2.11811
VIT_01s0011g03950	5.2583	3.14901	8.26254	3.06413	4.96228	3.38391	2.39143	6.84714	4.62685	3.97074	2.74286	3.26752	4.85699	5.75578	7.27594	2.91675	7.95524	3.37919	4.02205	2.82786	5.28349	6.29426	3.73507	4.80298	6.03322	2.38893	3.00835	2.40451	3.3373	7.14916	5.52546	3.48448	4.78353	3.05687	7.32666	6.65312	7.69338	3.19904	3.56592	3.38862	3.56592	6.45015	2.99853	7.07292	4.49999	2.43261	5.71564	4.92208	1.38102
VIT_01s0011g03960	2.25305	1.52839	1.95702	1.71974	2.10471	3.38654	1.94937	3.44947	2.48997	1.75084	1.49056	2.06292	2.71176	1.72087	3.29499	1.59947	1.91966	1.91132	1.45714	1.48873	1.70414	2.21984	1.51391	1.42762	1.86086	2.24029	1.76721	2.26629	1.85061	3.29539	3.23731	3.40845	1.16745	0.856559	2.34404	2.35582	1.78269	1.47922	2.15805	1.26102	2.15805	4.16421	2.12397	2.9793	2.01846	2.35597	3.79717	3.03807	1.16091
VIT_01s0011g03980	2.72394	2.2016	3.39774	3.67799	2.65761	5.25097	2.25661	4.8072	4.32318	3.34275	2.23895	3.40464	3.91037	2.03866	7.15754	2.37656	2.51779	2.79216	1.89171	2.92871	2.07574	3.17082	1.90007	2.14442	2.87503	2.62997	3.37629	4.22607	3.52476	3.12629	4.48216	5.93042	1.82376	1.26323	4.00041	3.33222	2.33348	1.94704	4.26036	1.71978	4.26036	5.52209	3.70692	4.37571	4.26799	5.16676	5.40975	3.54163	2.07142
VIT_01s0011g03990	0.0765506	0.327554	0	0	0	0	0	0	0	0	0	0	0.100735	0.0904615	0	0	0.130446	0	0	0.133797	0	0	0	0	0	0.192049	0.110642	0.056883	0	0	0	0.131891	0.130104	0	0	0.136739	0	0	0.122703	0	0.122703	0	0.375714	0	0	0	0	0.0920027	0
VIT_01s0011g04000	4.80428	5.94765	6.23683	8.64745	4.4427	7.12214	6.60035	6.90235	7.16965	2.83642	5.27007	8.78572	5.6265	4.0116	18.0523	6.93029	5.14423	6.93741	4.27162	5.37901	3.37777	6.17749	5.35028	4.53119	4.80163	6.94	6.61275	7.32319	8.05396	5.99116	6.4987	7.10359	3.63343	2.86292	5.94865	6.67228	6.6005	4.75264	9.24471	3.43141	9.24471	12.0841	7.58122	6.16791	8.49638	10.1895	8.7341	4.75759	6.63241
VIT_01s0011g04010	0.733791	0	0.0798547	0.321625	0	0.0858084	0.530814	0.677374	0.0575243	0	0.253148	1.23067	0.113602	0	4.69848	1.69777	0	0.176624	0.0817542	0	0	0.197393	1.63838	0.203885	0.104405	1.13704	0.0935803	0.128297	0.116289	0.926397	0.0737055	0.0743686	0	0	0.0391745	1.38784	0.250048	0.479133	6.01935	0	6.01935	3.70041	0.158889	0	0.609793	6.84711	0.548945	0.622525	0.497386
VIT_01s0011g04020	63.2966	129.103	199.363	211.559	157.838	143.673	62.7621	96.0477	191.615	176.82	145.701	191.841	117.028	90.3272	177.928	185.234	173.237	181.871	123.33	187.222	129.923	222.036	79.9435	139.746	189.283	218.034	114.971	218.084	197.949	80.0589	80.8368	178.188	93.8187	96.4813	203.484	137.06	177.254	50.5631	184.205	129.658	184.205	240.856	156.195	147.418	177.102	200.531	151.546	91.1611	270.464
VIT_01s0011g04030	8.21296	0.212985	0.936207	5.81057	0.29788	1.0225	7.17277	6.39366	0.199005	0.333872	0.510863	6.6228	6.72478	0.627422	9.52001	5.74292	1.89431	0.769447	0.377105	0.66699	0.130972	2.98445	7.59793	1.88091	1.08357	2.64321	0.407675	4.50009	0.737557	9.94978	6.03463	1.62943	0.930571	0.219436	0.301165	3.46755	4.38288	4.75168	1.32976	0.205479	1.32976	5.6134	0.264659	4.43107	1.78143	1.44639	5.64096	8.01628	0.722274
VIT_01s0011g04040	16.0106	30.0767	29.4394	30.552	17.8777	58.2226	19.6707	26.7255	44.7559	70.0667	14.6	19.8553	51.002	13.844	17.8312	9.21574	14.3069	14.7806	11.0943	15.6981	18.0548	19.6438	6.21579	17.8305	27.1556	9.67441	34.1467	60.9364	17.359	17.2551	23.8384	57.3567	11.2827	11.1592	50.5031	20.9261	15.8351	8.99446	68.5402	12.5881	68.5402	32.8795	21.442	29.4047	47.582	36.9718	51.1524	30.5063	12.2495
VIT_01s0011g04050	3.66904	4.23085	7.82104	5.84256	6.61374	8.79384	3.46379	5.22382	7.04863	3.82055	5.98688	4.83679	5.36359	6.7397	4.54462	5.86566	6.06316	7.32508	6.61302	6.51626	5.70575	6.40483	4.06674	5.08972	7.13906	6.90363	6.31337	6.61807	8.34034	5.09904	5.14093	7.13716	6.24839	4.14392	9.98302	6.28956	5.91358	2.66862	7.6004	4.50506	7.6004	5.91127	6.14481	5.22848	5.47598	6.85026	6.16508	3.63619	6.07096
VIT_01s0011g04060	40.0411	7.42357	20.9538	11.8989	15.6446	8.40678	32.5344	27.1744	7.60628	4.06635	13.3545	27.9365	16.0331	9.12102	16.0405	22.4724	25.0453	16.9814	15.7951	20.985	12.2722	33.9897	34.1089	17.1347	22.8179	17.7316	4.27422	5.31785	16.8904	21.5794	33.7824	11.1583	9.95161	6.70477	7.24654	11.4628	27.9238	28.3618	8.24791	8.2726	8.24791	26.5745	8.45458	18.616	7.22758	7.56487	10.6308	19.0504	14.2365
VIT_01s0011g04070	0.0519558	0	0	0	0	0	0.0982969	0.54356	0	0	0	0	0.13674	0	0	0	0.0885354	0	0	0	0	0.0791994	0.318078	0	0	0	0	0	0	0	0	0	0.0883029	0.0490817	0	0	0	0.173017	0.0832801	0	0.0832801	0	0	0.104327	0.0733996	0	0.132151	0.37466	0
VIT_01s0011g04080	15.6937	0.13014	0.196934	0.0453244	0.0728049	0.483695	16.6007	7.68964	0.16213	0.127503	0.133779	7.34188	7.48427	0.0718821	1.40281	2.48825	0.621927	0.165936	0.11521	0.212634	0.0685948	0.927243	19.7742	0.239435	0.14713	0.228908	0.109897	0.1356	0.204848	7.94824	12.2564	0.524013	0.0516912	0.114927	0.0552059	0.706255	3.1009	15.2935	0	0.0886256	0	4.46978	0.0373185	3.96963	0.386703	0.347717	3.5843	9.94252	0.194703
VIT_01s0011g04090	5.22514	4.53707	9.49474	7.91704	7.98096	10.2787	4.82906	6.34712	7.61903	4.44515	6.90777	6.70082	6.53068	7.01432	8.75271	7.58445	6.5196	10.6308	8.88207	7.89072	6.81681	8.39825	6.26391	6.64353	8.59312	8.17241	6.85693	8.01717	8.33439	5.97562	6.04772	7.816	7.22705	4.94642	10.3177	5.85779	8.29549	3.67053	7.42922	5.99638	7.42922	8.14964	6.88076	7.44101	7.01109	7.63906	7.57193	5.13688	9.90904
VIT_01s0011g04100	1.30167	2.32073	1.50508	4.36457	2.33695	0	0.307835	0	0	1.36423	2.38563	0.618544	0.856456	0.769109	1.20076	1.53596	0	0.887723	0	2.27509	0.366968	2.48028	0.796896	1.53711	0.787117	1.63281	0.470341	1.20906	0.876717	1.23251	1.11135	0.560672	0.553074	1.8445	0.29534	1.16256	1.13108	0.361223	0.521615	0	0.521615	2.49087	1.99646	0.326719	1.37919	0.930108	1.65542	0.782212	0.416649
VIT_01s0011g04110	5.76601	6.46179	6.09557	10.434	7.39425	12.2813	6.62327	5.74513	9.87979	10.0143	10.2657	12.1341	6.50371	11.6808	6.83868	5.83184	7.01827	10.6735	5.4605	10.7978	7.4311	3.76692	7.06	11.6724	10.9581	16.5322	7.44093	6.42689	9.43156	4.15971	6.32946	4.9672	12.5997	11.6722	7.47579	7.35682	11.4522	8.00053	6.60169	9.30107	6.60169	6.93552	9.60174	6.20255	11.055	9.41735	7.33299	2.47497	7.38251
VIT_01s0011g04120	6.74064	5.16585	16.472	7.04661	9.15156	12.2001	6.66193	8.77119	11.7988	21.8474	7.96545	13.6729	7.81107	10.1056	8.35259	8.07257	10.4578	12.7619	8.38428	7.91289	11.6855	10.1218	7.26787	6.01938	8.27375	10.6008	7.41594	7.70011	7.0472	6.09667	8.76139	13.0003	5.81361	7.31817	11.87	5.57097	10.374	4.52287	8.86944	7.1825	8.86944	8.00882	9.13497	12.121	9.09632	8.62658	10.2358	7.01304	15.0709
VIT_01s0011g04130	2.1517	2.70071	5.62197	3.38415	3.81153	3.94845	3.18155	1.91633	3.61752	3.46384	3.01891	2.3973	2.23905	3.41115	3.34682	4.24986	3.44097	4.29844	4.90301	3.89965	3.84496	3.83505	2.57784	3.12724	3.89137	4.79191	2.6267	3.38963	4.12029	1.79706	2.22711	3.76426	3.66824	2.94581	4.48848	2.60174	2.8688	2.28556	2.92897	3.06747	2.92897	2.48316	4.05367	2.86489	2.78724	3.40614	2.18355	2.19614	4.16206
VIT_01s0011g04140	81.7106	79.2299	196.61	119.078	218.551	110.664	44.3449	100.419	115.954	136.97	109.563	102.182	42.3715	120.446	96.3695	86.4648	172.675	134.056	139.796	129.781	164.663	218.752	57.7603	91.0963	135.435	152.762	64.6319	78.0243	181.23	77.9011	105.516	130.278	98.0314	81.9153	88.2591	77.2334	121.14	40.9649	77.7971	101.911	77.7971	92.8764	177.607	78.1745	116.271	96.2176	84.0816	34.3946	100.336
VIT_01s0011g04160	14.4824	7.92704	9.53533	7.56067	8.87396	10.6818	13.6126	20.9499	7.92919	4.14746	6.01855	9.9174	13.7016	7.39889	7.25418	8.83478	10.7282	6.03931	4.76096	10.1775	6.07231	13.5341	11.224	7.18933	8.00443	5.43842	7.60785	8.15684	8.3409	13.5381	22.741	12.8535	4.99727	3.67085	4.90799	9.08306	10.2733	8.4795	6.28402	4.51915	6.28402	14.0862	10.9365	15.3738	9.3991	7.03623	12.0637	11.9872	3.91224
VIT_01s0011g04170	6.8798	6.315	6.15705	4.98743	6.08435	11.2614	5.88053	12.139	8.01633	4.48717	4.87416	6.6447	9.66147	6.57976	4.20802	4.87846	6.45239	4.34117	3.78352	7.49098	5.31223	8.2944	6.34291	4.56526	5.31855	4.00177	7.80518	7.84834	6.44609	6.8224	11.3786	13.3688	3.55977	3.14751	5.49977	5.39227	6.73596	4.51752	5.86628	3.55663	5.86628	8.56946	9.95067	9.40679	6.62345	6.44452	9.26451	7.57873	2.78667
VIT_01s0011g04180	11.7977	5.23253	11.5708	9.29645	7.67926	10.57	10.2429	10.7928	10.5535	5.43365	6.99014	10.8437	14.9932	6.7989	8.49769	11.6454	10.1621	7.47271	7.4994	11.8072	5.94124	12.2438	13.8318	9.44037	11.1017	7.01429	9.19154	10.2077	12.5396	13.9966	11.0109	13.4211	6.18012	4.99237	11.4992	10.046	11.5528	9.72313	11.2945	5.95728	11.2945	17.368	6.90084	10.7739	8.58461	15.5204	16.3603	12.6446	6.76627
VIT_01s0011g04190	0	1.35889	0.330483	0.7099	0	1.18374	0	0	1.90454	0	2.61916	3.1691	0	0.140733	8.56895	0.187368	0.202938	0.974623	0.225563	0.624451	0.268594	0.181538	0	0.562527	0	1.1951	9.29489	14.336	0.320847	0	0	0.820743	0.202405	0	1.83742	1.06364	0.137978	0	20.6163	0	20.6163	9.48032	7.89084	0	2.01893	51.5685	4.44271	0	3.65949
VIT_01s0011g04200	1.16051	0.153976	2.17194	0.563074	0.64605	2.14609	1.58288	2.21178	1.83434	1.87816	0.79141	1.15423	1.49164	0.478396	1.9917	0.594463	1.24173	0.846669	0.715642	1.08494	1.09564	1.39878	0.99136	0.807377	0.652797	1.21876	0.95569	1.84503	1.09066	1.29476	2.67292	2.51097	0.779778	0.994331	1.83706	0.578502	1.25075	1.04853	1.86019	0.806099	1.86019	1.61133	0.662308	2.38449	1.60136	1.73562	1.73904	1.26502	0.898427
VIT_01s0011g04210	6.41737	5.48637	6.75862	42.9202	6.24652	7.18567	7.99055	12.1672	7.70226	4.97544	4.90293	11.2059	6.40992	3.70041	13.1235	4.19676	7.18056	4.66657	5.52819	6.55417	4.38128	11.0199	4.70979	5.50858	6.21825	6.23141	6.74693	10.9448	6.11891	5.19785	9.70383	9.29158	3.12093	3.76159	5.43827	3.34914	5.46436	4.51653	7.40499	4.21031	7.40499	10.0609	7.77933	8.90766	7.20913	5.93907	7.26001	6.66735	4.82594
VIT_01s0011g04220	0	0	0	0.440042	0	0	0.0279328	0.0514874	0	0.0495156	0	0.280631	0.0388571	0	0.0544779	0	0	0	0	0	0	0	0	0	0	0	0	0.0877671	0	0	0	0	0	0	0.026799	0	0.0342112	0	0	0	0	0	0	0	0	0	0	0	0
VIT_01s0011g04230	2.51383	3.79833	6.03098	3.81464	5.39934	4.92893	2.73633	2.46184	4.61984	2.41569	4.14017	3.50183	3.00593	2.97065	5.33673	3.3952	3.97074	4.79092	4.67431	5.59749	4.91883	5.21431	2.58607	5.00627	5.9416	4.39163	5.01037	5.13479	5.33456	2.57951	3.07729	4.60802	4.25295	3.07961	6.95903	3.81371	4.21582	2.00044	4.56301	3.72114	4.56301	3.86593	4.77465	3.46889	3.76218	4.88843	3.1532	2.63498	4.98219
VIT_01s0011g04240	3.5849	0.779585	0.892217	1.86863	0.654193	5.30501	2.53959	3.50384	5.42026	1.71179	0.659964	2.91812	3.53282	0.45593	3.0252	0.91052	1.72582	1.07442	0.426272	0.674341	0.398823	1.44581	1.65341	0.582159	0.661025	0.907441	5.12331	3.65533	1.2993	1.82658	2.82739	4.87473	0.382508	0.197424	7.52838	1.14861	1.86253	1.69523	6.08123	0.316198	6.08123	3.86376	0.808732	3.37326	3.99709	6.24887	5.41099	1.83547	0.987965
VIT_01s0011g04250	3.85802	1.05681	0.827186	2.20837	0.672769	5.43473	3.62539	3.25217	5.55013	2.33501	0.786679	3.20524	4.33721	0.332121	3.62962	0.924552	1.52384	1.04548	0.387137	0.803817	0.489804	1.3242	1.40776	0.804562	1.11239	0.67304	5.46537	4.17681	1.47994	2.38696	3.44661	5.19441	0.390815	0.265501	7.25792	2.05373	1.98332	1.82928	5.11924	0.428094	5.11924	3.98958	1.22265	3.41171	4.40359	8.69013	6.02209	2.24163	0.948668
VIT_01s0011g04260	0.605351	0.0319783	0.497739	0.434353	0.0536696	0.980556	0.699895	1.44646	0.268914	0.63914	0.197235	0.788393	1.09164	0.370925	0.910015	1.34042	1.98669	1.10091	0.509579	0.11756	0.202264	1.12783	0.411779	0.176504	0.379611	0.56248	0.324051	0.233241	0.0302016	1.92476	1.11024	0.733944	0.266736	0.296522	0.284873	0.360436	0.545498	0.883496	0.46719	0.179663	0.46719	0.514842	0.0825303	0.607769	0.190044	0.224286	0.437205	0.619759	0.63153
VIT_01s0011g04270	12.1747	2.64126	8.419	8.63128	3.53686	22.323	15.7286	10.7861	7.24616	13.7756	5.25694	5.50448	23.8502	8.33431	3.77996	13.1417	12.1524	7.89994	9.70133	2.96119	7.59772	9.72981	15.1964	7.94059	4.76506	13.6409	16.1445	37.3582	4.82981	7.80955	12.6484	18.8718	11.5848	15.4839	23.6365	6.33412	8.17118	10.584	15.3467	9.38583	15.3467	7.17774	4.78614	14.7551	7.68139	8.38974	9.11965	15.2952	4.23749
VIT_01s0011g04280	0.0440784	0.0628694	0.0407731	0	0.0527572	0.175252	0.0833935	0.461148	0.117485	0	0.0646274	0.0418913	0.580041	0	0	0.0693492	0.150224	0	0	0	0	0.0671915	0	0.0694014	0	0.165875	0.477813	0.917103	0.0593764	0	0.0752667	0.151888	0	0	0.480051	0	0	0.122321	0.282614	0.0321107	0.282614	0.134957	0.0540848	0.663819	0.435897	0.188977	0.298972	0.635711	0
VIT_01s0011g04290	18.3836	20.7259	37.9489	33.2379	33.7329	51.7285	39.4479	106.771	57.0157	16.377	30.125	44.7707	80.7572	22.1237	184.422	31.2626	34.206	28.3013	23.9382	57.2929	25.4563	43.9925	30.0399	28.4129	31.0609	30.9449	49.185	80.4059	52.8964	43.005	98.4438	59.7374	17.4601	13.6635	72.0743	30.7855	41.8935	21.5317	131.086	19.8915	131.086	114.641	36.0746	125.196	91.6629	129.042	165.147	79.5239	49.4114
VIT_01s0011g04300	9.90087	5.01691	19.4014	14.3664	12.1621	25.898	17.0065	57.6974	29.8618	14.5273	11.8425	23.1526	41.4866	13.3935	89.4099	15.3722	20.4235	12.7937	8.88279	22.3143	11.7526	24.426	10.8467	12.5121	11.3438	12.7464	19.394	35.8175	22.1115	17.1048	46.2701	28.2811	6.42095	5.16886	35.3518	8.37732	25.9608	7.80885	62.0189	8.63625	62.0189	45.4709	14.5462	66.1824	47.2991	63.6718	73.0089	38.0468	21.8504
VIT_01s0011g04310	16.0975	37.0446	53.877	45.8184	45.9585	28.2362	14.5879	27.4958	45.7387	44.6546	38.4772	53.261	24.8451	29.8016	58.1856	49.8927	49.5601	53.6656	36.748	51.6099	47.1799	56.4413	20.3726	33.3781	34.7295	45.8151	42.1755	49.8714	54.6923	21.811	18.149	39.8541	23.6804	29.483	46.0912	28.3745	42.2265	14.0933	57.3359	35.4903	57.3359	70.0246	52.7585	33.4295	41.3058	56.0898	41.1245	22.4358	100.652
VIT_01s0011g04320	1.54492	2.64933	6.79015	2.02283	4.77775	3.74584	1.18267	2.35125	7.16448	2.03659	3.22096	1.5786	2.89087	4.03124	7.24929	2.68354	2.35871	4.32408	7.27303	9.06845	5.27688	3.32153	2.20872	3.65574	6.35045	3.19256	4.53041	2.46852	7.13349	2.64943	2.86678	4.0773	4.06758	2.4718	6.03804	2.96699	2.35899	1.21431	4.68075	4.20258	4.68075	4.59345	5.43489	4.76984	3.00259	5.38559	5.51953	2.08216	3.27005
VIT_01s0011g04330	7.71161	10.4398	16.4429	13.0504	14.0796	12.2123	9.02593	11.1674	19.5092	8.87672	8.04884	9.44071	15.1359	13.7467	15.6743	9.6651	13.3637	11.7664	13.6158	20.332	18.1294	17.3341	7.84185	12.1419	16.4397	12.6246	15.1131	15.4427	20.4239	14.3561	12.7217	13.0613	9.33004	9.87799	13.0487	12.841	10.7518	6.74651	17.1797	10.5691	17.1797	18.2085	16.1981	16.141	13.8489	18.679	18.2849	13.5096	12.2164
VIT_01s0011g04340	1.92158	3.10504	4.27496	2.89987	2.66384	4.30356	2.51954	2.75681	4.94344	2.42691	2.74608	3.07455	2.62469	2.14143	5.67681	2.33441	2.40404	3.94806	2.83331	3.99628	3.23668	2.61402	1.98054	2.75744	3.14762	2.7613	4.20995	4.76262	5.20974	1.98069	2.76204	4.73562	2.08768	1.65443	5.92729	2.84587	2.45178	2.11951	6.47213	2.65795	6.47213	6.7026	4.52161	3.16252	4.45001	6.72626	4.23797	2.4264	4.70259
VIT_01s0011g04350	31.7413	18.8884	33.0073	40.1914	30.5832	37.7021	49.7003	39.7612	34.9976	31.5562	27.0716	28.6712	45.8871	15.8537	44.9094	47.7087	35.4111	50.4628	30.0923	30.519	22.7904	32.8366	40.5157	23.6545	25.8845	41.4209	20.6896	55.7026	40.1725	30.1419	55.7059	38.6032	19.9803	15.646	23.9748	16.7685	23.8358	28.5746	31.2031	17.7203	31.2031	36.4969	39.7107	44.3481	40.8853	25.522	22.0599	41.286	60.5394
VIT_01s0011g04360	1.26897	1.65553	4.25275	1.70722	3.0256	5.00528	1.40286	2.11608	3.63395	2.82035	3.24859	1.68458	2.29277	3.26098	3.74403	4.12767	2.00794	6.93024	5.05493	3.41932	2.82224	3.00903	1.21464	1.9861	2.7466	7.56733	2.27807	2.53136	4.48375	1.5067	2.36032	4.76311	2.67023	2.6473	4.23655	1.34923	1.58399	1.00055	2.63941	2.67426	2.63941	2.00816	2.88548	3.37217	2.78156	3.24556	2.56591	1.3829	5.2707
VIT_01s0011g04370	2.03196	2.78189	3.94777	3.13952	4.56313	4.43124	1.8836	3.48381	4.4197	1.85184	3.4077	1.82134	1.5024	2.95535	2.92135	2.02079	3.5668	3.75409	3.24364	4.22855	3.74748	3.53254	1.96375	2.98532	3.7478	2.762	3.67847	4.10553	3.77163	2.23071	2.20483	4.12149	3.40728	1.85536	5.43376	2.60991	2.49594	1.57661	3.84527	2.7229	3.84527	3.55804	3.71902	2.10149	2.5922	4.81712	2.74262	1.33133	2.48851
VIT_01s0011g04380	0	0	0.0834534	0.336119	0.107982	0.179351	0.042672	0	0.0601166	0.189108	0	0.300098	0.0593608	0.0533067	1.08191	0.0709712	0	0.123056	0.0854385	0.236529	0.101738	0.137526	0.110465	0.142049	0.327329	0.11317	0.0325992	0.0670395	0.12153	0.1139	0.462162	0.15544	0.0766669	0	0.327519	0.0805767	0	0.100145	0.289224	0.164309	0.289224	0.138113	0.221399	0.0905792	0.127455	0.128931	0.114737	0.0542149	0.115511
VIT_01s0011g04390	5.50682	2.82592	7.60038	3.56048	5.47512	5.213	5.34708	3.86113	3.96065	3.3224	4.44286	4.15363	3.10568	3.89074	7.79452	4.17153	4.81608	4.4113	5.24263	5.55088	5.28994	6.83987	5.17292	4.4958	5.35611	5.18992	3.76905	3.87548	5.37708	4.56127	5.72155	4.36741	4.65487	3.24793	5.2887	3.43499	4.7598	3.29892	3.82966	3.35366	3.82966	4.37123	4.25437	4.856	3.95157	4.58029	3.55726	2.7314	4.70043
VIT_01s0011g04400	0.43288	0.116809	0.216443	0.348701	0.28006	0.209322	1.1178	0.326399	0.218284	0.107903	0.137229	0.166784	0.153957	0.138255	0.172679	0.349732	0.418667	0.542563	0.26591	0.28628	0.158319	0.303182	0.873827	0.202629	0.141492	0.264163	0.211371	0.31297	0.283678	0.192015	0.49944	0.30236	0.178957	0.0663136	0.392869	0.292575	0.379537	0.818163	0.187531	0.170459	0.187531	0.161194	0.143554	0.234924	0.231395	0.284234	0.178547	0.407771	0.74897
VIT_01s0011g04410	25.9196	58.8331	78.72	44.051	81.4072	99.2799	27.6507	46.6724	109.566	37.1893	60.5933	24.4546	61.8369	63.3732	38.7887	50.4809	54.4885	65.0788	70.2807	69.7367	72.2586	60.1512	28.4705	62.3765	74.7621	67.231	118.953	123.618	65.7303	35.8329	40.0531	82.9083	69.5985	59.1838	153.802	57.5654	48.4446	18.1041	99.0127	61.3785	99.0127	38.7909	66.6491	62.8053	74.8307	75.8993	54.8062	44.3137	71.8363
VIT_01s0011g04420	2.92567	4.12521	5.93835	4.70875	6.26307	6.54727	4.22255	3.11913	6.41664	4.89201	5.07398	4.40114	4.02598	3.97099	3.39283	5.39209	4.55817	6.20242	5.54131	4.79212	5.2976	5.65755	3.45942	4.58014	5.09513	8.4933	6.01668	8.11212	5.3148	2.82825	2.71199	6.50972	4.63144	4.12205	6.7671	4.18079	4.18381	2.38465	5.57389	4.95685	5.57389	4.63239	5.72322	3.62554	4.51108	4.70668	3.41601	2.95364	6.97804
VIT_01s0011g04430	0.0291904	0.0832688	0.18901	0.0435007	0.0698755	0.464233	0.0552262	0	0.350114	0.122372	0.0427987	0.027742	0.076825	0	0.161564	0.0459256	0.0994838	0.159259	0.331725	0	0.0329174	0.13349	0.0357412	0.0459601	0	0.0366162	0.021095	0.238598	0.196606	0	0.0498444	0	0.0496113	0.137878	1.19215	0	0.169099	0.0486031	0.514683	0.0637947	0.514683	0.223434	0.0716339	0.380991	0.45362	0.750885	0.519725	0.105248	0.523234
VIT_01s0011g04440	0	0	0	0	0	0	0	0	0	0	0	0	0	0	0	0	0	0	0	0	0	0	0	0	0	0	0	0	0	0	0	0	0	0	0	0.053565	0	0	0	0	0	0	0	0	0	0	0	0	0
VIT_01s0011g04450	6.10192	7.96564	13.4508	8.97003	15.2999	3.98862	5.30261	8.11502	5.62344	3.88478	12.1006	9.31796	4.60006	7.77297	5.53344	12.7569	12.4423	12.047	13.2026	22.957	14.8816	13.7473	6.83813	12.8642	19.162	15.6457	4.33493	7.34693	13.6251	4.30877	4.16776	7.30575	11.0738	7.22989	3.21011	9.49555	11.9105	3.66217	5.50376	8.72462	5.50376	14.6294	16.2433	5.75249	5.08456	6.26673	5.82233	3.85326	19.5712
VIT_01s0011g04460	2.29646	1.76702	4.97522	2.56671	3.21877	2.70311	1.34344	2.9505	2.33561	1.29208	3.01262	2.87173	2.30625	2.49953	1.44944	2.61471	3.70732	1.9783	3.03325	5.70381	2.96449	5.06671	2.14586	3.90122	4.38524	3.03228	2.09631	1.68399	4.72161	2.74665	2.52824	1.71801	3.08132	1.51289	2.49555	3.56231	4.76118	1.09009	1.5499	2.20125	1.5499	3.05301	2.52117	3.8225	1.57945	2.54776	2.10074	1.41632	2.86289
VIT_01s0011g04480	0.65865	0.704577	0.895969	0.721726	1.12453	0.789471	1.3744	0.726234	0.709964	0.414181	0.596466	0.635174	0.675545	0.560863	0.875637	0.685762	0.643714	0.924802	0.807207	0.829542	0.764591	0.797311	0.842041	0.564273	0.679424	0.692555	0.762978	0.978855	0.691526	0.489137	0.611961	0.767662	0.526789	0.539862	1.20433	0.51905	0.594774	0.714991	0.931546	0.47982	0.931546	0.682092	0.867596	0.457062	0.643136	0.85822	0.459884	0.325954	1.05413
VIT_01s0011g04490	53.5053	49.1084	85.904	56.1148	71.3573	68.2241	79.1678	44.3375	65.3281	92.0645	52.9858	57.1916	62.3432	61.908	31.3635	84.0299	73.1691	70.2799	69.5961	54.9611	67.0509	78.4226	63.4802	55.4924	58.1067	91.3644	53.6973	55.9846	68.8066	56.2643	45.3275	64.6564	60.4977	51.9327	57.8458	54.63	64.136	50.9849	44.545	55.3972	44.545	40.7838	74.524	43.3663	45.7545	36.9774	36.8108	48.421	77.8043
VIT_01s0011g04500	26.7283	30.7988	47.423	21.9496	54.0513	41.1806	18.5987	35.6724	48.2442	37.2747	26.7664	20.9971	39.0134	36.807	18.573	28.3181	39.6285	35.6456	39.6445	30.7269	42.5142	54.9152	25.4301	29.233	36.8027	33.6125	41.0141	35.0934	32.5279	37.5482	31.842	40.6495	35.0232	31.2494	51.2994	32.3197	38.6385	16.747	33.7458	33.9123	33.7458	25.8786	31.6684	38.4482	39.4779	33.8329	29.2947	29.3464	26.6782
VIT_01s0011g04510	18.0298	12.8792	30.2885	40.1488	21.4026	21.3054	19.5482	16.9321	20.9901	12.7837	21.2263	29.8249	16.3238	15.0089	77.1244	20.914	21.9456	22.5731	26.3548	33.945	25.273	32.0872	18.4511	21.8154	27.9994	26.8873	15.3189	16.7195	29.5117	17.6044	24.569	19.8932	13.8875	12.6135	16.0946	16.5524	22.0212	16.9902	21.4022	16.6716	21.4022	32.6322	25.3196	22.3821	20.3269	22.1701	19.403	14.9443	26.3065
VIT_01s0011g04520	17.1129	14.4078	30.2444	21.3871	24.8565	28.3872	15.625	24.0933	26.6779	30.1769	19.1003	25.3567	20.5606	17.8571	24.2048	26.4556	27.0446	29.0264	22.5156	22.9845	22.3772	33.7072	14.8069	15.4683	20.7583	31.0985	19.8228	19.0019	26.9103	17.1464	21.0001	30.1918	15.0571	13.6157	23.2082	14.9448	22.3722	12.6829	22.7078	17.6417	22.7078	26.4963	26.2252	23.5303	22.8852	24.1039	19.7748	15.7431	28.4166
VIT_01s0011g04530	1.87687	2.19541	3.50899	2.70819	3.54196	3.05992	2.0197	2.02591	3.05711	1.19897	2.75185	2.30282	2.33915	2.18273	2.58329	2.49981	2.65677	3.04761	2.67083	3.40192	2.50845	3.14864	1.9333	2.87694	3.38679	3.10174	2.54048	3.0771	3.65193	1.9934	2.47572	2.53221	2.51478	1.60418	3.10035	2.11087	2.78431	1.30624	2.59458	2.11965	2.59458	3.45094	3.02185	2.62216	2.38496	3.77498	2.65214	1.77832	3.05149
VIT_01s0011g04540	0	0	0	0.0625496	0	0	0	0	0	0.0703837	0	0	0	0	0.0774373	0	0	0.0572496	0	0	0	0	0	0	0	0	0	0.031189	0	0	0	0	0	0	0.11428	0	0	0	0	0	0	0	0	0	0	0	0	0	0
VIT_01s0011g04550	9.78163	12.3361	10.7625	93.2927	12.2005	20.4689	12.0777	21.9033	16.1919	17.1797	11.4734	41.0015	8.40063	24.4568	84.7237	15.2276	14.212	11.3757	15.0164	9.71802	8.70832	17.2651	6.68179	12.483	18.4296	25.1858	12.352	23.4887	15.9504	7.53947	11.4282	17.2078	7.87483	8.85145	11.5875	8.0925	30.6585	8.4577	27.232	8.10093	27.232	31.6827	15.0343	12.6119	22.9829	21.6305	10.7376	9.15738	15.0287
VIT_01s0011g04560	1.70167	3.15316	4.5473	4.8984	4.12566	5.05981	1.67851	3.1193	5.25275	3.03643	4.39286	2.79215	2.1053	3.19682	4.5348	3.50103	3.4202	4.88011	5.09622	4.95702	3.95268	3.74683	2.56437	3.52656	4.32705	5.54622	4.76132	6.14944	5.91675	2.58901	2.03648	4.18478	3.53481	3.17385	5.06875	3.09157	3.13424	1.25119	5.0589	3.46466	5.0589	4.364	6.1033	2.29256	2.77385	4.86369	3.68701	1.97524	4.20849
VIT_01s0011g04570	1.34408	2.55609	2.07215	5.00751	2.6812	2.67197	1.27146	1.17181	3.88101	4.1321	2.95602	2.12898	1.47393	1.85305	6.61266	2.81955	3.43557	1.83329	1.69715	4.30688	1.76831	3.0733	0.274286	0.705417	4.33472	1.96701	0.809439	1.33167	3.62112	0.848438	0	3.85958	2.28437	1.05811	1.42315	3.6013	2.07632	0.372991	3.23165	1.30553	3.23165	3.08642	3.84814	1.79927	1.26588	3.5215	1.70935	1.07693	2.58134
VIT_01s0011g04580	0	0	0	0	0	0	0	0	0	0	0	0	0	0	0	0	0.390582	0	0	0	0	0	0	0	0	0	0	0	0	0	0	0	0	0	0.208022	0.409423	0.265558	0	0	0	0	0	0	0	0	0	0	0	0
VIT_01s0011g04590	3.73872	1.71499	2.41564	2.7158	3.35051	0.859021	2.71917	3.43971	1.60242	1.29169	2.28633	4.24957	3.78263	0.577243	2.59964	2.48293	1.47269	2.02443	1.74362	2.85684	3.34744	1.91881	3.19752	1.62695	2.22671	1.08408	1.2491	3.05737	2.15118	3.36809	3.59306	0.712129	1.46882	1.0294	3.20559	1.0739	2.74265	1.98119	3.07169	1.84768	3.07169	6.41378	3.57314	2.20692	1.69867	3.2219	3.32913	2.77733	1.80409
VIT_01s0011g04600	4.47687	2.17455	4.58951	3.32268	3.31204	4.30975	4.77685	4.7175	4.21632	2.94821	2.61007	3.86947	4.32566	3.00971	4.97525	3.90999	3.5441	3.59407	3.55531	3.68134	3.31927	4.6078	3.84141	2.91388	4.11401	3.67014	3.03787	3.42489	3.85817	3.68268	5.23681	4.26662	2.84581	2.36437	4.375	2.80204	3.73699	3.08634	3.701	2.78628	3.701	4.49257	2.72496	3.76923	3.10006	4.13091	4.05719	3.71766	3.74608
VIT_01s0011g04610	11.3283	15.3957	29.7665	19.3523	29.1898	21.7145	12.8768	17.4401	27.0764	11.1506	20.6064	10.5211	17.0645	19.3511	19.2687	15.9682	21.4383	20.9285	26.8986	36.38	26.2763	25.7481	18.2008	25.1738	28.8709	18.115	23.8809	15.3436	29.6264	17.2086	20.4446	20.9459	20.9125	14.3036	22.1672	19.8074	21.3625	9.37476	21.2583	20.6112	21.2583	23.0382	23.6411	19.4922	16.3681	20.7168	22.7542	12.5523	15.0937
VIT_01s0011g04620	16.7782	1.00377	4.03906	12.8474	1.93351	3.05245	14.4191	12.4943	1.59867	1.89088	2.90792	15.5049	9.11362	1.7956	17.5578	8.10292	7.22269	4.79952	1.81764	2.65577	1.8217	7.04622	10.8495	3.19827	2.74679	5.05597	1.46796	8.68803	2.84401	12.4185	12.618	3.55489	2.41936	1.35987	4.06451	3.57127	8.93198	10.7769	9.81921	1.42152	9.81921	12.8059	1.94292	8.44671	8.2475	6.743	5.6684	11.2647	6.75791
VIT_01s0011g04630	92.5906	99.0679	147.167	177.996	108.066	107.225	117.844	49.5968	90.5205	87.1319	85.7448	129.106	71.7544	131.453	85.902	114.385	116.248	94.8992	181.852	96.542	120.118	133.765	106.288	111.405	129.749	136.132	98.0871	126.729	130.051	94.0218	46.1515	89.8799	151.046	104.082	127.147	118.904	122.932	88.5305	87.6861	103.606	87.6861	80.5838	113.827	50.361	50.9383	72.2746	53.6356	65.0377	83.7922
VIT_01s0011g04640	39.2833	26.4384	62.3453	50.0095	66.4899	32.1163	26.2216	29.85	29.0846	23.859	44.7144	25.482	18.7232	33.4934	33.8846	35.9414	52.4514	41.7516	57.6548	60.1395	45.6413	69.4734	29.151	54.622	62.9338	39.3929	23.2272	39.3419	40.3941	28.1965	29.5224	30.6669	47.3039	31.8623	28.6556	43.2359	42.6235	16.3914	40.161	37.372	40.161	42.4348	48.5488	25.2122	36.3571	25.923	19.3684	17.6452	36.434
ENSRNA049995764	0	0	0	0	0	0	0.385587	0	0	0	0	0	0	0	0	0	0	0	0	0	0	0	0	0	0	0	0	0	0	0	0	0	0	0	0	0	0	0	0	0	0	0	0	0	0	0	0	0	0
VIT_01s0011g04650	2.48571	2.88063	5.60458	78.9481	4.64864	2.47074	2.93925	18.4205	5.59014	4.55904	12.5281	27.315	1.63551	15.9722	38.1211	16.6209	13.5016	11.4427	3.23676	7.05994	3.15347	14.2092	3.42399	6.84906	7.13973	23.3855	5.95041	13.6222	5.85971	4.31498	3.71395	4.55036	4.4887	2.93526	3.66593	4.71761	20.8795	8.79497	13.9452	3.16893	13.9452	14.0321	6.48125	10.4505	7.24276	16.6515	5.40044	5.78822	7.1608
VIT_01s0011g04660	1.97112	0	0	36.9772	0.555111	0.2305	2.08398	2.02175	0.618091	0	1.53002	17.6312	0.915479	0.137019	28.8789	1.27696	0.592746	0	0.219609	1.01328	0.130753	1.06048	1.13575	0.18256	0	0.436334	0.418962	0.861585	0.156189	0.878296	0.989945	0.39954	0.197063	0.109534	0.105231	0.207113	0.537347	0.900939	0.557562	0	0.557562	2.13003	0.85362	0.814881	0.819019	0.497103	0.68814	0.278706	0.296908
VIT_01s0011g04670	7.27627	30.6771	52.5177	30.203	42.9788	75.1101	13.9898	35.0154	71.0625	36.4559	26.4606	16.0847	40.6996	37.237	33.4206	17.2515	25.4456	28.6686	33.7502	39.0381	41.9213	31.7953	11.8031	26.7672	39.0379	25.8148	57.6161	64.7252	41.4236	21.1111	34.6796	69.0088	31.2034	24.098	87.8479	23.8082	25.9557	6.84471	71.3185	30.0455	71.3185	26.5683	44.6611	46.0271	60.4482	61.3655	45.5957	30.9931	19.3997
VIT_01s0011g04680	2.36584	0.411992	0.814298	5.10402	0.642061	1.06642	3.13581	3.2618	0.861553	0.565102	0.665519	3.24195	2.04535	0.455124	5.32915	1.0604	0.820365	0.637882	0.468938	0.576985	0.511866	1.40482	2.00416	0.584739	0.532321	0.672907	0.844919	1.05276	0.667031	1.96228	2.79499	1.46931	0.327285	0.298861	0.761493	0.909077	1.40239	2.04595	1.12443	0.310629	1.12443	2.8848	0.641341	1.94719	1.3408	1.27771	1.59769	2.18214	1.02144
VIT_01s0011g04690	3.07304	4.87697	9.96912	6.1921	7.92605	21.5108	7.00136	5.88664	19.1503	17.8183	6.21909	6.00566	11.79	6.5469	13.0959	9.05685	5.97417	12.0433	7.62395	9.3049	7.02843	7.4555	3.6037	6.2696	8.37524	10.6414	16.1711	20.9375	10.7862	4.97252	7.02119	17.0024	7.42972	4.25235	25.2581	4.1749	5.21523	3.60333	14.3611	6.24308	14.3611	6.22841	10.7809	10.3858	13.6968	15.8966	10.3484	10.6119	13.4662
VIT_01s0011g04700	8.42553	49.5937	87.4037	24.0709	67.7873	52.0463	4.1601	19.8512	63.3731	63.2689	52.9089	24.8036	38.1299	45.2177	47.3921	36.7288	24.5129	51.5186	68.27	70.9018	54.9685	38.0295	18.0159	52.0932	74.3605	48.8233	34.2759	37.7482	53.316	18.2128	17.8962	66.7762	48.3382	42.9034	43.3441	37.9557	24.8091	7.50486	61.5315	48.5345	61.5315	45.2389	58.9532	40.6042	53.2442	74.4186	65.4764	21.0923	44.4661
VIT_01s0011g04710	12.327	0.286887	0.770807	0.471031	0.275135	0.628347	20.2232	14.3795	0.765875	0.602302	0.379169	1.52928	3.62998	1.01868	0.424104	2.07957	1.22412	0.548698	0.380965	0.200889	0.324031	1.40165	16.9581	0.723872	0.556016	1.08132	0.332246	0.277573	0.193534	3.7002	10.1075	0.643591	0.63487	0.760053	0.130392	1.48847	1.79773	15.9638	0.230291	0.627979	0.230291	1.62758	0.0352573	2.10598	0.405938	0.123192	0.58469	5.38737	0.331109
VIT_01s0011g04720	45.9398	23.7188	70.3227	34.5189	34.1068	68.3429	31.2116	82.304	48.9081	62.308	25.8742	42.0935	72.2657	40.5056	38.3037	55.081	96.9443	35.1754	30.9185	30.3461	31.905	97.5502	35.2899	32.112	39.9278	57.1415	24.4766	39.6725	37.4812	78.7357	62.1444	77.6429	30.1312	22.4588	43.8734	49.3742	57.2345	32.1172	36.3455	21.4857	36.3455	53.7821	33.1919	84.7469	67.3736	52.7662	68.0972	46.2351	23.8455
VIT_01s0011g04730	4.05133	1.2826	2.8807	1.53758	1.49549	2.27691	4.20851	3.9282	2.03099	1.40476	1.56828	1.96114	3.64968	1.12977	2.67195	2.68066	2.59695	1.80754	1.34463	2.28313	1.43036	2.94356	3.3611	2.02691	2.79326	1.9473	1.70331	3.08782	1.98914	3.848	4.49341	2.25061	1.39963	1.20718	3.68546	2.6884	2.47852	3.56194	2.30624	0.999875	2.30624	3.02858	1.25437	3.68738	2.08612	2.25908	3.20215	3.10577	2.09666
VIT_01s0011g04740	28.2478	14.0073	43.5689	19.5876	19.7605	42.0106	20.1519	51.9662	28.8728	37.0981	14.8363	25.2062	44.3766	24.5197	24.0926	32.1086	61.6398	20.5721	17.5516	18.4307	18.9781	61.797	20.867	19.6889	26.5881	34.3382	14.2558	23.9346	22.3545	48.4104	38.0859	46.4666	17.8858	14.2281	25.7335	29.6429	35.4179	19.3432	20.7612	12.8342	20.7612	31.536	19.369	51.7379	38.2513	31.1442	40.2411	28.3426	14.6468
VIT_01s0011g04750	2.58253	0.807338	1.80802	0.817167	0.984466	1.5648	2.73581	2.42117	1.11973	0.882437	0.99849	1.33647	2.36261	0.731604	1.48486	1.62804	1.50711	0.965067	0.770561	1.31395	0.797881	1.94139	2.14416	1.11402	1.73279	1.29802	0.971508	1.8533	1.32243	2.14382	2.7788	1.46285	1.02215	0.726888	2.15118	1.78519	1.55753	2.22855	1.53107	0.592753	1.53107	1.82783	0.813903	2.19327	1.31193	1.28921	2.0696	2.10465	1.31356
VIT_01s0011g04760	75.3412	77.2215	104.964	57.4757	104.401	52.4646	51.1696	70.9718	107.259	44.8653	106.055	72.525	67.6067	72.6362	104.899	97.7745	84.4053	105.41	74.2436	104.549	72.2686	111.667	69.2016	78.5228	102.441	100.715	83.616	76.4963	128.021	62.7784	67.5142	72.8024	75.1139	51.1001	87.8823	107.368	77.5096	46.6889	98.9135	70.1175	98.9135	138.361	112.862	74.4733	71.5519	138.73	90.1604	43.3797	118.141
VIT_01s0011g04770	14.0476	0.375512	1.8265	1.56938	0.607718	1.1963	11.9722	8.55827	0.701728	0.662226	0.744452	5.52254	5.86494	1.4667	1.87352	4.64513	3.42886	1.15425	1.06854	1.34761	0.487749	4.7586	10.2925	1.42123	1.27361	1.62767	0.611555	0.79651	1.2666	5.27061	12.7803	1.45801	0.990799	0.479658	0.546151	2.04906	5.68661	8.3498	0.934441	0.493184	0.934441	5.00923	0.438415	6.13618	1.32835	1.02124	3.53956	5.51473	0.890867
VIT_01s0011g04780	0.117394	0.301392	0.0651546	1.2946	0.0281017	0.0933497	0.222102	0.122818	0.219029	0.0787428	0.103273	0.490905	0.123586	0.0554909	1.776	0.258577	0.0400092	0.192147	0	0	0	0.250532	0.0574958	0.0369674	0	0.235614	0.441154	1.76211	0.0316274	0.296416	0.160366	0.0404523	0	0	0.0426174	0.125817	0.10881	0.130311	0.564515	0.0171041	0.564515	1.11424	0.74903	0.212154	0.199016	1.27503	0.318501	0.282182	0.180367
VIT_01s0011g04790	5.47962	2.69086	7.735	4.10162	5.67806	9.38112	4.71489	9.11833	6.94249	5.12302	4.51968	7.36692	6.34155	5.13301	8.38311	4.53497	6.84755	5.66526	4.73907	5.38783	5.23121	9.03947	4.22781	3.18317	4.53905	6.5158	4.91107	5.03116	6.86233	4.82044	9.83532	9.75999	3.58063	2.63789	7.16677	3.66491	4.99775	3.84393	6.83414	3.39034	6.83414	6.85644	5.53236	8.35527	6.74442	8.7749	7.78975	4.87764	3.63926
VIT_01s0011g04800	4.03359	5.50471	8.03887	6.48917	8.18528	8.03682	4.99502	3.72441	7.80671	5.54177	7.32531	4.83538	5.06665	5.17824	5.34452	7.49994	6.51415	8.87774	8.12591	7.51465	6.61614	6.67967	4.55716	6.0189	7.80511	9.18798	7.84388	9.50271	8.92822	4.16646	3.31858	7.59715	6.90214	4.45131	10.8658	5.71488	6.12838	3.22067	7.74385	5.65648	7.74385	5.43112	8.82994	4.2706	5.94445	6.90416	5.2308	3.91129	9.90626
VIT_01s0011g04810	10.0178	11.4004	19.0261	17.073	14.8602	16.1014	16.7351	18.7685	26.2751	27.8341	11.9535	19.6492	27.4173	9.25652	25.7572	23.7256	17.2525	15.263	14.937	18.3475	18.3274	25.0993	12.4617	17.1993	14.0488	15.9752	20.1784	26.4104	15.7198	14.5309	21.8375	26.2571	7.96964	11.4268	22.1977	8.09052	15.4342	10.8243	29.9798	11.4514	29.9798	30.9983	19.6149	26.3751	30.2622	33.1257	29.6821	19.4689	24.8339
VIT_01s0011g04820	9.98649	4.57836	51.7967	36.902	30.6137	24.6133	12.3388	20.7002	60.5689	29.5195	9.11396	14.9144	78.3127	17.7019	230.024	17.3953	38.8971	7.5751	106.926	64.5642	148.239	45.7468	28.2608	64.0179	15.898	10.6735	42.1234	25.5561	19.7668	38.5952	77.6066	34.4997	16.2801	48.1329	53.1783	7.64502	18.6541	14.2808	72.5233	47.0281	72.5233	15.8341	24.132	78.2673	204.137	40.5577	45.5747	57.6234	25.4419
VIT_01s0011g04830	167.719	91.4125	157.305	185.952	88.7946	125.718	97.5267	205.157	142.637	65.1429	83.372	334.754	293.996	89.0507	186.679	315.045	264.611	148.45	111.122	139.698	82.3414	331.651	195.988	129.024	134.711	136.658	133.111	108.833	190.278	278.029	122.506	181.658	64.4889	64.4609	110.063	188.714	266.602	95.21	197.114	71.6986	197.114	388.389	91.0291	229.001	175.98	290.571	325.13	234.148	225.762
VIT_01s0011g04840	21.5585	15.4975	32.8643	26.216	32.4089	20.743	14.9282	25.5618	17.4683	10.3393	17.3217	35.1588	24.5113	19.0562	25.7737	49.2494	35.5613	27.5233	22.7029	30.1444	22.269	54.5526	27.2413	29.7348	35.4589	22.6079	23.5565	29.7966	31.7124	34.947	19.437	23.0291	23.0102	15.3967	31.8532	31.8854	28.7741	15.6027	41.1911	16.1449	41.1911	61.2543	20.5272	23.7226	35.8167	38.4499	39.3347	22.1792	42.9494
VIT_01s0011g04850	5.0577	0.817894	1.8353	1.84584	1.31777	3.32869	4.87121	6.5592	2.46075	1.26929	1.53019	4.97024	4.67852	0.840275	4.12602	2.30962	2.34519	1.83023	0.955771	1.74393	1.09931	2.91957	3.98806	1.28208	1.49798	2.41689	2.03887	2.77821	2.02383	3.41705	4.70005	2.78612	1.22799	0.530879	2.19622	1.74131	3.26874	2.81345	3.49281	0.79371	3.49281	6.32057	2.44857	4.39855	2.72197	4.17942	4.74513	3.54242	1.71802
VIT_01s0011g04860	158.13	21.4723	56.8033	52.7652	44.7531	40.6922	132.475	151.069	35.18	53.7965	37.5407	188.393	58.7868	31.9947	73.2904	64.9604	89.7676	37.5658	34.6142	35.94	33.7163	99.1942	89.4783	33.5887	47.027	43.2434	33.9033	26.3796	37.6345	95.8844	88.7968	49.5832	23.5631	19.0063	29.4442	47.0281	91.5095	98.853	50.2819	23.5663	50.2819	126.845	32.5336	56.9903	42.4698	35.8237	88.5747	57.2533	35.5914
VIT_01s0011g04870	0.298215	1.02792	1.14939	1.77765	1.84415	1.08687	0.329119	0.909977	0.861092	1.146	1.16597	0.755782	0.78486	0.499244	0.916982	0.703779	0.762261	1.25417	0.753104	1.86773	1.00887	1.21223	0.334711	0.821693	1.14209	1.46514	0.98776	1.73584	1.30557	0.250994	0.551656	1.41296	0.844733	0.328671	0.789399	0.621469	0.604642	0.206892	0.836518	0.669844	0.836518	1.17937	2.104	1.22258	0.737271	1.70471	0.716377	0.298676	0.92273
VIT_01s0011g04880	1.50468	0.82233	1.44888	0.886507	1.30235	1.60659	1.29255	1.73458	1.29243	0.571419	1.15072	1.24632	1.13804	0.953056	1.11288	1.13779	1.37999	1.59551	1.00678	1.46204	1.15375	1.49864	1.18948	1.00222	1.4026	1.46942	1.08257	0.912555	1.65205	1.1381	1.64176	1.54456	0.883595	0.565116	1.53801	1.00307	1.30507	1.03673	1.11913	0.829091	1.11913	1.73973	1.36988	1.2815	1.13936	1.46928	1.46081	0.96729	1.32702
VIT_01s0011g04890	2.13744	2.39276	4.20638	2.81728	3.54695	4.46921	3.64917	2.68758	4.86861	3.56283	3.28372	2.7193	3.44026	2.2139	3.0165	3.61742	2.81517	3.80977	4.32256	3.61679	2.70804	3.11544	2.42943	3.40561	3.31622	4.71078	4.33244	5.70769	5.08172	2.07493	2.3702	4.24018	3.51696	2.73517	5.07768	2.22083	2.802	1.65894	3.56261	3.22587	3.56261	2.41174	3.90787	2.54782	2.76699	3.39536	3.05404	2.77358	4.15406
VIT_01s0011g04900	10.244	5.04126	8.09049	5.89217	5.66444	6.43095	10.3139	12.0125	9.10138	5.27398	7.02676	10.4759	12.7709	6.15899	10.0577	8.95393	11.0251	5.63805	6.69443	9.94707	4.45866	13.9719	9.82899	5.3764	6.37565	8.19097	8.44208	9.88238	8.87676	8.5463	11.3547	10.115	4.68353	3.1126	8.97095	10.4868	10.6887	7.97975	10.7547	3.70952	10.7547	16.416	12.2755	11.3676	8.71709	8.90367	11.5296	11.3759	6.97982
VIT_01s0011g04910	8.20106	3.59154	7.15869	5.3706	3.70512	5.37321	10.424	9.66753	6.92711	3.73829	4.43714	8.12347	10.9744	4.01305	7.33082	7.66902	9.17235	4.56893	4.37551	7.79284	3.12614	9.7546	9.13637	5.56513	6.0348	5.33204	6.49429	8.84062	6.90847	9.24541	9.78296	6.44797	3.61219	2.44425	8.30265	8.74823	8.80578	8.01355	7.96137	3.01244	7.96137	12.5902	5.38573	10.6924	7.57163	8.68278	11.3993	9.10684	5.97477
VIT_01s0011g04920	0.865022	2.76075	2.7332	1.46778	4.1106	3.06468	0.874995	1.46351	3.37851	1.74496	2.56169	0.781403	1.07069	2.52012	1.73813	1.10493	2.78755	2.48823	3.55252	3.59264	2.79119	1.91916	0.755036	2.56213	2.92094	2.49246	2.24674	2.21472	3.44956	1.58946	0.979845	2.6561	2.29987	1.99034	2.83713	1.33097	1.92503	0.532387	1.63365	2.32099	1.63365	1.36357	3.27876	1.17804	1.25834	2.66823	1.41597	1.12198	0.888217
VIT_01s0011g04940	2.57961	1.00345	3.08033	2.30654	1.45955	3.91604	4.48114	3.51659	3.50031	2.5561	2.06302	3.38768	4.19694	1.7736	4.75923	2.5827	2.63747	3.00673	2.13201	2.95114	1.16359	2.50235	3.79022	1.32925	3.51682	3.17701	2.71157	4.11251	2.77991	2.19088	3.76414	4.20205	1.27542	1.68368	3.83101	2.68092	2.33663	3.20184	2.40574	1.87922	2.40574	5.81588	1.95668	3.01372	2.65039	4.75894	3.45959	2.98758	2.76234
VIT_01s0011g04950	7.03399	5.87885	7.62529	6.40324	9.99987	6.26399	5.57003	4.05131	4.77189	4.30979	10.4532	8.27304	3.1622	4.51343	5.31423	8.93847	10.6304	9.61586	6.11875	10.6531	6.87328	9.77626	7.42393	8.36889	10.9704	9.3025	3.9562	7.03608	8.16755	6.24835	4.45656	7.18369	7.65433	4.82581	4.21738	6.9929	8.14953	4.8667	3.62222	5.30969	3.62222	7.43051	10.271	3.96244	4.2941	4.20739	2.81994	2.4673	9.4746
VIT_01s0011g04960	1.2315	1.40424	3.10451	2.61672	2.07329	2.56924	0.780908	1.23884	2.0966	1.15452	1.86018	2.00961	1.19317	2.25891	1.41691	1.82576	2.54823	2.0166	1.98006	2.93892	2.25098	2.84683	1.1889	1.56611	2.65141	2.26201	1.88752	2.05647	3.0626	1.34973	1.00522	2.64058	2.12754	1.27205	2.77883	2.30251	3.226	0.709789	2.16921	1.56013	2.16921	1.86974	2.32887	1.43344	1.90229	2.20475	1.89892	0.752243	1.4468
VIT_01s0011g04970	5.963	5.8595	8.28382	6.19774	7.37989	6.30878	7.16237	6.17783	7.47366	5.01179	7.11754	7.34729	6.82669	5.36843	5.9485	7.17019	5.88933	7.19451	7.42418	8.68731	7.22275	7.84172	5.81966	5.73818	8.41207	8.96139	6.29898	6.43917	8.53028	5.20478	5.64165	7.31524	5.52907	4.93498	6.14174	5.84986	6.78276	4.99849	6.49208	5.63715	6.49208	7.90849	7.90343	5.84861	4.93368	6.00556	6.52384	6.2262	8.65515
VIT_01s0011g04980	85.4878	131.493	168.159	81.8631	156.477	82.823	52.5545	55.1125	118.343	65.5825	131.999	78.1162	34.2334	103.855	26.4245	91.3626	146.008	101.214	102.937	145.126	125.519	160.554	76.0649	117.848	179.486	144.463	65.5395	50.0141	202.044	71.5166	62.6561	94.6115	107.206	74.3157	81.4062	141.077	108.505	52.0758	41.3241	97.1704	41.3241	91.195	163.618	47.1895	46.5797	56.8383	42.6421	31.1956	109.479
ENSRNA049452668	0	0	0	0	0	0	0	0	0	0	0	0	0	0	0	0	0	0	0	0	0	0	0	0	0	0	0	0	0	0	0	0	0	0	0	0	0	0	0	0	0	0	0	0	0	0	0	0	0
ENSRNA049452675	0	0	0	0	0	0	0	0	0	0	0	0	0	0	0	0	0	0	0	0	0	0	0	0	0	0	0	0	0	0	0	0	0	0	0	0	0	0	0	0	0	0	0	0	0	0	0	0	0
VIT_01s0011g04990	7.52048	5.73496	16.186	7.98938	11.051	8.73338	94.6672	2.59667	9.52628	7.30439	8.18796	4.529	11.6601	8.44716	41.6245	27.7644	9.77007	20.0076	28.347	13.665	18.8926	8.0588	25.5277	20.6338	7.74443	22.6968	4.19719	10.2913	11.936	9.77648	9.7902	7.44078	9.99752	20.2583	9.123	6.65023	3.45076	35.1274	7.39985	16.707	7.39985	5.2435	10.6895	5.53207	8.62576	4.15002	1.83078	10.0229	64.0651
VIT_01s0011g05000	4.78149	2.7313	4.95543	7.86089	5.20267	4.6476	4.0786	4.69102	3.83586	2.08823	4.18568	7.04525	4.12775	4.12326	7.56444	4.36211	4.02391	3.57338	3.4267	5.29768	3.68298	5.82024	3.40915	3.34803	4.68868	4.56841	2.81869	3.12526	5.58639	3.97493	4.25287	4.55426	3.23463	2.59699	3.92371	3.18974	5.34924	2.82984	4.21817	2.98688	4.21817	5.41346	4.46869	3.70366	3.21981	4.06299	3.73521	3.13454	2.79776
VIT_01s0011g05010	3.47758	4.62789	5.98785	6.31945	5.97908	7.15275	2.94779	4.74735	8.86231	5.13792	5.01636	4.7171	4.23805	4.27087	7.5865	4.91534	5.57014	5.34581	5.35449	6.0501	5.23483	6.1948	2.5961	4.66613	5.36161	5.44022	7.42915	7.69264	5.88539	3.46769	4.15536	7.11243	4.29972	3.6949	7.6972	4.61942	4.80141	1.92119	6.91306	4.75667	6.91306	5.31143	6.4646	5.25737	5.68442	6.86359	5.35212	3.2336	5.0592
VIT_01s0011g05020	0.0951013	0	0.0879698	0.283448	0	0.0945285	0.269888	0.165825	0.0633701	0.0797371	0.209155	0.225956	0.0625733	0.112383	0.438641	0.149624	0.0810288	0.324288	0	0.08311	0.0536219	0.144969	0.116444	0	0.230029	0.119294	0	0.106001	0.0640536	0.120064	0	0	0.080816	0.0898404	0.215778	0.254812	0.110184	0.184739	0	0.103921	0	0.145588	0	0	0.0671763	0.135909	0.161261	0.114298	0.0608814
VIT_01s0011g05030	6.40428	3.00444	6.37973	10.1515	7.09594	8.84783	9.70603	7.73094	5.11641	7.70549	10.9092	5.86049	6.88513	6.12272	4.85784	17.8534	7.09215	9.0828	10.9394	8.75886	4.99983	6.60324	7.42551	4.5202	5.79356	9.35465	4.81233	7.10675	6.01827	5.70474	10.4716	7.28777	6.03415	5.713	5.50398	4.39987	12.9505	4.1673	4.22054	4.85108	4.22054	5.77326	4.06455	7.70902	5.15973	3.44729	3.80231	7.00286	9.39596
VIT_01s0011g05040	0.345125	0.553785	0.758206	0.385739	0.826155	4.20232	1.10186	1.20356	3.79453	2.64048	0.948785	0.41	3.00881	0.815683	2.78572	1.01811	0.661624	1.05916	0.980515	1.50804	1.07027	0.789143	0.211288	0.679247	0.93913	0.757614	2.40058	2.62866	0.813582	0.544642	1.25231	2.52715	0.439925	0.733574	3.71954	0.3853	0.749735	0.287323	1.93621	0.314275	1.93621	0.726471	0.741077	1.55927	1.64554	2.28112	1.31675	0.985126	1.32564
VIT_01s0011g05050	3.59045	6.90233	12.3543	7.21173	7.45296	16.758	5.33259	8.52886	18.4232	8.10044	6.79017	5.67068	9.8376	7.89142	12.2883	6.90423	5.94098	8.44602	8.01596	8.5795	8.11732	8.11719	4.35374	7.34638	8.39085	9.29054	12.8733	19.8617	10.6077	6.39421	8.50037	15.3307	7.45831	7.095	19.4413	7.83867	7.55609	2.79177	17.5435	7.55621	17.5435	9.53263	9.70494	11.9638	16.2462	15.7899	13.2795	6.00376	8.03926
VIT_01s0011g05060	4.02426	19.5154	5.49067	3.89813	13.6069	8.40005	4.56818	4.03475	13.6758	11.8094	7.81794	2.77282	2.51543	7.49	1.29929	3.79886	13.7151	7.68456	12.1953	2.28595	7.94163	5.36763	6.65195	8.87066	5.59695	7.57201	12.9415	2.39227	4.20122	6.09667	1.71792	9.88024	8.89141	14.8264	6.1176	3.23475	4.42935	4.35536	3.06399	12.606	3.06399	1.84819	15.5541	1.01009	1.84769	0.431329	1.70597	1.6928	2.06098
VIT_01s0011g05070	0	0	0	0	0	0	0.105805	0	0.149059	0	0	0	0	0	0	0	0	0	0	0	0.126129	0	0	0	0	0	0	0	0	0	0	0	0	0	0	0	0	0	0	0	0	0	0	0	0	0	0	0	0
VIT_01s0011g05090	0	28.3228	0.734734	0	30.9502	1.22813	0	0.153887	6.58653	15.5394	18.7629	0.0838762	0	1.5644	0	0.138853	1.8047	4.21321	5.85053	4.01061	16.8195	0	0	12.7841	1.49429	2.87838	3.44409	0.524644	0.594426	0	0	0.760286	4.94989	18.5922	0.640782	0.315292	0	0	0	21.8597	0	0	34.328	0	0	0	0	0	0
VIT_01s0011g05100	1.10064	7.24546	3.9941	2.39724	8.51209	4.37604	0.400449	3.98592	5.19024	3.12341	9.18595	0.563246	2.56249	3.6018	0.468604	5.86097	16.4471	8.89196	4.16929	5.32722	3.72351	3.35555	2.59162	10.2644	5.32442	4.56672	9.85071	1.88737	5.36027	3.95484	0.28914	2.4798	2.73399	3.03928	3.91879	4.08327	2.15802	0.0939799	1.08567	5.11922	1.08567	1.29611	6.12919	2.12507	2.03334	1.20994	0.430692	1.01755	5.20321
VIT_01s0011g05110	0	0	0	0	0	0	0	0	0	0	0.207595	0	0	0	0	0	0	0	0	0	0	0	0	0.111465	0	0	0	0.105211	0	0	0	0	0.360959	0	0	0.126456	0	0	0.340427	0	0.340427	0	0.17373	0	0	0	0	0	0
VIT_01s0011g05120	0	0	0.0642767	0	0.0831691	0.552552	0	0	0	0	0.916937	0	0	0.328459	0.1282	0.109326	0	0.853009	0	0	0.313438	0	0	0.328223	0.504225	0.261494	0	0.619614	0.374415	0	0	0.957773	1.65339	0.196931	0.0630647	0.496488	0.0805076	0	0.556908	0.101242	0.556908	0.106376	1.44945	0	0	0.0993042	0	0	0
VIT_01s0011g05130	0	0	0	0	0	0	0	0	0	0	0	0	0	0	0	0	0	0	0	0	0	0	0	0	0	0	0	0	0	0	0	0	0	0	0	0	0	0	0	0	0	0	0	0	0	0	0	0	0
VIT_01s0011g05140	0	0	0	0	0	0	0	0	0	0	0.103151	0	0	0	0	0	0	0	0	0	0	0	0	0	0	0	0	0	0	0	0	0	0.239141	0	0	0.125668	0	0	0.225538	0	0.225538	0	0	0	0	0	0	0	0
VIT_01s0011g05150	0	0	0	0.0658343	0	0	0	0	0	0	0	0	0	0.0522049	0	0.0695042	0	0	0	0	0	0	0	0	0	0	0	0	0	0.0557726	0.0754349	0	0	0	0	0	0	0	0	0	0	0	0	0	0	0	0	0	0.0565619
VIT_01s0011g05170	32.1261	1.21732	10.6494	4.45161	3.13119	3.96506	23.2556	18.4405	4.0057	1.01117	9.1812	17.1307	9.42443	2.40085	20.3845	23.8929	12.125	17.8288	3.77773	7.34514	2.56305	13.802	37.4274	11.1594	7.31509	9.12337	2.2526	7.25884	12.6216	28.5538	15.3499	4.87496	6.10179	1.37591	14.2879	11.6991	18.5621	18.7314	18.9891	2.02069	18.9891	57.7731	5.29307	16.6255	21.048	26.5551	26.6243	12.5321	30.6089
VIT_01s0011g05180	85.0234	16.4455	50.2203	25.3005	42.7593	43.9477	72.1416	90.2335	40.6535	4.90981	60.6996	42.1927	40.1423	20.009	180.648	99.4157	53.297	66.1886	27.0831	56.094	17.7118	50.0988	152.571	72.6881	50.2879	47.4329	26.244	33.9001	63.7782	122.184	58.5227	34.0999	36.4924	10.1633	52.322	62.9223	64.0061	62.8852	140.213	14.5174	140.213	187.144	35.926	65.7656	148.717	137.335	92.8308	86.8552	73.2317
VIT_01s0011g05190	37.1793	1.83381	12.0184	4.9658	3.94595	4.92425	23.2647	19.3435	4.44866	0.534051	9.52921	17.6224	11.1914	2.56477	27.7356	26.4915	13.9193	19.8453	4.95969	7.97852	2.86647	15.4992	42.0784	13.2325	8.5164	9.69887	2.08417	6.79282	14.3003	29.0236	16.8685	4.9689	7.67811	1.64358	14.7999	13.3582	24.5375	18.7463	22.7356	2.58645	22.7356	63.1194	5.40573	19.2501	23.2293	31.9521	25.6167	14.5805	31.5487
VIT_01s0011g05200	1.1283	0.0342403	0.11103	0.429302	0.028733	0.0477234	2.24821	0.837178	0	0	0.31678	0.410672	0.189544	0.283688	0.442902	2.64386	0.163632	0.58939	0.0909372	0.167835	0.162428	0.219566	8.11266	0.151191	0.232264	0.81306	0	0.0178385	0.0646759	4.06121	0.327938	0.041361	0.530407	0.0226783	0	1.80101	0.0278135	3.37092	0	0.0874417	0	0.441007	0.058912	0	0.0339144	0.0343073	0.0203535	0.721302	2.33597
VIT_01s0011g05210	1.96314	15.5187	20.9949	8.14653	17.1978	55.7926	3.32843	24.3432	92.7057	65.5734	12.72	4.03285	48.0702	15.2845	17.1343	5.00121	7.11517	8.37284	12.1129	22.6328	14.3811	10.5775	2.66256	9.24909	16.4003	8.06958	72.4847	58.5581	19.325	7.22557	31.9231	61.3635	11.049	9.7506	105.346	9.06337	5.84365	2.04084	77.1431	12.6016	77.1431	9.91754	14.916	69.9623	52.6197	75.4143	62.4609	30.7903	2.89053
VIT_01s0011g05220	0.678099	0	0.024125	0	0	0.207389	0.715473	0.591188	0.0347574	0.0218672	0	0.0991465	0.755048	0.0308202	0.240587	0.0410331	0.3111	0	0	0.0911688	0.0588214	0.119269	0.479005	0	0.0630836	0	0.075391	0.15504	0.0351323	0.526823	0.757086	0.0898702	0.0886524	0	0.0946802	0	0.151084	0.347403	0.0418049	0.0189995	0.0418049	0.119779	0.0320014	0.314219	0	0	0.0663369	0.720941	0
VIT_01s0011g05230	129.345	313.992	509.277	416.884	413.973	178.996	91.3535	117.241	262.218	146.44	531.228	282.157	149.413	288.265	231.318	597.382	347.51	755.724	554.582	546.63	387.732	414.873	186.434	456.247	605.123	687.697	160.903	321.664	601.656	212.918	123.079	233.201	328.757	396.099	232.398	313.856	445.724	100.659	205.739	442.203	205.739	456.104	313.052	199.536	179.352	260.269	209.044	119.569	850.211
VIT_01s0011g05240	38.9892	23.4974	51.0504	110.069	35.4924	41.4836	48.8304	45.0035	35.4941	49.4958	26.1674	46.7097	56.7268	27.5798	57.2423	49.6786	36.0271	31.8332	35.3632	38.8721	31.2725	59.0151	31.9381	28.5326	43.8326	36.8531	26.7874	64.0648	42.5345	28.4247	49.2291	51.0912	19.1329	24.382	31.1491	15.2041	70.6219	32.7641	18.4847	32.2037	18.4847	40.3521	27.2892	61.4742	29.0922	24.7205	35.8502	54.4493	55.193
VIT_01s0011g05250	34.5681	31.4221	42.5793	127.853	35.1574	39.5228	54.8958	51.3744	34.1336	30.8606	35.5834	54.3009	46.6676	28.1504	57.1672	61.854	37.6936	37.0114	39.5212	49.6185	26.863	58.5644	31.3605	35.3919	48.3048	46.2827	27.4406	65.814	34.2605	23.7428	51.9928	50.7633	24.3528	24.0266	27.6342	24.6349	73.4601	34.8922	26.5563	26.8787	26.5563	46.0645	34.1741	54.3071	31.1231	24.3166	27.486	47.8961	63.4076
VIT_01s0011g05260	47.2333	27.9243	50.4249	25.2132	48.6162	35.9467	55.4977	75.9835	38.5834	50.583	30.9957	52.3134	53.2326	26.7888	42.7434	33.4172	40.2157	31.011	32.5485	41.8296	35.3844	54.2665	39.2338	26.8481	36.5012	35.3994	21.7151	25.7863	40.3876	38.733	65.6696	48.6215	22.0323	24.3984	27.0901	19.2372	36.3929	44.1838	37.5622	26.6845	37.5622	52.412	33.4439	43.2839	41.2295	41.5646	50.2199	51.6541	29.5779
VIT_01s0011g05270	1.13732	0.655107	1.26447	1.45043	0.916228	2.15225	1.37587	1.67801	1.57399	0.614326	1.02617	1.55898	1.48225	0.84	2.30005	1.41085	1.21129	1.52144	0.890647	1.18506	0.71526	1.08356	1.44612	0.878137	0.846442	1.4678	1.90462	3.67301	1.92978	1.24256	1.19511	1.63921	1.02224	0.578527	3.12637	1.28925	1.74848	1.01968	2.76959	0.573597	2.76959	1.8248	1.03321	1.2297	2.00841	2.84435	2.66101	1.44576	2.14225
VIT_01s0011g05280	12.6459	12.7217	17.1678	19.8469	13.3224	21.7147	18.0075	18.4285	18.5302	16.7802	13.6686	19.3689	16.1427	14.7996	18.1238	15.3978	13.804	13.499	15.8521	16.166	14.0952	15.7568	13.0454	10.3114	11.8805	19.6793	15.4786	23.8236	19.5859	12.2169	13.6239	22.1037	12.6049	10.5959	15.7352	13.6624	15.2035	11.4536	19.193	12.0251	19.193	19.06	24.332	15.2112	20.161	16.5531	18.5015	15.316	11.9674
VIT_01s0011g05290	208.745	170.164	250.483	196.478	244.467	179.823	122.936	127.52	186.041	54.8764	191.925	127.23	183.511	213.36	66.4604	160.448	221.826	203.062	221.16	151.387	211.694	233.128	162.229	225.846	258.766	207.57	218.686	230.893	186.681	220.804	136.266	159.721	288.134	198.773	284.9	302.181	253.019	107.931	179.15	186.337	179.15	124.829	158.571	162.206	164.858	143.047	127.698	131.19	144.213
VIT_01s0011g05300	19.1815	23.4844	53.5096	25.4868	43.3655	52.5872	17.6707	23.1718	46.2528	27.2862	34.5573	21.4865	27.5649	42.322	27.5246	34.8138	34.0037	56.0168	41.8313	38.9126	40.846	34.495	21.7081	29.2143	40.8365	55.7365	36.346	35.9516	48.6375	26.4849	24.5474	45.0724	41.958	28.8091	58.0949	31.669	30.9265	14.444	37.2437	32.7115	37.2437	28.6447	39.3035	32.8102	35.1127	38.5801	31.8703	21.1448	46.9511
VIT_01s0011g05310	3.39633	21.6618	30.8829	14.8975	35.0514	133.379	5.15262	48.7172	129.553	115.893	11.4626	6.1511	115.359	23.6267	24	2.41969	14.5234	5.33173	14.8074	26.9928	29.339	18.3645	1.64771	8.37439	18.6	4.58186	148.794	171.09	19.5951	11.3263	51.7573	155.344	18.0793	15.4974	220.77	9.50067	15.3686	1.38708	159.724	19.6535	159.724	8.73097	34.754	90.8448	106.011	87.3661	117.464	68.776	1.72298
VIT_01s0011g05320	0	0	0.0458601	0.073883	0	0.0985586	0	0	0.528574	0.24941	0.218072	0.141354	0.391446	0.0585873	0.182937	0	0	0	0.187804	0	0	0.0755746	0	0	0.119918	0	0.322456	0.736804	0	0.0625912	0	0.085419	0.0842615	0	0.719926	0	0	0	0.55628	0.072234	0.55628	0	0.243331	0.199104	0.350201	0.283406	0.378307	0.178756	0
VIT_01s0011g05330	8.16803	9.1873	15.9722	11.4222	15.6783	12.5683	8.25921	11.6751	13.706	11.0782	12.8171	9.41407	8.85385	10.3048	13.8013	12.4506	13.0333	15.4674	13.7379	16.9063	13.4715	15.4957	8.90089	10.8407	14.703	15.542	10.7768	10.3813	18.3672	9.79947	11.4519	13.8677	10.0644	8.06902	11.2203	9.52373	11.0501	6.73245	11.3399	10.4653	11.3399	14.2029	16.0596	11.6516	10.721	13.7305	11.0142	7.98224	14.4845
VIT_01s0011g05340	22.1858	3.74799	8.83735	7.07676	7.34616	8.65668	17.6312	22.9751	7.90446	3.39927	8.17343	12.3263	9.18825	6.09966	11.0466	10.3062	18.7429	9.60049	5.1548	6.56121	4.7624	15.8509	12.6401	6.53117	7.58177	10.1713	5.46641	5.52314	9.53204	14.2415	21.602	9.79865	5.19979	2.37601	5.62148	5.09616	11.0907	13.2822	6.64901	3.18593	6.64901	13.9073	8.31407	12.7767	9.01562	9.52241	11.2192	10.1964	5.31102
VIT_01s0011g05350	2.01017	2.1431	3.78459	3.72185	3.91271	3.81448	2.13204	3.1156	4.6137	2.86009	2.99194	2.58583	2.61852	2.06353	2.94069	2.79525	2.56042	2.7695	3.03816	3.61988	3.41169	3.82254	1.83975	2.14197	3.04499	3.64223	3.43363	3.33444	3.45999	2.28146	3.03376	4.12805	2.50194	2.27301	3.52895	2.21243	2.87003	1.37486	3.90558	2.55158	3.90558	3.93212	3.91152	3.26174	3.4709	3.71422	3.49468	2.33052	2.54772
VIT_01s0011g05360	148.307	78.9729	131.23	67.3874	131.725	82.9672	238.312	183.448	136.778	83.8929	90.8431	107.475	102.066	72.6808	188.653	79.1283	87.2524	84.613	97.1233	118.883	114.2	99.5276	131.23	97.9114	102.963	84.6564	103.29	92.0237	95.2977	76.6916	172.536	116.277	68.7433	89.4424	107.651	67.5136	70.5561	150.289	129.059	91.8726	129.059	164.423	98.0505	114.07	92.9881	119.719	118.869	118.343	101.828
VIT_01s0011g05370	10.6132	14.4385	25.6853	23.0898	20.0651	28.1623	13.9494	9.84568	22.2462	14.896	23.714	15.6706	18.0488	22.4621	10.8599	35.7491	20.2379	37.6301	26.7368	22.3776	20.3292	20.7712	15.063	17.9781	23.3602	37.969	18.4092	21.1945	29.5332	14.5916	11.927	23.0329	24.7338	17.9361	22.0541	17.8329	23.2413	9.7314	14.4194	18.0101	14.4194	13.892	19.8587	12.5525	12.6784	14.661	13.6249	11.9986	35.9553
VIT_01s0011g05380	0.693048	18.0895	68.8837	11.8256	28.0372	30.8615	1.34398	11.9031	69.8253	9.00677	16.7663	4.90701	12.4488	6.55192	14.3846	18.3729	9.09361	33.369	23.4965	56.1448	23.407	17.273	4.79447	19.2597	30.9283	7.69379	15.9769	21.5265	55.6412	7.6559	6.92302	30.0308	2.59135	9.82064	86.6747	4.64234	11.5225	1.71169	68.0975	24.3351	68.0975	34.004	25.9365	36.3564	56.5914	82.3048	24.1795	3.87318	46.3636
VIT_01s0011g05390	12.7801	0.379756	0.738857	23.2777	0.21245	0.529296	15.5317	13.7728	0.118277	0.223237	0.390376	98.0111	4.90516	0.209757	78.595	9.63464	2.87347	1.8158	0.336192	1.08584	0.400329	3.92335	6.30272	1.95632	0.214668	0.556641	0.448961	3.29742	1.43463	11.3166	8.78973	0.458731	0	0	0.805473	1.10972	10.6939	14.7773	15.3639	0.258616	15.3639	71.4654	0.871184	7.03931	9.65431	18.1371	18.0591	9.38654	5.45432
VIT_01s0011g05400	0.704496	0.796198	1.21221	0.947551	1.19692	4.0947	1.11825	2.19135	2.74103	2.01733	0.932259	0.94757	2.67907	0.984207	1.59165	0.558893	0.737594	0.753257	0.944213	1.17916	1.05365	0.991999	0.720049	0.690917	1.00364	0.554195	3.30064	4.05709	1.12191	0.734897	2.08991	3.52309	0.918304	0.603484	3.98528	0.527891	0.902688	0.513608	3.27288	0.869862	3.27288	0.950537	1.47245	2.11894	2.48394	2.55537	2.68532	2.13469	0.642102
VIT_01s0011g05410	27.4106	0.984431	1.5505	8.52234	2.7143	1.7641	23.5045	14.0978	1.31402	2.23209	1.73479	12.0882	5.06025	1.74776	13.4613	6.36024	5.71263	3.49665	1.494	1.034	1.66783	4.50904	10.141	2.32867	2.6234	6.06044	1.14008	6.88709	1.59383	12.3235	9.93352	4.0771	1.5082	2.14234	1.16332	1.58511	2.05626	15.5963	1.89654	1.22109	1.89654	5.28301	1.57278	4.25672	3.76095	2.39543	0.668773	5.68811	4.16597
VIT_01s0011g05420	0.188727	0.0978847	0.0476113	0.0255681	0.0616054	0.0511611	0.251565	0.269245	0.0114325	0.0215778	0.0628887	0.163057	0.462837	0.0304123	0.443152	0.0944768	0	0.0468033	0.0649918	0.0599748	0.0386953	0.0392303	0.157555	0.0405205	0.0414991	0.0215217	0.130188	0.280478	0.0462231	0.194944	0.659176	0.0295603	0.0145798	0.0243119	0.038928	0.0919403	0.049695	0.152358	0.316262	0.0437455	0.316262	0.262652	0.105259	0.577057	0.206025	0.0858166	0.138191	0.752639	0.0439339
VIT_01s0011g05430	0	0	0	0.605567	0	0	0	0	0.108309	0	0.119159	0.0772385	0	0	0.299881	0	0	0	0	0.142047	0	0	0.0995096	0.127961	0	0.101946	0.0587321	0.0603906	0	0	0	0	0	0.153551	0	0	0	0	0	0.0592052	0	0	0	0.0815958	0.229628	0.116144	0	0	0
VIT_01s0011g05440	0.0105774	0.0226299	0.0146763	0.11034	0	0	0.0100059	0	0.00704818	0	0.0155085	0.0201052	0	0.0124996	0.0487867	0.00832079	0	0.0144273	0	0.0092437	0	0.0322476	0.00647558	0.00832705	0	0.0199024	0.00764398	0.0117897	0	0.00667689	0	0	0	0.0149884	0	0.00944696	0.00612745	0.0058706	0.00847728	0.00770554	0.00847728	0.00809634	0.0194679	0.00530984	0.0298861	0.0453484	0.00896796	0	0.0203142
VIT_01s0011g05450	11.7968	6.06546	13.5434	8.61992	13.8121	2.32624	9.36849	4.27982	3.49929	2.31321	11.2426	8.96918	2.86689	5.87977	3.73857	15.2821	12.5802	11.3542	9.35184	16.5116	7.79944	15.4157	12.464	14.4548	16.1769	10.0244	1.57441	2.71461	13.0717	9.64459	5.96192	2.85206	7.2599	5.40136	2.26217	9.75433	11.4191	8.27928	2.50089	7.09687	2.50089	18.1031	9.95729	3.56274	3.31971	2.97748	2.65371	3.89897	15.2867
VIT_01s0011g05470	50.3938	104.501	89.5526	74.0053	109.799	62.1266	36.621	99.0669	88.4316	101.272	95.5868	100.495	55.2891	69.5972	54.2722	58.9829	109.01	56.39	65.0988	139.495	86.7594	135.178	25.6098	62.3012	96.7442	96.9686	79.3773	67.6218	123.08	41.2303	66.5221	112.43	53.9459	47.375	39.9634	77.2347	96.1525	27.3583	83.5213	75.0267	83.5213	130.513	177.022	76.5682	66.009	64.4138	67.2519	67.0343	30.1467
VIT_01s0011g05480	13.1867	0.806956	3.22056	1.91325	1.53664	2.63876	11.6508	7.77822	1.53698	2.35357	1.21238	6.47301	7.1301	1.02858	3.49273	4.99841	3.33725	2.34475	1.44251	2.28198	0.760696	3.41656	7.06056	1.98716	2.00007	1.58316	1.28949	3.26625	2.31568	6.89545	12.1503	2.39944	0.998547	1.37729	2.13288	2.0212	4.7145	7.77773	1.95326	1.0938	1.95326	5.1967	1.2549	5.11224	1.99819	2.54999	3.5238	6.04126	2.86965
VIT_01s0011g05490	17.0815	16.456	37.4224	35.3363	20.2654	22.3403	17.9303	9.92811	31.201	13.0656	23.397	27.8041	21.8372	22.0448	22.5991	27.5817	19.4051	29.0722	27.8121	26.7127	22.0082	21.9841	15.2733	24.0047	24.1012	26.7366	29.9944	40.8342	28.0558	18.1127	13.0487	20.0718	25.848	22.8247	38.0766	23.7537	31.7689	10.9981	33.5645	23.905	33.5645	27.2965	21.5567	15.4949	18.5749	34.9035	21.6283	17.333	31.6543
VIT_01s0011g05500	14.5521	2.42189	12.2425	6.92918	11.9281	5.33152	15.6724	8.46724	3.10887	5.02949	8.93469	8.50619	7.58049	11.5894	4.30385	9.58748	10.6546	8.07368	15.4493	12.0377	8.3214	13.8854	17.1184	9.76959	10.6709	11.7248	2.33953	3.71452	6.64822	6.43114	13.305	4.04656	12.9461	7.82553	3.65823	6.29294	9.45042	9.74128	2.79807	8.24273	2.79807	5.5633	5.21845	7.5999	3.47495	1.79162	3.82112	5.32126	6.82693
VIT_01s0011g05520	2.62585	2.94709	8.16283	3.17542	5.51288	9.11372	2.42288	5.21659	6.76939	6.08154	5.11228	4.68428	2.54909	6.028	3.97093	4.8424	6.19839	9.5998	3.70969	5.11617	5.89796	5.38073	3.24148	3.86328	4.73749	9.23357	4.37075	3.05476	8.92992	3.26074	3.60174	7.93578	3.32883	2.58225	6.85641	3.26792	4.18937	2.53249	5.31297	3.54358	5.31297	4.25048	7.84359	4.55957	6.05093	6.64392	5.31027	2.8196	5.4288
VIT_01s0011g05540	1.0665	1.40551	2.38975	1.36446	2.56916	2.48061	0.918324	1.58471	2.11321	1.38333	1.99962	1.44171	1.17522	1.67021	1.2425	1.72579	1.73486	2.60675	1.87068	2.33253	1.97229	2.13904	1.16795	1.47706	1.98036	2.38603	1.55692	1.48708	2.69883	1.26113	1.23459	2.61947	1.59632	1.15645	2.23635	1.52283	1.52922	0.803816	1.80518	1.50383	1.80518	1.7913	2.55781	1.56262	1.86307	2.39323	2.0061	1.09364	2.07492
VIT_01s0011g05560	90.806	138.811	189.87	109.446	214.457	145.847	91.7373	131.166	115.908	97.2185	178.858	114.478	60.756	170.541	55.4785	133.76	176.816	149.527	170.211	160.99	164.882	178.154	113.836	140.107	170.641	145.665	107.215	89.7637	161.589	117.399	93.7934	157.839	172.605	121.885	102.242	151.795	200.91	78.3634	88.3211	143.975	88.3211	138.074	188.036	88.1478	106.651	65.3782	60.4798	71.5209	114.178
VIT_01s0011g05570	7.75968	4.05054	6.89413	6.25875	8.50557	5.53954	6.77284	7.83453	5.54374	3.05181	6.33368	6.91849	5.15823	4.91576	4.94424	8.78922	8.24727	6.96505	6.84348	6.92108	5.6532	9.22709	7.96654	6.29773	6.12733	6.75672	4.94286	3.58644	7.09423	6.12699	7.12593	6.63873	6.02759	4.2194	4.69496	5.4538	8.49599	6.20109	4.61617	4.94382	4.61617	7.59282	7.24725	7.56312	4.35103	4.30616	4.41989	7.09866	6.86238
VIT_01s0011g05580	1.06428	0.617941	1.35909	2.73695	1.17237	0.805102	0.953314	1.57656	1.25517	0.434323	1.15997	1.72755	0.768423	1.26881	5.71682	2.16344	1.13951	1.47734	1.03464	2.00832	1.01961	1.4357	1.63755	1.0677	1.20739	1.973	0.775927	1.37872	1.66201	1.28418	1.78515	0.908721	0.688313	0.50715	0.940262	1.05989	1.73502	1.47411	1.28322	0.644953	1.28322	1.75904	1.37522	1.50351	1.27734	1.97858	1.10197	1.09799	1.21794
VIT_01s0011g05590	124.101	40.6539	72.6802	90.0271	60.0786	54.6568	145.909	93.0217	48.5743	80.3654	57.6934	137.96	78.0031	39.6441	69.1067	104.57	91.5532	70.7014	55.6575	61.501	48.2133	111.121	99.2936	55.9979	66.502	92.2324	32.9936	64.5705	65.068	96.1708	92.3879	66.9265	39.6546	40.0319	38.4592	53.6168	98.9237	105.277	52.3586	46.6733	52.3586	103.873	64.6854	64.9577	51.4918	57.8558	61.3772	71.0896	96.0785
VIT_01s0011g05600	24.1154	0.602682	1.03299	5.6223	2.88997	1.20001	19.6146	16.4723	1.5687	1.36652	2.03562	8.00294	11.3592	1.391	11.1368	4.79605	7.30329	2.18187	0.571655	1.21331	0.680712	5.93506	12.7865	2.37607	1.31407	1.02222	1.22145	1.5475	0.975766	11.3169	22.7796	2.60006	1.4363	0.798345	0.794374	2.74954	5.28025	16.5336	2.80597	1.0334	2.80597	16.6799	1.03694	7.1514	1.62028	3.36436	3.8896	17.1578	2.0481
VIT_01s0011g05610	3.3304	1.27444	1.89724	1.57367	2.86807	1.47351	2.52612	2.05373	1.08253	0.221345	2.29263	3.3292	1.34951	1.12789	1.5361	2.22051	3.04522	1.75886	1.32696	3.60259	1.56866	3.86946	2.26268	2.46198	3.14362	1.37556	1.01995	1.18456	2.88597	2.16638	2.11524	1.52198	1.29427	0.671438	1.18875	2.10389	3.47036	1.47648	1.43223	0.96159	1.43223	4.41449	2.05568	1.70244	1.26231	1.32046	1.54956	1.45218	2.18404
VIT_01s0011g05620	0.579129	0.334588	0.271241	0.699173	0.386061	0.393476	0.256582	0.281212	0.273548	0.0430249	0.440679	0.41802	0.347283	0.20791	0.33812	0.346007	0.524662	0.259972	0.430424	0.333133	0.256269	0.826928	0.35006	0.357809	0.443287	0.459782	0.196015	0.20155	0.404873	0.462746	0.287907	0.239976	0.211806	0.221607	0.286086	0.405931	0.66248	0.187158	0.211509	0.208275	0.211509	0.549899	0.350802	0.390082	0.22784	0.146669	0.236181	0.281936	0.459909
VIT_01s0011g05630	28.9639	22.9657	37.5261	41.9212	34.8925	26.8201	23.115	29.2546	29.7566	15.5833	25.1526	37.3897	28.4927	21.9634	20.9743	34.3378	43.0592	29.3184	30.735	33.9689	29.683	46.2368	25.7604	31.1946	38.9841	38.6793	27.6357	33.7909	37.1098	27.7325	31.3608	29.7736	25.6822	22.534	31.995	33.3958	51.4655	19.3044	27.0442	25.4069	27.0442	35.8186	33.1273	30.3268	25.9237	23.7746	28.5429	21.6762	33.8627
VIT_01s0011g05650	33.657	66.3332	76.2556	71.1479	68.7961	76.2424	29.267	41.1926	73.1105	94.0651	58.5505	60.1694	49.5583	44.6208	97.1093	56.841	74.6183	89.5224	56.3523	91.9109	79.6986	103.816	21.301	54.3936	69.8134	106.509	85.6839	170.441	76.895	33.5064	31.2253	73.6565	50.9029	50.9376	117.205	49.0847	63.9033	18.7898	96.8071	52.9981	96.8071	63.479	90.4181	70.7587	73.1728	116.116	58.9153	39.7381	131.746
VIT_01s0011g05660	1.27104	1.81289	3.46419	2.73976	2.7166	8.57295	3.90767	2.88906	5.41441	4.3389	3.26127	3.1925	5.22686	1.82387	4.89935	3.17816	1.97253	4.45798	2.53635	3.33232	1.91963	2.76789	2.25105	2.43008	2.36067	3.13182	4.92076	6.88121	4.34156	2.09179	4.22448	6.64792	2.23738	1.62956	9.29024	2.22985	2.3667	1.70062	7.49454	1.81881	7.49454	3.96109	3.14701	3.98787	4.32876	7.91446	4.34904	3.62806	7.38129
VIT_01s0011g05670	2.32412	4.93193	4.0375	13.9385	4.3422	6.87402	2.03767	5.23857	7.25226	2.0437	6.06719	9.32006	2.01405	6.02882	24.1584	6.59966	7.24467	8.58227	3.86513	6.14275	3.77148	5.87586	1.31873	5.3551	5.0731	8.03502	4.99775	7.91892	8.2468	2.4332	1.93589	3.80895	3.46831	2.19555	7.20249	4.86025	4.92568	3.42929	8.90447	3.59267	8.90447	8.15721	6.12077	5.97579	4.4045	13.6096	3.60454	2.58887	14.6607
VIT_01s0011g05680	4.84826	9.77652	9.12403	129.802	9.60471	6.97932	6.00962	7.87071	10.4716	9.39153	14.2169	38.4504	4.17998	4.74148	108.262	11.3102	7.69191	18.6985	7.59951	15.1945	9.61487	12.7422	3.27519	10.5291	8.08751	11.5341	8.69881	26.7091	13.5122	5.06552	3.99661	8.06514	3.69379	5.05386	8.95199	2.09039	10.0721	3.71151	9.37914	10.3521	9.37914	17.1475	20.9236	8.89601	14.6433	15.7686	6.94541	7.63525	34.248
VIT_01s0011g05690	3.83875	2.66419	5.5236	3.35349	3.85521	6.88567	3.84698	4.43668	5.48826	4.59356	2.77104	4.16546	5.09023	3.72814	3.86675	3.50572	3.73438	3.64108	3.50999	3.74032	3.65715	4.4616	3.48465	2.87152	4.21565	4.8522	4.17716	4.16397	4.53703	3.57441	4.16902	6.19575	3.4621	3.09147	5.53291	3.58612	4.53274	2.48973	4.84471	3.02149	4.84471	3.70386	3.36571	4.34138	4.36343	4.84486	4.89444	3.42928	3.57792
VIT_01s0011g05700	6.39162	4.90597	9.39206	7.86401	7.52502	7.46103	4.60471	8.04736	9.62049	7.56395	6.63909	7.93655	5.86702	5.1246	7.7115	7.09676	9.09616	7.43523	5.06337	9.01018	7.01131	9.57058	5.22445	6.06009	7.37191	7.56976	7.63965	7.91362	9.52485	6.882	8.535	9.34694	5.00233	3.61131	7.12065	5.80185	7.1127	4.25789	6.93711	5.0876	6.93711	10.3447	9.43463	8.78644	7.84865	8.97246	8.7414	5.23284	7.5703
VIT_01s0011g05710	3.3152	3.24436	3.58143	4.46563	2.80941	6.86306	3.27341	3.90295	4.96635	2.36706	2.99803	4.30059	3.38603	2.40682	4.44216	3.66759	4.05483	3.96623	2.18469	3.20029	2.36498	3.68873	3.14068	2.29238	2.78998	4.65941	4.58174	6.87188	4.73741	2.63241	4.01497	6.35112	1.97411	1.32206	5.10613	3.29228	3.79423	2.54284	4.88081	1.89505	4.88081	4.93931	4.30532	3.73741	4.17639	5.37173	3.8571	2.57386	4.29108
VIT_01s0011g05720	1.03368	2.21152	0.956169	4.62131	0.618604	1.02746	0.977829	0	2.06636	0	0.757788	2.45598	2.72051	3.05381	1.90708	1.62631	3.5229	0	1.95783	1.80669	0.582831	0	0.632829	0	0	2.59329	3.73506	4.60864	4.1773	0.652503	0	2.67144	1.75682	0.48825	3.28349	0.923209	2.99404	0.286854	6.62757	1.12954	6.62757	3.95609	1.90251	1.55672	1.46032	5.17031	0.876398	0.621168	0.661737
VIT_01s0011g05730	1.52342	1.77283	3.7348	1.91244	2.75317	3.51787	2.38212	2.17081	2.55461	2.11982	1.9792	2.66938	1.55598	2.25331	2.60588	2.25714	2.60287	3.0164	2.49177	2.79668	2.7669	2.88512	1.85789	1.80135	2.5867	3.15627	1.674	1.98666	3.8352	1.87744	2.23612	3.83108	1.80385	1.40484	2.85679	1.82015	2.02919	1.76719	2.36751	1.73599	2.36751	2.63797	3.37704	2.12511	2.49711	2.86629	2.78169	1.59813	2.80305
VIT_01s0011g05740	0.82055	0.238406	0.632515	0.543474	0.32737	1.69163	1.0062	1.05982	1.37704	1.10842	0.423307	0.51989	1.43971	0.466874	1.23352	0.430328	0.725024	0.601055	0.460488	0.42494	0.205626	0.833877	0.669797	0.550277	0.477806	0.59089	1.25186	1.67112	0.45032	0.537149	1.03788	1.64937	0.54234	0.416289	1.68248	0.48857	0.633788	0.699991	1.29091	0.376369	1.29091	0.581555	0.466123	1.23574	0.751344	1.36808	0.785879	1.09576	0.564206
VIT_01s0011g05750	67.0651	51.1114	72.9617	68.916	62.0593	74.4217	66.4714	53.0588	51.4916	58.5802	72.2066	64.3082	76.1346	45.1856	59.4648	81.5768	69.5928	73.7259	55.3594	66.8316	55.0842	82.7007	66.9181	52.9545	62.9495	92.9153	42.3896	61.1403	79.0144	50.8011	59.8227	78.9866	54.4393	46.9017	50.3282	64.0099	69.3511	42.7775	53.9099	50.023	53.9099	59.762	66.8143	68.74	51.4734	53.5001	55.1632	51.9706	104.834
VIT_01s0011g05760	12.0173	9.81096	17.5288	12.9642	13.3664	17.0527	13.0393	14.3927	13.0854	24.5846	12.8934	18.4582	11.7318	10.2484	13.462	19.6709	18.3636	17.8261	11.0868	14.1913	12.0915	23.0885	11.9728	10.7241	13.4081	18.898	9.34733	13.4798	15.6248	11.0509	14.2329	19.2409	9.51301	9.36487	11.6655	11.0823	18.4392	9.8362	12.1931	9.69772	12.1931	16.2702	15.5397	14.5569	11.5849	11.2565	11.1493	11.5253	24.2278
VIT_01s0011g05780	0.829728	0.540269	1.6685	0.483846	1.14422	1.68532	0.767833	1.60402	1.41827	2.08704	0.872735	0.908557	0.878239	1.19366	1.59736	0.851363	1.84422	1.52537	1.26406	1.04037	1.44418	1.78723	0.463796	0.738403	0.959838	1.06343	0.834254	1.03205	1.50646	1.07029	1.60162	1.58495	0.919688	0.71567	1.62066	0.741052	1.1285	0.961065	1.32997	0.788412	1.32997	1.2426	1.12875	1.28579	1.35056	1.28887	1.85045	1.01889	0.923775
VIT_01s0011g05790	25.4027	4.65393	12.9136	8.95818	7.98112	14.0397	25.3973	30.051	12.7243	10.0985	5.93996	20.1359	25.7915	10.3125	13.6963	13.2991	14.964	9.40885	9.39455	11.119	7.53194	18.9275	20.1904	7.44761	8.10419	9.29852	9.21052	7.98981	10.5902	20.4034	32.9438	15.4882	6.40163	5.64767	11.6963	7.00192	15.1977	19.9936	12.7595	5.97443	12.7595	21.003	9.17616	27.8017	11.4313	13.3006	22.5771	20.6211	6.77121
VIT_01s0011g05800	0.0282821	0.0134463	0.00872042	0.0280981	0	0.0562235	0.0267539	0.0328763	0.0125637	0.00790432	0.0138223	0.0179192	0.0124057	0.0222811	0.226108	0.0148322	0	0	0	0	0	0.0143707	0.023086	0	0.0228028	0.0118256	0.0272515	0.0420315	0.0126992	0.0357056	0.0321956	0	0	0	0.0342239	0	0.0218449	0	0	0	0	0.0144321	0	0.00946503	0.0266367	0.0269452	0.0079929	0	0
VIT_01s0011g05810	0.27546	40.6361	54.9648	21.1115	71.3557	105.805	1.95432	60.0044	140.102	70.7886	28.1272	7.55457	71.6169	34.2026	73.5086	3.3123	11.6344	13.4454	27.279	58.7375	48.9909	17.006	1.46957	16.481	35.0748	7.25624	95.9786	98.645	39.1735	6.16038	55.9735	135.26	31.1665	17.7137	109.964	6.74799	6.90723	0.39313	118.395	31.8492	118.395	25.9643	73.9722	95.8086	149.378	111.04	109.233	59.4731	4.9124
VIT_01s0011g05820	15.2783	2.37726	4.02565	4.96764	2.21654	7.54712	17.6061	21.6351	11.2295	7.686	1.0861	5.72008	23.7606	1.75076	24.2584	1.6025	2.84018	2.02076	0.876895	1.94209	1.46186	3.10529	7.9363	2.47846	3.35954	1.39382	13.6509	17.9583	2.74411	12.1576	18.0249	9.41259	0.944242	0.612314	21.6816	6.28517	5.79315	13.6702	26.4191	1.68638	26.4191	9.4974	1.36339	17.8494	17.2673	22.8928	17.5854	23.2589	2.13399
VIT_01s0011g05830	17.6628	12.979	21.742	16.1651	17.5548	22.3332	17.8065	21.4171	19.5298	13.3545	14.5133	22.6586	18.9065	12.8628	16.1437	15.9075	17.591	18.2516	13.878	20.4645	15.1883	21.844	14.5655	12.5194	17.2097	17.3334	17.1033	16.5474	21.9264	13.6	21.8475	25.7002	10.9894	7.67659	23.5525	12.5309	16.7182	12.7059	22.8694	10.4483	22.8694	23.8864	22.0553	22.2199	20.0504	23.779	22.0448	15.4972	17.3245
VIT_01s0011g05840	19.4102	17.6728	19.0369	16.1668	19.604	22.0948	18.3111	17.8961	15.308	11.2806	17.5433	17.7396	20.8539	12.1914	14.3243	19.1597	15.3147	18.7138	14.6047	25.8392	12.5934	23.4274	13.869	16.0761	20.9663	15.8096	16.6405	17.5846	23.4246	16.9857	22.7015	22.1727	12.2919	6.9327	20.9946	16.6233	15.4647	14.2852	16.0252	13.2104	16.0252	25.6441	23.6208	21.6234	18.7067	24.7752	19.5227	18.7265	17.7027
VIT_01s0011g05850	1.94285	2.60565	3.2322	2.67924	2.63774	5.70696	1.79672	2.75564	4.54077	2.38267	2.82732	2.3425	3.10995	2.94698	3.18319	2.76016	2.14949	2.11603	3.46012	4.05462	2.59966	3.0058	2.52087	2.21435	2.13924	3.36464	5.29133	4.98825	3.9257	2.56263	3.09471	4.87118	2.71061	2.68457	4.7503	3.03014	2.36855	1.04612	4.43889	2.4927	4.43889	3.08523	3.6648	3.23161	3.95321	3.75036	3.11006	2.43957	2.84023
VIT_01s0011g05860	6.15406	3.70704	6.30053	4.69682	4.16559	12.2637	15.9245	5.9383	10.411	15.0161	4.33631	6.45913	12.0492	3.86567	8.15716	8.95375	3.2835	6.64182	5.20558	4.98649	4.75007	4.64497	6.82186	3.7159	3.50456	9.38721	8.68962	14.6623	6.66009	4.82758	6.12143	10.3199	4.34112	4.83999	13.3395	3.89547	4.6726	7.54413	9.33763	4.73345	9.33763	4.64194	7.64275	6.4336	6.60494	7.47126	5.59759	8.38366	11.5513
VIT_01s0011g05870	1.54667	0.616939	1.11545	0.644593	0.847158	2.18877	1.09112	2.42261	1.34504	0.296724	0.960895	1.4201	1.5696	0.573103	1.13657	1.79411	1.42948	1.71629	0.471689	0.870554	0.783388	1.59843	1.23576	0.701675	0.856005	1.41399	0.975647	0.652565	1.41251	1.25763	1.8353	2.00989	0.423263	0.43338	1.04683	0.515087	1.00228	0.916619	1.00847	0.467881	1.00847	1.54506	1.43138	1.97396	1.51841	1.36741	1.01128	1.93764	1.57751
VIT_01s0011g05880	18.7051	7.93454	13.5294	8.67968	13.2273	17.7946	14.0743	23.3711	14.0189	6.1825	13.1242	13.6077	16.5326	7.1916	9.62625	19.8543	17.4164	21.4647	9.84702	14.601	9.46255	17.5007	12.0686	9.05285	11.5818	19.8925	11.6559	9.84884	17.3386	14.6473	21.9788	18.5099	7.88425	5.51979	11.004	7.5694	11.7117	11.6871	12.388	6.63646	12.388	21.6764	14.8886	18.1614	16.918	14.7663	14.4582	20.8094	16.229
VIT_01s0011g05890	3.81813	1.83715	2.46802	3.01635	1.2113	1.09739	1.26196	2.00528	2.63614	0.694256	2.76533	3.45381	0.665883	0.815416	6.11066	3.11212	4.54657	2.32156	1.65544	1.92966	1.91938	3.57628	1.52078	1.66587	2.22536	2.48128	1.6622	5.46924	2.47868	2.20689	1.17826	1.74366	1.32912	1.52099	2.50498	4.10852	2.71815	1.14892	4.57164	1.27344	4.57164	4.50705	4.85423	0.969893	6.23884	5.78518	1.56008	0.663447	1.47245
VIT_01s0011g05900	4.42934	2.29168	2.41011	2.3944	1.71517	2.07184	1.39667	2.95302	2.43061	0.946643	2.92878	3.26035	0.628585	1.23159	4.48652	3.07444	5.77186	2.25075	1.8917	2.65646	2.35053	5.22942	1.5951	1.84605	2.10071	3.86751	1.97706	5.77598	2.57382	2.24775	1.11226	2.76826	2.06651	2.21523	1.4188	5.97272	3.52182	1.01226	4.87241	1.48683	4.87241	5.85006	6.98006	0.653976	6.99364	4.09585	0.994069	1.04381	1.38998
VIT_01s0011g05910	2.05965	0.891051	1.24605	1.3383	1.1917	0.601559	0.978795	0.953149	0.76752	0.409217	1.64588	1.59565	0.321131	0.922817	1.53078	1.58184	2.56161	0.931994	0.813485	0.989543	1.38697	2.41053	1.15934	1.15269	1.29858	1.79995	0.571393	1.4797	1.17027	1.39256	0.433371	0.824086	1.1779	0.848366	0.540405	2.00517	1.86605	0.774728	1.15784	0.753771	1.15784	1.89781	2.19185	0.323412	1.69619	0.948593	0.372423	0.422342	0.599901
VIT_01s0011g05920	7.27522	3.77334	3.44131	4.25049	2.37482	2.87613	2.26797	4.82915	3.96638	1.38633	4.42433	5.26425	1.03352	2.58896	6.10107	5.33289	9.29802	3.60843	3.20999	3.39569	3.63592	8.0025	2.88495	2.66845	3.69941	6.27412	3.1665	8.23194	3.73075	3.86181	1.55286	3.6322	3.37222	3.12399	2.21343	8.12211	4.8371	2.40894	5.16816	1.98747	5.16816	8.09996	9.58616	1.49406	8.00044	5.02127	1.75234	1.83818	2.27578
VIT_01s0011g05930	10.8852	33.8907	30.9121	49.3591	27.2736	45.5521	6.69109	13.2935	38.4961	43.1829	40.6137	33.0883	7.63585	13.4639	116.823	10.1956	20.209	26.5169	23.8258	34.7936	30.7115	21.5645	5.44531	21.0733	25.8168	22.8458	33.9144	102.256	38.4549	4.54515	11.0655	37.071	21.4517	16.9651	61.2735	21.6378	17.8132	3.94927	105.842	22.2774	105.842	62.1168	70.9911	18.1153	87.66	75.7826	37.1671	9.26463	23.6439
VIT_01s0011g05940	0	0	0.134338	0	0	0.288707	0	0	0.290315	0.0608828	0.212932	0.138022	0	0	0.535875	0.114245	0	0.0990434	0.137533	0.126916	0.0818854	0.11069	0	0.114331	0.526913	0	0.104952	0.809368	0.0978156	0	0	0	0	0.0685972	0.263609	0.129707	0	0	0.69836	0.105797	0.69836	0.333489	0.178197	0	0.512921	0.311317	0.184695	0	0.0929713
VIT_01s0011g05950	0.160432	1.55601	1.89953	5.30761	1.78578	2.55145	0.151763	0.559477	1.8601	3.01309	2.25814	1.78391	0.337787	1.23231	3.13746	0.378614	0.574106	1.20353	1.21545	1.65439	2.1348	0.978223	0.0196435	1.18722	1.12534	2.13319	1.19417	5.4838	0.842833	0.445592	0.246552	2.8194	0.899798	1.22761	1.74723	1.17494	0.669149	0.0979458	3.49733	1.36741	3.49733	1.67008	2.57876	0.82147	2.47045	3.8747	0.53048	0.308505	1.06812
VIT_01s0011g05960	13.2311	30.4533	42.918	33.8956	33.3672	52.2977	17.4766	41.8973	50.3333	26.528	33.5108	32.0462	32.0272	23.7669	89.0292	22.035	28.8052	37.8138	19.6541	41.7652	24.701	33.0528	12.814	22.0516	37.8365	26.977	47.089	43.7824	46.7632	23.6873	39.9343	52.0347	21.3591	10.8061	59.7394	27.3886	27.1725	14.4904	67.0291	19.5998	67.0291	69.9783	49.9529	41.5401	59.7955	89.8943	63.1989	23.7198	33.5409
VIT_01s0011g05970	2.22432	10.7478	17.8878	6.8663	14.3165	37.9466	5.04562	17.0573	29.0684	16.5944	11.1482	5.47901	17.8311	14.5105	12.9393	5.10648	6.80716	7.58475	12.5958	12.4565	13.591	12.0403	3.36268	7.57614	12.7367	7.74414	21.0444	20.2894	12.3521	6.59058	13.3323	38.6361	11.2255	9.17698	27.7059	6.12195	7.20529	2.6832	23.8297	10.2349	23.8297	12.4045	18.6593	21.1699	24.7862	19.7213	21.9954	16.3672	3.86501
VIT_01s0011g05980	3.49279	23.514	28.1732	14.1579	31.2701	65.5467	9.25137	26.7971	43.0103	10.6598	19.0505	5.31117	34.9316	17.3355	22.9406	11.2103	8.33265	13.7205	20.1109	30.0354	22.5296	14.2691	4.10556	16.9381	25.007	11.5667	36.9533	42.5647	23.1486	8.81916	19.0853	55.1232	21.8455	17.4217	46.1544	13.9754	9.71212	5.1953	41.2057	20.9664	41.2057	20.9603	27.257	33.2439	38.6855	30.7478	35.1806	28.881	7.8707
VIT_01s0011g05990	0.376556	0	0	0	0	0	0	0	0	0.631442	0	0.357872	0	0	0	1.18488	0	0	0	0	0	0.574007	0	0	0	0	0	0	0.507244	0	0	0	0	0	0	0	0	0	0	0	0	0	0	0	0	0	0	0	0
VIT_01s0011g06000	13.7936	4.5115	7.57108	7.0463	5.38606	2.52818	8.29784	7.27796	2.8682	3.93707	5.73731	15.6814	5.10642	3.5452	5.71535	5.43824	6.72365	3.82508	4.63217	6.95334	4.11852	8.00296	5.27036	6.26381	9.78038	6.3811	1.41393	4.43427	5.359	4.89902	8.07387	4.66317	4.54456	3.29614	0.858252	4.83457	5.55373	7.00408	3.24068	4.29971	3.24068	10.034	6.24181	5.36924	2.25732	1.86405	3.59414	5.01648	5.88687
VIT_01s0011g06010	4.03418	0	0	0.30569	0.0409193	0	2.39321	2.4441	0	0.0573294	0.100252	1.59209	0.944768	0.0404007	0.315374	0.591672	0.757354	0.326419	0	0	0.0771061	0.521148	1.71627	0.0538288	0	0	0.123533	0.127021	0.0460533	1.16536	2.74377	0	0	0.0322967	0.0620559	0.36641	0.633758	2.52364	0.3836	0	0.3836	1.57012	0.041949	1.02974	0.0965968	0.342005	0.550733	1.19158	0.306407
VIT_01s0011g06020	12.8572	13.1573	19.2657	15.188	14.0124	23.1697	37.1301	12.4396	19.2938	8.5013	15.2877	13.0139	26.1008	12.5996	24.4439	24.052	10.2421	22.2418	19.8477	20.1426	15.2944	11.9904	20.4781	16.417	16.4975	26.4865	17.0722	34.4483	24.3598	16.1	15.1271	19.1353	14.9231	15.3305	24.3574	14.1438	11.6263	19	20.3993	15.6486	20.3993	15.9622	19.5275	15.6109	14.6934	15.4611	13.6703	20.0065	31.1165
ENSRNA049463143	0	1.34271	1.74159	1.4029	0	0	0.890523	0	0	0	1.38026	0	1.2388	1.11246	1.73681	1.4811	0	1.28403	0	0	2.12317	0	3.45796	1.48221	0	1.18087	2.04094	0	0	0	3.21496	1.62194	1.59996	3.55725	0.854376	0	0	0	0	3.42897	0	0	0	0	1.32993	1.34534	0	1.13141	1.20531
ENSRNA049463193	1.86063	1.32691	4.30276	6.93196	2.22697	5.54827	4.40023	0	1.23982	0.780017	1.36402	2.65246	3.67268	1.09937	6.8655	4.39103	0	8.88245	7.04817	9.75613	3.14729	0	7.97365	1.46478	2.25023	3.50094	2.01693	2.07389	5.01276	1.1745	4.76571	4.80859	4.74343	7.03081	4.22162	0	3.23356	3.09802	7.45602	3.38862	7.45602	1.42419	4.56603	3.73613	1.31428	3.98852	2.36628	3.35431	1.19113
VIT_01s0011g06030	5.05857	4.19388	7.21866	5.59675	7.12204	7.70145	4.42272	6.37842	6.10076	3.42344	6.75279	6.07899	5.62062	4.53689	6.13186	6.69804	6.12666	8.3158	5.92549	7.40442	5.21729	8.43334	5.06765	5.10136	7.129	7.10584	4.96991	5.61247	7.65894	5.4715	7.07921	7.13089	5.18688	3.54127	6.68415	4.62995	7.19282	3.00867	5.71832	4.51249	5.71832	6.72002	6.06159	6.61081	5.46316	6.51223	5.1041	4.1871	7.12797
VIT_01s0011g06040	0.0160758	0	0.0594811	0	0	0	0	0.0560615	0.0428479	0.0134786	0.0235701	0	0	0	0	0.0505845	0.0273939	0.0219269	0.030448	0.0280976	0	0	0	0.0253113	0	0	0	0.0119455	0.021655	0	0	0.0276973	0.027322	0.0607459	0.0145899	0	0.0186253	0.0446113	0	0.0234221	0	0	0	0	0	0	0	0	0
VIT_01s0011g06050	31.4005	1.84974	7.76755	7.07833	2.77459	8.70116	24.0299	30.9516	4.66647	4.77077	3.18495	16.3463	25.2575	4.50184	10.7669	13.6451	9.97233	5.28457	3.65376	5.15674	2.5593	14.1101	26.0814	4.79851	4.86212	4.16864	4.53375	6.78186	4.97885	24.9889	41.3833	7.96009	2.89293	2.63403	8.69509	5.24117	20.5849	21.0626	8.75677	2.30285	8.75677	22.6578	2.36703	27.929	9.54998	9.24359	18.6372	26.4386	5.72854
VIT_01s0011g06060	0.877331	0.834228	0.486925	0.610136	1.4701	1.39527	0.995911	0.6629	0.584603	0.294237	0.557411	0.583659	0.423319	0.380146	0.107908	0.276063	0.348837	0.75788	0.997014	1.07339	0.692543	0.802422	1.0026	0.552542	1.62692	0.917098	0.507216	0.977886	0.945454	0.443046	0.549302	0.705401	0.546734	0.524905	0.82278	0.104476	0.575998	0.551854	0.468759	0.489997	0.468759	0.492463	0.89708	0.322973	0.247886	0.459722	0.247945	0.0702949	0.861188
VIT_01s0011g06070	2.84889	1.99765	3.56275	3.92534	3.50507	3.13231	3.28213	3.27467	3.73305	1.74811	2.81191	3.75879	3.61281	2.20052	6.40121	3.14255	3.34945	3.2237	3.55707	4.07528	3.51775	4.52471	2.52361	3.16997	3.50318	3.79324	2.72016	3.06307	3.92339	2.63221	3.96783	3.09862	2.16399	2.11996	2.47724	2.14641	4.13049	1.97426	3.03583	2.57975	3.03583	4.06892	3.66162	4.33836	2.74311	2.94547	3.32625	2.85011	3.29097
VIT_01s0011g06080	17.7634	13.002	18.7704	14.7013	17.6364	19.1148	12.7577	37.6688	16.101	13.5325	16.3408	34.298	17.7061	13.7606	17.4517	18.959	32.3445	16.8196	10.4658	14.6778	13.8706	47.7312	10.4735	12.9274	15.5553	19.2278	13.8297	9.83588	13.0786	17.4993	19.9904	26.7861	10.7178	9.26037	8.10325	15.5582	24.5592	10.3267	18.0646	9.3244	18.0646	42.917	22.5237	28.5538	23.1102	13.652	20.2219	24.8384	10.8321
VIT_01s0011g06090	4.65686	4.47079	10.0284	5.8449	9.11035	9.11051	4.38023	6.30428	7.88974	5.34489	5.47157	6.63618	4.74388	7.06472	6.61195	4.71537	7.55721	8.54359	7.82908	8.37956	7.73709	9.37098	4.30396	5.38472	7.30046	7.85723	5.516	5.07081	11.2004	5.81914	6.02032	9.73556	5.93827	3.87493	9.08609	4.7776	6.49162	4.11309	6.04107	4.66706	6.04107	7.09669	8.54185	6.23572	6.48181	9.26123	6.85234	3.13196	6.07745
VIT_01s0011g06120	0.712028	0.520974	2.48912	0.792375	1.37241	2.07726	0.72604	1.46727	1.37407	1.36456	1.02363	1.55113	0.748366	1.67737	1.33924	0.712882	1.52848	1.72165	1.05962	1.4142	1.52246	1.76904	0.843513	0.611501	0.861121	1.61813	0.768501	0.635597	1.89961	0.770505	1.16057	2.05524	0.722945	0.489193	1.69107	0.619413	1.05529	0.749312	0.963445	0.549019	0.963445	1.11126	1.29915	1.2812	1.45007	1.36775	1.43866	0.566798	0.840607
VIT_01s0011g06130	10.2909	7.46946	12.2435	10.8299	10.4711	11.3462	12.1005	10.7724	11.0436	12.0402	9.5564	10.9645	12.2463	6.5181	8.55256	12.8183	10.9879	11.4692	10.0179	10.6457	7.72343	13.854	9.55959	10.18	10.6226	11.8923	9.72276	12.3024	12.0431	10.7149	10.0286	12.5659	7.62694	6.83228	9.6481	8.43614	10.7821	7.55416	10.7966	7.87132	10.7966	12.0723	10.4887	11.9242	9.47878	9.00329	9.45641	10.3783	10.9669
ENSRNA049463118	0	0	0	0	0	0	0	0	0	0	0	0	0	0	0	0	0	0	0	0	0	0	0	0	0	0	0	0	0	0	0	0	0	0	0	0	0	0	0	0	0	0	0	0	0	0	0	0	0
VIT_01s0011g06140	0.19489	0.347466	0.676034	181.666	0.174947	0	0.460899	2.80354	0.519455	0.490214	0.142873	19.9112	0.0641155	0.806072	40.1809	0.919871	0.166052	0.199368	0.184564	0.255475	0.109887	1.70823	0.238627	0.230141	0.235699	0.550056	0.563365	3.00498	0.459426	0.307557	0.582378	1.09129	0.414039	0	0.132657	0.0870308	0.846743	0.946458	0.546683	0.0354939	0.546683	0.522116	1.85328	1.1251	1.5143	0.487404	0.330472	0.644132	0.187146
VIT_01s0011g06150	23.1024	13.7641	37.6617	24.0108	21.4271	30.8098	28.6765	26.7858	30.2202	17.6118	18.3487	28.7455	34.5294	21.3368	39.131	25.0005	25.6544	29.3715	22.7018	37.5181	20.6686	37.0877	24.1327	20.2141	28.043	25.3223	26.4786	21.6898	37.2985	23.2685	41.9526	33.2824	17.6472	13.0141	40.6343	22.1713	24.4748	22.6446	39.3812	14.9792	39.3812	36.5675	23.9119	41.5451	30.5901	47.3426	39.2032	24.7125	27.9419
VIT_01s0011g06180	1.31248	0	1.82108	0.244488	0.196362	0	1.08636	0.286065	0.65592	0.550219	0.481085	1.09143	0.431782	0	0.908041	1.03247	0.559132	0	0	0.573493	0.185007	0.500172	0.803509	0.258311	0	0	0	0	0.883993	0.414244	0.560284	0	0.278832	0.619936	0.744477	0	0.95039	1.27477	0	0.119516	0	0.251154	0.201303	0.164715	0.231772	0.234457	0.278193	0.591528	0
VIT_01s0011g06190	9.93557	1.01488	5.93972	0.892263	1.13206	3.41554	8.01969	3.67668	1.04078	3.4413	0.661578	4.99756	4.16786	4.91177	1.96913	4.79192	2.39544	1.73984	2.15301	0.515659	2.05491	1.6402	13.5571	1.57118	0.860534	5.44241	0.407606	2.87578	2.23258	11.3165	5.9713	3.19939	5.27973	4.57411	1.42543	3.20849	2.02076	4.58487	0.848447	3.2555	0.848447	0.797036	1.86326	3.35413	1.16458	0.545634	0.537062	2.77409	1.06656
VIT_01s0011g06200	9.3206	24.4994	38.8433	24.536	38.0386	17.3881	7.05733	9.69599	17.7751	14.6009	27.5637	23.0387	9.16639	28.6935	15.553	21.8251	25.662	23.2937	41.5663	27.3588	35.8612	26.425	12.3815	29.3817	27.9054	31.8729	12.6563	12.5725	31.5085	16.6388	5.30517	19.3318	29.0925	30.8082	12.7874	23.0823	23.7298	6.29334	12.561	34.0508	12.561	19.6611	33.1683	10.4307	13.475	13.0655	13.4559	7.68206	28.7319
VIT_01s0011g06210	9.4538	7.40695	15.3718	11.714	14.7196	10.2533	8.25076	13.2944	10.2553	6.5015	12.9093	12.3049	7.36181	9.90256	8.90594	12.7384	15.8282	12.8303	11.6242	14.0481	11.1932	17.0018	9.42217	8.91984	11.8758	14.0055	7.73608	7.63881	13.339	9.23827	9.97598	11.9569	8.88625	7.20264	9.619	7.52636	12.2385	7.98511	9.04293	8.15091	9.04293	14.6894	14.2211	11.032	10.0709	9.96833	9.66641	8.18468	11.8926
VIT_01s0011g06220	0	0	0	0	0	0	0	0	0	0	0	0	0	0	0	0	0	0	0	0	0	0	0	0	0	0	0	0	0	0	0	0	0	0	0	0	0	0	0	0	0	0	0	0	0	0	0	0	0
VIT_01s0011g06230	0	0	0	0	0	0	0	0	0	0	0	0	0	0	0	0	0	0	0	0	0	0	0	0	0	0	0	0	0	0	0	0	0	0	0	0	0	0	0	0	0	0	0	0	0	0	0	0	0
VIT_01s0011g06240	26.7783	0.598116	0.7758	2.58898	0.78872	1.4291	24.708	20.9958	0.319347	0.200913	1.31752	9.10946	17.4221	1.41586	5.19464	7.2574	4.49169	1.96106	0.45386	1.57059	0.202666	4.74861	12.1762	2.64104	0.869407	1.87866	1.34207	1.02385	1.12977	18.5296	22.5047	2.37394	1.42542	0.282963	0.380586	3.8523	7.84302	12.4019	2.49664	0.174566	2.49664	14.8569	1.02909	6.97693	3.21601	2.73959	6.9584	17.3518	3.83507
VIT_01s0011g06250	47.6525	97.5166	176.649	129.049	213.606	147.92	31.9345	67.1999	157.104	129.535	229.974	113.039	113.452	147.902	68.4942	168.838	165.962	208.093	153.812	271.834	111.954	223.941	70.2467	152.637	238.612	200.893	154.31	99.4402	221.932	84.8991	63.0874	149.16	151.411	90.7751	139.685	146.463	134.709	25.2394	122.975	117.486	122.975	230.052	178.33	143.371	119.578	235.158	194.549	58.0807	170.448
VIT_01s0011g06260	2.05581	3.97497	4.45644	3.50131	4.98847	4.80733	2.45898	2.89822	4.82162	1.73416	5.35961	2.96336	2.40928	3.86931	3.63145	4.01109	4.20597	5.33538	4.75772	4.58704	4.43928	4.37207	2.36415	3.99443	4.41333	5.46328	5.12534	6.29158	5.67327	2.41398	2.26203	4.66166	4.38609	3.5477	5.14935	3.62754	4.02524	1.82421	3.96633	4.12419	3.96633	3.90289	5.4207	2.95488	3.46045	4.77751	3.25819	2.17789	5.49631
VIT_01s0011g06270	11.2692	2.60922	4.59973	4.59384	4.00408	4.54082	14.6854	10.3095	5.34734	4.15231	3.91214	10.566	9.54942	4.1922	5.46349	9.92247	6.5102	4.28731	4.97714	3.99232	3.38503	6.84055	9.86296	3.02354	3.30028	6.61796	3.58626	3.09422	4.94213	8.52357	10.6138	6.51265	3.17784	3.17943	2.63258	3.15937	8.17345	10.3158	3.4507	3.02611	3.4507	6.56032	4.5761	8.1483	3.58388	3.69761	6.38396	7.74984	3.75272
VIT_01s0011g06280	1.84486	1.65071	2.41668	2.25407	2.77041	2.39184	2.52562	1.85816	2.36699	1.60445	2.83932	2.23248	1.89994	1.78742	2.00837	4.16451	2.55794	3.36032	2.95163	2.82392	2.05456	2.18341	1.79587	2.0748	2.07872	3.43533	2.53395	3.01421	3.10256	1.50451	2.28928	2.80344	1.98645	1.97012	2.29831	1.71933	2.77468	1.38642	3.26937	2.15367	3.26937	2.68391	2.44644	1.67966	2.39584	2.19433	2.1762	1.98313	3.43306
VIT_01s0011g06290	44.7765	46.7879	69.6153	95.449	70.8843	69.1587	100.403	52.2454	52.509	105.227	140.841	72.5406	82.0739	44.0344	66.7192	247.047	66.3605	180.055	106.039	108.477	45.396	42.8809	97.2716	53.5246	81.561	118.312	53.8575	56.5132	87.8831	77.8149	148.902	62.4646	68.9375	48.6474	55.6067	48.4476	67.2712	88.6926	54.0497	54.5583	54.0497	87.8583	34.4414	54.7377	36.1593	52.4229	62.7457	78.5566	211.134
VIT_01s0011g06300	9.23312	7.17675	9.01266	8.24382	9.4826	11.9914	10.6173	13.1342	9.95853	6.50014	9.16679	9.22182	8.89869	4.27928	16.9238	7.86923	7.84129	8.85516	5.60822	10.9625	5.73055	9.60673	7.82667	7.13488	9.00092	6.91405	8.96414	10.1167	9.58084	7.09755	12.0766	11.5303	4.72642	3.22245	11.6027	5.82515	7.53339	7.52852	15.7939	4.98456	15.7939	18.2542	8.80066	12.1324	12.0829	14.0385	10.0927	10.4236	11.0019
VIT_01s0011g06310	0.154628	0.0882187	0.343278	0.0460866	0.185073	0	0.0585092	0.0539238	0	0	0.181371	0.911124	0	0.109636	0.171168	0.437901	0.210795	0.463997	0.117148	0.216209	0	0.424276	0.45439	0.243461	0.97243	0.116379	0	0	0.124976	0.117129	0	0	0	0	0	0.220964	0.465792	0.188805	0	0.157703	0	1.18358	0.0379461	0.0931475	0.131069	0	0.02622	0	0.633529
VIT_01s0011g06320	0.891103	0.346633	0.374673	0.310432	0.290879	0.253067	0.744427	0.585191	0.0925372	0.0970312	0.152711	0.45094	0.533013	0.150434	1.0035	0.364152	0.374691	0.299913	0.219192	0.242725	0.36541	0.31754	0.637645	0.400868	0.587833	0.290336	0.167266	0.335379	0.265017	0.482143	0.553314	0.279146	0.373708	0.262382	0.472639	0.578813	0.509508	0.578073	0.445201	0.193905	0.445201	0.690941	0.312399	0.453141	0.228889	0.281156	0.353227	0.542443	0.311161
VIT_01s0011g06330	14.5731	7.84291	28.1202	12.4828	14.4416	26.1954	16.1305	26.752	18.2254	10.6899	18.1922	21.1068	27.9879	16.6322	19.1596	24.1384	20.9008	24.7155	15.892	21.114	11.0683	27.1224	16.204	13.054	19.2958	24.3561	12.1479	14.3857	27.23	20.0529	31.6956	29.3054	12.4204	9.54133	21.2808	14.0462	23.1231	14.9036	16.4634	9.94184	16.4634	35.22	14.036	31.2937	23.6872	19.666	29.5305	19.9973	18.2392
VIT_01s0011g06340	3.54361	1.97472	2.26898	3.37018	1.72104	3.06207	3.65113	4.07525	3.60121	1.94093	1.72316	3.71894	3.24545	1.10476	2.9157	2.77359	3.27717	2.16773	1.22261	2.54435	1.45083	3.2709	2.50193	1.78036	1.74439	2.57993	3.87024	4.6676	3.42417	2.52912	3.47396	3.1754	1.36947	1.08081	2.62619	2.22655	3.39898	2.27065	3.01842	1.19669	3.01842	4.25943	2.69841	3.32982	3.4213	4.38978	5.07655	2.83035	2.55352
VIT_01s0011g06350	1.58435	0	0.0651353	0.367277	0	0.139983	1.8318	1.35059	0	0.0885593	0.0516214	0.501913	0.92662	0	0.454694	0.276965	0.239984	0	0	0.0615369	0	0.268347	0.560417	0.0554346	0	0.132493	0.0508872	0.313945	0.0474271	0.533391	1.26251	0.181981	0.0598384	0	0.0958606	0.06289	0.448706	0.99658	0.169304	0.0256485	0.169304	0.269493	0.0864008	0.318136	0.248696	0.301892	0.298506	1.26944	0.135235
VIT_01s0011g06360	0	0	0	1.79093	0.431518	0	0	0	0.640635	0	0	0.342643	0	0.142016	1.77376	0.189077	0	0.491755	0	0.210048	0.542086	0	0.147147	0.189219	0.290683	0	0.0868486	0.625107	0.161886	0.151722	0	0.62117	0.204251	0.113529	0.109069	0	0	0	0.192633	0.087548	0.192633	0.183976	0.147459	0	0	0.34349	0	0	0.153869
VIT_01s0011g06370	0	0	0.0631666	0.305294	0	0.407256	0.0645975	0	0.0910056	0.11451	0.200244	0.519192	0	0	0.62993	0.214875	0	0	0.129338	0	0.154012	0	0	0.107518	0	0.342637	0.148048	0.202971	0.183974	0	0	0.352962	0.11606	0	0.247902	0	0.158234	0	0	0	0	0	0	0.13712	0.0964716	0.195178	0	0	0.262295
VIT_01s0011g06380	19.0054	11.6044	23.5891	15.7668	15.9733	27.9369	24.0018	23.4945	24.6854	15.4227	19.9915	17.8179	26.5756	12.2746	25.5118	30.8122	17.8645	34.3006	20.6479	21.6395	13.5265	27.3535	19.0574	17.1645	20.7682	38.927	16.5931	27.2414	23.0457	18.1477	27.2363	27.9246	15.5221	13.0327	26.0336	17.5774	19.0016	17.866	20.567	12.9316	20.567	22.3996	14.718	27.605	18.1723	19.8534	20.2578	19.3633	47.4319
VIT_01s0011g06390	0	0	0	0	0	0	0.0286825	0	0	0	0	0	0	0	0	0	0	0	0	0	0	0	0	0	0.0733395	0	0	0	0	0	0	0	0	0	0	0	0	0	0	0	0	0	0	0	0.0428352	0.0433313	0	0	0.0388212
VIT_01s0011g06400	8.20519	4.46684	9.35701	5.64715	9.55835	7.2219	7.85071	9.44704	7.42908	5.17282	7.39271	10.5661	7.74779	5.5883	10.5736	7.6372	11.0469	8.11607	8.30428	9.46956	5.50931	12.8419	6.90222	6.3609	9.84754	8.68187	3.98327	4.02594	6.45455	6.95865	7.86106	7.82387	5.42911	5.02946	5.03084	5.25845	9.6516	6.63978	4.46771	4.8823	4.46771	12.8488	4.88023	6.6344	5.97284	6.53433	6.55841	5.8717	6.85665
VIT_01s0011g06410	7.23429	3.47189	6.5445	2.61045	4.71054	5.42696	6.80036	10.7498	4.15353	4.10092	3.86917	3.82684	6.2268	2.87652	8.77198	4.47398	4.26427	6.45412	2.71454	3.49903	2.41147	3.84928	5.12526	3.51024	4.56714	4.99391	2.6962	3.65138	5.79186	5.34204	8.54611	6.03609	3.36379	2.21356	4.23256	2.27562	2.68843	5.98481	3.31832	2.35332	3.31832	7.0001	4.54994	7.0348	5.36716	4.51903	4.55193	5.4136	4.45645
VIT_01s0011g06430	0.793921	1.13237	0.885288	0.713122	1.27566	0.735089	1.95472	1.15677	0.884122	0.118542	0.781342	0.578816	0.772825	0.771119	0.441428	0.633099	0.537447	0.459855	0.823951	0.684311	0.907553	0.596822	1.29168	1.25003	0.920703	0.436554	0.589462	0.476805	0.791108	0.604133	0.575696	0.543399	0.831779	1.2637	0.809372	1.18502	1.71366	2.31183	0.697304	1.12504	0.697304	0.299686	0.400336	0.709741	1.15233	0.746031	1.18026	0.535908	0.278492
VIT_01s0011g06440	0.276492	36.0662	29.1797	8.12842	42.9609	11.043	0.142665	0.394453	14.3371	11.5279	34.753	0.406104	0.463074	31.2479	1.11297	3.08461	6.81036	17.5535	25.8033	21.3073	48.073	6.16885	0.707859	25.764	44.3215	39.4125	15.0223	19.3314	14.3563	1.39626	0.171683	10.0472	37.3373	37.2087	14.4174	24.4248	2.56273	0.139506	6.24495	38.2152	6.24495	0.846548	44.8747	1.66558	4.86486	1.93975	0.639331	0.120838	4.44117
VIT_01s0011g06450	53.3961	126.023	270.79	245.997	347.654	122.978	17.5556	29.9468	78.0485	134.002	201.63	132.088	38.0248	126.391	131.851	156.684	248.627	274.336	328.762	271.231	282.344	375.087	26.9091	232.608	319.143	285.072	60.764	154.173	220.224	35.6069	32.4541	96.1346	201.561	179.432	128.244	78.2223	158.009	6.79901	94.0694	208.101	94.0694	116.944	167.739	56.2246	82.9088	88.1149	36.783	26.1198	237.039
VIT_01s0011g06460	3.38664	7.61866	16.9454	16.0434	21.9809	7.22511	1.06788	2.09641	5.10043	7.44891	12.999	8.01598	2.58458	7.54862	9.24524	10.2522	16.7187	18.1266	20.5643	17.6775	17.2012	23.434	2.00029	14.6673	18.9804	18.616	4.08567	14.9151	14.3166	2.2131	2.05301	6.51488	12.9312	10.5516	8.82102	5.41003	9.97416	0.427883	5.81095	13.0043	5.81095	7.20775	12.2637	3.83326	4.78441	6.47934	2.13988	1.76488	17.2151
VIT_01s0011g06470	14.9866	25.9047	33.8689	27.2679	45.2838	17.7448	11.814	23.9371	20.7724	8.92894	33.5844	33.8594	24.9447	25.6498	6.4301	27.021	35.6344	28.0474	30.4755	54.4184	36.0055	58.6769	19.2508	37.8945	37.4203	28.5387	25.4948	19.697	38.0805	19.727	19.4079	20.9169	20.8967	21.9863	13.7068	25.2481	31.8777	8.04911	18.3735	26.6734	18.3735	62.0696	42.8834	32.523	25.8223	22.3581	41.8617	22.9685	19.3616
VIT_01s0011g06480	0	0	0	0	0	0	0	0	0	0	0	0	0	0	0	0	0	0	0	0	0	0	0	0	0	0	0	0	0	0	0	0	0	0	0	0	0	0	0	0	0	0	0	0	0	0.0388211	0	0	0
VIT_01s0011g06490	2.37061	3.50197	4.38568	4.54214	5.67473	2.35633	1.36153	3.10016	3.6106	2.6265	4.71711	4.98875	2.56249	3.50175	0.781006	3.1969	4.32818	4.0418	2.40536	7.69488	5.91942	9.16322	2.79895	3.73252	2.25264	4.14191	3.05923	1.88737	5.58837	3.20662	3.18054	2.18806	2.73399	2.63938	1.45994	3.62957	4.61031	1.4097	2.30706	4.31741	2.30706	9.33197	7.27192	4.50515	3.22942	3.75081	5.81435	3.3579	2.71
VIT_01s0011g06500	13.8959	7.84238	9.70976	4.99084	8.79458	15.899	18.2518	23.6197	6.86131	11.1899	7.3288	10.6411	18.2203	7.08825	2.95104	11.9537	11.0731	8.31777	6.34313	8.2997	5.74947	13.4866	19.2789	6.92575	8.58416	10.283	7.80254	9.88002	6.66599	17.9851	18.6923	14.4683	5.77686	5.47754	3.40238	10.2679	9.09227	11.7628	7.0507	5.97186	7.0507	11.7843	8.83189	12.2451	9.25067	3.07165	7.96736	20.1251	4.15991
VIT_01s0011g06510	0.0511823	0	0	0	0	0	0	0	0	0	0	0	0	0	0	0	0	0	0	0	0	0	0	0	0	0	0	0	0	0	0	0	0	0	0	0	0	0	0	0	0	0	0	0	0	0	0	0	0
VIT_01s0011g06520	0	0	0	0	0	0	0	0	0	0	0	0	0	0	0	0	0	0	0	0	0	0	0	0	0	0	0	0	0	0	0	0	0	0	0	0	0	0	0	0	0	0	0	0	0	0	0	0	0
VIT_01s0011g06530	0	0	0	0	0	0	0	0	0	0	0	0	0	0	0	0	0	0	0	0	0	0	0	0	0	0	0	0	0	0	0	0	0	0	0	0	0	0	0	0	0	0	0	0	0	0	0	0	0
VIT_01s0011g06540	71.8309	40.0352	76.8326	73.8783	57.3431	69.0653	88.8224	75.8298	59.9027	54.5742	53.9793	76.9816	90.089	47.9731	47.6068	95.7515	70.1076	64.8825	58.2812	65.3257	52.1806	84.4935	85.8791	54.4647	61.8532	84.524	50.6478	61.7716	74.96	74.2502	81.4365	72.2477	46.6621	39.5877	62.0335	55.7691	78.6536	58.816	58.772	47.308	58.772	81.0942	63.1729	75.5155	60.5319	57.3329	64.3372	73.7514	72.8376
VIT_01s0011g06550	0.851773	0.492765	0.878544	0.578508	0.787918	1.36362	0.897258	1.31215	1.01125	0.817392	0.657587	1.10681	0.955553	0.693309	1.08241	0.97049	0.809224	1.1755	0.692427	0.867337	0.670102	0.974766	0.779887	0.476709	0.686752	1.27648	0.766261	0.88872	1.1237	0.786685	1.08762	1.51733	0.608528	0.433184	1.155	0.536333	0.839848	0.658915	0.978674	0.474076	0.978674	1.25588	0.944939	1.19195	1.05779	1.15802	1.42623	0.834971	0.955452
VIT_01s0011g06560	15.9689	9.77559	20.2074	13.9165	17.3087	12.071	10.2996	9.66277	8.24101	4.52933	12.2593	12.1518	11.2785	10.8705	4.97037	15.3292	14.2481	16.7737	17.8988	20.0791	15.0012	19.3632	14.2884	15.9561	27.1795	10.7686	8.08019	12.3951	18.4837	17.3232	12.1323	11.3997	13.7363	7.49001	13.4541	11.8436	21.4448	10.3814	10.0238	11.6637	10.0238	17.0526	13.7706	9.72613	7.88802	7.22135	9.97678	7.71718	14.1726
VIT_01s0011g06570	0.191469	0	0	0.0951117	0	0.126877	0.120749	0.222572	0	0	0	0	0	0	0	0	0	0	0	0	0	0	0	0	0	0	0	0	0	0.0805754	0.108982	0	0	0	0	0	0	0.177113	0	0	0	0	0	0	0.0901648	0	0	0	0
VIT_01s0011g06580	19.0972	0.336278	2.66068	2.95135	1.52382	2.53096	22.0799	11.593	1.31966	1.46282	1.93582	4.25733	5.83279	1.61595	3.30584	4.89638	6.02642	2.57265	1.16104	1.31866	0.903962	4.38464	13.337	2.37579	1.2546	3.78555	0.954143	3.08342	1.84205	8.98913	14.8153	3.89963	2.88509	1.20272	1.15547	2.77954	2.78622	12.3527	1.66282	0.893126	1.66282	4.61992	1.50431	5.58637	1.59877	1.07819	1.71909	7.53736	0.664105
VIT_01s0011g06590	7.68457	0	0.802552	7.57301	0.148349	0.492793	17.7044	1.51282	0.330359	0.311762	0.181727	32.3936	1.95723	0.146468	55.7956	15.0153	4.64658	3.71925	0	0	0	2.45618	9.8644	1.95151	0	0.466426	0.0895711	1.56571	0.166961	11.4229	1.90479	1.92193	0.210654	0.117088	0.449954	8.41306	5.88765	13.3454	5.16546	0	5.16546	6.64103	0	1.8666	5.77832	3.01119	2.62713	2.68134	4.2847
VIT_01s0011g06600	0.830369	0.318866	0.265881	5.99688	0.496932	0.761878	1.72206	1.05807	0.383061	0.642663	0.515088	2.82279	0.588381	0.868043	6.835	1.30643	0.925187	1.52465	0.362941	0.279103	0.252105	0.876312	0.469255	0.351996	0.463496	1.1618	0.553923	1.13913	0.344172	0.806405	0.599884	1.04549	0.922758	0.422388	0.289853	0.57048	0.703043	0.744476	0.511924	0.325724	0.511924	0.880055	0.548624	0.641298	0.541426	0.456414	0.270777	1.30506	0.531581
VIT_01s0011g06610	12.2476	0.759513	7.08072	3.37262	1.35437	4.03588	12.0266	19.6727	1.06449	0.585997	1.6591	11.197	16.0731	2.12379	29.2889	24.3484	23.4793	2.99606	1.19768	4.30458	0.788147	21.9674	13.4476	6.8646	4.34703	1.62817	2.16464	3.85799	3.18308	15.4203	11.1955	8.19983	1.92319	1.41482	2.53724	11.5926	13.6501	7.03769	8.10874	1.11528	8.10874	18.4947	0.530878	20.0487	17.3025	7.3246	21.3323	12.3598	3.66462
VIT_01s0011g06620	10.5247	12.0638	16.1792	25.8102	14.6482	18.3174	7.26678	21.0059	22.5306	12.3576	11.6326	14.8888	12.5497	8.31538	24.9973	12.4032	20.3397	15.2355	8.22953	18.7654	10.2201	25.0949	8.08503	11.1744	13.9234	15.1496	17.8273	19.5967	18.591	11.5564	18.5397	19.7313	7.55598	5.79029	21.7023	11.8489	15.9198	5.76304	20.4252	8.10782	20.4252	25.4027	18.9381	22.2571	20.9072	24.6503	20.992	11.2801	15.2308
VIT_01s0011g06630	10.7601	10.7144	18.6439	12.6452	15.6393	18.7194	27.7838	8.92901	15.5102	20.5185	13.7442	15.8069	14.4241	14.4909	15.0694	19.5092	10.9077	16.0619	18.7768	13.5364	16.286	13.4347	15.6233	13.8932	13.7169	21.5799	12.2872	16.2821	16.5611	8.88265	9.25001	14.8931	14.925	15.5622	14.0002	11.6796	12.295	14.3927	13.4147	15.2765	13.4147	10.2041	16.6301	9.51778	10.149	10.1759	7.74142	13.0084	21.1188
VIT_01s0011g06640	0	0.191328	0.248166	0.799616	0.0802768	0.133334	0.063447	0.116949	0.268154	0.506118	0.295017	0.637431	0.0882607	0.0792593	1.60865	0.105524	0.114292	0.182966	0.381103	0.351684	0.226904	0.204481	0.164246	0.528015	0.324461	0.168267	0.193881	0.348872	0.180697	0.0846759	0.458112	0.231117	0.341977	0.253443	0.426101	0.119806	0.155416	0.0372253	0.430033	0.0977211	0.430033	0.308032	0.493782	0.134678	0.28426	0.287553	0.0568655	0.161219	0.257623
VIT_01s0011g06650	0.456714	0.0930591	0	0.194461	0.0780911	0.129704	0.370317	0	0	0.382929	0	0.372045	0.0858576	0	0.601864	0.102651	0	0	0	0	0	0	0.479321	0	0	0	0	0	0	0.0823704	0.222819	0	0.110889	0	0	0	0.0755921	0.543176	0	0.0475302	0	0	0	0	0	0	0	0.470489	0
ENSRNA049995767	0	0	0	0	0	1.82792	0	0	0	0.770947	0	0	0	0	0	0	0	0	0	0	0	0	0	0	0	0	0.664493	0	0	0	0	0	0	0	0	0	0	0	0	0	0	0	0	0	0	0	0	0	0
ENSRNA049995773	0	0	0	0	0	0	0	0	0	0	0	0	0	1.08659	0	0	0	0	0	0	0	0	0	0	0	0	0	0	0	0	0	0	0	0	0	0	0	0	0	0	0	0	0	0	0	0	0	0	0
VIT_01s0011g06670	0.498718	0	0	0.0594568	0.119382	0.912114	0.434029	0.0347838	0.0265854	0.217437	0.0584973	0.928986	0.341264	0.282886	0.0368042	0.219699	0.611886	0	0.340051	0	0.0224958	0.212863	1.02587	0.219864	0	0.0500471	0.691984	0	0	0.226664	0.0340637	0.171851	0.169522	0.226142	0.235363	0	0.254237	1.01861	0.0319759	0.130792	0.0319759	0	0.0244773	0.0400569	0.169093	0	0	0.863117	0
ENSRNA049995779	1.71906	0	0	0	0	1.70871	5.69161	0	0	0.720668	0	4.90129	0	0	0	1.35231	2.92937	0	0	0	0	0	6.31453	0	0	0	0	0	0	0	0	1.4809	0	0	1.56017	0	0	4.7705	0	0	0	0	0	0	1.21428	0	0	1.03303	0
ENSRNA049995785	0	0	0	0	0	0	0	0	0	0	0	0	0	0	0	0	0	0	0	0	0	0	0	0	0	0	0	0	0	0	0	0	0	0	0	0	0	0	0	0	0	0	0	0	0	0	0	0	0
ENSRNA049995790	0	0	0.795075	1.28091	0	0	0	0	1.14548	1.44134	0	0	0	1.01573	1.58578	0	0	0	0	0	0	0	0	0	0	0	1.24231	0	0	0	0	0	0	0	0	0	0	1.9082	2.75549	0.626159	2.75549	0	0	0.862964	2.42857	0	0	2.06606	0
ENSRNA049995795	0	0	0	0	0	0	0	0	0	3.08379	0	0	0	0	0	0	0	0	0	0	0	0	0	0	0	0	1.32899	0	0	0	0	0	0	0	0	0	0	0.510333	0	0	0	0	0	0	0	0	0	0	0
ENSRNA049995801	0	0	0	0	0	0	0	0	0	0	0	0	0	0	0	0	0	0	0	0	0	0	0	0	0	0	0	0	0	0	0	0	0	0	0	0	0	0	0	0	0	0	0	0	0	0	0	0	0
ENSRNA049995806	0	0	0.795075	1.28091	0	0	0	0	1.14548	1.44134	0	0	0	1.01573	1.58578	0	0	0	0	0	0	0	0	0	0	0	1.24231	0	0	0	0	0	0	0	0	0	0	1.9082	2.75549	0.626159	2.75549	0	0	0.862964	2.42857	0	0	2.06606	0
ENSRNA049995812	0	0	0	0	0	0	0	0	0	2.31284	0	0	0	1.08659	0	0	0	0	1.74155	0	0	0	0	0	0	0	0	0	0	0	0	0	0	0	0	0	0	0	0	0	0	0	0	0	0	0	0	0	0
ENSRNA049995818	0	0	0	0	0	1.70871	3.25235	0	0	0.720668	0	0	0	0	0	0	1.46468	0	0	0	0	0	2.10484	0	0	0	0.621156	0	0	1.08514	0	0	0	0	0	0	0	0.9541	0	0	0	0	0	0	0	0	0	1.03303	0
ENSRNA049995824	0	0	0	0	0	1.80691	0	0	0	0.762085	0	0.863828	1.19609	0	0	0	0	0	0	0	0	0	1.11291	0	0	0	0	0.675403	0	0	0	3.13203	0	0	0	0	0	0	0	0	0	0	0	0	0	0	0	1.0924	0
ENSRNA049995831	0	0	0	0	0	0	0	0	0	0	0	0	0	0	0	0	0	0	0	0	0	0	1.12585	0	0	0	0	0.683257	0	0	0	1.58422	0	0	0	0	1.06532	0	0	0	0	0	0	0	0	0	0	0	0
ENSRNA049995838	0	1.22595	0.795075	3.84272	0	3.41741	0.813086	0	1.14548	7.92734	0	1.63376	2.26216	0	0	0	2.92937	0	1.62797	0	0	0	0	1.35333	0	0	3.10578	0.638697	0	0	0	0	1.46084	2.43595	2.34025	0	0	2.38525	0	1.25232	0	0	1.05465	0	0	0	0	0	0
VIT_01s0137g00010	164.937	127.163	191.473	125.642	156.352	163.751	210.661	160.864	191.913	299.656	156.578	154.911	205.313	145.209	88.3218	191.193	149.943	183.2	147.938	172.426	150.152	181.699	168.016	151.665	155.641	215.648	141.885	144.308	162.915	164.186	185.333	192.677	139.338	145.56	132.629	140.212	146.858	154.256	133.898	152.488	133.898	165.266	175.269	176.882	124.036	139.875	139.347	177.965	196.288
VIT_01s0137g00020	2.26059	1.52894	2.04385	1.30406	1.88525	2.20348	2.77997	2.13615	1.91449	0.434102	1.87106	1.91279	2.08234	1.32707	1.81625	1.78978	2.29887	2.11857	2.00269	2.05202	1.73511	1.8786	2.02682	2.04372	2.0284	2.01241	1.61258	1.82609	2.2593	2.29236	2.6398	2.36202	1.64836	1.46043	2.0384	2.00596	1.5968	1.84556	1.37927	1.41307	1.37927	1.89779	1.66426	2.26962	1.5968	2.61574	2.39886	1.75284	1.61523
VIT_01s0137g00030	0.0712403	0.406442	0.197694	0.106165	0.085267	0.708112	0.202173	0	0.664587	0.298655	0.313356	0.338527	0.281242	0.0841862	1.44578	0.6725	0.606986	0.194339	0.134931	0.871606	0.160672	0.760172	0.0872278	0.224335	0	0.357454	0.205933	0.52937	0.19193	0.269819	0.364942	0	0.242157	0.0672994	0.387933	0.509012	0.412692	0.158157	0.342574	0.0518979	0.342574	0.10906	0.262238	0.2861	0.503217	0.814473	0.302002	0.342482	0.0912124
VIT_01s0137g00040	0.115835	0.0550721	0.107149	0	0	0	0.255678	0	0	0.0323737	0.169836	0.146783	0	0	0.0712363	0.182245	0	0.0526652	0	0.0674863	0	0.0588582	0.14183	0	0.0933933	0.0484343	0.111614	0.0860744	0.104025	0.14624	0.197796	0	0	0.0364757	0.0700856	0.0689702	0.0447352	0.19287	0.123782	0	0.123782	0.295548	0.047377	0.0775319	0	0.220719	0	0	0
VIT_01s0137g00050	0.416072	0.131877	0.213817	1.72235	0.0829989	0.0919035	0.962109	1.37037	0.154026	0.116284	0.101673	0.637077	0.304178	0.163894	1.74849	0.181836	0.0787786	0.157641	0.0875613	0.202005	0.104266	0.176179	0.90568	0.145579	0.111821	0.144977	0.501137	0.704228	0.280237	0.291824	1.0657	0.159302	0	0.0436728	0.0629357	0.289026	0.160686	1.06482	0.555769	0.0505173	0.555769	0.743112	0.255263	0.440942	0.293899	0.594606	0.0979896	0.611182	0.325549
VIT_01s0137g00060	3.40953	3.99463	7.32145	5.38951	5.9318	7.33475	4.29656	4.4588	6.45873	4.64539	5.1597	5.34658	4.4226	4.59031	7.9753	5.88153	4.46126	7.20827	5.48909	6.3849	4.87473	5.40154	4.05541	4.48636	6.06737	6.24732	5.27112	6.66865	7.6274	3.53581	5.26058	7.21707	4.34607	3.99164	7.07288	4.3502	5.03657	2.8385	6.32395	4.62166	6.32395	7.71749	6.58907	5.20808	5.1608	6.2995	5.80212	3.67335	7.92006
VIT_01s0137g00070	0	0	0.0399273	0	0	0	0	0	0	0	0	0.0820448	0	0	0	0	0	0.0588746	0	0.0754432	0	0	0	0	0	0	0	0.0962229	0	0	0	0	0	0	0	0	0	0	0.276752	0	0.276752	0.0660788	0	0.0433366	0.243917	0.123371	0	0	0.11053
VIT_01s0137g00080	0.190604	0.305842	0.37466	3.87012	0.427748	0.378912	0.292995	0.498523	0.539782	0.399526	0.52399	1.26802	0.188116	0.168931	3.56048	0.374849	0.405998	0.389967	0.0451261	0.16657	0.134337	0.290549	0.116689	0.150052	0.518658	0.388525	0.499321	1.45174	0.288849	0.120317	0.081367	0.862039	0.202466	0.247582	0.194609	0.127675	0.469268	0.0396703	0.763798	0.138853	0.763798	0.510633	0.409278	0.167445	0.504885	1.05551	0.545405	0.114539	0.549088
VIT_01s0137g00090	0	0	0	0.0231428	0	0.0617443	0	0.0270784	0	0.0130207	0	0	0.0613076	0.0367033	0	0	0	0	0	0	0.0175124	0	0	0	0	0	0	0.0346191	0.0209193	0.0196058	0.0530355	0	0	0	0.0422826	0	0	0	0	0.0113132	0	0	0.019055	0.0779583	0.0219391	0	0.0263333	0	0
VIT_01s0137g00100	0	0	0	0	0	0	0	0	0	0	0	0	0	0	0	0	0	0	0	0	0	0	0	0	0	0	0	0	0	0	0	0	0	0	0	0	0	0	0	0	0	0	0	0	0	0	0	0	0
VIT_01s0137g00110	0	0	0	0	0	0	0	0	0	0	0	0	0	0	0	0	0	0	0	0	0	0	0	0	0	0	0	0	0	0	0	0	0	0	0	0	0	0	0	0	0	0	0	0	0	0	0	0	0
VIT_01s0137g00120	1.29	0.551979	0.59663	0.961202	0.463196	0.51289	2.56262	0.224932	0.859579	0.97343	0.567414	0.122599	0.848772	0.304883	0.237997	0.811827	0.219822	0.703806	0.244329	0	0.43641	0.786568	0.473848	0.812437	0.312022	1.29453	0.372896	0.479283	1.04262	0.977157	0	0.222257	0.657734	0.974908	0.468304	0	0.298916	1.64672	0.620321	1.03372	0.620321	0.197482	0.633136	0.51806	0.728967	0.184353	0.218742	0.465116	0.990986
VIT_01s0137g00130	0	0	0	0	0	0	0	0	0	0	0	0	0	0	0	0	0	0	0	0	0	0	0	0	0	0	0	0	0	0	0	0	0	0	0	0	0	0	0	0	0	0	0	0	0	0	0	0	0
VIT_01s0137g00160	0	0	0	0	0	0	0	0	0	0	0	0	0	0	0	0	0	0	0	0	0	0	0	0	0	0	0	0	0	0	0	0	0	0	0	0	0	0	0	0	0	0	0	0	0	0	0	0	0
VIT_01s0137g00170	2.77826	0.354864	2.35896	1.76116	0.595572	0.494602	2.66737	2.9283	0.248679	0.173837	0.334388	1.18227	3.27402	0.75953	0.612027	3.49034	4.13368	2.06441	0.942467	1.15962	0.140283	5.72051	3.40175	1.73016	1.65493	0.6762	0.49445	0.955198	1.28473	2.87929	2.65525	0.607272	0.387616	0.195863	0.696225	1.7036	3.93951	1.82965	0.398801	0.30208	0.398801	3.77706	0.07632	1.47794	1.14233	1.00741	1.26565	1.84396	2.36258
VIT_01s0137g00180	46.9648	16.9415	37.656	48.6043	23.2492	32.3099	53.9251	42.0324	35.5946	23.2926	22.0337	49.8526	51.2669	16.0268	31.2366	50.2812	36.269	39.5331	22.2485	31.9627	18.846	49.317	42.3717	27.0366	31.0581	33.6132	29.2292	51.283	30.9398	36.8125	48.3338	31.922	18.4773	13.8659	49.612	28.9535	50.5608	31.5779	50.2802	17.3696	50.2802	56.1581	19.9961	52.1598	41.8426	46.5787	37.5746	39.3563	73.2947
VIT_01s0137g00190	1.34028	1.40188	3.39791	1.228	2.73304	3.05915	1.76562	1.2464	1.50833	1.44839	1.90689	1.34926	1.38485	2.11179	3.22373	1.89001	1.91172	3.64267	3.91123	2.65492	3.11239	2.10361	2.06653	2.04775	2.0892	3.7361	1.0762	1.18037	3.47715	0.990182	1.01716	2.36052	2.00794	1.37869	2.39676	1.40098	1.10424	1.39959	0.95482	1.65624	0.95482	1.77823	2.82618	1.24596	1.44464	1.50394	1.48146	0.847175	1.77959
VIT_01s0137g00200	2.51322	1.40824	1.66054	1.07009	1.28917	0.892173	1.44344	3.59967	2.75124	1.27937	1.05282	2.90035	7.44125	1.3789	0.993588	2.54191	2.44723	0.489709	1.70004	0.627523	1.51827	1.50506	2.52773	1.55456	0.651315	1.23851	0.713519	0.600273	1.93455	2.49299	4.59802	1.54646	1.37296	1.27189	0.733154	1.92396	2.07986	1.44469	0.719366	1.76547	0.719366	3.4352	0.991207	3.96513	1.39484	0.769636	2.20691	3.1284	0.80445
VIT_01s0137g00210	2440.37	1665.69	2880.14	1938.45	1882.86	1331.43	1716.7	1864.22	2161.72	1270.3	1531.02	2022.95	2634.28	2009.1	1638.05	1891.23	2095.29	1481.35	1878.24	1349.75	2006.51	2144.72	1954.96	1775.71	2150.45	1512.64	1912.09	1698.76	1612.65	2973.13	1778.44	1461.25	1885.98	1741.7	2255.23	2498	2749.57	1791.21	1528.89	1748.91	1528.89	1576.19	1455.3	2132.25	2089.2	1575.96	2220.61	2189.38	972.6
VIT_01s0137g00220	7.02778	6.26992	16.2256	7.74881	10.9571	15.4274	6.82972	8.32235	13.8307	9.43499	8.24951	7.52409	10.3619	9.87676	8.13646	9.28869	8.4848	10.5753	11.2091	10.5925	10.9251	11.9056	7.00239	8.34371	10.8564	12.7237	10.0958	11.0205	12.533	8.27077	8.66019	13.9099	9.61102	6.45086	17.5852	8.88139	9.69167	5.20331	11.0824	7.88677	11.0824	9.50637	10.264	10.3695	10.7021	11.9951	9.44424	6.1809	9.04354
VIT_01s0137g00230	27.1071	16.0316	32.1335	27.351	24.2196	23.5458	20.7589	39.0468	41.4635	18.8047	21.4669	31.095	32.831	17.2815	39.2443	24.9097	28.4507	21.6423	22.0409	32.5311	21.3587	37.9522	25.1782	23.4876	31.2797	24.6467	35.1113	39.2718	32.282	32.2386	41.2751	29.569	17.6066	14.5327	39.0334	24.4876	32.9263	18.4562	42.5644	16.4141	42.5644	53.7353	26.1637	45.0528	31.2214	51.1251	48.8634	28.7606	25.4662
VIT_01s0137g00240	55.1574	0.233273	0.189108	0.913987	0.146814	2.60105	44.0933	34.2213	0.163471	0.617076	0.179847	12.0463	29.3239	0.193271	2.33849	9.26339	9.54543	0.613465	0.0774424	0.142928	0	4.05129	31.8404	0.965662	0.197797	0.512892	0.384128	0.425357	0.220313	55.3366	22.5513	3.73366	0.277967	0.0386258	0.22265	2.92143	8.57435	18.2907	0.589851	0.119145	0.589851	9.95242	0.250848	23.2759	3.11922	0.409026	3.39729	19.6564	0.104701
VIT_01s0137g00250	5.75103	3.82173	8.56403	4.81113	5.99688	7.7258	8.81986	5.83439	5.79469	6.3927	5.05927	6.22756	5.21157	5.49868	9.16346	7.73894	6.30322	9.41903	6.23025	6.24428	6.30354	7.54464	6.30015	4.73329	6.54426	8.77164	4.91175	5.54903	8.31041	5.13741	5.99631	8.24966	4.90938	4.51918	6.76553	4.73949	5.7444	5.9026	5.65672	4.50062	5.65672	6.24958	6.27609	5.16599	5.2995	5.51031	5.55933	4.6027	11.7646
VIT_01s0137g00260	1.75691	1.35454	3.35281	2.90127	2.57644	3.30386	1.58711	2.78747	2.34141	0.663545	1.87976	1.91042	2.6244	2.35674	4.43866	2.11671	2.64323	2.5259	2.57817	2.87711	3.17711	2.89531	1.53103	1.69464	2.02908	2.87891	2.4707	2.69337	3.26216	2.23805	2.72976	3.21792	1.82926	1.64477	3.70617	1.35709	2.43898	1.17716	3.62802	1.94866	3.62802	3.80422	1.94212	3.14647	2.19135	4.22989	3.87827	1.78816	2.1076
VIT_01s0137g00270	19.7164	18.8927	28.4737	24.3163	27.2182	25.9128	16.4555	25.5899	31.9309	21.8187	21.8271	22.3476	14.5615	16.0131	24.2649	21.3932	31.7202	24.8461	24.5996	23.9709	25.0362	35.7729	14.9841	19.2684	25.4043	30.0844	23.9395	27.8557	34.2965	19.5641	20.2563	27.9919	14.8223	13.244	30.3199	21.3991	22.4359	14.6512	20.2924	16.6005	20.2924	32.2291	33.5701	22.5727	27.2247	25.2953	24.8261	12.7075	22.9326
VIT_01s0137g00280	3.64492	2.36973	5.6202	3.71605	3.64969	5.98256	3.26196	3.89082	3.4637	4.76927	3.18392	3.81345	4.00142	3.91999	3.10207	4.39398	4.13751	4.40016	4.46385	4.42808	3.25867	5.36068	4.07558	3.09605	4.6873	4.50781	3.04803	3.24421	4.35713	4.13392	4.2531	4.51722	4.12181	3.10138	4.16929	3.10011	4.90644	2.50539	3.75031	2.86497	3.75031	4.03987	2.89182	3.46492	3.20069	3.23369	3.58079	3.03803	4.30919
VIT_01s0137g00290	11.749	1.50531	4.7305	4.90339	2.60069	4.61267	8.88985	8.95767	2.92677	2.97999	3.3565	10.4433	6.35181	2.85201	2.82048	9.77963	7.59048	6.40376	3.39526	3.29593	2.0565	7.26325	11.3071	2.72472	3.56636	7.55388	2.02452	3.06198	4.28594	8.71946	8.08316	5.25452	2.82247	2.04533	3.83841	3.22978	9.44048	7.74834	3.48289	2.21042	3.48289	6.36764	2.25669	6.755	4.38525	2.59508	4.76351	6.1183	4.37175
VIT_01s0137g00300	3.24537	3.90279	7.9007	3.63519	5.18761	8.09618	7.67169	3.7479	5.5406	5.79782	4.43696	4.26701	5.10807	5.1135	4.5526	6.04041	3.54227	7.47409	5.7049	5.93184	5.03114	4.62378	5.02987	4.17469	5.16482	7.74283	3.82202	5.78459	6.6671	3.9901	4.3947	7.01682	5.22735	4.375	6.55816	4.0794	3.26855	4.44223	4.53335	4.71814	4.53335	5.27132	6.43731	3.93982	4.40504	4.33481	3.86657	4.07892	7.17882
VIT_01s0137g00310	1.81858	2.56805	4.27667	3.10114	2.67479	4.87431	2.10547	1.86158	4.1358	3.0268	2.05617	2.0551	2.73841	2.42705	2.98795	2.69038	2.37433	2.91242	2.50194	3.02042	2.68336	3.11698	1.45124	2.90609	3.04193	3.33671	4.30886	5.2037	3.24195	1.80476	1.82304	4.70772	3.04469	2.34193	6.75798	2.79593	2.77788	1.03947	5.27893	2.33986	5.27893	2.68706	2.59778	2.63431	3.20827	3.40059	2.86895	2.18567	3.95021
VIT_01s0137g00320	0	0	0	0	0	0	0	0	0	0	0	0	0	0	0	0	0	0	0	0	0	0	0	0	0	0	0	0	0	0	0	0	0	0	0	0	0	0	0	0	0	0	0	0	0	0	0	0	0
VIT_01s0137g00330	0	0	0.174679	0.351771	0.0565053	0.0938513	0.0446591	0.0823183	0.0629161	0.0791659	0.0692188	0	0	0	0.174199	0.148552	0	0.064393	0.0894171	0.0825145	0.159713	0	0	0	0	0.0592199	0	0.0701613	0.0635947	0.0596017	0.080614	0	0.160474	0.0891968	0.0428463	0.168658	0	0.104809	0	0.068784	0	0.216817	0.115854	0.0473986	0.13339	0.0674676	0	0	0.12089
VIT_01s0137g00340	48.0266	25.4682	40.4383	42.4708	40.2168	43.5406	74.7207	43.4048	45.8346	67.4814	35.7239	41.0458	58.6853	30.5599	28.8863	51.0659	41.9691	41.0317	40.3173	33.3615	30.1542	42.3706	48.0345	39.1938	41.2751	50.7552	48.0564	67.061	36.8499	44.6416	47.3125	36.2204	41.4104	34.0689	48.1378	43.9936	38.3184	41.887	37.786	33.0645	37.786	39.9931	39.1782	46.3639	35.167	28.912	31.1731	40.8064	57.549
VIT_01s0137g00350	0	0.092753	0.0150384	0	0.0583756	0	0	0	0	0.013631	0.0953467	0	0	0	0	0	0.0277037	0	0	0	0	0.0495648	0	0.0255975	0.0393235	0	0.0117488	0	0	0	0	0.0280105	0	0	0	0.0290401	0	0	0	0.0118435	0	0	0	0	0	0	0	0	0
VIT_01s0137g00360	2.99007	0.228469	0.592682	0.477421	0.44735	0.106145	3.73767	3.53785	0.142315	1.02966	0.313144	1.67458	1.12421	0.441679	0.098509	1.34409	1.09184	0.36414	0.20226	0.186647	0.301057	1.22088	2.48431	0.840689	0.258298	0.401864	0.231518	0.19838	0.215776	1.95486	5.10574	0.367976	0.544485	0.100881	0.145377	1.04913	0.804206	2.6671	0.171171	0.233383	0.171171	0.980876	0.458607	0.536075	0.301726	0.305221	0.452697	1.73264	0.0683631
VIT_01s0137g00370	4.37715	2.95729	5.70045	3.30442	3.89477	5.72472	8.00887	2.8621	5.18095	5.91546	2.91332	3.22945	6.55582	3.64122	3.29399	5.66335	2.69894	4.87051	6.05421	3.52324	5.29324	3.59957	5.78257	4.85147	4.24889	5.63516	4.49513	6.37673	4.53859	3.23566	3.83548	5.45767	5.09006	4.81512	7.37016	3.80647	3.06949	4.39525	4.70821	3.75513	4.70821	3.39452	3.4981	3.41163	2.60368	3.62153	2.58802	4.43007	7.22657
VIT_01s0137g00380	2.95326	0.125739	0.46889	0.624031	0.290165	0.394317	1.8972	3.26646	0.117485	0.221744	0.226196	1.04728	3.01621	0.208354	0.650577	1.49101	0.788675	0.631278	0.125229	0.308165	0.149119	0.940681	2.05087	0.451109	0.213232	0.497625	0.461885	0.278406	0.385946	2.86588	3.80097	0.911326	0.449488	0.0624601	0.200021	0.787352	1.27672	2.11615	0.494574	0.20872	0.494574	3.91375	0.432678	1.12849	0.996336	0.724411	1.98069	2.8607	0.507922
VIT_01s0137g00390	15.3614	0.149864	0.816415	0.908174	0.603644	0.710182	13.1399	15.1331	0.392076	0.0704772	0.33892	3.91443	10.8678	0.794657	3.02407	3.8352	2.97218	0.716571	0.47762	0.477479	0.142184	1.8259	7.51323	1.55508	0.457461	0.553564	1.3364	0.452842	0.33969	9.47126	13.8868	1.52065	0.750023	0.0397036	0.381438	3.41585	4.33376	10.4269	1.8863	0.0918522	1.8863	10.9379	0.386772	4.87369	1.92969	1.02107	5.18468	11.9967	1.13004
VIT_01s0137g00400	5.25824	0	0.271378	0.739884	0.162066	0.672949	4.6539	4.40722	0.0601509	0.0946082	0.132353	0.857912	2.82125	0.213349	1.29071	1.27821	0.576844	0.554067	0.256462	0.276108	0.152694	0.791226	2.45926	0.568521	0.109172	0.283086	0.228325	0.469544	0.151999	2.50722	4.62426	0.894291	0.498619	0.149234	0.12289	0.886849	1.28118	3.15637	0.361736	0.131522	0.361736	2.45291	0.221525	1.40478	0.701402	0.258009	1.7029	2.98352	0.404521
VIT_01s0137g00410	37.7451	6.67493	21.7661	18.7715	8.79458	28.4318	28.3411	35.1572	14.7468	16.1353	7.3746	26.8938	41.9576	17.3145	14.3633	31.9977	38.9048	10.6784	11.0176	14.6774	6.36247	60.2041	15.7444	10.8116	17.4555	14.5388	11.6316	12.7075	13.3741	30.0934	40.9268	29.9162	8.92016	6.19765	14.806	30.0002	36.8396	12.55	8.34266	6.34055	8.34266	18.4129	11.5919	51.9917	29.535	3.43775	29.7769	32.9061	9.0158
VIT_01s0137g00420	25.1111	17.3911	27.4713	24.1744	22.1467	32.319	32.5567	22.5246	25.3087	25.5879	22.5122	25.9998	29.2911	17.5827	17.2115	46.5565	22.5395	32.8405	23.6793	24.4893	19.3517	28.0249	26.6867	21.6866	24.6345	42.6499	24.9575	30.9254	26.8624	21.1549	24.2296	28.1741	20.4807	19.8488	28.7761	21.9922	24.5222	19.8139	22.4207	19.1762	22.4207	28.181	24.833	23.541	18.4176	17.1873	21.8746	24.0382	43.2128
VIT_01s0137g00430	4.28537	2.64314	4.74075	4.78968	2.66854	4.25956	6.95723	7.6742	6.28988	5.53523	3.90576	8.64081	8.53508	1.77929	7.05153	9.06558	7.59854	5.3317	2.63242	2.88469	2.57953	7.32695	4.25439	3.37365	2.73142	7.22793	5.08479	14.846	5.77266	4.6791	5.1915	5.88675	2.21452	2.18828	7.77855	4.65492	5.43466	3.26232	7.89011	2.51014	7.89011	8.06747	3.51731	6.5991	8.71297	7.65526	6.89839	5.4984	7.15505
VIT_01s0137g00440	2.49227	2.12883	5.11872	2.87474	3.3706	4.14276	2.63732	3.58457	4.2409	2.45561	2.49803	3.38563	2.85348	3.06164	4.31233	2.85777	3.71908	3.38017	3.92036	3.02708	3.79494	4.18547	2.58608	2.48303	3.50797	3.40889	3.52077	3.32723	4.8936	2.91535	4.0874	4.24547	2.94353	1.5696	5.62282	2.13788	2.95278	1.95373	3.63375	2.21564	3.63375	3.38423	4.21561	3.46353	3.64026	4.00438	4.04702	2.45381	2.77633
VIT_01s0137g00450	4.85903	4.35948	7.66025	4.20452	7.22277	8.56893	4.62119	4.2818	7.72889	2.58459	4.40478	4.91586	7.01292	5.92725	8.53084	4.89101	5.03034	5.7724	7.42189	7.85346	5.50888	6.72994	4.73399	5.79959	7.14022	5.57082	5.21057	6.58066	8.7624	5.14501	6.37895	6.93144	5.46113	4.29409	9.34141	4.71303	4.96376	3.32028	6.65795	4.39614	6.65795	6.51873	6.47495	5.90134	5.49898	8.02668	6.33456	5.2433	5.98711
VIT_01s0137g00460	7.17973	13.4102	30.1232	29.9756	19.9148	25.4308	5.49811	36.1164	32.0273	16.9128	19.153	24.4373	25.7196	16.851	17.3987	16.5405	24.5664	17.8177	19.1568	32.6918	19.6788	34.0713	11.4597	18.4595	28.5302	20.9787	33.9728	26.0192	26.9421	24.7469	20.6033	31.2444	10.4593	13.7131	26.0644	17.3542	34.6434	4.07181	43.0424	15.9505	43.0424	26.9329	19.542	43.4793	32.1196	41.7139	45.8719	19.1242	20.8839
VIT_01s0137g00470	7.92087	0	0.97692	2.16407	0.316015	1.04976	10.8647	8.74718	0.87967	0.332061	0.387117	2.76021	3.9956	0.312009	4.38406	2.7001	0.899839	1.08038	0	0.461475	0.14887	1.6099	7.59712	0.207856	1.27726	1.32479	0.286209	0.98097	0.711327	5.33331	12.1729	3.41177	0.224369	0.374135	0.239625	1.17906	1.07066	8.71911	1.26964	0	1.26964	5.45663	0.647934	3.04847	2.23801	1.13197	2.91011	4.75987	0.338049
VIT_01s0137g00480	2.85555	0	0.203186	0	0.262907	0.436669	4.57135	5.36212	0	0	0	1.04379	0.578108	0	0.810511	1.03677	0.748616	0	0	0	0	0.334838	1.88267	0	0	0.275537	0.15874	0.979335	0	0.554627	3.00063	0.756907	0	0	0.797418	1.17709	1.78145	2.07252	0.70418	0.320037	0.70418	2.69014	0	0.220535	0.620634	0	1.30364	1.84798	0.562477
VIT_01s0137g00490	5.05212	2.81969	13.0039	6.54685	8.67592	9.60672	4.15578	6.89416	7.02563	2.39422	3.86472	6.47151	5.20297	5.97021	6.48408	6.91181	5.98893	8.08937	5.82453	9.21412	4.70636	8.70578	4.84114	3.4585	4.78174	11.297	6.03212	6.5289	8.87676	4.43702	7.87666	7.56907	3.35993	2.49008	8.7716	0.784727	7.38031	3.41356	6.68971	3.5204	6.68971	9.4155	8.89425	6.39552	5.89602	11.3008	6.14574	1.31998	6.18724
VIT_01s0137g00500	24.484	19.3982	46.6813	31.8937	33.9526	27.8676	17.4449	29.4835	32.0493	18.6012	29.3875	33.166	22.4114	25.8465	46.039	30.5757	35.3124	44.4164	39.678	48.5461	32.4409	49.8783	20.4264	28.9262	40.0567	47.8819	22.8032	24.5599	47.0091	27.0633	32.2629	32.1031	23.026	20.2343	29.8544	23.6403	39.6653	14.8357	31.2903	24.0398	31.2903	42.2804	35.5122	34.7573	26.2495	36.732	36.8959	19.3175	46.9106
VIT_01s0137g00510	6.34407	7.01147	8.06513	5.09834	6.83784	7.16425	7.91792	8.13718	8.60959	3.64125	3.04372	3.12513	17.1447	7.04555	1.47072	4.21981	6.29677	2.80887	4.78118	5.39901	4.04524	6.87326	6.40538	5.60885	8.59638	2.01032	8.31122	7.15759	6.00671	13.2614	14.718	8.09762	6.37903	4.58898	10.6186	9.47804	6.30154	5.10183	5.45715	4.98455	5.45715	4.38564	4.93139	13.3891	8.58708	5.34009	7.82174	13.413	1.01001
VIT_01s0137g00520	4.40574	0.895781	1.89135	1.78742	1.31689	0.779152	4.73499	5.05555	1.30897	0.447394	0.976219	4.87377	4.71641	0.837036	4.08595	1.72362	2.08411	1.04986	0.760227	1.50212	0.963833	2.57697	4.52141	1.13012	1.58763	0.396868	1.22851	1.5755	1.73655	5.15678	7.3215	0.740364	0.601922	0.388099	1.67998	1.85568	3.39203	4.23004	1.93012	0.808405	1.93012	5.32053	1.576	3.48937	3.0687	2.51714	3.7754	4.71051	2.11609
VIT_01s0137g00530	1.37286	0.391624	1.77788	1.22753	2.62907	2.18335	2.33762	2.3938	3.29326	0.460426	0.80515	1.82664	2.52922	2.27127	2.53285	2.59193	1.87154	2.62156	1.56014	1.91961	2.47703	4.60402	1.68095	0	2.65652	2.75537	3.57165	3.46848	2.21919	3.11978	1.8754	3.31147	1.39997	0.778149	6.22983	2.45227	1.27247	1.37152	3.5209	1.60018	3.5209	1.261	0.336903	3.03236	1.16369	3.13912	3.95749	2.30997	3.86703
VIT_01s0137g00540	9.83361	3.42564	5.84756	9.89344	4.88148	2.88277	11.5528	10.1931	3.29138	1.69078	3.92009	15.3752	7.21558	1.60653	21.5703	4.09955	6.13908	4.72846	2.53199	6.73238	4.34368	6.59697	7.07445	3.46048	4.71323	2.55799	3.65147	12.2066	7.14211	7.75207	12.7677	2.22518	2.11801	1.43411	5.32602	3.56163	8.79424	8.19925	7.19111	2.80605	7.19111	14.7071	10.2588	6.09663	6.72205	8.35418	6.10892	9.77619	12.5614
VIT_01s0137g00550	32.2707	3.62944	10.4496	10.6295	6.09133	3.37242	42.8545	35.9666	6.01169	1.35771	4.01358	37.7781	36.4284	4.10054	23.1891	12.1925	12.5487	3.57599	3.21309	5.66055	3.82606	13.6351	36.5859	5.64557	9.13916	1.69272	7.43934	7.50617	7.7385	38.8915	48.7841	2.65711	2.22794	1.52974	9.72764	10.8813	26.8018	33.8313	10.7532	2.80871	10.7532	37.1255	6.33924	21.174	20.6979	13.2238	24.6799	31.9267	5.52878
VIT_01s0137g00560	15.7229	3.81612	6.99692	11.4693	5.41627	3.48022	17.1855	16.1267	4.44604	1.82786	4.504	21.127	12.6923	2.42009	23.5231	5.66456	7.7113	5.45148	3.1281	6.81245	4.84232	9.9696	12.6994	4.1606	5.75247	2.44461	4.5593	12.4196	7.78664	13.9699	21.6023	2.90243	2.80696	1.68501	7.91422	5.25118	13.3944	13.9696	9.10669	3.08005	9.10669	21.1368	10.6593	9.84947	11.2461	9.86579	10.614	14.4503	12.8989
VIT_01s0137g00580	38.024	22.5355	36.6894	34.8729	40.3615	32.5217	36.0607	28.2561	23.4216	17.1779	40.8157	40.5009	26.2243	25.5103	21.8535	43.9799	32.3481	46.022	39.7545	48.2511	25.1704	33.9951	38.8331	27.3069	41.4363	37.7511	21.5676	30.018	41.5014	29.0317	29.0217	22.1034	34.0009	23.9835	27.8911	23.2259	38.6229	29.2626	27.614	27.686	27.614	55.6995	35.5541	20.7633	18.996	27.5973	26.6281	24.4842	45.6211
VIT_01s0137g00590	0.592911	0.234909	0.934395	0.572691	0.591376	0.851269	0.457008	0.880676	1.11208	0.331415	0.402463	0.730452	0.592396	0.596855	1.25594	0.431868	0.673567	0.434309	0.561495	0.74844	0.631468	0.903811	0.591531	0.535919	0.690504	0.509602	0.499892	0.669026	0.872639	0.512888	0.693704	0.870201	0.447866	0.342291	0.667652	0.392255	0.572451	0.46314	0.545588	0.359941	0.545588	0.638732	0.687092	0.628351	0.496369	0.815943	0.76335	0.3431	0.576378
VIT_01s0137g00600	11.2521	18.2346	25.7779	20.2784	27.1049	21.4942	8.42937	15.9334	20.8008	12.7416	21.0746	21.2392	11.0539	17.8074	14.7122	15.6269	24.0825	24.5599	19.1887	33.654	21.2332	30.4328	9.41647	17.2472	25.1228	23.4056	16.3144	16.0792	33.6212	12.5037	12.5264	25.2049	13.963	9.74495	18.3894	16.8548	19.6946	6.59156	16.6031	16.9212	16.6031	27.109	35.5694	16.4826	18.2014	21.1497	19.092	9.34528	17.1135
VIT_01s0137g00610	4.55548	2.6211	6.7409	3.61998	4.43273	6.70459	6.46734	4.65299	6.56835	4.42167	3.50994	5.11905	5.49437	4.12693	6.28721	4.53074	3.8274	5.07071	5.53433	4.46718	4.71631	4.47563	4.82778	3.64727	4.44496	6.47393	4.5998	5.37845	5.80456	3.66229	5.266	6.38091	3.99685	3.19269	6.52433	3.38318	3.67091	3.87264	6.00412	3.64177	6.00412	4.65643	4.77754	4.65852	4.12798	5.75556	5.104	4.29033	4.75083
VIT_01s0137g00620	3.95855	1.91982	3.84548	3.21976	2.75242	3.66318	4.20981	4.39085	3.49494	3.14829	2.30849	4.24362	4.5948	2.33015	4.87498	4.43075	4.21493	3.46859	3.03856	3.41167	2.66607	4.49731	3.38737	2.36953	3.01543	3.87528	2.70998	3.78669	3.60624	3.54284	4.43564	4.3643	2.39738	2.02228	3.19148	2.59949	4.14325	2.8173	3.13676	2.25781	3.13676	4.21998	3.18125	3.95443	3.1786	3.17993	3.9542	3.57567	3.77104
VIT_01s0137g00630	16.5103	3.08292	8.48971	7.45813	3.86068	11.0728	17.9618	11.9155	9.74961	4.7398	4.46117	12.5308	15.7752	5.65867	15.8898	13.158	6.74321	6.96226	6.83366	5.72492	4.42491	7.35009	14.2913	5.44518	6.07269	9.44798	7.97838	14.3317	6.428	12.6365	16.4953	11.4013	5.65168	4.90057	11.8154	7.60308	8.86125	11.9872	11.8331	4.44525	11.8331	11.5304	4.03944	11.1176	11.0634	10.5024	10.9673	14.9872	8.28104
VIT_01s0137g00640	2.15817	1.0421	3.19205	1.71698	2.12568	3.02782	1.79168	2.74394	2.93608	1.67756	1.41734	2.57454	2.485	1.79986	2.58188	2.10449	2.08782	2.04678	2.19285	1.75835	1.62882	2.93858	1.70661	1.46894	2.33819	2.23485	1.93331	2.34289	2.1274	1.88739	2.44721	3.37945	1.72892	1.25831	3.59093	1.72673	2.61114	1.36937	2.46838	1.38387	2.46838	2.71882	1.64817	2.62385	2.32639	2.85131	2.63032	2.01966	2.18035
VIT_01s0137g00650	8.98472	2.59503	4.48792	2.84525	3.45464	7.0775	10.794	10.7706	6.31618	5.97005	3.27686	5.42221	11.9563	3.1056	4.89	6.57314	4.40175	4.01347	3.42473	4.00443	3.47017	6.11182	8.85583	3.89026	3.39564	3.66287	4.62625	6.50943	4.38732	8.54982	11.3339	7.68194	3.30219	3.07679	5.47354	4.23291	4.85348	7.17452	6.75076	3.39536	6.75076	6.4474	3.8034	10.5992	5.90224	5.5854	6.34166	11.0008	4.35698
VIT_01s0137g00660	0.787406	1.47918	1.70543	1.5598	1.52859	3.09248	1.14454	1.62412	3.95432	4.74214	1.29528	1.40541	2.09762	1.24823	1.77161	1.76761	1.37451	2.23968	1.03668	1.30911	1.60263	1.44913	0.752479	1.19441	1.27745	2.21634	2.87293	4.32406	1.47461	0.72738	1.44293	3.25925	1.38722	1.1702	4.35748	1.0463	1.2683	0.655531	3.35544	1.31512	3.35544	1.51412	1.82627	2.01495	2.5368	3.30722	2.2226	1.70804	2.92611
VIT_01s0137g00670	3.18503	11.2788	9.44814	16.2035	9.59609	22.2701	4.15578	4.78761	15.8077	16.2991	6.11914	8.0372	3.17959	6.09999	7.49722	8.29417	11.4164	10.9356	9.56887	11.7096	10.2797	21.2622	1.74819	5.87945	9.56348	15.1545	17.4614	30.6042	10.5042	4.29836	3.18817	14.7597	7.83983	6.4327	10.6655	6.474	6.48958	2.3773	9.15434	7.44085	9.15434	5.21215	15.3628	7.1674	7.75793	7.53388	3.63158	4.35594	6.89034
VIT_01s0137g00680	0.541231	1.66581	1.55463	2.80175	1.19331	3.22783	0.592827	0.695376	1.59443	0.429908	1.25297	0.974607	0.524795	0.740572	0.788321	0.985978	1.69895	1.67072	1.51069	1.04555	1.57402	2.4751	0.4883	1.21097	0.964616	1.96529	1.99683	3.57725	2.18721	0.575406	0.632338	2.50303	0.968278	0.941852	1.73214	0.915892	0.528056	0.569161	0.958861	1.07909	0.958861	1.5699	1.74763	0.657793	1.28777	0.854889	0.458878	0.821661	0.911796
VIT_01s0137g00690	6.33684	4.52781	8.0218	8.27432	7.075	7.85823	7.59948	8.09081	6.54043	4.62983	5.98299	10.9872	5.62591	6.01514	8.90857	8.41026	8.78787	8.32806	6.69219	7.19599	5.61662	12.2739	5.68889	4.89292	7.39895	9.89416	4.57505	5.53121	8.32312	5.04424	7.17563	8.58134	4.74415	4.16513	5.98845	5.78995	8.01822	5.62995	5.33212	4.54544	5.33212	8.8537	7.42467	6.8262	5.68752	6.53558	5.72324	4.81662	9.04773
VIT_01s0137g00700	0.068023	0.242554	0.0629221	0.912336	0.284957	0.0676133	0.0643475	0.118609	0.181307	0.142584	0.0997347	0.226267	0.0447567	0.160769	1.69423	0.321065	0.289787	0.185563	0.128838	0.178338	0.230124	0.155537	0.124933	0.107102	0.246799	0.170655	0.319528	0.252732	0.320709	0.0858778	0	0.117198	0.11561	0.0642601	0.0617356	0.121506	0.0394054	0.0566305	0.163551	0.024777	0.163551	0.0520673	0.208663	0.0682948	0.0480491	0.0972113	0.0576727	0.0408769	0.13064
VIT_01s0137g00710	24.0335	3.02156	5.70985	15.1863	1.66123	11.8355	39.4578	11.9095	9.34587	7.04357	1.71369	18.7102	19.0816	3.06453	13.5447	17.2396	5.10373	4.23462	2.07539	2.61741	1.8123	5.51206	17.7993	3.68055	3.00377	5.68128	8.60495	31.4835	5.70737	15.5398	14.8438	11.9567	2.7314	3.10541	20.8839	11.4175	10.9603	22.3396	16.5686	2.82046	16.5686	11.4626	1.83748	11.9547	14.2932	12.4231	12.9134	21.8611	8.79178
VIT_01s0137g00720	10.1268	0.147387	0.501824	0.731468	0.0309201	1.12983	17.0575	9.05407	0.619706	0.779762	0.037877	2.20966	6.79905	0.0610563	2.66904	1.86964	0.616306	0.352363	0.293578	0.316068	0.0873962	0.748216	5.59871	0.366075	0.187458	0.324055	0.261369	2.86026	0.139198	3.13099	11.2046	1.06823	0.131719	0.195236	1.89911	0.553744	1.25709	8.24435	1.36649	0.131737	1.36649	2.37288	0.126793	4.22771	1.86129	0.812211	2.3217	7.66892	0.793825
VIT_01s0137g00730	1.33236	0.09872	0.256094	0.464153	0.144973	0.412781	1.32585	1.20685	0.415081	0.21762	0.253701	1.03603	1.11574	0.0613436	0.574629	0.598922	0.353831	0.424825	0.294959	0.18146	0.117076	0.369274	0.911025	0.163465	0.209266	0.282169	0.800299	1.10577	0.303014	0.655358	0.679574	0.536626	0.147043	0.0817312	0.800908	0.525441	0.380905	0.95076	1.1649	0.113448	1.1649	1.27149	0.148621	0.573295	0.586683	0.816033	1.02694	0.76946	0.487398
VIT_01s0137g00740	24.1439	44.2304	21.5821	13.3138	20.0604	98.3423	44.7008	80.7215	118.275	55.2202	17.4291	34.8048	103.768	24.7795	21.9315	14.6368	17.237	11.1786	10.3485	35.4886	8.40942	16.9951	20.2505	13.0202	19.4663	11.5772	96.4178	49.7074	44.4584	33.7437	59.004	126.448	12.1723	5.58001	50.0564	31.7848	20.5306	17.58	62.0152	13.3393	62.0152	54.9332	43.3954	70.7195	69.1564	76.3939	117.25	72.4992	5.5775
VIT_01s0137g00750	1.7324	0.489038	0.183618	0.0806778	0.539973	3.44393	3.00445	5.41212	3.58336	1.77026	0.0793758	0.102902	4.91563	0.319877	0.166467	0.141959	0	0.12307	0.136717	0.410031	0.0813996	0.0550167	1.72346	0.0568261	0.305542	0.0452731	2.41262	1.18003	0.121544	0.318955	3.38958	3.57553	0.0920108	0.0511426	1.85069	0	0.0418154	2.01315	1.35951	0.262924	1.35951	0.165755	0.509276	3.04381	1.42766	1.16051	4.29929	3.44846	0.0231049
VIT_01s0137g00760	6.89741	8.8654	14.5786	8.82737	12.2931	17.1089	5.7709	9.27867	16.7322	14.4392	8.9056	8.18765	11.2437	10.1284	6.24014	7.84282	11.2104	10.3136	10.0788	10.2448	10.8334	13.3485	5.63743	7.90448	11.9289	12.6171	12.1254	11.8757	12.0225	7.12054	10.3868	16.323	9.16446	6.78352	15.7662	9.12572	11.0893	4.3982	10.7295	8.86901	10.7295	8.66141	11.4291	11.6453	10.2695	9.26234	10.1869	7.68312	8.04888
VIT_01s0137g00770	3.88022	1.14888	1.7786	2.64599	1.32692	1.94564	3.94912	4.66658	1.77757	0.994884	1.49848	2.52705	2.94056	1.02351	2.76444	2.58909	2.53857	1.5594	1.55843	1.45327	1.13298	3.15547	3.39357	1.26824	1.29887	1.67314	1.59609	2.1496	1.55173	3.1929	5.04323	1.82056	1.23651	0.572745	1.72934	1.2841	2.64918	2.93232	2.17964	1.02215	2.17964	3.39435	1.59411	3.19136	2.25141	2.14134	2.20299	3.13326	1.71885
VIT_01s0137g00780	80.8703	11.1358	36.2075	52.3574	12.8805	30.9368	55.1423	31.4583	20.5285	19.5056	9.4362	66.2791	32.627	14.7744	115.429	57.5169	34.4293	27.7741	21.282	17.7029	17.0732	33.2917	53.934	24.1703	22.0745	20.646	12.7712	32.6532	23.9477	39.9598	41.1661	20.8137	14.2556	18.4887	64.2031	19.2229	88.0116	43.6251	50.312	17.9084	50.312	99.4133	8.86782	38.3458	59.4716	33.3219	39.851	32.2713	61.2608
VIT_01s0137g00790	14.0207	478.747	890.343	508.147	624.935	478.571	10.7431	52.5618	630.999	687.231	501.386	133.916	39.299	349.762	141.753	176.472	517.739	420.15	675.044	641.558	567.293	240.228	38.2828	644.826	271.983	420.692	965.308	554.783	691.632	43.1901	15.5618	286.739	644.343	386.094	773.538	165.294	230.831	9.8049	392.618	503.547	392.618	188.453	720.658	37.7256	343.858	415.165	177.478	37.9144	338.024
VIT_01s0137g00810	13.7257	11.6203	19.9728	15.4107	18.4297	14.0154	16.7426	19.501	17.4541	7.03282	11.4745	11.9385	15.2278	14.7023	22.7069	12.5654	13.4956	11.8058	17.1539	18.0744	13.864	15.9471	12.7437	15.0814	15.8555	12.3341	16.2516	13.1318	17.1919	14.9808	22.7751	15.5812	12.8917	10.7043	14.8975	11.4463	13.9496	10.2018	19.0847	14.3554	19.0847	22.405	15.1509	15.4326	17.2362	10.0945	18.3178	16.5446	9.6604
VIT_01s0137g00820	109.051	15.8651	42.6882	27.3117	38.1889	11.358	64.4123	43.8916	24.1667	7.42854	26.0616	42.4949	17.8699	25.5388	24.6972	40.2549	54.7469	21.3458	34.5551	36.2294	37.3812	55.3271	74.0112	32.5063	48.6686	20.2888	10.4918	8.14232	40.1174	60.9103	31.9073	15.1223	26.598	17.7043	9.76941	52.6548	46.1766	39.9057	12.8743	24.8121	12.8743	67.7747	20.7942	18.7882	11.4249	14.1605	18.3934	18.9414	13.9942
VIT_01s0127g00010	18.4732	10.7028	23.4727	10.4143	15.4602	10.704	12.517	13.7334	11.1453	4.68264	14.6974	15.5696	13.568	12.6581	11.1493	21.8544	18.7411	15.2744	15.5144	21.0747	12.6606	23.1827	17.2535	15.4674	18.0116	16.634	4.80187	6.19311	22.6854	15.1503	17.8995	11.3988	13.0454	7.68398	9.85148	15.7059	18.2837	10.6821	8.86027	9.91059	8.86027	21.8349	12.7215	15.6715	11.4506	11.7879	11.9714	10.2577	18.665
VIT_01s0127g00050	0.517593	0.0820274	0	0	0.137667	0	0.163209	0.200557	0	0	0	0.0546568	0.227039	0.0679613	0	0.180964	0.0980006	0	0	0.100518	0	0.175333	0.352083	0	0	0	0	0.0427346	0	1.08909	0	0	0	0	0	0	0.199893	0.383028	0	0.0418957	0	0	0	0.11548	0	0	0	0.414715	0.147267
VIT_01s0127g00060	11.0577	28.404	58.3395	25.6771	50.271	116.102	9.79946	43.674	71.9123	49.2775	38.8437	15.7886	49.7559	63.1616	33.0023	28.4118	38.6544	67.6406	46.8249	47.0927	48.5454	39.6977	16.8258	28.7209	39.2597	51.5553	76.4153	54.955	53.4767	30.6835	40.3983	83.7693	45.5927	27.5439	109.511	31.0603	28.2056	7.83878	68.7169	34.2303	68.7169	30.0139	54.5656	65.0659	80.8555	65.5195	75.2387	25.9059	47.2927
VIT_01s0127g00070	7.92666	14.9616	9.13239	8.13445	21.8721	11.4174	2.80627	7.65558	8.19165	10.4069	17.7114	5.72895	6.21483	12.9289	2.0579	16.9891	10.7574	13.4661	10.2037	14.3107	13.9701	11.7575	15.401	8.93066	12.5714	17.207	12.5715	8.67646	14.546	6.4418	2.95831	10.1814	9.0351	6.47928	7.3663	16.109	7.86394	5.79562	4.8312	10.5289	4.8312	4.75942	23.267	4.47954	5.93439	4.74824	3.90355	5.0771	11.5466
VIT_01s0127g00110	0.36525	0	0.253396	0.136078	0.109291	0.544576	0.172757	0.477655	0.121691	0.229682	0.267763	0.173564	0.120161	0.431625	0.505399	1.14931	0	0.622738	0.345898	0.478794	0.411885	0	0.335414	0.718857	0	0.57271	0	0.135705	0.246007	0.230561	0.467766	0.157325	0	0.603829	0.0828725	0.163107	0.105794	0.304078	0.439096	0.0665203	0.439096	0.139788	0.224083	0.0916775	0.258	0	0	0.329234	0.233824
VIT_01s0127g00120	0.0297281	0	0.0274988	0	0	0.0590981	0	0	0	0	0	0	0	0	0	0.0935432	0	0	0.112612	0	0	0	0.0363996	0	0.0719058	0.0372907	0.0214836	0.0220903	0	0	0	0	0	0	0	0	0	0.032999	0	0	0	0	0	0	0	0	0	0	0.0380623
VIT_01s0127g00130	1.87628	0.729859	0.820457	0.610061	1.00036	1.18681	1.59741	1.57632	0.90927	0.243124	1.20043	1.34549	0.852946	0.846584	1.10143	1.47599	1.30798	1.58205	0.452293	1.4012	0.730928	2.0801	2.02585	0.832547	1.32024	1.00563	0.764253	1.14073	1.17182	1.48587	1.4563	1.29308	0.579797	0.338384	0.866908	0.457024	1.28454	1.27803	0.874908	0.509463	0.874908	2.21954	1.46505	1.04464	0.91569	1.41382	1.43171	0.881507	1.44138
VIT_01s0127g00140	0.879188	0.0716567	0.34854	0.449212	0.481049	0.948798	0.760396	1.05121	0.535626	0.379106	0.478793	0.883311	0.661114	0.296845	1.48302	0.592817	0.727689	0.479675	0.380619	0.790284	0.113308	0.918995	1.13801	0.593263	0.364554	0.378119	0.599057	0.839963	0.541404	0.951394	1.24391	0.735748	0.256157	0.166111	0.706733	0.35896	0.873103	0.683146	1.44952	0.256192	1.44952	0.769101	0.369866	1.21056	1.13559	1.22055	0.702817	0.754755	0.450267
VIT_01s0127g00150	3.93595	2.17934	4.4101	3.08407	2.99785	4.09488	4.60149	3.03522	4.2659	1.80004	2.70819	2.49989	3.91957	2.66272	3.47914	3.9711	2.91683	3.12614	3.16875	2.89033	3.14075	3.27262	3.96669	3.13663	3.71919	3.67562	4.319	5.79912	3.16554	3.73595	2.88981	2.93247	3.81315	2.4849	7.15306	3.85214	3.77585	2.95203	4.03028	2.45869	4.03028	2.01341	2.51559	3.874	2.96465	3.39978	2.46794	3.13813	3.78882
VIT_01s0127g00160	3.5955	1.55928	3.03374	3.29455	3.43111	5.26418	2.71179	7.11655	5.79533	3.15721	2.84956	3.97122	3.86826	1.55027	7.97811	2.7902	3.43604	2.84971	2.02459	3.69414	2.98614	4.88832	2.73662	2.4863	2.40923	2.62078	3.73953	5.50594	3.53434	3.92584	4.68762	5.44136	1.44513	0.940951	5.75464	2.21315	4.70051	2.036	9.03427	1.82288	9.03427	8.03324	3.87516	7.56121	8.37427	8.15881	5.58189	4.58405	2.95495
VIT_01s0127g00170	0.716707	0.340748	0	0.356022	0.285941	0	1.12997	0.416565	0.318382	0	0.350277	0.454097	1.25752	0	0.440761	0.375869	0	0.325856	0	0	0.269405	0	0.877549	0.752302	0	0.299678	0.517943	0.887615	0.321816	0	0	0	0.406033	0.451374	0	0.42674	0	0.795564	0	0	0	0	0	0.719571	0	1.02424	0.405102	0	0.917635
VIT_01s0127g00180	0.758364	0.0983327	0.191317	0.667813	0.288808	0.411162	0.65217	0.420742	0.321574	0	0.353789	0.425889	0.362892	0.122206	0.508777	0.433871	0.352443	0.423158	0.326446	0.301246	0.310979	0.315279	0.464277	0.434197	0.250135	0.302682	0.373669	1.07582	0.185739	0.565749	0.647477	0.415738	0.64445	0.162821	0.844693	0.431019	0.439317	0.516562	0.773554	0.226007	0.773554	0.527709	0.296075	0.31148	0.389587	0.19705	0.379938	0.538581	0.308945
VIT_01s0127g00190	0.460194	0	0.0709475	0.2286	0.550803	0.609897	0.290219	0.936161	0.204432	0.0643079	0.224911	0.510254	0.403722	0.090637	0.990537	0.482687	0	0.523076	0.290541	0.536224	0.086492	0.584586	0.187823	0	0.185518	0.0962108	0.221712	0.34196	0.103318	0.580987	0.785811	0.39644	0.260712	0.144912	0.487268	0	0.710903	0.340552	1.10647	0	1.10647	0.704499	0.188221	0.770055	0.758486	0.438441	0.4552	0.0921811	0.0982015
VIT_01s0127g00200	0.364269	0.0865932	0.224635	0.135712	0.14533	0.120692	0.287155	0.264651	0.404547	0.0509032	0.178029	0.115398	0.279622	0.0717441	0.336027	0.143277	0.206911	0.165617	0.114989	0.106113	0.136926	0.0925463	0.446017	0.19118	0.293696	0.114234	0.263246	0.451133	0.122673	0.268265	0.414675	0.313804	0.154776	0.0286765	0.358149	0.108446	0.10551	0.219022	0.243287	0.154797	0.243287	0.185883	0.260728	0.121908	0.128654	0.216906	0.0514737	0.328349	0.0777319
VIT_01s0127g00210	0.007953	0	0	0	0.0095189	0.0158102	0.0225698	0	0	0	0.0116606	0	0	0.00939824	0.0146728	0.0125126	0.0271047	0	0	0	0.00896844	0.0121233	0.00973779	0	0	0	0.0057474	0.00590969	0	0.100405	0	0	0.0135168	0	0	0	0	0	0.0127479	0.00579369	0.0127479	0.012175	0	0	0.0112355	0.0227312	0	0.00955836	0
VIT_01s0127g00220	29.0548	6.29453	19.1448	11.6233	7.43804	23.0967	26.3944	21.3263	10.3224	9.6054	5.70464	19.8069	27.046	12.495	8.04233	20.5748	17.2199	10.3682	8.80219	6.26518	5.8704	20.8957	26.0694	9.16069	13.2015	11.1395	12.1062	13.1708	9.56021	29.3359	31.804	18.5899	12.5519	6.34714	18.6857	19.9811	24.6679	17.1655	14.4942	5.76066	14.4942	15.9111	5.43711	24.6135	18.9838	11.0434	16.2953	20.6314	9.22513
VIT_01s0127g00230	17.4411	9.33079	13.401	13.3867	10.1381	14.5094	20.251	19.9621	16.6884	4.60498	10.6654	16.3205	18.5505	8.61054	14.7941	13.941	13.7475	12.652	8.92308	13.6527	9.20773	15.2561	17.9329	10.1081	11.5134	13.3809	11.6515	13.35	16.9178	16.7338	22.9876	16.4022	7.98624	5.98403	15.5853	11.4021	16.9971	14.7605	12.912	7.56648	12.912	16.3862	10.6029	20.9908	12.1042	13.7445	15.4599	15.6222	11.0481
VIT_01s0127g00240	0.554091	0.451602	0.805421	0.707768	0.615817	0.708112	0.673909	1.24219	0.896664	1.39372	0.580288	0.977968	0.624981	0.514471	3.50491	0.996296	0.539543	0.539831	0.374809	0.622576	0.35705	0.904967	0.339219	0.560838	0.478652	0.94328	0.429027	1.05874	0.799709	0.599597	1.01373	1.15923	0.538126	0.186943	0.395117	0.494873	0.68782	0.812752	0.761275	0.317154	0.761275	1.45413	0.631314	0.993402	0.838695	1.13121	0.805339	0.761071	0.608083
VIT_01s0127g00250	0.375364	0.356923	0.289347	0.652614	0.299514	0	0.414262	0.109085	0.166748	0.0524537	0.0917259	1.90261	0.246976	0.221788	4.27057	0.984276	0.852853	0.511986	0.236984	0.109345	0.211645	1.52584	0.229801	0.394006	0	1.02018	0.859004	1.44111	0.337092	1.26371	0.213653	0.43115	0	0	0.0567782	0.558746	0.579858	0.034722	0.200558	0.182299	0.200558	0.574635	0.230288	0.502485	0.883814	1.51989	0.636498	0.601511	0.640796
VIT_01s0127g00260	56.7542	6.45534	13.7575	51.9084	6.10416	16.2164	42.0812	31.008	7.81087	5.91037	18.4003	22.5599	58.4862	9.78169	26.9714	60.2633	21.6357	28.7355	6.52399	6.95376	4.80268	29.9777	86.0993	8.5975	10.592	42.9564	7.49666	19.9802	12.4991	46.2673	103.021	17.2288	11.1184	9.13126	8.29999	17.2182	27.657	49.1126	8.70981	7.78073	8.70981	20.5406	11.1067	38.309	8.71382	7.59366	8.20652	51.5388	28.1362
VIT_01s0127g00270	13.6998	11.7847	20.3742	15.6681	15.3549	18.0298	25.0552	12.8513	16.8989	6.23301	13.609	15.2607	18.6709	12.4997	16.9286	19.3152	13.2471	14.6303	17.1779	16.4458	15.3772	13.3719	17.4245	15.5842	16.4914	18.4106	13.5844	22.3487	17.167	14.2657	15.8132	17.712	14.5479	11.3769	16.7708	14.2655	14.8882	13.5332	15.7972	12.9046	15.7972	16.2904	17.1747	12.9229	13.2029	14.4485	13.0019	16.4652	19.5802
VIT_01s0127g00280	1.75726	0	1.62549	0	2.10325	3.49335	3.32462	0	0	0	2.57648	3.34014	0	4.15319	0	2.76472	0	0	3.3283	3.07137	1.98163	5.3574	2.15162	2.7668	0	2.2043	0	0	2.36714	4.43702	0	0	0	0	0	0	4.07189	1.95061	2.81672	1.28015	2.81672	0	2.15618	1.76428	0	0	1.48988	0	0
VIT_01s0127g00290	5.14158	6.89294	11.5539	8.59627	10.6226	8.99323	4.98407	6.00318	8.29274	3.00089	8.23112	5.34403	6.65837	6.41943	6.11724	8.70387	8.5448	10.6557	9.87594	13.591	8.87122	8.7654	4.87173	9.45416	11.6454	8.44368	8.29131	8.40394	12.6528	5.97507	6.17362	8.40467	7.51882	4.89148	10.9568	8.51887	7.78829	3.44857	8.43074	6.82941	8.43074	9.44254	9.78641	7.13212	6.5065	8.95757	7.27053	4.35617	11.0027
VIT_01s0127g00300	0.572844	2.85393	6.2467	1.89973	3.87238	10.7944	1.64857	4.67067	11.8277	7.05564	2.28311	1.25754	6.40219	4.95789	4.1828	1.58673	1.92482	2.43207	3.49946	3.17291	4.25804	2.87794	1.14595	2.46446	3.64936	2.91477	8.2329	9.32272	4.06478	2.52613	4.84951	10.3006	3.45557	3.01065	12.8656	2.49326	2.04716	1.00754	7.90181	3.55009	7.90181	2.74202	4.00943	7.87366	6.79335	6.67602	7.44938	4.68358	1.81811
VIT_01s0127g00310	1.94271	2.67387	5.33516	3.49216	4.42425	4.14754	2.03796	2.79431	3.99939	2.09787	3.18088	2.19834	2.73553	2.80492	2.63584	3.66304	3.49082	4.28917	4.2952	5.57551	3.98087	4.0676	2.20283	3.76101	5.3938	3.60324	3.9059	4.11169	5.53939	2.47173	3.05915	3.77694	3.36603	2.26371	5.38549	3.5917	3.47693	1.51875	3.75616	3.14989	3.75616	4.09655	4.34081	3.04335	2.74453	3.93222	3.40317	2.02597	4.74242
VIT_01s0127g00320	4.27442	22.8624	36.9688	15.9248	26.3475	61.1809	13.3434	24.5954	72.0602	57.7001	19.7414	6.49972	45.8424	29.2968	29.967	13.1138	13.4751	17.782	32.7883	30.2572	28.439	14.9862	10.2057	25.5742	33.0845	24.9324	65.0233	67.8123	30.8048	22.395	32.8448	55.602	27.9691	22.4107	102.414	20.615	14.1141	8.54049	46.5901	26.3122	46.5901	22.5754	29.1084	41.4129	44.3837	51.6172	55.81	34.9332	11.7664
VIT_01s0127g00330	0	0	0	0	0	0	0	0	0	0	0	0	0	0	0	0	0	0	0	0	0	0	0	0	0	0	0	0.0512294	0	0	0	0	0	0	0	0	0	0	0	0	0	0	0	0	0	0	0	0	0
VIT_01s0127g00340	87.4006	128.747	113.034	106.252	66.3096	116.239	106.946	70.4287	106.748	60.1804	141.751	30.0223	109.177	78.7726	15.4829	103.695	24.8807	125.912	67.7147	39.9491	34.1613	22.257	43.0231	55.9686	122.947	64.189	126.866	136.735	37.7741	56.9366	80.854	91.5733	137.992	72.382	147.994	133.329	47.9036	48.4706	97.771	60.4894	97.771	13.265	42.8632	73.9811	86.7496	41.8296	42.4596	53.9564	33.1953
VIT_01s0127g00350	27.4137	24.9222	38.4984	29.6787	34.6227	43.5568	39.403	29.9876	44.9683	36.2798	30.8135	25.6285	37.1156	18.6568	36.1081	44.1045	31.4165	40.3941	28.7951	40.5798	26.9963	33.9236	30.2808	36.5016	39.6017	40.8164	37.559	47.0541	37.3913	28.1391	27.8984	37.2758	28.5864	21.1532	43.329	30.4129	28.2943	25.6383	39.1449	25.2327	39.1449	41.1244	32.7507	37.0891	31.6337	33.9663	30.7664	31.7898	56.7663
VIT_01s0127g00360	2.34277	1.01186	0.656231	1.84399	0.671391	0.721556	1.43584	2.18634	0.857499	0.345824	1.01597	1.11326	1.0204	0.409427	1.3393	1.2719	2.05233	1.05765	0.499975	0.720905	0.334888	2.691	1.49487	0.701369	0.718308	1.3866	0.524607	1.33629	0.733403	1.33305	1.6058	0.739062	0.392564	0.3273	0.464176	0.442054	1.29981	1.04388	0.740469	0.396624	0.740469	1.54067	0.87048	1.27545	0.652618	0.801643	0.965172	1.24921	1.14068
VIT_01s0127g00370	8.54022	8.11307	12.2919	9.37903	12.3004	9.69242	7.03878	7.22338	9.3005	3.52681	9.01742	9.2976	6.31108	6.79715	9.08334	7.99669	9.17707	10.4316	11.4978	16.2078	9.68454	10.6139	7.82308	10.2354	14.6063	10.6329	8.76252	8.85605	14.788	7.58352	9.08715	10.2944	8.4489	6.32178	10.455	9.93282	11.7776	5.91608	9.93485	8.50809	9.93485	14.5619	11.6129	7.40657	6.66278	10.793	9.83445	5.51504	9.69006
VIT_01s0127g00380	13.2201	13.3442	21.0523	16.3368	14.0947	20.1757	15.3918	18.7603	29.8427	21.299	14.284	12.5448	18.3603	11.8731	47.4674	15.5196	16.0121	18.4757	17.1423	19.4449	17.408	18.106	10.6336	15.9475	15.8407	19.109	21.7239	28.6395	18.2467	14.4563	19.4833	25.3354	14.5528	13.0076	21.246	12.6065	13.408	9.06444	21.3536	14.6091	21.3536	20.8922	18.1429	22.3802	17.326	22.1191	19.9685	16.4753	19.6606
VIT_01s0127g00390	2.35764	0.31281	1.59759	0.960069	0.672647	2.86117	3.63063	3.2505	1.53446	0.919416	0.462239	1.8759	4.11259	0.647923	7.33379	4.44253	3.20001	1.08438	0.597121	1.12601	0.417347	2.69542	2.97064	1.42441	1.22672	0.739351	1.14907	2.36303	1.01554	2.59576	3.67472	3.23545	0.792078	0.47911	2.4134	2.0567	1.88984	1.95517	2.76838	0.44935	2.76838	2.32922	0.487748	2.94506	2.94341	1.82176	3.35861	3.29481	1.2987
VIT_01s0127g00400	11.2122	0.210925	1.25601	0.240415	0.0321817	3.31399	19.7629	7.31376	1.39748	1.27373	0	9.73591	10.1017	0.301851	1.76102	1.62866	0.389453	0.018337	0	0.117487	0.0303207	0.553319	11.7366	0.127004	0.910498	0	0.689798	1.01896	0.144877	11.5074	5.18811	3.70604	0.0685466	0.101601	3.28213	1.27275	1.71335	21.5936	1.16366	0.068556	1.16366	10.8255	0.0329915	3.64434	1.7853	1.70992	6.04107	7.88489	0.0516384
VIT_01s0127g00410	3.60048	20.393	37.6263	13.2809	25.1797	64.6254	10.8371	26.8502	70.7255	43.4982	15.4443	7.47996	39.4897	28.4824	27.4765	11.3294	12.7272	16.4375	25.7842	24.7299	27.6999	16.2612	8.37978	18.4358	24.0751	18.5136	55.4046	62.2094	27.7176	17.6375	29.4446	61.6491	24.7048	19.9159	82.3809	16.4505	13.1178	5.96192	48.34	21.8829	48.34	18.2667	25.7586	44.7079	45.3372	41.6525	48.4637	28.5742	11.9819
VIT_01s0127g00420	62.8044	14.7366	12.6099	35.8259	9.66214	31.8439	57.2737	52.5417	37.0114	16.006	7.89073	47.0943	61.8009	10.4696	38.8733	23.5245	18.6445	11.3225	8.31809	14.1096	9.99083	24.9983	38.3562	10.5121	13.8156	11.1453	37.9202	48.536	17.6452	50.285	46.4689	37.2209	10.4843	7.72204	35.8262	33.3742	41.8529	40.6762	47.0794	9.61651	47.0794	36.725	10.902	45.6731	37.4054	42.8451	70.5312	53.5146	9.58828
VIT_01s0127g00430	2.54707	3.0432	4.97174	3.11215	4.46449	4.06756	2.21246	2.96257	3.71216	2.31269	4.08404	3.27538	2.38674	2.99209	2.3997	3.16693	3.92378	4.48672	3.57244	4.85268	4.00553	4.25067	2.24293	3.10279	4.16073	4.2247	3.88856	3.49381	5.30919	2.38124	2.63327	4.3988	3.2467	2.02129	4.57124	2.95946	3.16779	1.70342	4.04884	2.83163	4.04884	4.26883	4.82863	2.80873	3.33399	4.52412	3.37743	1.80626	4.5594
VIT_01s0127g00440	51.9899	33.5124	39.6616	45.4423	43.699	38.4899	62.2265	46.7733	47.7256	42.3294	36.9397	50.2127	51.0719	29.9791	38.7827	60.5725	44.305	36.3764	36.8552	48.7338	30.6109	53.4951	53.4023	38.8126	39.3431	49.9862	32.627	39.2383	48.9203	45.3218	43.0871	41.1505	30.4488	27.9079	26.0981	31.0308	46.5397	45.7685	33.9749	32.5221	33.9749	62.5785	51.8841	45.9616	32.5216	32.6209	39.5454	42.7255	44.6336
VIT_01s0127g00450	198.348	349.211	528.101	463.263	494.186	364.847	149.856	213.57	497.998	622.936	363.014	312.016	196.815	349.767	243.516	284.003	505.93	397.537	399.024	447.183	469.01	568.424	155.43	408.31	475.795	441.6	485.081	459.069	499.307	227.066	216.314	462.278	382.575	342.107	378.714	356.992	408.557	110.158	364.702	405.348	364.702	370.698	480.474	265.696	364.877	347.739	329.052	161.865	395.161
VIT_01s0127g00460	90.037	146.129	209.896	199.957	213.582	179.926	62.0059	83.2375	201.24	140.285	157.937	110.553	102.144	134.832	98.3408	124.951	194.21	163.452	171.83	201.069	186.747	216.087	69.1442	185.849	202.454	172.179	198.357	184.743	211.601	97.1844	94.9659	180.428	170.125	134.238	165.023	162.97	171.826	45.7658	153.173	167.986	153.173	141.506	186.124	124.699	150.787	157.795	129.624	74.6108	145.208
VIT_01s0127g00470	339.379	4626.25	5561.44	5011.32	7857.44	2047.15	82.4487	799.398	5153.66	2450.58	5609.98	2771.33	882.67	5828.22	1936.78	4027.42	4436.59	5406.86	6415.62	5941.2	6992.69	4965.61	1563.91	4870.56	5528.44	6241.68	3918.28	3785.03	7198.21	1676.75	468.425	2494.5	5459.18	5116.17	2454.22	4340.67	4529.85	242.139	2754.03	6688.58	2754.03	4831.12	7414.3	1633.13	3644.78	3467.68	3532.25	575.235	6044.02
VIT_01s0127g00480	0.393052	0.388691	0.649591	0.546692	0.595891	0.698023	0.351984	0.54828	0.586672	0.153791	0.568605	0.488104	0.420679	0.464478	0.860519	0.478224	0.839458	0.700518	0.555857	0.7969	0.596891	0.519266	0.429925	0.519841	0.747889	0.670536	0.655201	0.728222	0.8895	0.377127	0.340054	0.496612	0.445348	0.282194	0.946501	0.496143	0.564679	0.305408	0.630024	0.469588	0.630024	0.68194	0.66233	0.499855	0.584891	0.763923	0.737582	0.4346	0.483113
VIT_01s0127g00490	2.63227	4.77332	5.30789	5.73943	6.05945	6.74556	2.39455	3.58789	5.97082	2.5781	5.37357	5.54202	3.50475	3.59693	4.24038	4.78886	6.09978	4.98834	4.82382	6.73145	4.22925	6.48633	2.78565	4.78023	5.31513	6.54536	6.04347	5.816	6.90338	3.31339	2.86392	6.03355	4.47374	3.02946	5.79976	4.79898	5.2628	1.70659	4.74201	3.76163	4.74201	4.62401	8.9368	3.96028	4.91437	4.63839	4.42399	2.97696	5.14978
VIT_01s0127g00500	3.40819	2.84962	4.48821	4.67871	4.90312	5.37353	4.0499	3.74714	3.89318	1.66105	4.1355	2.96783	2.9605	2.65857	5.26574	3.67162	2.83234	6.36616	4.76986	4.75378	3.1807	4.17161	3.26854	3.33073	4.71067	6.65501	3.3851	6.01324	5.99323	3.1158	3.55489	4.91748	2.99611	2.22045	6.03397	2.72905	2.99557	2.05932	4.60184	2.93537	4.60184	4.88338	4.96471	2.83184	3.48662	3.76694	2.87537	3.87419	6.49177
VIT_01s0127g00520	21.0806	6.78492	12.2062	24.9573	9.32035	29.795	22.8696	14.203	26.878	5.40902	11.6563	35.6412	28.8982	5.39042	83.3153	16.7114	18.8773	13.3767	9.44185	14.7494	7.01775	32.9292	16.8353	10.3114	6.46234	10.9942	13.8451	9.63598	13.6498	17.1941	15.0773	21.5564	8.19562	3.32421	6.71251	11.931	16.27	11.4288	34.0513	5.69658	34.0513	89.2336	15.9915	11.4493	18.5039	42.6516	19.8067	63.2025	11.5555
VIT_01s0127g00530	15.6375	4.37891	5.81247	14.2387	2.98775	46.8294	32.0007	11.3068	42.1002	2.93497	4.79584	34.4133	38.6636	1.86487	126.888	5.73309	17.6017	4.73543	4.0215	6.72002	2.49141	25.8491	11.9799	3.56893	1.73503	3.81513	17.5835	9.27454	8.03933	11.1569	10.3378	32.0834	2.48703	0.867371	6.06744	6.09901	7.47967	8.64714	65.3078	1.71398	65.3078	158.7	14.1529	6.7985	35.7923	69.8305	24.5943	115.66	3.48997
VIT_01s0127g00540	63.8641	21.9025	22.8999	58.9217	15.8889	172.322	123.135	40.7894	168.213	19.4933	21.9889	127.392	156.939	6.86859	506.782	26.4179	57.96	17.6175	20.3866	24.9584	10.6004	99.6491	44.4577	18.642	8.85186	15.212	72.496	42.3371	35.3782	46.021	35.7789	127.589	12.5616	4.94852	21.5563	33.0696	27.3523	39.1891	263.857	9.30488	263.857	617.476	47.5456	27.0886	123.271	328.667	100.871	464.672	13.2299
VIT_01s0127g00550	0	0	0	0.64345	0	0	0.0583494	0	0	0	0	0.703461	0	0	1.0242	0	0	0	0	0	0	0	0	0	0	0	0.044576	0.0458347	0	0	0	0	0	0	0	0	0	0	0	0	0	0	0	0	0	0	0.0522968	0.148266	0.0789749
VIT_01s0127g00560	63.7864	19.7495	21.9441	64.985	13.1955	181.923	133.84	44.5689	165.685	14.0306	21.0234	142.011	149.569	7.28962	544.764	23.9017	66.1453	18.6626	18.9548	24.8896	11.3594	103.936	46.8044	15.9636	7.06348	14.5703	72.6779	39.4253	33.4591	47.6795	40.6206	128.329	11.3206	4.02959	24.1806	26.2574	28.4357	39.0263	250.77	8.22269	250.77	654.609	52.2181	25.8273	129.143	288.288	96.0043	471.487	14.1156
VIT_01s0127g00570	2.10754	1.06462	2.76179	1.17778	1.68167	2.79313	1.49525	1.53118	2.4576	0.920342	1.0944	2.50371	1.21335	1.08961	2.26817	1.38159	1.4964	1.43731	2.24536	2.7627	1.53491	1.87405	1.39778	1.93569	2.23024	1.76246	3.26823	3.52365	2.95728	1.60753	1.94933	2.42076	2.08946	1.16139	2.23153	1.49015	2.28917	0.877285	3.58932	1.27944	3.58932	2.82308	2.31661	1.7633	0.992463	2.69814	2.23357	0.89709	1.46163
VIT_01s0127g00580	5.8542	4.75301	7.08142	3.62388	4.5275	6.98273	5.36748	3.92606	7.80181	1.20823	5.54618	5.82051	5.33334	4.04439	9.80367	7.08499	4.14382	4.29959	7.33516	7.71342	5.58602	4.5306	5.40355	6.23948	5.44617	4.40608	5.92292	8.49947	5.21687	4.43449	3.84477	5.27593	4.43908	4.76461	8.74617	6.43512	5.32175	2.79927	6.35205	5.18328	6.35205	4.82571	4.53093	5.78717	5.08948	9.26718	5.03979	4.76276	3.69005
VIT_01s0127g00590	4.0214	2.01898	3.36273	6.23256	3.504	2.49424	2.61723	3.42184	2.52957	1.1329	4.15088	6.329	2.70944	1.25457	6.52893	5.66892	3.89231	5.1779	2.31546	4.49835	1.63254	6.13006	3.54518	3.24182	2.33445	3.87411	1.88318	2.72524	3.55359	3.12739	2.58191	3.27028	2.51516	0.729396	1.45988	2.70089	3.80187	2.08908	3.97068	1.45306	3.97068	8.3725	4.81588	1.97028	2.54516	5.37915	3.10947	2.4359	4.77808
VIT_01s0127g00600	10.7828	17.0729	25.4395	15.0259	32.7789	19.3925	8.28082	10.4899	25.2805	19.2404	20.85	13.8686	12.7436	16.2498	11.6714	14.0792	23.9909	17.9945	23.5778	32.7063	21.4216	17.6119	8.15807	21.6229	27.2171	18.6717	16.3083	15.643	32.6188	10.2014	12.4362	17.5704	17.6937	14.0449	18.2535	12.0123	17.0096	4.99617	13.5487	19.157	13.5487	22.4073	28.0376	13.1209	11.0525	23.6146	10.7797	10.9148	20.8731
VIT_01s0127g00610	3.4003	0.789513	1.97497	1.06059	1.2304	0.943206	4.03941	3.44708	1.47538	2.38685	0.231883	2.5552	3.3299	1.30825	2.62605	1.36854	1.88651	1.07858	2.09683	0.967483	1.3376	1.80812	2.22693	1.74308	0.956348	1.58709	1.37151	0.998922	0.958691	3.09482	3.7808	1.22619	0.134397	1.49405	0.645909	1.27126	1.37426	2.36999	1.52103	1.67059	1.52103	3.02641	0.776225	2.54057	1.00543	1.3561	2.88291	3.89659	1.51869
VIT_01s0127g00620	1.85336	0.0220288	0.257157	0.230163	0.240313	0.0921099	1.70939	1.85819	0.0411658	0.0647475	0.0679345	1.07152	1.74787	0.109508	1.0258	0.70468	0.579007	0.231727	0.0585053	0.161967	0.15675	0.470865	0.926625	0.340446	0.0373573	0.213111	0.223228	0.355774	0.145634	1.4039	2.00433	0.29271	0.209995	0.145903	0.126154	0.413821	0.787339	0.882915	0.668421	0.101262	0.668421	1.98608	0.0758032	1.2095	0.567298	0.684229	1.00829	1.85623	0.336168
VIT_01s0127g00630	0	0	0	0	0	0	0	0	0	0	0	0	0	0	0	0	0	0	0	0	0	0	0	0	0	0	0	0	0	0	0	0	0	0	0	0	0	0	0	0	0	0	0	0	0	0	0	0	0
VIT_01s0127g00640	0	0	0	0	0	0	0	0	0	0	0	0	0	0	0	0	0	0	0	0	0	0	0	0	0	0	0	0	0	0	0	0	0	0	0	0	0	0	0	0	0	0	0	0	0	0	0	0	0
VIT_01s0127g00650	0.0710483	0.30401	0.131441	0.105879	0.255112	0.141241	0.0672093	0	0	0.17871	0.416681	0	0	0.251878	0.655399	0.111781	0.48428	0.0969077	0.403703	0.372539	0.240359	0.216607	0	0.223731	0.343701	0.178245	0.4621	0.211177	0.382825	0	0	0.367232	0.362256	0.134236	0.386887	0.12691	0.164632	0	0.683301	0.155274	0.683301	0.217532	0.523063	0.356661	0.100372	0.304604	0.180713	0.0853897	0.0909666
VIT_01s0127g00660	11.5793	12.532	24.2208	12.4	18.0378	30.7693	12.715	18.77	27.2185	10.3428	15.8684	11.0048	19.7552	15.265	14.1705	11.9011	14.2782	18.0954	18.6253	21.2555	13.0577	20.7555	10.5444	15.5747	24.4893	23.2838	22.0344	26.375	23.9849	12.121	17.1891	25.2637	15.7242	10.6639	34.59	18.189	15.2359	6.26519	23.8768	13.5221	23.8768	21.9131	22.4186	21.8491	18.5779	24.6971	19.6841	14.9656	18.7741
VIT_01s0127g00670	0.0429998	0	0	0	0	0.0854817	0	0.0374886	0	0	0	0.0408663	0	0	0	0	0	0	0	0.037578	0	0	0	0	0	0	0	0.0159761	0.0289617	0	0	0.0370428	0	0	0	0	0	0.0238655	0	0	0	0	0	0	0	0	0	0	0
VIT_01s0127g00680	1.56621	6.93931	7.73699	56.9104	9.81164	13.8453	1.5131	3.60251	6.83911	8.68931	6.35162	24.8293	3.02575	5.07991	61.9718	3.35542	6.58706	7.8178	7.00585	8.09585	5.67432	5.18131	2.36651	5.29925	6.7706	6.14472	7.3209	19.661	6.95777	2.39801	3.12961	6.77484	6.22995	5.91826	9.07302	2.32144	4.01527	1.14669	9.50776	4.90372	9.50776	4.13214	8.62745	4.08171	5.74342	9.5245	2.85356	2.84355	7.7225
VIT_01s0127g00690	0.0178181	0	0	0.0265533	0	0	0	0	0	0	0	0	0	0	0.131493	0	0	0.0486067	0	0	0	0	0	0	0	0	0	0	0	0	0	0	0	0	0	0	0	0	0	0	0	0	0.021863	0	0	0	0	0	0
VIT_01s0127g00700	7.06724	0.363245	1.0601	112.15	1.21928	3.29084	4.69783	7.54916	1.78186	2.18869	0.373403	17.9714	2.68108	1.95621	43.8146	4.00684	1.95291	1.12895	0.482363	1.89179	0.646183	2.23225	2.96237	0.601478	0.924007	2.39597	0.782197	3.16983	1.97261	2.89371	7.28414	2.63272	0.432841	0.360881	1.09789	0.568643	6.49143	4.55848	2.14316	0.417439	2.14316	4.3861	1.48433	6.13663	5.30687	1.18286	2.91498	3.59648	2.93466
VIT_01s0127g00710	1.45908	3.26653	3.86108	3.8671	4.24433	2.55178	1.21426	1.30428	3.1875	0.898162	4.87434	2.37843	1.15446	2.35718	3.59491	2.51353	3.25744	3.96769	3.7955	5.98816	2.70758	3.68818	1.5943	3.51868	3.79725	3.5331	4.19772	3.92512	5.66006	1.79543	1.34035	2.27523	3.37444	1.98904	3.51169	3.33209	2.74971	0.861064	4.27787	2.52277	4.27787	4.87732	5.25763	1.74306	2.67446	5.22612	2.49763	1.28746	4.20921
VIT_01s0127g00720	44.3587	31.1292	54.0329	48.6744	41.5955	33.3429	33.4354	30.967	67.0417	19.8768	39.6804	41.3187	50.0427	32.6679	31.6299	76.369	56.6872	59.8702	44.5713	43.9525	38.771	59.598	45.1973	43.9465	44.3617	65.6529	52.4793	49.1538	55.2946	66.2229	32.2101	34.2209	39.8572	29.0229	66.1173	53.5085	57.0188	32.8907	49.9339	32.4333	49.9339	48.3835	35.8297	46.4601	49.0801	57.8984	36.4372	40.8884	69.7031
VIT_01s0127g00730	0.214494	0	0	0	0	0	0.743981	0.374005	0	0	0	0.0679503	0.0940863	0	0	0.112489	0.121836	0	0	0	0	0.108989	0.78789	0	0	0	0	0	0	0.18053	0.244174	0	0	0	0	0	0	0.396823	0	0	0	0	0	0.0717836	0	0	0	0	0
VIT_01s0127g00740	337.661	268.516	565.737	245.301	386.533	450.678	294.219	237.546	450.096	391.545	289.522	161.457	362.073	445.343	318.999	358.398	335.656	395.772	426.883	247.278	438.591	360.129	316.476	390.685	437.839	472.257	496.268	749.219	297.507	376.231	235.462	397.94	531.368	422.553	778.282	498.152	408.171	243.46	431.115	383.843	431.115	172.055	261.365	340.714	374.903	281.226	227.619	320.348	425.464
VIT_01s0127g00750	2.59022	0.366392	0.792062	0.893236	0.435568	0.851115	0.891005	2.1276	0.342343	0.843575	0.753275	1.3224	2.30993	0.430047	0	2.22285	2.48052	0.67156	0.648722	0.673474	0.45866	1.3379	1.86097	0.404459	0.258892	1.10095	0.479572	0.763531	0.778579	2.86472	1.97389	0.737646	0.800416	0.505565	0.73827	0.650045	1.71132	1.19999	0.446069	0.514623	0.446069	0.688193	0.525328	1.52596	0.967746	0.397701	1.07082	1.46649	1.04151
VIT_01s0127g00760	0	0	0	0	0	0	0	0	0	0	0	0	0	0	0	0	0	0	0	0	0	0	0	0	0	0	0	0	0	0	0	0	0	0	0	0	0	0	0	0	0	0	0	0	0	0	0	0	0
VIT_01s0127g00770	0	0	0	0	0	0	0	0	0	0	0	0	0	0	0	0	0	0	0	0	0	0	0	0	0	0	0	0	0	0	0	0	0	0	0	0	0	0	0	0	0	0	0	0	0	0	0	0	0
VIT_01s0127g00780	0	0.0408355	0.0529666	0.042666	0.0685347	0.0569156	0.0270833	0	0	0.216044	0	0	0	0	0	0.0450444	0.0487874	0.0390508	0.16268	0.150121	0.0968572	0.0872857	0	0	0.138501	0.107741	0.124141	0.170196	0.0771334	0	0.0977759	0.0986555	0.0486593	0.270465	0.0779518	0.0511408	0	0	0.0458915	0.187712	0.0458915	0	0.140519	0	0.0404468	0	0	0	0
VIT_01s0127g00800	0.23297	0	0	0	0	0	0.314831	0.174095	0	0	0	0	0.021898	0	0.0307012	0	0	0	0	0	0	0.0253665	0.203752	0	0	0	0	0	0	0.105043	0.0284151	0	0	0	0	0	0	0.33249	0	0	0	0	0	0	0	0	0	0.079999	0
VIT_01s0127g00810	9.2063	6.3119	7.51693	6.10414	10.3726	9.71378	8.34754	10.0588	10.549	3.26869	7.93671	6.69668	9.70574	5.38517	4.49534	8.39225	6.89016	7.76062	8.13228	9.64536	6.04489	7.76975	8.78888	8.35708	8.21911	8.70668	9.55612	9.21919	10.2902	8.53003	9.13084	7.96492	6.93922	4.75288	8.702	6.04622	7.30927	4.91956	7.91674	5.83358	7.91674	10.8475	10.1973	9.25631	6.58674	8.60172	8.66531	8.5003	7.87505
VIT_01s0127g00840	10.1403	9.1455	13.0164	10.7012	10.1401	15.4	12.4742	12.521	17.4964	10.6914	9.20981	11.8568	14.5656	7.33722	9.28719	13.8769	12.4096	12.5251	10.1113	11.6888	8.40855	14.9709	8.33057	9.479	12.0004	13.6298	14.7715	16.1803	13.5228	8.4064	12.6334	15.9713	8.40752	7.6059	18.1822	8.13663	14.8746	7.71332	12.3241	7.90493	12.3241	12.3699	9.30943	14.7541	10.5955	13.0195	12.9514	11.0713	15.2119
VIT_01s0127g00850	17.8108	0	0.576811	0.522716	0.0466468	0.619816	18.6549	19.5034	0.831026	0.359446	0.0571422	7.18565	10.8214	0.276333	6.18369	2.33005	0.929774	0.106317	0.0738165	0.136236	0	0.653503	11.8344	0.18409	0.282804	0.537766	0.366142	0.463362	0.472494	11.8579	19.5655	1.27581	0.132476	0.0736346	0.247597	0.626544	3.02532	14.2979	2.49881	0.17035	2.49881	6.80159	0.143462	8.68663	2.14729	2.72913	10.8712	15.6915	0.199597
VIT_01s0127g00860	0	0	0	0	0	0	0	0	0	0	0	0	0	0	0	0	0	0	0	0	0	0.0481973	0	0	0	0	0	0	0	0	0	0	0	0	0	0	0	0	0	0	0	0	0	0	0.0446678	0	0	0	0
VIT_01s0127g00870	91.3148	0.103285	1.10524	1.72664	0.0433363	2.0154	108.096	74.6867	2.26789	0.637514	0.318521	25.4295	29.6836	0.513444	29.8597	9.2284	3.64025	0.148157	0.137155	0.126568	0.0816604	2.48369	60.8246	0.570083	0.525466	0.772109	0.654148	2.15238	0.390187	54.3504	69.8636	4.24201	0.307686	0.273635	1.31443	3.88052	9.10303	80.7237	5.10724	0.105507	5.10724	15.0766	0.266561	26.3552	11.2533	5.74355	21.2737	63.011	0.602653
VIT_01s0127g00880	0	0	0	0	0	0	0	0	0	0	0	0	0	0	0	0	0	0	0	0	0	0	0	0	0	0	0	0	0	0	0	0	0	0	0	0	0	0	0	0	0	0	0	0	0	0	0	0	0
VIT_01s0127g00890	1.7228	0.245725	1.51393	0.770218	1.34031	1.88367	1.54823	1.80239	2.98474	1.08336	1.89447	1.80105	1.36025	0.712557	1.11247	0.948679	0.58715	0.822449	1.14206	1.50558	0.777109	0.525236	1.26566	1.22065	1.04177	0.648323	1.30727	0.704097	2.66883	1.30501	1.61799	1.78096	1.31762	0.3255	2.5017	1.07708	0.299404	1.14741	1.51882	0.564771	1.51882	2.90113	1.69112	1.1243	0.973544	1.84654	2.62919	0.414112	1.21318
VIT_01s0127g00900	0	0	0	0	0	0	0	0	0	0	0	0	0	0	0	0	0	0	0	0	0	0	0	0	0	0	0	0	0	0	0	0	0	0	0	0	0	0	0	0	0	0	0	0	0	0	0	0	0
VIT_01s0127g00910	0.37085	0.284817	0.791633	1.82802	0.904809	0.879009	0.566697	0.72125	0.589271	0.0358774	0.606476	1.70802	0.262776	0.52252	1.13156	0.4937	0.656254	0.369644	0.513294	0.94734	0.579047	0.521825	0.349289	0.516529	0.759006	1.01985	0.618467	1.07049	0.903047	0.41417	0.46276	0.344049	0.412112	0.24254	0.944992	0.484085	0.644496	0.205827	1.28033	0.38446	1.28033	1.85602	0.892575	0.386653	0.88662	0.815355	0.640937	0.394281	1.47924
VIT_01s0127g00920	1.47176	1.94432	2.84553	1.74383	2.65674	2.80587	1.52917	1.49347	2.41154	0.839514	2.29937	2.04077	1.52398	1.91028	2.64853	2.08778	1.99402	2.51752	2.03354	3.18383	1.90454	2.64805	1.53617	1.9184	2.27598	3.11729	2.88565	3.41535	3.41258	1.66007	1.27716	2.95142	1.98879	1.40174	3.27361	2.65048	2.68354	1.15162	3.19056	1.73127	3.19056	3.95211	3.10845	1.96211	1.92581	3.55144	2.27061	1.39187	2.57941
VIT_01s0026g00010	0.159751	0	0	0.238067	0	0.317578	0.151119	0.278552	0	0	0	0.151824	0	0	0.294731	0	0	0	0	0	0	0	0	0.503055	0	0	0	0.118707	0	0	0	0.275239	0	0	0	0	0	0	0	0.116377	0	0	0.588049	0	0	0	0	0	0
VIT_01s0026g00030	5.32055	0.0948592	0.246079	0.0991113	0.318407	0.462745	9.72011	5.7403	0.62043	0.808554	0.292535	0.347638	0.831425	0.235778	0.306753	1.98809	0.169997	0.544281	0.314915	0.232484	0.224995	0.608284	6.31099	0.20943	0	0.583981	0.576751	0.815426	0.223972	1.09153	3.06625	0.744812	0.226067	0.219897	0.603596	0.118798	0.423799	7.71465	0.373115	0.169574	0.373115	0.661789	0.16321	0.734499	0.563738	0.760358	0.422905	1.19898	0.510912
VIT_01s0026g00040	10.0806	12.0245	23.3345	11.6869	20.6697	19.2279	12.8743	12.5633	20.2713	16.7397	14.7322	13.0897	10.4059	14.2101	13.1122	12.2613	15.5075	18.4295	17.1126	18.0761	17.7241	21.1197	9.16216	13.351	16.8744	18.6705	16.1757	15.7705	21.6344	11.9841	14.5909	17.1149	12.69	9.87799	22.9686	10.7981	12.1715	8.28806	14.9536	12.8544	14.9536	16.3576	21.8313	14.5006	15.6492	16.2041	12.1483	8.7577	17.718
VIT_01s0026g00050	17.5207	17.2614	31.6503	19.3058	18.7647	27.722	21.9338	17.649	30.6073	21.055	18.0264	15.9194	23.6713	18.7544	12.5848	29.0368	17.1544	25.9235	22.3488	20.4794	20.378	20.796	20.4086	18.7084	24.2829	30.3273	24.3891	28.9406	25.0834	19.793	19.0684	28.386	21.1296	18.786	37.1694	23.1406	24.8881	14.3344	27.643	18.2538	27.643	17.3058	19.9456	21.9814	23.0811	24.0167	20.9878	18.8094	24.299
VIT_01s0026g00060	0.695945	0.744473	1.04611	0.648203	0.937093	0.864692	0.493755	0	1.04341	0.145878	1.65813	0.826766	0.34343	0.719612	0.802486	0.54747	0.889444	1.54253	1.64767	2.28072	1.56961	0.928263	0.319547	0.547881	1.05209	0.763865	1.06874	0.904996	1.75778	0.988445	0.148546	0.899295	0.887109	0.739627	1.26324	1.8647	1.00789	0.241412	0.278883	1.07735	0.278883	1.86446	1.2809	0.349363	1.10608	1.24321	1.32761	0.104553	1.11381
VIT_01s0026g00070	0.669197	1.90896	2.88873	1.24658	2.53636	3.21497	0.580285	0.972378	1.9323	0.140271	1.79881	1.58998	0.587077	1.91111	2.57214	0.43869	1.52046	2.81436	2.64058	3.70384	3.83608	2.1252	1.16078	1.40486	3.23728	1.32911	2.41804	1.69899	3.23019	1.90091	0.285674	1.5373	2.17992	1.63313	3.44161	3.78529	1.29221	0.433315	2.2347	2.35626	2.2347	2.39039	3.07917	0.72786	2.2847	1.833	1.84396	0.469162	1.35661
VIT_01s0026g00080	5.35251	2.57356	4.49187	3.8439	4.69608	3.73142	4.45616	2.55496	3.74413	1.88852	4.10145	4.70714	4.22293	2.28966	5.76418	4.03912	3.90014	4.27799	4.81661	6.43436	4.32893	3.93191	2.78755	4.25189	5.77031	3.37227	3.98187	3.88734	5.93778	3.51632	5.14887	2.98358	3.43711	2.51677	6.01177	2.01169	6.55213	2.37926	4.98857	3.02589	4.98857	8.30525	4.39821	4.48636	4.03745	4.56878	4.68182	4.17705	3.41104
VIT_01s0026g00090	0.676112	0.694596	1.24645	1.0428	0.933731	1.81404	0.626162	1.18716	1.09638	0.447956	0.824935	0.925652	1.11992	0.888372	1.66609	0.885207	0.87014	1.08987	0.859687	0.950336	0.805091	0.958567	0.752584	0.684876	1.14361	1.10907	0.997713	1.50018	1.52855	0.775981	0.871933	1.52332	0.924105	0.580646	1.6778	0.895223	0.942196	0.577309	1.14437	0.702646	1.14437	1.10742	0.934023	1.10129	0.995241	1.83786	1.49121	0.784176	0.805123
VIT_01s0026g00100	0.417235	0.272336	0.961598	0.400469	0.634813	0.857562	0.367932	0.875488	0.678562	0.272748	0.497692	0.443579	0.614194	0.685265	1.17423	0.567433	0.638687	0.559451	0.401825	0.741613	0.669876	0.614458	0.380988	0.389708	0.564469	0.425799	0.516167	0.714664	0.895456	0.705312	0.772833	0.901628	0.348553	0.427558	1.05899	0.277904	0.598112	0.349319	0.600776	0.319407	0.600776	0.671213	0.616079	0.724205	0.769271	1.26328	1.30707	0.552452	0.443663
VIT_01s0026g00130	0.598985	0.30512	0.969619	0.589775	0.601702	1.48844	0.779102	0.801972	1.12612	1.15689	0.517526	1.03687	0.54894	0.606715	0.710416	0.605823	0.528578	0.539802	0.628024	0.878663	0.687525	0.864156	0.707214	0.47155	0.698536	0.925787	0.633843	0.802755	0.864503	0.769711	0.894954	1.29001	0.599906	0.313238	0.941628	0.668711	0.731157	0.558032	0.702941	0.576612	0.702941	1.22808	0.931827	0.859112	0.846205	1.05472	1.23334	0.617051	0.506708
VIT_01s0026g00140	28.0195	32.8389	61.4742	39.4169	55.6758	47.1352	24.3315	42.6258	49.5548	22.0006	50.1016	35.9451	32.5935	53.8358	29.5119	38.8803	45.4303	67.8439	61.2047	75.6087	54.953	51.0641	33.8871	42.6052	58.9943	55.4414	36.5228	30.0673	86.1532	45.5644	39.7452	51.728	46.3471	30.335	43.769	38.2351	42.3669	24.5381	36.5118	42.2326	36.5118	63.3599	64.3759	38.1628	37.4855	56.4039	69.1593	20.3366	46.9358
VIT_01s0026g00150	1.16004	0.206017	1.23171	0.457409	0.77796	1.06781	1.17422	1.18057	0.715837	0.703925	0.443409	1.08961	0.801873	0.885448	2.64819	0.695954	0.776861	0.818834	0.777978	0.607473	0.549729	0.942645	1.13851	0.440629	0.873427	0.673783	0.355554	0.573547	0.960691	0.763606	1.54922	1.06543	0.606049	0.383767	0.970885	0.338635	0.580487	0.886841	0.846511	0.378147	0.846511	0.849931	0.564922	1.09217	0.8226	1.03855	0.807488	0.726936	0.369869
VIT_01s0026g00160	0.670954	1.36712	2.30524	2.28545	2.06501	3.04875	1.36007	1.67131	1.91608	0.642923	1.96749	0.819852	1.51359	0.90615	1.59155	1.20642	1.63334	1.43811	0.544631	3.18306	0.972799	1.60722	0.704166	2.11283	0.927367	1.56305	1.3161	2.20796	2.58233	1.33111	0.982025	2.47715	1.14034	0.905483	1.56584	1.88335	1.88788	0.691578	1.84367	1.25687	1.84367	1.61409	3.05786	1.34727	1.89576	1.91771	1.46279	1.49758	1.34994
VIT_01s0026g00170	15.1657	27.8321	36.7864	25.9545	40.3441	29.2845	14.5398	23.5008	36.571	23.5014	29.0979	24.9376	18.2407	22.3644	25.7151	24.7859	35.5181	27.3134	24.8008	42.5095	29.3014	43.4293	14.3731	27.2609	32.5381	30.1879	30.4029	31.6415	36.3109	19.8568	26.0275	36.0877	19.9075	18.5306	30.9863	20.6943	28.6824	10.5321	28.6956	23.8661	28.6956	36.0585	41.7359	26.5498	30.8551	32.8572	28.2098	16.4136	27.5053
VIT_01s0026g00180	0.084983	0.363636	1.21846	1.32977	1.3223	0.337885	0.0401956	0.0740909	0.226511	0.249387	0.685307	0.282682	0.0559159	0.251066	1.56789	1.47076	0.362039	1.27506	0.804802	1.70815	0.670836	0.906814	0	0.73593	1.85	0.852818	0.368488	0.315745	1.54544	0.214579	0.362785	0.366049	0.433306	0.280987	0.539896	0	0.443073	0	0.0681098	0.340501	0.0681098	0	0.573514	0.255968	0	0.182173	0.144104	0.102137	1.4145
VIT_01s0026g00190	0.602827	3.64157	4.78899	34.1376	4.32912	3.03123	0.637343	2.22592	5.29285	3.09208	3.84739	31.9485	1.44657	3.31044	150.864	2.2874	4.95496	3.62752	2.82085	4.27651	2.51924	5.62167	1.25913	3.01494	4.28855	7.20597	4.38208	5.21726	5.44548	1.56688	1.33212	5.37642	1.92857	2.00993	3.47574	2.85036	2.71155	0.806921	2.61462	2.42826	2.61462	3.20284	5.69986	3.16859	3.45663	5.52372	2.22479	1.66211	2.5425
VIT_01s0026g00200	3.90026	1.1615	5.07469	2.81036	22.1098	8.34997	3.04081	6.12814	4.2268	5.42629	4.52455	6.72101	12.0134	11.4466	0.474445	10.5869	38.4898	2.80607	11.2026	34.2346	5.12323	103.359	6.76973	12.012	30.3751	12.5269	5.29649	0.859904	4.79201	3.57126	3.43975	12.2582	13.3304	3.40108	2.21721	8.65114	22.9417	1.40348	1.09921	3.46576	1.09921	3.87118	4.15459	20.0095	1.81649	1.96003	1.67157	2.36953	1.75602
VIT_01s0026g00210	0.0183686	0	0	0.164242	0	0.0730318	0.0173761	0	0	0.015401	0	0.261857	0	0	0.94889	0.0288995	0.031301	0	0	0	0	0.140002	0.0449816	0	0.0888592	0.0230414	0	0.0136493	0	0	0	0	0	0	0	0	0.063845	0.0203896	0.0294431	0.0133813	0.0294431	0.02812	0.0225385	0	0	0.0262504	0.0311473	0	0
VIT_01s0026g00220	8.83483	12.2897	15.5833	151.584	12.5244	15.2927	6.83214	11.0412	15.1093	15.998	15.3177	54.8164	7.86855	10.0036	157.884	13.2657	19.4627	15.7618	9.0984	12.1537	12.0085	17.9737	6.82778	12.4823	15.6006	19.0043	18.8263	56.0892	12.3083	9.28777	5.07647	21.6172	10.6479	8.45717	12.1798	11.8809	19.5378	4.27886	43.9918	9.05457	43.9918	22.7302	22.1755	10.6745	21.3794	46.9747	22.5428	6.9644	17.2255
VIT_01s0026g00230	7.04049	10.9849	19.3946	15.5077	17.8502	18.2804	7.70781	9.85094	16.0422	13.0083	14.3888	12.7703	9.89751	12.7842	15.1119	13.1842	15.4795	18.0466	14.7985	17.933	14.5621	19.4882	8.14742	13.451	16.801	17.3077	13.663	16.5817	19.8701	8.86681	9.67631	18.4468	12.3599	9.78187	16.7692	10.9351	14.5832	5.58496	14.9598	12.0405	14.9598	15.5362	17.8464	12.258	13.6823	15.1536	11.7128	7.98697	16.4676
VIT_01s0026g00240	29.6923	41.4711	69.6622	36.7973	60.8295	89.3233	48.1739	40.7857	61.3411	38.75	46.0703	28.8862	69.2452	53.9474	31.1181	54.0432	48.5255	53.5087	66.1949	59.1695	44.6059	54.3194	37.9702	51.6843	59.8908	50.3055	54.3744	60.2361	59.304	44.2741	48.8009	75.7333	53.6366	48.8202	68.3486	40.8337	40.2538	28.0172	54.1264	47.2903	54.1264	39.8978	47.1904	49.7193	48.3095	40.4509	35.4822	49.104	50.1625
VIT_01s0026g00250	9.22462	12.9496	18.2135	12.8925	14.5949	14.3065	13.9311	8.66899	16.3305	24.107	13.1738	13.7766	11.8124	10.2639	12.2037	16.2904	12.1613	15.9902	14.9271	16.8259	13.2587	14.1791	9.5136	13.5406	14.2195	16.2621	12.8998	17.6579	15.7113	10.2739	9.7023	15.3036	10.7477	10.3068	15.9751	9.95069	10.3207	10.7477	13.5654	11.9315	13.5654	16.2046	17.2826	10.8337	10.9647	11.9722	11.2237	11.1278	22.3067
VIT_01s0026g00260	5.69642	3.10747	7.57246	7.22701	4.66951	5.2808	4.44373	7.66088	4.95813	3.22859	4.98787	7.2711	4.25762	3.86617	6.02263	7.02632	7.47451	6.26911	4.78453	6.80622	4.677	8.67237	4.69713	5.08281	6.21517	8.01718	4.22125	5.17949	8.51194	5.7204	6.09328	6.72175	3.96118	2.76929	4.55897	5.71468	7.71517	3.97307	5.76622	3.37467	5.76622	9.04183	6.02152	6.63483	5.06165	6.3719	8.72652	4.07123	4.79122
VIT_01s0026g00270	3.5944	1.7089	4.96941	3.97419	2.34072	3.1809	3.42212	4.12436	4.26482	1.65916	2.66337	6.13419	2.96005	1.7447	12.122	4.67003	3.83309	3.4055	2.48891	4.33685	2.57147	4.20658	3.91834	3.2374	3.25326	4.39243	2.71487	3.78523	4.88352	4.02064	3.511	4.19517	1.83926	1.34362	3.61294	3.78326	4.48685	3.149	7.8926	1.8076	7.8926	8.03493	2.92128	4.28395	5.26356	11.7427	5.87868	3.14938	5.42353
VIT_01s0026g00280	4.20137	3.08383	5.14767	17.3918	1.98497	5.47041	6.04289	7.30436	5.00973	2.07031	5.42153	15.4579	4.04146	2.94698	69.8976	6.35882	3.18194	5.19436	3.79262	4.29429	2.67367	3.91381	3.95594	2.80463	3.38741	6.3951	4.88279	9.5484	5.41128	3.45856	5.81061	6.26503	2.50546	2.20498	5.17324	4.9812	4.95307	6.98863	20.7742	2.35366	20.7742	27.4008	6.55697	4.00849	10.5692	22.2435	10.1759	5.16756	6.26003
VIT_01s0026g00290	28.633	0	0.382467	1.54044	0.123721	0.205491	41.1666	8.47125	0	0	1.0609	5.0102	4.35281	0.48861	3.05133	1.46368	2.28988	0	0	1.08401	0.233133	0.630283	20.6302	0	0.500051	0.777987	0	0.153621	0.83546	10.179	9.35491	0	0.351365	0.1953	0.187628	0.923209	3.83237	24.8415	0	0.150606	0	2.5319	0.634171	2.07563	0.146032	0	0.262919	5.59052	0.52939
VIT_01s0026g00300	18.7611	1.11829	3.00462	2.50375	1.87684	0.779325	17.6414	5.85906	1.19416	1.12694	1.56012	4.73698	4.127	1.72069	7.12928	8.1062	3.43557	2.52077	3.3943	1.1746	2.90508	2.98793	16.0457	3.79161	2.43828	4.42577	1.82124	2.20558	2.94216	10.8883	8.31974	1.35085	2.47473	2.59236	1.06737	3.80137	3.82822	11.6871	1.07722	3.01904	1.07722	2.22908	1.71792	3.37363	1.10765	1.28055	1.75683	6.39425	3.51349
VIT_01s0026g00310	4.35285	2.8883	5.0593	3.77926	4.43596	4.42696	4.59804	4.70244	4.82154	2.94085	4.00038	3.86407	3.93907	3.6007	4.24233	4.33732	3.94524	4.88309	4.46274	4.82391	4.05139	4.49567	4.20583	3.33738	4.50899	6.05764	3.69275	3.58608	5.86355	3.95429	4.87977	4.51065	3.55962	2.49405	4.02208	3.41436	3.89567	2.9866	3.67567	3.15952	3.67567	4.89151	5.2752	4.30057	3.48021	4.12906	4.00341	3.37014	4.38584
VIT_01s0026g00320	26.1415	18.9406	38.4437	27.721	29.8522	30.1851	24.4822	31.8437	31.7092	25.5712	26.3173	23.1336	29.5939	21.1188	22.1413	33.1247	31.4315	28.3613	29.5989	32.6492	25.3604	36.0312	22.329	27.2755	31.1105	30.1082	27.8473	33.5384	35.4953	27.7661	34.4365	33.8473	23.944	17.9917	31.7283	22.5088	28.4737	16.7967	26.3458	20.6783	26.3458	33.5891	28.7787	31.6418	22.446	28.0004	28.5785	23.4853	36.2761
VIT_01s0026g00330	11.2032	0.541669	3.14212	1.28911	1.16162	2.05519	18.9804	8.2774	1.94011	1.02601	1.14457	4.35118	8.38472	1.14689	6.18912	4.94596	2.04931	1.61154	1.75828	2.21257	0.85652	1.83321	11.1083	1.99316	1.58201	2.01139	1.60095	2.24191	2.24524	5.56699	11.7447	2.65362	1.2909	1.03642	1.93397	1.13061	2.54222	10.2461	2.16439	1.04516	2.16439	4.26346	0.957855	5.48631	1.96722	2.14076	3.04097	7.86073	2.21509
VIT_01s0026g00340	1.91147	1.50751	2.49792	1.37959	2.37081	3.11816	2.48892	2.49645	2.57236	1.99547	1.65957	1.89677	2.00735	1.64318	2.25422	1.75723	1.7819	2.27234	2.07639	2.29605	1.92729	2.1282	1.60848	1.59922	2.12134	2.02632	1.88921	1.82838	2.56729	1.96368	2.27197	2.94138	1.48739	1.18789	2.55967	1.61011	1.52852	1.82015	2.1958	1.49214	2.1958	2.23196	2.39598	2.05081	2.13384	2.60312	1.87484	1.88064	2.07545
VIT_01s0026g00350	25.4763	1.43059	5.04717	7.95189	4.36977	6.22104	18.6725	7.6252	4.38433	2.25378	3.70589	25.8899	7.18015	2.98688	7.03183	13.0662	13.2631	8.42728	2.05169	4.41773	0.950095	11.7423	15.0319	6.06422	6.11364	5.38493	1.85559	3.96504	5.1342	18.285	8.70047	6.84327	6.13685	1.13702	2.62165	8.45642	19.1974	10.5324	8.36012	1.13986	8.36012	21.9265	2.70753	7.65328	7.02819	7.79762	6.73506	8.29359	7.91063
VIT_01s0026g00360	19.8941	10.6462	22.389	11.2631	14.0175	28.9319	9.57207	10.3467	11.3625	17.649	6.04435	4.4522	12.5348	19.1913	4.55192	9.13931	11.9211	14.9945	13.1318	7.91498	19.9337	7.42673	6.11835	15.6862	21.6802	14.6518	14.1512	59.7812	10.1809	10.1331	14.1855	14.7435	33.9177	24.9008	40.6456	16.4012	14.0394	3.53605	20.825	17.7461	20.825	7.93656	9.00538	22.388	16.2806	10.1315	9.95605	7.65715	14.3951
VIT_01s0026g00380	0	0	0	0	0	0	0	0	0	0	0	0	0	0	0	0	0	0	0	0	0	0	0	0	0	0	0	0	0	0	0	0	0	0	0	0	0	0	0	0	0	0	0	0	0	0	0	0	0
VIT_01s0026g00390	2.20973	0.675375	4.96406	1.17608	3.58938	3.76529	2.53826	4.40345	4.41731	1.45572	3.00846	3.90016	1.24622	2.42477	5.53283	2.97994	2.42067	2.36815	1.1958	2.20698	3.55981	5.29324	1.15956	0.745545	3.81776	2.77187	1.14065	1.29014	2.76402	2.19194	4.5818	6.25468	1.07303	2.2366	2.43523	1.12775	2.3773	1.05122	1.77099	1.72475	1.77099	3.62444	3.48604	4.27865	3.34473	4.28574	3.21171	2.27638	1.41461
VIT_01s0026g00400	6.32614	2.7069	7.41222	5.97073	7.06693	5.86883	3.98954	6.61839	4.4964	4.42009	4.01931	7.01429	2.49743	4.73463	8.55899	5.64003	6.46804	9.20391	5.99095	7.3713	4.04252	9.32188	3.35653	2.65613	7.65078	6.87741	3.50498	1.88032	10.7941	3.7271	9.0019	9.08288	2.86714	2.19127	7.08107	4.52003	3.90902	3.51109	5.07009	2.30426	5.07009	9.3617	5.43358	8.46855	8.34132	6.0271	8.58169	1.52062	4.58981
VIT_01s0026g00410	4.28855	1.93947	13.6425	3.58518	5.75891	8.94132	4.05683	9.11926	7.94565	9.29623	5.06094	8.25093	5.09285	7.16919	9.45596	5.75984	9.26857	8.84552	6.33963	7.12998	6.60542	12.7557	4.48254	3.4585	6.57805	9.7094	4.00629	3.34217	8.73586	5.28217	8.03741	10.813	3.91103	2.76675	6.64515	2.98944	5.93818	3.59933	6.70647	3.58136	6.70647	5.12408	9.11243	6.51104	9.30951	9.71631	9.4891	4.27423	6.02653
VIT_01s0026g00420	8.8976	7.22782	15.2071	7.464	11.919	9.37114	6.46592	12.0211	10.4442	7.90479	9.15783	12.2082	6.20324	7.86846	10.5451	8.06549	11.1456	10.8501	8.59357	13.0797	12.2929	14.4614	6.42119	6.21602	10.2619	11.9002	7.23911	5.99861	16.4306	9.52207	11.9735	15.1269	5.90866	4.67585	9.30519	7.15727	8.80676	7.16215	9.91729	6.56767	9.91729	14.7938	10.3391	10.6488	10.8218	12.6313	11.7902	6.37369	8.0725
VIT_01s0026g00430	32.1941	20.9504	39.0861	26.3873	39.9779	32.0002	49.4886	24.9102	29.4969	9.95365	31.2718	29.8317	40.5117	24.9667	43.0622	54.4503	25.7158	48.8519	37.7292	37.9819	33.5818	35.5797	31.2888	28.196	29.2015	48.7133	19.7758	30.2024	24.3942	29.2132	30.9226	26.3473	28.0421	34.7851	27.5748	26.2374	33.3367	28.254	24.5119	32.6877	24.5119	23.7184	26.6642	27.0703	20.4667	21.2789	15.6949	27.8103	96.8662
VIT_01s0026g00440	0	0	0	0	0	0	0	0	0	0	0	0	0	0	0	0	0	0	0	0	0	0	0	0	0	0	0	0	0	0	0	0	0	0	0	0	0	0	0	0	0	0	0	0	0	0	0	0	0
VIT_01s0026g00450	2.93481	1.39531	1.96064	0.971904	2.73206	1.62063	6.32363	1.42148	1.7383	1.64045	0.717164	2.16937	5.793	0.963368	2.10566	1.53912	2.22269	1.77911	1.23525	1.99481	1.28704	1.49124	3.9927	1.02685	2.36622	1.43166	2.00307	1.3327	1.75705	3.29346	4.45455	2.80914	1.38554	1.8483	2.07164	1.16496	1.32232	2.35279	1.56807	1.42532	1.56807	4.49282	2.00058	2.45544	3.91575	0.932026	2.35001	4.89891	1.46128
VIT_01s0026g00480	8.43485	0	0	0	0	0	3.32462	3.06407	0.936751	0	0	0.668027	1.38746	0	0	1.10589	0	0	0	0	0	0.53574	1.29097	0	0	0	0	0.783468	0	1.33111	6.00127	0	0	0	0	0	0.814379	4.09627	0.563344	0	0.563344	1.07606	0	2.47	0	1.50678	2.3838	1.68958	0
VIT_01s0026g00490	3.63647	0	0.0611596	0	0	0	2.87708	2.99746	0	0	0.0969411	0.377022	1.21809	0	0	0.104024	0.225336	0	0	0	0	0	3.31918	0.104102	0	0	0.143344	0.343914	0.0890645	3.58931	4.0644	0.227832	0	0	0.0600064	0.236206	0.22981	1.98159	0.21196	0.0481661	0.21196	1.31583	0	1.19487	0.373626	0.944884	1.1772	1.7482	0.0846537
VIT_01s0026g00500	10.9774	9.28177	22.923	11.559	16.7578	7.44842	8.51882	13.0662	8.84774	4.5193	16.866	11.0574	7.87149	11.341	8.36786	11.1692	19.2661	12.7314	11.5785	26.3097	16.0853	20.942	10.463	15.6279	26.711	13.2753	7.45801	8.05936	17.9749	9.21152	9.98964	7.81445	8.93746	4.84354	9.96275	11.7416	16.8308	6.82225	8.74517	9.7687	8.74517	16.5031	15.0019	11.6812	8.91484	10.4272	11.3691	7.03113	10.0152
VIT_01s0026g00520	24.4047	20.7101	41.8072	28.2418	42.8356	14.3649	21.4094	22.1089	13.4456	7.83043	34.3827	23.0642	16.7751	17.8838	13.583	24.7752	33.1069	26.8716	33.8282	63.6251	26.0601	34.6037	22.7868	34.7758	60.5137	27.1927	15.5675	17.8813	44.0777	24.614	22.4659	14.2116	24.4464	12.8153	15.5909	29.8332	25.5108	16.5717	20.4334	20.8576	20.4334	36.9431	33.207	24.0916	17.7202	24.0629	23.9279	14.3377	28.9772
VIT_01s0026g00530	4.45557	0	0.0179194	0.028869	0	0	2.63885	5.26942	0.0258169	0.0162424	0	0.405039	2.06487	0.0457848	0.0714806	0.579088	0.66022	0.264229	0	0	0	0.50201	2.82262	0.152506	0.0468568	0.0243002	0.475986	0.0143949	0	2.76363	4.13487	0.0667532	0	0	0.0879074	0.692067	0.403997	2.7847	0.124206	0.0141124	0.124206	1.54212	0	1.9255	0.164205	0.996642	0.870494	2.39809	0.272833
VIT_01s0026g00540	8.3365	11.6947	15.3593	11.1964	15.3775	12.0714	7.61021	11.5451	21.6027	7.85262	8.6516	8.47713	12.8438	7.86493	15.4437	6.85483	10.4936	7.51031	10.9163	14.7506	13.1535	14.4336	6.15382	10.9922	14.3971	8.04736	15.5696	16.723	14.4647	8.81388	11.0717	13.3583	7.3758	7.0003	16.9533	10.5402	10.692	4.80775	14.2974	9.20956	14.2974	12.0006	14.0386	14.5869	11.9469	14.2179	13.3507	9.33895	6.34708
VIT_01s0026g00550	1.88054	4.38097	4.87066	2.00843	13.1672	1.12153	1.60104	1.42091	1.54547	0.394182	5.974	1.04255	0.948619	4.03714	1.50344	3.84628	3.09772	2.907	4.57098	7.01194	6.11453	2.81885	3.95274	4.73745	8.56657	3.7743	0.566254	0.698693	4.93975	3.28424	2.72947	0.864008	3.62227	2.16142	0.654243	4.70277	2.17878	2.01787	0.251194	5.00034	0.251194	1.15155	5.19176	1.44751	1.23979	0.627077	0.744053	0.828717	2.72878
VIT_01s0026g00560	0.356201	0	0	0	0	0	0	0.621095	0	0	0	0	0	0	0.657171	0	0	0	0	0	0	0	0	0	0	0	0	0	0	0	0	0	0	0	0	0	0	0	0	0	0	0	0.437064	0	0	0	0	0	0
VIT_01s0026g00570	1578.91	1.02789	2.6059	5.36983	0.235244	2.60482	1562.95	677.878	0.611177	0.219723	3.1699	66.3115	276.917	0.619365	84.2474	82.6668	13.6202	8.48926	0.744525	0.572543	0.29552	33.9554	894.99	3.71352	1.58467	14.2996	2.46198	6.37744	5.11866	379.315	1072.17	1.46741	0.55674	0.0618909	1.66487	20.0115	107.178	1089.83	21.2129	0.381817	21.2129	382.927	2.41164	241.401	9.99596	9.17548	80.3756	501.887	14.3439
VIT_01s0026g00580	1.55595	0.0493168	0.25587	0.257637	0.124154	0.20621	1.50458	2.83363	0.0921595	0.0579811	0.0506959	0.460054	1.54701	0.28602	1.531	0.815998	0.942725	0.282969	0.0654891	0.181301	0.0779827	1.05415	1.31242	0.272204	0.334533	0.130118	0.124937	0.205545	0.372615	1.65879	2.18454	0.536156	0.0587657	0.0979917	0.219665	0.4941	0.440662	0.921143	0.277115	0.0503775	0.277115	1.21745	0.169704	1.52745	0.732712	0.345893	1.99345	1.24668	0.0442701
VIT_01s0026g00590	2.64087	3.00802	4.53176	3.14286	3.68578	7.77286	2.59528	1.72476	5.17346	2.98881	1.95653	3.03308	4.23655	3.35235	1.44618	3.02442	4.19804	2.40562	3.80002	3.13154	3.25165	3.92606	2.53654	2.85039	3.99513	3.09028	5.99518	5.582	4.16079	3.08664	1.8484	5.93271	3.17199	2.44189	9.89197	4.36721	4.70305	1.63663	4.81641	2.4201	4.81641	2.17142	2.72512	2.79195	4.21861	4.58754	3.37042	2.74776	2.4493
VIT_01s0026g00600	19.0161	8.05626	35.3543	12.3455	17.5772	28.4459	37.9363	14.4449	31.3644	33.94	17.3912	23.7985	24.5283	21.1368	19.7996	23.6976	8.66255	20.8012	19.9698	10.2014	21.8687	18.6552	24.4362	8.89329	13.6621	33.773	23.6749	30.4993	18.5144	11.8849	11.5739	23.6804	19.5196	17.9641	30.2449	20.8513	15.7059	22.0488	24.4451	14.9503	24.4451	17.8702	22.6399	12.0979	16.7571	14.2606	16.9207	16.2924	31.579
VIT_01s0026g00610	4.96455	4.28742	7.71191	4.38596	4.88902	9.45288	11.3841	3.21423	6.36494	3.86392	5.45156	4.62863	6.71218	6.11426	4.15454	7.86023	4.19423	6.32864	6.62575	5.03421	5.38583	5.17291	7.48934	4.5185	5.14274	8.76317	6.14607	8.42098	6.96973	4.68091	3.55903	6.47832	7.10257	5.18464	9.0969	5.40682	5.27863	6.499	6.66499	5.10448	6.66499	4.53761	5.41044	3.82767	4.42418	5.02924	4.28019	4.97223	7.45598
VIT_01s0026g00620	7.21575	0	0	0.147304	0	0	8.41544	2.93002	0.131731	0.331507	0.144927	3.66371	0.390223	0	2.55311	0.155516	0.168439	0	0	0	0	0.150677	2.5416	0.62253	0.239087	0.123992	0.071433	0.2938	0.133151	0.124791	3.20693	0.340608	0	0	0.179419	0	1.37426	2.57846	1.10908	0	1.10908	7.11207	0.121285	0.595445	0.418928	0.28252	0.838056	1.54438	0.632786
VIT_01s0026g00630	78.2024	2.00912	5.48152	7.96239	4.70906	0.579365	49.808	7.53784	0.453127	1.7512	3.27599	5.67803	1.0227	1.54979	1.43383	10.2403	5.9595	2.98134	3.49594	3.73546	5.03927	12.5873	36.933	5.58289	7.16673	5.48366	0.807351	1.58811	2.68266	16.0665	3.15177	1.339	4.70555	2.06487	1.54292	10.0646	6.58431	39.8718	0.700719	2.65387	0.700719	5.94872	1.96679	0.829039	0.617584	0.0694153	0.205911	5.54587	2.11447
VIT_01s0026g00640	1.29404	2.97315	4.90715	1.98078	4.07179	10.0222	4.26502	2.88937	6.93719	6.53932	3.12497	2.19811	5.49384	3.38359	3.33807	3.91524	2.98338	5.70239	2.93891	4.23693	3.5524	2.69556	1.97876	2.81187	3.41325	4.73748	6.0722	6.53518	5.05591	2.37293	3.61942	8.5751	2.90588	2.33427	11.4679	2.72984	2.48294	1.90764	7.82758	2.94751	7.82758	3.59449	4.79213	4.46198	5.23621	5.44749	3.8226	3.48346	6.76971
VIT_01s0026g00650	1.46847	1.3908	2.8724	2.05863	1.78539	5.37695	1.31225	1.90267	3.47311	1.61082	1.64245	1.82587	2.10044	2.13314	2.69853	1.58894	2.29464	2.31962	2.57245	2.20141	2.21231	1.78724	1.59903	1.67239	1.83913	2.54099	2.70967	2.48428	3.53403	1.97849	1.69479	4.0501	2.25902	1.26661	4.16678	2.1565	2.05104	1.07595	2.60501	1.75475	2.60501	2.12364	2.23626	2.28435	2.70594	3.16031	2.21448	1.23472	1.59033
VIT_01s0026g00670	8.09775	4.93933	12.4039	5.16074	4.45651	17.0297	25.887	3.9045	16.1356	15.5657	3.77946	6.8051	16.0698	7.81543	16.7653	9.46305	3.3721	5.50479	7.98924	4.59644	7.39929	4.4057	8.41661	7.13337	6.10904	6.43434	11.9863	24.9203	6.52385	7.03465	4.13489	12.4265	7.96558	8.09255	33.0363	8.65086	4.34407	10.694	18.7812	6.71477	18.7812	3.06926	3.80189	7.37199	7.83507	8.67004	6.9539	14.9271	10.2346
VIT_01s0026g00680	2.16979	1.81757	3.24956	1.59109	2.06111	4.10804	2.05255	2.22198	4.54402	2.97432	1.91889	2.16032	2.35675	1.87219	2.98646	2.65515	2.69971	2.77162	3.65302	2.28748	2.36915	2.52003	1.60247	2.27755	1.58281	3.41301	2.98674	4.45307	2.59808	1.30444	1.52907	2.84829	2.51702	2.21244	2.90696	1.72257	1.79564	1.24249	1.71138	2.30828	1.71138	2.58352	2.57784	1.97099	1.70296	2.36254	1.72283	1.69712	2.38122
VIT_01s0026g00690	1.00858	0.700505	1.37914	0.829929	1.2334	1.39478	0.933338	1.11634	1.27399	0.941228	0.861541	0.812668	1.15987	1.0053	1.27017	0.814101	1.06109	0.891193	1.11294	1.18798	0.993945	1.1631	0.821488	0.973513	0.986417	1.03412	1.24224	1.16328	1.27591	0.930069	0.950957	1.21639	1.185	0.675233	1.56008	0.885119	1.19393	0.773947	1.13165	0.881685	1.13165	1.36946	1.1353	1.23714	1.14607	1.30975	1.20459	0.890676	0.920773
VIT_01s0026g00700	4.34334	1.71603	4.20241	2.33291	2.51308	5.43919	5.3874	3.21563	4.77923	3.0029	2.41786	3.06387	4.45017	2.83804	3.60809	3.64694	2.73095	4.19445	2.80666	2.18404	2.46728	3.27147	3.7198	2.21614	2.50562	4.39357	4.61253	4.72897	3.26641	3.00267	2.83177	4.1298	2.81852	2.17222	8.01447	2.62206	3.03544	3.09899	4.53458	1.97967	4.53458	2.53164	2.37113	3.51654	3.56346	4.28851	4.00148	3.63451	3.4496
VIT_01s0026g00710	46.1361	39.1585	75.986	54.1316	49.753	49.9661	41.8372	39.4433	59.3271	25.6938	53.258	51.0131	53.1746	42.5251	19.2174	57.3393	64.9044	59.9945	55.387	66.2336	46.6034	74.1227	43.7656	49.2773	64.5359	66.1491	50.0031	44.7884	108.8	50.1911	38.3791	48.926	47.8523	34.6571	62.0948	52.8828	71.5413	30.0192	41.4502	38.7331	41.4502	67.3728	58.2999	52.4836	39.7418	55.0535	60.9793	39.2413	48.1474
VIT_01s0026g00720	1.13912	0.618947	1.68592	0.549688	0.779089	1.66065	1.55991	0.926914	1.20001	1.04605	0.715787	0.65987	1.37052	0.897417	1.12086	0.989975	1.22013	1.1246	0.636985	0.929123	0.611697	0.760723	1.11581	0.734499	1.12836	1.00704	1.39554	1.88639	0.84761	0.753301	0.740999	1.27103	0.958794	0.461189	2.67812	1.0852	1.03068	0.84297	1.54767	0.545323	1.54767	0.730756	0.532463	1.1001	1.45601	1.70543	1.34291	1.00398	1.18067
VIT_01s0026g00730	45.6672	17.402	22.9935	15.4632	15.2854	42.2754	43.739	38.1739	50.2988	24.8571	14.4613	31.2641	51.0169	15.9001	26.1911	23.9496	25.2597	14.6973	10.0425	13.5521	11.2511	21.727	32.9491	16.2477	21.2368	12.0863	56.0339	45.2881	23.8847	33.3256	35.7285	46.364	12.7905	9.15602	40.9805	27.7003	23.7136	29.4911	80.0541	10.4248	80.0541	52.5422	21.6862	39.6105	56.4612	113.66	90.4883	41.4553	9.56251
VIT_01s0026g00740	14.016	2.97266	5.94429	2.9765	4.24069	5.28261	17.2675	11.4474	4.72182	3.58229	2.72474	5.92575	9.41631	2.46291	7.27377	6.01159	5.50487	3.86139	4.83565	4.03738	3.32955	5.34799	10.2288	4.01985	4.28498	3.85619	2.84916	3.13611	3.83691	7.45513	15.6886	5.95484	3.45365	2.31343	4.19288	3.72284	6.39895	11.4614	3.3964	2.65702	3.3964	8.56143	2.89827	7.4981	3.92582	2.70544	4.96244	10.6039	3.09097
VIT_01s0026g00750	2.03249	2.32967	3.87375	3.75181	2.99858	3.44236	3.0844	2.37693	4.08346	4.14963	2.57488	2.91789	2.85238	2.80819	2.70758	4.16383	2.84611	3.72705	3.37276	3.34851	3.34451	3.17313	2.29313	3.00679	3.26753	4.48288	3.25714	5.53927	4.24331	2.15511	1.99219	3.49125	3.15172	3.05121	3.75612	2.75307	2.59671	1.88464	2.7067	3.37284	2.7067	3.16788	3.55624	2.52764	2.68919	3.17665	2.70718	2.5756	5.13383
VIT_01s0026g00760	0.531736	0.270864	1.89718	0.735813	0.590972	2.11413	0.64672	2.18547	1.16419	2.00624	0.556876	1.37167	0.699727	0.807897	1.40146	1.13537	1.16499	1.70957	0.791311	0.79661	1.19926	0.984249	0.511552	0.418608	0.551209	1.81045	0.768539	0.846687	1.27907	0.815158	1.23225	2.74842	0.322759	0.538201	1.37882	0.407063	0.704074	0.801041	1.27848	0.525709	1.27848	1.22103	1.07188	1.02959	1.98531	1.35697	1.28808	0.456478	0.826695
VIT_01s0026g00770	0.497192	0.453525	1.78616	0.680628	1.04486	2.7813	0.617989	1.3004	1.4793	1.09064	0.84765	1.27471	0.684701	1.48935	1.68526	0.736761	1.47775	1.55345	0.788398	1.04078	1.38865	1.25142	0.693716	0.573467	0.629268	1.63896	0.960935	0.708833	1.4641	0.795569	1.14515	2.1316	0.864669	0.480612	1.85217	0.609285	1.06501	0.51981	1.4271	0.454856	1.4271	0.893895	1.38328	1.23634	1.50281	1.39628	1.33814	0.639243	0.888251
VIT_01s0026g00800	1.61084	1.61107	4.17935	2.0697	3.32245	4.98524	1.68004	2.7747	3.46508	3.22238	2.19254	2.84071	2.03561	3.13133	3.38476	2.05375	2.9568	3.44468	2.92988	2.98308	3.32259	3.25956	1.54612	1.79244	2.55599	3.13899	2.30126	2.30025	3.85893	1.95294	2.62627	4.99074	2.12198	1.47979	3.80074	1.73213	2.53916	1.42336	3.10582	1.9627	3.10582	2.60737	3.21212	2.72993	3.01835	3.63707	2.88355	1.35114	2.47401
VIT_01s0026g00810	39.8919	5.81441	15.0834	7.43882	9.50945	24.8081	29.6304	33.002	9.47961	15.9737	6.52591	13.8367	32.5699	11.5518	8.13495	18.063	15.8781	8.56739	11.7392	8.36105	6.94247	18.5156	24.6514	10.4137	11.4701	6.41809	10.7619	11.8077	6.38791	24.3674	38.4274	16.7706	10.3926	6.32671	17.2529	12.8545	21.6393	17.5462	18.9362	5.87884	18.9362	17.3211	4.59365	31.5316	19.334	10.5815	22.0425	29.7965	9.63992
VIT_01s0026g00820	2.06645	0.952109	1.51416	4.73173	1.22972	1.50012	2.07011	3.58296	1.3615	1.07558	1.37023	3.06725	1.73394	0.939749	2.27036	2.22834	2.36405	1.46471	0.989476	1.12615	0.648033	3.30045	1.27932	1.08759	1.05301	1.35432	1.86251	2.25586	1.54039	2.33039	2.44822	1.40014	0.828698	0.504486	1.72794	1.70044	3.44331	1.52384	1.58173	0.723096	1.58173	2.29263	1.83757	2.98968	3.09975	1.51806	2.05223	2.64404	1.47896
VIT_01s0026g00830	0	0.064746	0	0.135297	0	0	0	0.158304	0	0	0	0.0431418	0	0	0.0837497	0	0.154708	0	0	0	0	0	0	0	0	0	0.0656101	0.101194	0	0	0	0.0782108	0	0	0	0	0.368154	0	0.145525	0.0330692	0.145525	0	0	0	0.12826	0	0.0384871	0	0
VIT_01s0026g00840	9.19523	4.14894	6.58148	7.89483	6.95638	4.14673	6.66029	6.70632	2.97029	2.02206	5.95754	8.31534	4.61751	4.61932	2.10872	9.288	11.1018	6.72702	4.51367	7.59131	4.92363	14.2085	8.65577	5.45282	6.74565	8.34437	3.71697	3.83467	9.19175	8.56412	6.64554	4.27329	3.74917	2.63998	3.42319	6.68637	9.85236	7.67266	3.3069	4.07997	3.3069	10.6472	8.53388	5.50246	5.32856	3.61802	4.12335	5.00023	5.84631
VIT_01s0026g00850	1.82625	2.34432	1.6893	1.90509	0.874332	1.99678	1.2093	1.7514	1.70367	0.765605	1.33882	1.47529	2.1629	1.40278	1.85313	2.7296	0.778007	1.74367	1.55654	2.07477	0.617828	1.39193	1.00624	1.43771	1.10433	2.86355	2.50758	3.46047	2.33707	2.65145	2.49475	1.2586	1.39674	1.03514	1.16022	1.30486	1.37532	0.810875	2.04911	1.52997	2.04911	2.79576	2.46492	1.83355	1.548	3.00137	2.0903	2.08515	2.33824
VIT_01s0026g00860	3.16886	3.74495	5.52747	4.10172	4.96314	6.22756	3.49439	3.06267	3.37848	1.8978	4.48686	3.52791	4.05086	2.73899	3.07352	3.04835	3.57937	3.95176	5.00732	6.23488	4.14522	4.72008	2.99315	3.50681	4.46748	3.83872	4.37071	4.93816	6.85424	2.72043	3.8341	5.08533	3.44687	2.15537	5.1603	3.52561	3.88121	2.24116	4.52791	2.96805	4.52791	5.54415	5.35466	3.45423	3.47908	5.40845	4.22194	2.5245	4.79915
VIT_01s0026g00870	0	0	0	0	0	0	0	0	0	0	0	0	0	0	0	0	0	0	0	0	0	0	0	0	0	0	0	0	0	0	0	0	0	0	0	0	0	0	0	0	0	0	0	0	0	0	0	0	0
VIT_01s0026g00880	5.02074	11.3927	8.49686	11.7333	7.30676	19.7352	6.80036	16.0167	18.8567	18.4171	15.3083	10.2481	9.45995	11.664	16.4207	14.9008	9.43061	15.564	6.15952	8.17704	4.69671	8.3492	2.58474	7.27633	9.38407	24.19	17.1522	25.3525	14.3719	11.3807	7.20931	26.7375	11.1513	4.9586	11.1328	13.8601	19.1696	3.35656	14.7238	5.07071	14.7238	18.7786	15.2613	11.3418	13.0575	16.7963	10.3517	10.6284	14.1715
VIT_01s0026g00890	0	0	0	0.0372804	0	0	0	0	0	0	0	0.0118875	0	0	0	0	0.0213146	0.0170608	0	0	0	0	0	0	0	0	0	0	0.0168493	0	0	0	0	0	0	0	0	0.0069422	0	0	0	0.0191484	0	0.0251163	0	0	0	0	0
VIT_01s0026g00900	1.62983	1.72195	1.67512	35.0831	1.51723	1.80001	1.02784	1.68407	1.85026	2.5812	0.88505	7.3432	1.42982	1.926	10.2458	2.46926	2.16013	1.81136	1.60063	2.53213	1.36142	3.58864	0.960838	1.80581	1.60608	2.80164	1.1342	3.13985	1.87022	1.67658	2.0615	1.87204	0.410373	1.19752	0.602629	0.970426	2.16805	0.60305	0.677303	0.703592	0.677303	3.41915	2.29609	3.09086	0.767502	1.20772	1.33065	0.507841	2.55047
VIT_01s0026g00910	4.49078	2.50639	3.25097	46.5554	3.03803	1.5526	1.66231	5.44724	2.34188	1.14595	2.2902	6.86584	7.96504	2.99952	13.6886	3.37911	8.98339	2.92948	3.69811	3.07137	2.64217	10.1195	3.10789	3.38165	3.30589	2.93906	3.95086	4.06243	3.15618	4.68352	6.33467	2.35482	1.32738	1.4756	2.83526	6.27782	3.84568	4.33468	1.25188	2.27582	1.25188	9.86386	6.46854	8.23332	2.75837	5.02258	6.29059	3.98928	2.4999
VIT_01s0026g00920	15.4506	14.9721	24.6031	22.8473	20.4373	21.2897	11.1092	24.0038	28.1644	14.5669	16.2561	19.0388	16.3615	13.3451	30.0348	19.4365	25.7185	19.7265	17.0434	23.0295	17.7973	31.8007	12.3657	16.6843	20.1294	25.653	19.9449	22.3461	26.8871	15.2282	22.0575	23.4213	13.8173	10.6118	19.9204	16.6895	21.9114	8.50169	22.2787	14.1589	22.2787	29.5002	24.6537	25.7053	23.9073	26.4207	25.7215	14.7599	18.4492
VIT_01s0026g00930	0.812042	0.484285	1.10256	0.544916	0.64511	1.29333	0.797364	0.981213	1.00625	0.652981	0.546566	0.85073	0.815503	0.636933	1.266	0.64627	0.720203	0.793457	0.634101	0.763601	0.629225	0.720267	0.694831	0.628063	0.671947	0.816087	0.700088	1.14154	1.08747	0.737416	0.94468	1.10863	0.629532	0.488983	1.28003	0.657395	0.682236	0.616739	1.15319	0.534484	1.15319	1.02867	0.693391	0.908258	0.922453	1.02136	0.952199	0.713419	0.817773
VIT_01s0026g00940	7.95257	4.29928	4.50865	3.05838	1.07465	13.5144	11.9516	5.36771	6.41025	15.1101	1.03435	2.07235	4.38856	2.42522	4.96955	2.21985	1.74859	2.53681	1.09324	1.23303	1.3018	2.34631	7.85263	1.00978	2.01663	3.70064	2.78085	13.868	3.71485	4.21031	4.38049	10.8287	4.251	3.93808	6.75186	2.86397	1.5604	4.84092	3.9064	3.73766	3.9064	2.15997	3.69856	4.24973	3.35233	1.09984	1.90313	2.15822	2.05283
VIT_01s0026g00950	0.932142	0.487491	0.517345	0.138912	0.483459	0.988297	0.646635	1.30027	0.869577	0.677343	0.27334	0.472475	1.06308	0.440613	0.343949	0.244425	0.317684	0.466185	0.17655	0.162922	0.24527	0.426277	0.418488	0.146765	0.375775	0.350782	0.404179	0.277061	0.585971	0.549179	1.16724	1.33834	0.105617	0.381584	0.53579	0.277507	0.431989	0.362146	0.498045	0.248987	0.498045	0.332965	0.4575	1.06065	0.351164	1.02129	0.447841	0.485463	0.159129
VIT_01s0026g00960	36.0682	4.11908	16.2868	10.5742	9.73782	7.77825	27.9946	26.5858	9.27002	4.0877	10.1304	34.8835	21.9234	9.541	25.5232	21.2036	20.5844	11.5631	13.851	20.4889	9.03463	31.8336	34.4859	14.2279	13.4073	14.7047	6.55281	6.55326	15.8956	24.5809	49.4724	10.4329	7.49436	5.85239	7.49664	10.4004	28.6384	25.2577	12.3691	7.02409	12.3691	37.0562	9.46848	34.0455	11.2306	18.2837	30.3826	17.9516	12.9216
VIT_01s0026g00970	9.47027	1.35075	5.47507	2.46977	1.41686	5.88327	14.7816	20.6412	2.52418	1.2903	1.04139	14.1756	15.1104	2.09835	22.7137	25.3295	30.6619	5.32833	1.34527	4.75879	0.93445	25.2632	16.5237	5.59159	3.14965	2.2274	2.48091	3.07875	2.71087	15.5429	15.7668	9.58598	1.60955	1.00647	2.79335	14.1674	12.618	7.48997	10.8157	1.12109	10.8157	12.3231	0.581007	16.4015	21.5735	10.9963	14.7538	16.5037	3.63757
VIT_01s0026g00980	37.6538	7.62523	8.32508	19.4304	11.9229	11.8512	33.4726	31.6541	9.58506	10.2548	8.62795	31.5087	24.7495	17.6349	26.6806	25.294	18.8101	7.97396	9.03304	18.0832	5.55164	31.6011	25.6656	8.78082	13.3963	18.9606	7.17109	7.43075	16.0611	19.1314	38.6171	16.5003	9.34765	8.93812	5.4105	14.0152	32.5742	20.6635	13.563	7.70517	13.563	36.3876	9.29696	27.185	10.3781	15.3902	19.5655	20.2466	10.489
VIT_01s0026g00990	8.72659	9.40935	14.1372	10.4618	11.8921	14.9575	10.6699	11.339	15.775	14.9151	9.85961	11.5242	13.013	9.04221	7.48608	14.1524	12.0086	11.1423	10.8026	11.1781	10.4014	15.6885	10.1339	8.67343	11.2932	15.8089	10.802	11.9607	12.6692	9.88915	12.1251	15.8339	8.5404	8.21211	12.2184	9.40793	12.1498	7.16625	10.1436	9.38658	10.1436	12.66	13.535	14.191	10.4587	11.1558	11.6649	10.1005	14.433
VIT_01s0026g01000	5.12729	6.13991	8.31934	7.07722	7.91175	15.8979	4.59467	7.03496	14.6663	4.26371	4.85914	8.06251	6.47853	6.03775	8.91678	4.58128	9.77048	7.2719	5.53791	7.37704	6.55377	9.87505	3.09486	4.70762	5.77976	5.75383	14.1011	10.1183	10.9829	4.56301	4.82867	12.9406	5.04078	3.1705	19.1475	7.12099	9.57147	2.65578	20.6811	4.12007	20.6811	10.0091	10.5714	7.76386	17.6846	27.9625	18.4116	4.84899	5.08881
VIT_01s0026g01010	11.9816	9.52442	20.9692	13.7296	22.0602	19.1374	8.42918	16.8319	17.7632	11.5535	14.9311	14.0134	10.5323	16.0644	17.7607	9.90527	18.447	19.4317	17.0378	22.1654	16.3106	22.121	8.7023	10.6476	17.717	18.0569	13.5957	10.6926	26.2498	12.2272	16.1302	18.7701	12.422	7.32543	18.451	11.2838	13.5746	6.77361	13.7643	11.2439	13.7643	16.8565	20.4808	16.6305	14.1169	19.7304	16.9848	7.3754	11.1031
VIT_01s0026g01020	11.7673	0.37688	1.28728	0.761296	1.11746	0.42023	16.0639	16.3715	0.492999	0.516941	0.568214	6.14417	4.84482	1.31146	1.91749	2.18948	1.77106	0.480545	0.767386	0.708147	0.774728	1.69172	8.6707	0.887546	1.44869	0.839685	0.280067	0.418873	0.830528	8.36204	10.5279	1.30507	1.3772	0.399389	0.367711	1.29011	1.91848	9.03388	0.677669	0.551812	0.677669	2.96641	0.583595	2.21076	1.51806	0.730059	2.44939	5.97036	0.27065
VIT_01s0026g01030	26.7186	5.08431	15.428	25.6838	8.65048	10.7921	22.1813	20.8707	8.368	9.076	5.17853	24.9889	12.3942	9.46834	36.6238	16.3619	16.3284	10.1703	9.97252	9.43133	7.96584	18.495	21.0223	10.1953	9.80869	14.1119	4.15954	12.7581	10.5288	15.7718	24.4034	10.8183	6.61425	5.56097	10.8928	7.24364	25.8409	19.857	11.4801	5.76543	11.4801	19.6754	5.73822	18.3542	11.8275	11.5906	8.45681	12.381	17.2511
VIT_01s0026g01040	9.90653	12.0819	14.2546	25.675	14.6638	6.02545	7.56038	7.28775	9.99207	5.71126	14.2442	14.4029	5.35307	13.328	7.97593	15.4857	25.716	15.2094	11.8139	10.0655	15.147	22.0316	7.14891	16.1253	18.6369	29.3758	10.1104	10.4078	14.6125	9.98933	2.64228	5.6894	20.0904	12.2821	9.62789	27.9538	22.641	4.38266	7.08299	12.7137	7.08299	11.6978	13.2516	5.28537	8.76675	7.40925	9.02131	3.8537	15.3595
VIT_01s0026g01050	369.092	149.854	347.506	379.801	266.417	93.6559	256.327	114.122	112.271	141.013	421.727	505.706	69.1952	168.755	118.508	473.501	397.692	638.789	237.278	340.084	167.036	457.069	295.059	274.775	463.899	470.803	51.0693	55.4099	461.91	293.231	93.5944	104.648	240.985	170.317	67.0781	376.428	389.36	242.498	48.1513	194.408	48.1513	434.361	131.153	87.276	52.8155	57.3366	60.3873	55.0385	577.964
VIT_01s0026g01060	20.7011	10.5819	22.6973	11.6495	19.0159	20.3606	22.9718	38.8092	21.9933	11.5003	14.433	18.1606	21.0024	11.8893	20.3648	16.9679	19.3646	16.586	15.4915	23.7206	15.7941	26.2599	17.2819	16.6388	24.0728	18.2044	15.4047	20.5996	20.2805	24.7184	32.6293	23.0086	14.2086	8.71812	17.1782	14.4806	16.6463	14.1408	17.3451	10.5458	17.3451	28.3111	20.1605	30.34	19.224	16.2401	22.7982	21.226	17.0519
VIT_01s0026g01070	4.31505	4.92924	7.69397	5.12109	7.22117	6.28804	5.68879	5.44724	7.33788	4.10905	5.38198	5.06587	6.06371	4.19933	5.43943	6.63533	5.58966	6.60466	5.88	7.54193	5.2403	7.02415	4.44668	5.47212	7.13128	7.12723	5.36188	6.68849	8.12717	5.49697	5.26778	6.82898	4.31398	3.8919	6.09582	4.53398	5.63279	3.52193	6.44716	4.52319	6.44716	6.78514	6.85186	5.29285	4.79957	5.91549	5.47944	5.53806	6.87471
VIT_01s0026g01080	15.5297	12.6988	16.9779	23.383	19.8085	17.2082	15.8284	15.1123	15.8442	8.97766	17.1007	20.9036	16.5212	12.0061	15.2371	23.6727	21.1194	23.6283	16.741	20.4042	13.7581	25.0153	16.9502	15.3371	18.4697	23.8721	14.7697	17.3176	20.659	14.0468	13.7724	17.9672	11.6819	10.4804	15.2054	12.3928	21.7877	11.528	13.5825	12.2677	13.5825	18.8745	18.8443	16.4867	12.2593	12.0483	13.7677	12.2493	26.5662
VIT_01s0026g01090	12.2288	6.76856	13.2112	4.69197	10.4859	13.8787	9.5825	16.7083	12.8918	4.09362	16.5249	16.8693	18.0738	5.6618	8.58683	17.6604	17.6506	9.89583	6.39541	27.6743	4.42521	19.4758	9.83314	18.1766	21.522	7.38369	9.69477	4.54348	16.5959	13.2496	11.8432	11.3208	4.8082	1.29317	9.69049	18.5835	28.2836	7.47094	11.1173	2.79224	11.1173	38.4195	7.55845	21.1653	12.0546	21.9756	18.5697	12.8875	19.7467
VIT_01s0026g01100	4.10204	2.56679	5.97317	4.85098	5.38483	6.20807	2.879	4.79915	5.71361	1.48668	3.88024	3.44577	4.91043	4.50346	6.7868	4.20538	4.50973	6.82236	6.76688	6.84583	3.96922	3.9535	3.95328	3.95853	4.92897	3.91727	6.21572	7.53183	7.02298	3.97594	4.51903	4.60528	3.59831	3.02509	8.21437	3.68727	4.50729	1.89479	8.27199	4.12578	8.27199	6.2797	5.32551	5.18125	5.08471	9.00132	7.89814	3.78501	4.47271
VIT_01s0026g01110	0.997184	1.28006	2.28296	1.44889	2.89429	2.87442	1.10838	1.86916	2.45853	1.58856	2.15654	1.18463	1.90273	2.41571	1.51779	1.72577	1.8267	2.34622	2.21922	2.87578	2.02411	2.01409	1.28202	1.25605	1.80898	2.22028	2.39611	2.13033	3.79473	1.91986	1.83046	2.4053	1.77953	1.53079	2.71504	1.29139	1.58858	0.774831	1.39859	1.38023	1.39859	1.79371	2.56947	2.2276	2.00747	2.99265	2.05022	1.82767	1.30866
VIT_01s0026g01120	5.54041	4.40896	9.2998	5.15114	9.33816	4.59411	3.71824	5.13166	5.02771	3.79244	7.35585	5.03085	3.63889	5.98703	2.98817	4.4594	8.70066	5.24002	6.58428	8.52712	7.59537	8.5058	3.82116	5.33353	8.95792	6.80119	3.51143	3.38309	7.39675	5.12443	5.4976	5.05361	5.03548	4.43157	4.4457	4.569	7.33445	3.45869	2.73862	5.1369	2.73862	4.88338	7.34346	4.54126	3.44616	2.62514	4.18662	3.00297	2.51629
ENSRNA049452952	0	0	0	0	0	0	0	0	0	0	0	0	0	0	0	0	0	0	0	0	0	0	0	0	0	0	0	0	0	0	0	0	0	0	0	0	0	0	0	0	0	0	0	0	0	0	0	0	0
VIT_01s0026g01130	10.0335	13.7197	17.6997	14.4891	17.2592	19.2939	7.335	9.81653	22.0481	8.23881	11.6726	8.94484	15.4305	12.5915	12.0116	9.83563	15.2437	13.0024	14.3265	16.903	14.2163	19.5857	7.67563	12.3446	19.883	13.8208	23.9743	23.2782	17.424	10.5305	12.7686	19.1913	13.1785	9.49481	31.5815	16.5651	15.1262	5.10868	21.619	12.0271	21.619	11.0772	13.4555	16.2114	15.9069	20.0892	13.6168	10.2739	11.7409
VIT_01s0026g01140	15.8555	3.59419	11.6342	6.77948	7.07312	6.07347	14.0495	8.32121	7.99448	4.30043	6.53929	13.6064	10.5938	5.92936	11.2731	13.8938	13.0343	8.39506	8.65866	10.4848	6.89043	18.0506	11.0858	9.48016	12.9455	9.93052	4.59298	7.83799	10.1234	11.543	13.0611	6.76221	5.79886	5.45626	6.19315	6.41325	14.0036	10.0006	6.29115	5.83214	6.29115	10.3782	6.8954	10.9036	4.94617	4.78038	9.0943	10.1042	10.1074
VIT_01s0026g01170	0.114812	0.204696	0.132753	0.0427744	0.137418	0.285301	0.217217	0.200193	0.0765041	0.0721975	0.21042	0.21823	0.0377711	0.135676	0.158866	0.180635	0.195645	0.19575	0.163093	0.200671	0.0971033	0.131261	0.0351444	0	0	0.108015	0.1452	0.383914	0.115994	0.036237	0.196049	0.148359	0.0975659	0.162691	0.286549	0.358895	0.19953	0.143375	0.0460081	0.104549	0.0460081	0.131822	0.211314	0.086453	0.0405496	0.205096	0.146013	0.172484	0.220499
VIT_01s0026g01180	0.14202	0.121538	0.26274	0.253973	0.0679931	0.169398	0.268692	0.099054	0.189268	0.0476303	0.29152	0.296941	0.186888	0.0671313	0.157211	0.26813	0.193607	0.271195	0.107596	0.248225	0.256245	0.303086	0.139113	0.313054	0.137406	0.178149	0.164214	0.337702	0.382619	0.179298	0.194006	0.195752	0.193099	0.134164	0.309343	0.253683	0.361995	0.126117	0.455289	0.227612	0.455289	0.260897	0.278817	0.22814	0.361145	0.487104	0.240821	0.102412	0.218202
VIT_01s0026g01190	4.58607	2.85904	5.17862	9.97241	6.62803	2.35469	3.50509	3.10683	2.41503	0.942191	4.51238	2.87681	2.19816	4.41452	4.48266	3.66341	4.93391	3.59021	5.77159	4.88369	4.72637	4.73771	4.85912	5.05293	5.77898	3.67006	1.61687	2.07628	4.6776	4.26888	3.61298	1.8489	5.14463	3.22298	1.49765	3.36355	3.84721	2.50599	1.70388	3.61378	1.70388	2.34023	4.68309	1.98202	1.58754	1.90975	1.36475	2.16578	2.33315
VIT_01s0026g01200	1.66024	0.394669	0.881631	2.15344	0.88317	0.427841	1.83229	0.643312	0.245842	0.0257782	0.766332	0.672053	0.728254	0.94464	1.24791	0.822322	0.890655	0.419356	1.28111	1.4509	0.693415	1.21854	1.01641	0.677716	1.11549	0.462799	0.266624	0.571152	0.828314	1.2809	1.52248	0.688632	1.30635	0.377578	0.334841	0.988537	0.92615	1.05797	0.344971	0.895904	0.344971	0.423603	0.754496	0.555625	0.304043	0.439378	0.495274	0.591221	0.551105
VIT_01s0026g01210	0	0	0	0	0	0	0	0	0	0	0	0.0384808	0	0	0	0	0	0	0	0	0	0	0	0	0	0	0	0	0	0	0	0	0	0	0	0	0	0	0	0	0	0	0	0	0.0572013	0	0	0	0
VIT_01s0026g01220	0	0	0	0	0	0	0	0	0	0	0	0	0	0	0	0	0	0	0	0	0	0	0	0	0	0	0	0	0	0	0	0	0	0	0	0	0	0	0	0	0	0	0	0	0	0	0	0	0
VIT_01s0026g01230	0	0	0	0	0	0	0	0	0	0	0	0	0	0	0	0	0	0	0	0	0	0	0	0	0	0	0	0	0	0	0	0	0	0	0	0	0	0	0	0	0	0	0	0	0	0	0	0	0
VIT_01s0026g01240	4.9461	2.34191	5.66274	3.9271	3.83341	2.01488	5.21576	3.67594	2.64744	2.07351	2.85321	3.39065	2.21403	3.28177	4.37563	4.40116	3.21247	4.83855	3.6474	4.7476	3.61173	4.38782	4.66616	3.35123	3.67732	5.49238	1.20123	1.53641	5.43392	4.47853	4.88055	1.92089	2.23938	2.02985	1.47178	3.00534	3.00617	4.75901	1.39717	2.99773	1.39717	3.44457	3.25831	1.95378	1.08822	1.96989	1.61553	1.94901	5.26862
VIT_01s0026g01250	6.48697	2.14105	4.66156	6.3915	2.43835	3.09073	5.02074	2.99136	2.28631	0.988902	2.75116	6.0632	4.86786	1.33043	3.95639	5.48259	5.48139	1.97436	5.58478	4.40404	2.05552	3.92271	6.10476	4.47378	1.94511	1.41224	1.47225	1.07561	2.67206	7.98663	5.67577	1.57026	1.82233	2.27905	1.2164	2.20256	5.466	4.19545	1.28901	1.91371	1.28901	4.76019	1.18407	4.95195	1.74198	1.30247	3.86358	4.63918	2.53972
VIT_01s0026g01270	0	0	0	0	0	0	0	0	0	0	0	0	0	0	0	0	0	0	0	0	0	0	0	0	0	0	0	0	0	0	0	0	0	0	0	0	0	0	0	0	0	0	0	0	0	0	0	0	0
VIT_01s0026g01280	2.2523	1.35526	2.76702	1.57334	2.48515	5.45691	2.09731	1.90226	5.39351	2.33102	1.54795	2.1071	3.47328	1.74667	6.49274	2.21473	1.61917	3.07207	2.33292	2.33736	2.26207	2.30676	1.37887	1.55148	2.80903	2.51625	3.02644	3.13806	3.93469	1.55503	3.84594	4.79004	1.07661	1.23008	6.73919	1.57155	1.99789	1.48444	3.94867	1.25622	3.94867	3.12473	2.33178	3.92194	3.48019	3.26904	3.31194	2.74923	2.02762
VIT_01s0026g01290	7.60693	4.1633	8.42744	6.98624	6.0345	10.0815	5.71768	10.5392	12.4952	9.09729	5.01462	10.4239	11.4846	3.58874	11.9129	6.58709	9.44562	7.07795	5.80778	6.80237	5.22006	11.4159	5.27075	4.68871	6.56107	8.72842	10.5045	11.5461	7.78455	6.14185	11.4789	14.8841	4.91085	3.64877	13.8612	4.47663	10.0089	4.45105	11.2952	4.27432	11.2952	13.1799	6.36725	12.5217	10.0801	11.6716	13.0739	8.04392	6.15327
VIT_01s0026g01300	7.64112	3.16819	4.6162	7.72382	3.33212	19.5471	8.83919	23.0322	9.90693	5.23955	3.43048	10.1611	8.45726	2.50241	10.7916	5.17221	8.4787	3.71647	1.68285	3.64941	2.25438	9.18734	7.72407	3.35747	3.18783	3.75226	11.2259	13.7877	5.54548	8.11376	10.6961	20.3344	2.34062	1.04919	14.2057	5.76642	7.46323	6.11482	17.826	1.51029	17.826	10.5188	5.36017	11.7305	16.9245	13.4806	13.1327	10.1446	2.76814
VIT_01s0026g01310	0	0	0	0	0	0	0	0	0	0	0	0	0	0	0	0	0	0	0	0	0	0	0	0	0	0	0	0	0	0	0	0	0	0	0	0	0	0	0	0	0	0	0	0	0	0	0	0	0
VIT_01s0026g01330	0	0	0	0	0	0.148583	0.0707032	0	0	0	0.109586	0	0	0	0	0	0	0	0	0	0	0	0	0	0	0	0	0.111078	0	0	0	0	0	0	0	0	0	0.0414826	0	0	0	0	0	0	0	0	0	0.0898287	0
VIT_01s0026g01340	683.571	793.076	1258.81	697.594	1550.9	1360.47	447.879	716.918	523.023	1428.71	648.352	397.47	368.246	767.984	238.589	523.588	931.702	673.044	1001.24	1099.08	1142.59	1347.5	408.613	1039.2	1242.22	602.053	807.631	1173.66	630.282	472.314	710.484	1024.78	868.85	771.834	1612.12	668.647	578.068	335.146	1475.61	806.337	1475.61	403.157	975.273	768.418	1134.48	500.173	205.369	440.97	654.717
VIT_01s0026g01350	0	0	0	0	0	0	0	0	0	0	0	0	0	0	0	0	0	0	0	0	0	0	0	0	0	0	0	0	0	0	0	0	0	0	0	0	0	0	0	0	0	0	0	0	0	0	0	0	0
VIT_01s0026g01360	0	0.386259	0.501006	0.403573	0.324131	0	0	0	0.721811	0	0	0	0	0.320023	0	0	0	0.369378	0.512923	0	0.305388	0	0	0	0	0	0	0.201233	0	0	0	1.39976	0	0	0.491559	0	0	0	0	0	0	0	0	0	0.382583	0	0	0.325475	0
VIT_01s0026g01370	0	0	0	0	0	0	0	0	0	0	0	0	0	0	0	0	0	0	0	0	0	0	0	0	0	0	0	0	0	0	0	0	0	0	0	0	0	0	0	0	0	0	0	0	0	0	0	0	0
VIT_01s0026g01380	0.0599123	0.0106817	0.00692745	0.111605	0	0.0297757	0.0495907	0.23505	0.0299416	0	0.0549018	0.185053	0.0985504	0	0.207252	0.0824782	0.114855	0.0204296	0	0	0.00844523	0.136992	0.0275091	0.0471658	0	0.0281826	0.0270605	0.0556493	0.0201764	0.0945477	0.217396	0.0645152	0	0	0.0203905	0.0802638	0.0694139	0.0290956	0.384134	0	0.384134	0.447126	0	0.112784	0.1587	0.117728	0.0507961	0.144012	0.0479429
VIT_01s0026g01390	0	0	0	0	0	0	0	0	0	0	0	0	0	0	0	0	0	0	0	0	0	0	0	0	0	0	0	0	0	0	0	0	0	0	0	0	0	0	0	0	0	0	0	0	0	0	0	0	0
VIT_01s0026g01400	2.3795	3.44894	4.03331	6.59371	4.63379	3.70757	2.73762	3.47623	4.66242	2.68527	3.90369	4.68179	3.08048	2.32553	10.0378	4.99836	4.33973	5.29818	3.70293	5.30546	3.2925	3.86251	1.88984	4.19205	5.1644	4.90481	3.53214	6.13598	4.33154	2.80922	2.65752	4.09971	3.03858	2.53949	4.62264	2.77999	3.17413	1.69901	4.84496	2.78288	4.84496	5.49361	4.24538	3.78368	4.28831	4.98133	3.62049	2.89074	5.94498
VIT_01s0026g01410	2.58759	3.10018	4.49987	5.39858	4.08813	1.85184	3.32897	3.78998	3.44844	3.73162	3.03512	3.24614	2.04305	1.71237	3.6282	5.37384	5.11489	4.79998	3.92078	5.06536	2.68453	3.15554	3.16829	3.09635	3.50494	6.10221	5.90912	3.38409	8.92324	2.61343	2.65108	3.56658	3.16642	1.46667	4.22715	4.62209	3.83739	3.10207	2.15678	2.33744	2.15678	5.38733	7.11201	1.55876	3.65557	3.69791	5.96731	1.61715	5.96343
VIT_01s0026g01420	16.9263	0.466065	2.02514	3.65217	0.273771	2.01373	16.5063	23.6453	1.08868	1.20548	0.670736	15.6207	9.71794	0.61783	14.1069	6.94037	3.45229	1.73821	0.557009	2.05604	0.331636	7.52139	11.3227	0.668834	1.81785	2.29538	0.708426	2.35526	2.24487	9.19948	16.8507	2.64605	0.777504	0.216081	1.77936	1.86778	8.32888	20.1851	5.39483	0.547501	5.39483	21.0598	0.801885	10.8263	5.35489	4.99664	12.0791	10.6428	3.59799
VIT_01s0026g01430	7.81999	3.9776	9.01538	14.4171	8.65427	5.00094	6.9487	7.79525	5.15332	4.08584	7.94582	13.7027	4.74803	6.30226	14.7722	10.5618	13.0317	9.62705	7.05169	8.8942	7.01909	13.6078	6.56516	6.8579	8.97065	9.25035	4.36311	6.7188	8.19096	7.64037	5.7929	6.51372	5.59479	5.47265	4.40964	5.98282	14.7394	6.1752	7.60376	5.70725	7.60376	10.7831	7.49627	5.98945	7.81857	6.69708	6.02072	5.63218	9.55218
VIT_01s0026g01440	0.448373	1.62786	2.82784	1.27562	2.78085	9.48067	3.0847	2.84295	9.50633	6.25421	1.25504	1.08468	5.95391	1.87857	5.48975	2.37282	1.18081	3.22463	1.85287	1.92357	1.60879	2.05045	0.74863	1.60446	1.97185	2.65879	7.98282	12.1458	2.8003	1.02921	2.57529	7.51445	1.66264	1.54025	16.3882	1.31058	1.46399	1.0859	9.27775	1.81134	9.27775	1.1232	2.80081	4.5835	6.79498	6.87369	3.49046	3.42923	4.69697
VIT_01s0026g01450	17.106	12.609	25.1046	34.4506	24.4419	10.8081	14.0493	24.9716	19.2626	7.63448	24.627	39.95	17.2754	15.2523	18.3486	20.3066	31.2586	21.4631	22.353	40.3279	19.2901	42.1794	15.9658	26.8638	31.8604	22.2894	17.7285	20.4297	36.6185	29.0738	17.8126	17.9728	20.4338	12.3599	9.02611	18.5545	34.0045	10.3527	16.9334	16.4222	16.9334	44.931	30.101	26.1388	16.8602	21.1614	30.2806	18.9121	24.9577
VIT_01s0026g01460	63.0901	146.855	212.311	529.941	348.176	289.62	44.7383	88.1058	334.795	150.714	315.316	321.594	217.385	141.126	131.32	409.618	315.878	481.404	359.204	503.118	331.153	335.95	179.548	340.257	352.847	522.944	183.542	510.032	735.393	138.877	54.2714	266.584	236.61	132.235	207.962	307.658	291.39	40.6669	224.371	199.994	224.371	439.066	432.131	259.483	221.412	501.261	250.106	96.8686	691.542
VIT_01s0026g01470	5.56627	5.48101	9.34655	6.78427	9.3953	5.95982	5.87289	6.1113	7.82985	6.65038	6.36334	6.4371	5.01238	6.40663	9.86863	7.20043	7.55197	7.77001	7.99159	8.55597	7.54543	9.0075	5.58593	6.04288	8.09217	8.45384	5.90303	6.48585	9.04585	4.74176	5.77045	7.04506	6.03064	5.48638	6.90511	5.07055	6.51615	4.62197	6.65489	6.51328	6.65489	7.28704	9.35925	5.53519	5.55161	7.03714	5.66071	4.22975	9.00581
VIT_01s0026g01480	1.11773	0.391756	0.906882	1.56905	0.557039	1.28163	1.23777	0.904632	0.81851	0.924362	0.632032	1.43932	1.36042	0.604075	1.07682	1.18237	1.00759	0.967806	0.830912	0.640086	0.542034	1.06417	0.976216	0.570605	0.765853	1.48821	0.711263	1.34931	1.0072	0.804289	1.00315	1.59714	0.66132	0.645073	0.761681	0.688231	1.26848	0.793971	0.758227	0.572481	0.758227	0.864313	0.809777	1.03028	0.937733	0.970401	0.77624	0.738156	0.991504
VIT_01s0026g01490	10.0028	9.76019	16.8672	13.407	8.35895	34.649	12.1659	13.3356	15.986	20.1992	8.64619	7.34507	16.8974	15.1265	5.56981	11.2411	18.5887	11.9416	10.5211	5.34696	6.42301	15.4627	10.769	8.42927	12.1704	14.542	14.2539	17.2586	12.1731	12.6538	13.8843	28.8854	12.9642	10.3051	23.2528	20.4201	12.8717	6.75811	12.3236	9.94077	12.3236	10.2293	9.35955	20.6514	21.524	9.46289	12.6615	7.7405	6.85451
VIT_01s0026g01510	12.8936	10.0973	15.0659	17.0575	19.2758	11.6553	11.9783	11.6016	9.80735	5.2931	13.4472	12.9475	8.37149	11.37	10.9739	12.3436	14.385	13.1899	15.8505	18.3687	15.1708	16.1501	12.4063	12.8126	16.2995	11.4894	9.08048	11.705	15.7463	11.7017	10.1567	10.8768	13.3963	8.64115	12.8941	12.1457	14.4734	11.5038	9.51471	10.8638	9.51471	18.975	18.5668	9.65999	9.57157	9.56076	10.1067	9.07846	10.4345
VIT_01s0026g01520	5.68243	6.41907	11.8372	8.56981	8.73282	10.709	7.67606	10.4235	13.2374	9.70032	8.26488	11.1682	8.375	5.29146	9.77086	12.2303	7.86272	10.7269	8.61015	14.3019	7.12565	12.612	6.37322	8.76803	9.45627	13.8854	10.6605	12.3634	12.6454	6.02613	9.58667	11.866	6.33547	5.45398	9.53051	6.57736	10.0861	5.02089	11.2215	6.40809	11.2215	14.3013	10.2913	10.4518	7.86719	10.3296	11.9289	7.92217	17.2575
VIT_01s0026g01530	27.7634	33.0529	53.4508	32.9647	37.0121	22.8846	34.1636	25.0577	34.8942	54.1893	39.2723	40.1865	29.3069	23.0283	37.4794	54.3343	37.5661	57.5723	39.0466	45.7638	39.5383	50.5793	26.5319	36.3686	46.043	54.9291	26.0992	40.9252	42.0612	27.5467	23.2542	36.4266	26.5981	26.7962	30.9331	22.5786	35.3046	34.3258	33.1655	31.9001	33.1655	50.9105	43.2057	30.1405	26.5733	35.5906	30.3646	26.3143	83.0389
VIT_01s0026g01540	16.3377	9.49637	19.0447	12.975	12.4438	14.9667	26.5011	15.8066	16.0397	13.5265	11.1136	17.9121	17.523	9.01785	16.7247	19.661	12.742	15.2986	12.7075	14.8596	12.8793	20.1423	15.4892	13.7086	14.7416	19.7873	10.9555	21.5784	16.7647	13.061	16.2664	20.6483	10.3583	10.8376	17.8954	11.527	16.8519	15.776	16.9934	10.8945	16.9934	22.1885	13.0711	16.0431	14.109	14.2724	14.6334	14.7729	28.3278
VIT_01s0026g01550	7.3022	30.9417	61.8048	98.6184	135.979	9.25423	2.87818	3.39535	13.1781	6.22453	103.317	57.4853	3.2431	26.2111	46.4788	72.7136	77.356	114.996	81.1394	158.739	72.4983	119.289	15.2368	78.7564	101.706	107.59	12.7969	38.1409	113.489	9.60301	0.987126	9.17375	39.3521	31.3008	10.4379	25.761	77.8344	2.63433	16.094	58.6484	16.094	99.9566	91.2042	6.59824	15.4741	24.48	18.4443	2.41345	173.937
VIT_01s0026g01560	1.93394	2.5132	3.85611	2.94608	3.0863	8.37266	3.7402	3.8967	8.07566	7.63908	2.83553	2.69571	5.37263	2.03145	8.24606	4.73308	2.7829	4.74811	3.33735	3.00461	2.90782	3.99621	2.31533	2.84199	3.74223	4.09712	4.72079	7.02566	4.3419	1.79048	5.72403	7.10834	2.11821	1.50217	9.75104	3.07067	2.04148	1.71738	5.64875	2.66118	5.64875	4.01328	4.00768	5.69556	6.98213	6.51025	4.29959	4.75194	7.04318
VIT_01s0026g01570	3.60741	5.36306	6.60317	2.1333	3.72372	1.93513	3.43055	4.29325	4.37512	2.70455	5.79288	7.18335	4.01871	3.06752	17.9944	6.84674	5.13894	6.6907	3.75971	5.40437	4.36934	5.70267	2.89791	5.6498	7.89454	6.72781	2.35868	6.86456	5.68216	3.735	3.42216	3.74891	3.40615	3.01117	2.63304	6.40965	4.90927	2.77548	4.46677	2.96167	4.46677	10.256	4.63712	3.41103	3.4245	3.95515	5.84191	2.70687	7.86897
VIT_01s0026g01580	0.144829	0	0.133969	0.287774	0.173345	0.191943	0.365343	0.252533	0.128675	0.121431	0.141565	0.412929	0.0635283	0.285246	0.178134	0.303816	0.329062	0.131695	0.0914369	0.253135	0.163321	0.294363	0	0.152022	0.23354	0.363346	0.0348879	0.215238	0.390187	0	0	0.24953	0.0820495	0	0.0438142	0.258701	0.0559326	0.026794	0	0.140675	0	0.221715	0	0.145408	0.0682016	0	0.204653	0.116042	0.0618106
VIT_01s0026g01590	8.9624	29.0844	31.0345	30.5212	40.3566	25.8932	8.87934	14.849	37.751	11.0144	34.1361	24.6939	10.3105	25.284	32.0612	14.7679	22.2714	29.5335	28.5384	43.3851	30.2572	26.235	9.01949	27.3263	34.7984	26.1249	35.5219	34.9741	43.7361	10.6385	8.34756	29.3062	25.5326	16.269	22.3457	28.8483	20.5477	5.7114	31.6836	26.0836	31.6836	36.035	46.0421	13.1443	31.3304	46.4633	22.7961	9.04109	21.8497
VIT_01s0026g01610	1.46507	1.25379	2.2888	1.59416	1.8259	1.9879	1.06473	1.9788	2.05166	0.857917	1.77983	1.63549	1.86673	1.40154	1.51023	1.99037	1.62475	1.808	1.78826	2.50378	1.80423	1.9568	1.52051	1.72091	2.31746	2.06531	1.67722	1.8248	2.66272	1.65586	1.78693	1.97129	1.47819	1.04132	1.90795	1.63666	1.68126	0.885413	1.76687	1.5552	1.76687	2.66293	2.25421	2.14802	1.5901	2.39948	2.58288	1.12356	1.78648
VIT_01s0026g01620	4.14221	4.2356	4.81998	4.40478	5.10727	8.59315	4.50255	6.88387	8.67339	3.92096	4.08954	5.34782	5.71564	3.68966	7.75735	4.11543	4.56382	5.02525	3.91617	7.28835	4.09992	5.57387	3.21129	3.34288	4.02779	5.05671	5.91169	6.09925	6.17799	3.7491	6.16081	9.21677	2.84195	2.38586	6.61192	3.58178	4.42131	3.08842	7.80733	3.43709	7.80733	6.67048	6.42768	6.77105	7.34175	8.60674	6.90622	5.41196	3.87323
VIT_01s0026g01630	9.3447	26.3362	34.7244	26.3921	37.7625	32.7489	6.71337	14.6422	39.5432	15.3469	30.9334	16.114	15.0648	27.0569	21.6542	23.0384	27.3606	34.0767	31.1408	30.8135	33.9492	30.888	12.4444	29.0978	33.477	42.6783	38.9408	46.7098	36.401	15.2233	11.2409	33.6943	31.3821	26.3923	39.0387	26.0131	26.025	6.63899	32.3508	26.3528	32.3508	21.2863	41.2148	20.3761	26.5392	33.891	21.9579	10.9415	30.5279
VIT_01s0026g01640	6.69517	20.7471	27.7308	36.5839	25.0896	75.8771	12.1108	42.7009	85.7734	64.3551	15.7033	17.5266	42.7539	17.9429	42.2033	11.8973	21.5785	12.2847	20.0025	34.5138	20.021	25.135	6.34344	17.381	19.7607	13.3224	63.972	59.3524	33.5924	13.2574	44.2666	84.2144	12.1071	10.9272	63.8376	11.0872	16.5066	7.07239	71.4968	16.7732	71.4968	34.5156	35.892	57.3964	57.3842	72.4579	53.9853	40.0415	10.9958
VIT_01s0026g01650	41.7828	49.3389	72.0449	62.8688	81.3801	86.0228	65.1843	42.1402	47.1494	90.7207	64.6927	48.7272	47.9004	55.711	37.1304	87.8285	54.1976	83.9478	94.6108	65.5549	62.4476	65.4109	52.0452	56.2069	65.043	88.2786	46.0154	73.209	66.6295	39.7774	38.3253	62.3486	72.1702	58.2224	59.6615	45.0316	48.4092	36.993	50.128	59.2494	50.128	43.5764	67.1131	36.5672	51.5141	34.9635	28.5169	39.5292	109.063
VIT_01s0026g01660	1.3354	6.88486	8.98116	12.5521	6.39334	35.2177	3.10597	14.6652	29.9034	10.8936	4.86795	5.79847	14.9854	5.89245	21.2243	3.97071	4.96873	5.58133	4.55969	7.06637	5.35357	5.5093	1.92011	4.40772	5.58592	4.91779	33.1439	33.8067	8.82107	4.64015	10.1253	30.0265	5.58036	3.04966	38.2827	4.85827	4.5493	1.38034	31.99	4.16353	31.99	11.8721	12.3568	19.7544	34.6159	32.1455	31.1306	9.2543	4.3372
VIT_01s0026g01670	0	0	0	0.686587	0	0	0	0	0	0.105352	0	0.517473	0	0	5.02276	0	0	0	0	0	0	0	0	0	0	0	0	0	0	0.0528776	0	0	0	0	0	0	0	0	0	0	0	0	0	0	0	0	0	0	0
VIT_01s0026g01680	0	0	0	0.0608695	0	0	0	0	0	0	0	0.31055	0	0	2.33608	0	0	0	0	0	0	0	0	0	0	0	0	0	0	0	0	0	0	0	0	0	0	0	0	0	0	0	0	0	0	0	0	0	0
VIT_01s0026g01690	0	0	0	0.200755	0	0	0	0	0	0	0	0.213382	0	0	0	0	0	0	0	0	0	0	0	0	0	0	0.0324511	0.0333675	0	0	0	0	0	0	0	0	0	0	0	0	0	0	0	0	0	0	0	0	0
VIT_01s0026g01700	6.84737	8.58284	11.1852	10.2325	11.0845	10.426	6.87662	7.38364	11.5837	6.15065	10.3316	8.35985	7.61912	7.66581	6.15902	10.1911	10.4158	11.9074	9.12509	11.3712	9.82852	10.568	6.3577	8.99675	10.059	13.6156	11.0208	10.5885	13.1139	7.63294	7.66802	10.5965	8.67988	6.72841	10.8839	9.50369	10.4715	4.51624	9.4403	8.07308	9.4403	10.2792	13.1497	8.36965	8.193	9.09432	8.5273	6.74208	12.3916
VIT_01s0026g01710	12.6802	11.3342	21.7135	19.8337	13.4114	18.2068	11.3893	9.27063	14.2473	11.063	12.2044	15.0284	12.6388	13.3225	13.6484	12.9162	15.2559	17.0147	13.9465	13.5894	14.325	14.9021	12.5999	13.1239	18.3913	14.1848	15.5178	19.4734	16.6959	13.2514	10.1525	17.06	16.9842	10.8338	24.4172	18.9533	16.1881	8.83991	17.0995	11.3864	17.0995	17.0312	11.392	12.4553	14.9738	17.6637	11.0319	9.52312	13.4243
VIT_01s0026g01720	9.98571	8.15218	14.5362	11.8179	12.92	17.1885	22.6933	5.13333	11.9293	11.5413	9.00234	9.86833	14.4842	10.9698	6.63034	11.4127	9.94304	11.4858	12.7846	9.66533	12.8758	12.2098	10.3919	11.6091	12.7021	13.6405	15.3144	19.8462	10.7003	6.86425	4.95912	13.3204	13.4104	12.1268	20.6048	11.1333	12.1071	10.0393	11.606	10.4818	11.606	6.4964	10.8695	4.80643	7.30648	7.48587	4.16006	7.87341	14.8227
VIT_01s0026g01730	0.160429	0.624055	0.377741	10.3673	0.366576	0.463891	0.206946	0.356024	0.408165	0.623639	0.384904	2.53652	0.326265	0.32746	3.33652	0.206513	0.323084	0.21882	0.16574	0.2804	0.361824	0.244551	0.0714296	0.114816	0.141106	0.622017	0.737781	2.02658	0.235753	0.460314	0.224134	1.0805	0.173512	0.316886	0.330909	0.130257	0.118282	0.250931	0.584435	0.13812	0.584435	0.178615	1.57478	0.263569	0.329662	0.437693	0.383323	0.280454	0.0746926
VIT_01s0026g01740	0.182204	0.194909	0.547759	0.712762	0.190819	0.905535	0.215449	0.357416	0.333879	0.591977	0.233753	0.389618	0.29971	0.107658	0.92443	0.322498	0.0776214	0.279587	0.17255	0.199038	0.231152	0.312464	0.139434	0.21516	0.330535	0.228556	0.181051	0.490796	0.429521	0.23003	0.311126	1.0595	0.193544	0.236672	0.53743	0.244097	0.131938	0.126407	0.474591	0.132734	0.474591	0.244065	0.279459	0.342998	0.386109	0.325484	0.328271	0.355848	0.408249
VIT_01s0026g01750	0.298564	0.182504	0.473443	0.508493	0.255249	1.35664	0.766599	0.669336	0.795783	0.464897	0.437751	0.364821	0.729651	0.352819	1.33774	0.335525	0.0726811	0.523584	0.242352	0.298192	0.240489	0.390102	0.208895	0	0.412663	0.428019	0.523996	0.760648	0.344729	0.0538473	0.80114	1.24926	0.217471	0.080585	1.6258	0.380936	0.592994	0.307741	1.09387	0.124286	1.09387	0.457063	0.209338	0.685158	0.783325	0.914305	0.506269	0.512615	0.327656
VIT_01s0026g01760	0	0	0	0	0	0	0	0	0	0	0	0	0	0	0.0276599	0	0	0	0	0	0	0	0	0	0	0	0	0	0	0	0	0	0	0	0	0	0	0	0	0	0	0	0	0	0.01059	0	0	0	0
VIT_01s0026g01770	73.4024	90.2647	106.004	81.8723	133.174	74.9266	57.3054	70.3788	98.9786	51.6211	101.236	66.6763	52.2923	56.433	79.2689	89.2756	85.6349	95.6689	97.3184	123.896	88.4883	92.8464	58.5144	102.867	111.857	104.831	83.3306	88.5721	141.163	63.9702	59.7065	76.179	84.8203	59.4569	82.6816	83.3805	74.9105	39.6606	82.9718	85.2912	82.9718	118.267	138.186	70.821	77.0992	84.0927	74.1506	46.9041	100.557
VIT_01s0026g01780	2.17043	1.34271	3.38643	3.54621	1.84661	3.43097	1.60789	2.87257	1.70762	1.86363	1.95536	3.82724	3.88846	1.63779	2.2675	3.00334	3.87676	2.38972	1.38679	2.19384	1.15005	3.90644	2.24127	2.71739	2.71977	2.42735	1.64409	4.08056	2.32487	2.77314	3.43823	3.4241	1.59996	1.28456	4.08202	1.96182	4.54453	1.01594	3.05983	1.44779	3.05983	3.763	1.98933	3.07174	4.1745	2.91489	2.92654	2.76568	1.94188
VIT_01s0026g01790	10.4594	2.34432	5.06791	4.70087	3.19926	7.55805	12.0302	9.81365	4.88977	3.41042	3.11579	6.56386	10.2465	3.06061	6.00353	6.00774	4.8095	3.05708	3.20741	3.07589	2.52748	5.97267	8.19224	3.00613	4.01574	5.01902	4.31927	5.90932	5.12143	8.00676	12.247	7.20834	2.62417	2.21143	6.25311	4.00354	7.27094	7.42688	6.38685	2.38264	6.38685	7.01482	3.36125	8.96772	6.61419	6.78571	5.85566	8.69975	3.42233
VIT_01s0026g01800	0	0	0	0	0	0	0	0	0	0	0	0	0	0	0	0	0	0	0	0	0	0	0	0	0	0	0	0	0	0	0	0	0	0	0	0	0	0	0	0	0	0	0	0	0	0	0	0	0
VIT_01s0026g01810	0.355401	0.253455	0.493125	0	0.425377	0	0	0.30985	0	0.297984	0	0	0.233841	0	0	0.279579	0.302811	0	0	0	0.200389	0	0.870318	0	0	0.222906	0.256838	0.26409	0.239373	0.224344	0	0.306165	0	0.503611	0	0	0.205882	0.0986261	0.284837	0	0.284837	0	0	0	0	0	0	0.21357	0.455037
VIT_01s0026g01820	0	0	0.153455	0.041204	0.264745	0.0549654	0	0.0482109	0.147391	0.162276	0.040539	0.0262773	0.181922	0.163368	0	0	0.0471157	0.0377127	0.0523684	0.0483258	0.249436	0.0421474	0.203125	0.0870672	0.133755	0.034683	0.119888	0.082182	0.186226	0	0.0472128	0.142913	0.23496	0.365676	0.225842	0	0.0320341	0.046037	0.177276	0.120853	0.177276	0	0.101778	0.194318	0.0390609	0.0790267	0.187537	0.099691	0
VIT_01s0026g01840	0	0	0	0	0	0	0	0	0	0	0	0	0	0	0	0	0	0	0	0	0	0	0	0	0	0	0	0	0	0	0	0	0	0	0	0	0	0	0	0	0	0	0	0	0	0	0	0	0
VIT_01s0026g01850	0	0	0	0	0	0	0	0	0	0	0	0	0	0	0	0	0	0	0	0	0	0	0	0	0	0	0	0	0	0	0	0	0	0	0	0	0	0	0	0	0	0	0	0	0	0	0	0	0
VIT_01s0026g01860	22.546	21.8268	29.5774	23.233	28.8617	26.1197	25.5056	15.9022	26.5742	28.5128	23.3761	23.6519	21.2419	19.9106	16.5407	28.8362	24.3086	26.957	25.8057	26.5926	25.8729	30.8339	19.0888	25.5201	27.7744	30.9408	24.6076	25.0891	29.3298	18.4277	17.1566	26.3279	21.9554	20.9025	26.8753	23.7456	24.7657	15.9573	21.733	22.2319	21.733	24.1707	26.4179	17.3595	17.3452	18.9031	19.2091	17.4366	29.715
VIT_01s0026g01870	0.0794741	1.2469	0.771902	1.6581	0.47561	2.36986	0.11277	0.415728	0.476613	0.399808	1.04872	0.679776	0.209165	0.469582	1.09969	1.0003	1.15114	0.650402	0.526842	0.763985	0.0896213	1.39319	0.243274	0.563093	0.480577	0.897226	0.315885	0.826775	0.695867	0.301004	0.407121	2.60163	0.607826	0.150155	0.504898	0.425882	1.51929	0.198491	0.891725	0.347377	0.891725	0.608324	1.41398	0.558542	0.842066	0.113576	0.50536	0.429824	0.203509
VIT_01s0026g01880	3.37103	8.80294	9.83566	8.52271	10.7192	16.6036	4.90232	8.86078	12.4271	10.6588	9.27041	6.86977	9.6666	6.57992	10.0252	11.3726	12.3462	9.47049	8.38605	9.99581	8.24592	13.4986	3.1008	6.41675	8.47833	10.8134	10.5809	13.1852	9.64677	4.82755	8.13321	17.1352	6.38493	4.56294	11.4615	5.54219	13.4269	3.34168	12.3123	6.38987	12.3123	10.7577	15.4134	13.1339	13.8606	10.8574	9.11463	9.31239	7.4297
VIT_01s0026g01890	9.54131	4.4542	6.79356	6.85217	4.4703	8.11118	18.0515	11.2736	11.3353	4.57886	3.75044	6.50263	19.1846	3.96857	10.1623	6.88849	8.18292	3.70301	5.67707	5.2114	4.26488	9.20986	7.53216	5.06524	4.5929	6.96853	7.84785	8.93237	5.58079	7.70689	20.6066	8.11133	3.84068	4.44745	7.32061	4.42898	8.50904	6.30589	7.11866	4.37851	7.11866	7.18315	6.81642	18.0245	6.1854	5.71881	7.88993	15.8052	3.65682
VIT_01s0026g01900	5.31608	0	0.61468	0	0.397674	1.32102	4.08593	2.89671	0.442792	0	0	1.89461	1.7489	0.392633	3.06496	1.04548	1.69854	0.453186	0	0	0	2.02591	2.84773	0	0.803653	2.08389	0.960443	0.740673	0	5.87252	7.37551	1.1449	0	0	0.603089	1.18698	1.92474	2.9505	0.532573	0	0.532573	0.50864	0	2.33508	1.40816	0.474824	1.6902	1.19797	0.425402
VIT_01s0026g01910	3.33879	0.265383	0.841428	0.508344	0.618604	0.71922	3.21706	2.73964	0.661236	0.173337	1.00028	0.982393	1.34665	0.513041	1.71638	0.780628	1.26824	0.733154	0.626504	0.776877	0.291416	1.48116	2.29084	0.878866	0.400041	0.777987	0.366036	0.614485	0.751914	2.92321	3.00063	0.85486	0.386501	0.263655	0.647316	0.830888	1.32935	1.84734	0.679326	0.286151	0.679326	2.02552	0.722955	1.53596	1.02222	1.25565	1.40224	2.03743	0.410277
VIT_01s0026g01920	0.0667314	0	0	0.0497229	0.0399352	0.0663295	0.0631257	0.0581785	0	0	0	0	0.0439069	0	0.246231	0.0524947	0	0	0.126391	0	0	0	0.0817071	0.157603	0.0807044	0	0.0241124	0.0247933	0	0.0421236	0.170922	0	0.0567076	0	0	0	0	0.092592	0	0.0243066	0	0	0	0.033499	0.188547	0.0476828	0.0282888	0.0802015	0.0427197
VIT_01s0026g01930	154.25	189.026	306.847	172.439	261.056	223.862	105.104	132.822	313.352	172.887	207.667	146.406	167.681	198.604	113.205	206.147	257.391	242.749	247.98	212.041	251.152	327.904	149.034	213.236	299.494	268.827	324.432	302.726	249.448	185.891	127.166	211.263	238.002	198.387	410.438	271.416	258.269	105.555	228.636	208.186	228.636	181.585	200.689	185.618	216.216	209.709	184.839	125.355	250.808
VIT_01s0026g01940	0	0	0	0	0	0	0	0	0	0	0	0	0	0	0	0	0	0	0	0	0	0	0	0	0	0	0	0	0	0	0	0	0	0	0	0	0	0	0	0	0	0	0	0	0	0	0	0	0
VIT_01s0026g01950	71.2508	1.7786	12.927	8.77898	5.14662	22.7381	64.5535	57.8824	12.2633	4.79505	6.05241	26.277	43.5137	5.89441	13.2485	27.1962	37.443	12.4339	4.31648	5.11061	4.50957	30.2829	50.1226	12.322	11.6488	14.0241	5.00303	8.05195	11.1213	51.3008	49.2681	26.4485	12.2777	2.1123	9.67829	15.9762	47.9261	26.6816	14.4742	2.506	14.4742	31.6629	5.64547	44.251	18.6494	17.0219	14.4005	40	8.6436
VIT_01s0026g01960	7.52359	7.28171	11.7038	8.1852	12.1831	11.5002	5.65179	13.4218	13.1757	5.77139	9.38563	7.87883	10.0045	8.88145	6.69242	9.99677	11.8644	9.46428	9.74442	14.1444	8.12772	18.1668	7.09286	8.37423	13.6293	11.7176	9.72619	8.89094	14.6272	9.06937	12.4152	13.5889	6.95759	5.76356	9.35289	8.30057	13.4963	3.77216	9.50073	7.55346	9.50073	12.9332	12.4509	18.1938	11.2429	10.5712	14.0575	7.40858	7.53829
VIT_01s0026g01970	3.70357	6.87761	10.8457	8.27882	11.0051	8.3284	3.94572	7.1611	10.2623	7.00984	8.81726	5.84601	5.76633	5.9799	7.88148	8.52397	8.27938	9.65298	8.16063	13.5873	7.78431	10.6064	4.1643	8.58812	9.93378	9.23397	8.01613	9.31197	12.3242	5.79832	7.16938	8.98706	6.37241	4.77173	9.21847	6.15701	7.31794	3.38348	8.52265	7.15241	8.52265	11.985	10.9784	9.26831	8.1979	9.81256	7.73351	4.94695	12.1481
VIT_01s0026g01990	0	0	0	0	0	0	0	0	0	0	0	0	0	0	0	0	0	0	0	0	0	0	0	0	0	0	0	0	0	0	0	0	0	0	0	0	0	0	0	0	0	0	0	0	0	0	0	0	0
VIT_01s0026g02010	0	0	0	0	0	0	0	0	0	0	0	0	0	0	0	0.0927759	0	0	0	0	0	0	0	0	0	0	0	0	0	0	0	0	0	0	0	0	0	0	0	0	0	0	0	0	0	0	0	0	0
VIT_01s0026g02020	0	0	0	0	0	0	0	0	0	0	0	0	0	0	0	0	0	0	0	0	0	0	0	0	0	0	0	0	0	0	0	0	0	0	0	0	0	0	0	0	0	0	0	0	0	0	0	0	0
VIT_01s0026g02030	22.5933	2.1913	6.77131	4.57906	4.00219	5.5694	21.7145	18.4369	3.13142	4.24329	2.38508	9.70548	8.68153	2.66991	3.16794	5.26087	8.47005	4.93067	3.08106	2.36935	1.52868	6.06152	12.3933	2.84585	7.65078	2.494	3.06958	4.23073	3.53042	13.0068	6.17273	6.85109	6.14387	1.87823	6.39757	6.45719	9.10941	11.8875	3.76636	2.10676	3.76636	7.47091	1.33067	3.53865	4.72391	2.58304	5.13369	6.51694	3.23987
VIT_01s0026g02040	15.2003	2.50639	6.74577	4.05905	5.3633	7.33604	16.3738	13.0223	5.85469	2.87306	2.83413	7.3483	6.70605	2.90723	3.40414	7.32651	6.43809	5.87229	3.16189	3.68565	2.6752	8.97365	11.4036	3.59684	7.65078	2.2043	4.7622	7.44295	2.72221	11.0925	6.90146	8.62874	5.22655	2.07506	8.53237	5.1792	8.75457	8.92402	5.35177	2.04824	5.35177	8.33944	1.83275	4.58713	4.59269	4.01807	6.48096	5.27993	2.58739
VIT_01s0026g02070	2.79372	0.336058	0.622703	0.568484	0.201432	1.36056	3.94822	2.71932	1.04667	0.780791	0.394807	2.28189	2.6133	0.676189	1.55248	1.76522	1.12802	0.505012	0.255006	0.451032	0.341611	0.974868	2.52773	0.529963	0.379934	0.774068	0.916223	1.57572	0.695229	1.98306	3.0845	1.23717	0.343239	0.487558	0.926625	0.901857	1.59889	2.3663	1.27688	0.286071	1.27688	1.76913	0.495603	1.98256	1.18879	0.994113	1.91202	3.1284	0.344764
VIT_01s0026g02080	10.5256	14.1378	23.0357	32.651	19.7045	17.4613	10.1657	13.861	19.2262	7.91996	16.6556	16.2758	11.6554	15.8306	32.4556	18.4515	17.0999	19.3429	19.6104	23.8001	17.901	22.9265	10.7848	14.3319	20.6521	22.467	16.6847	18.1221	20.1276	10.9033	13.1551	17.3316	14.3446	12.4002	20.0629	12.7972	15.6344	7.97975	20.3323	13.2622	20.3323	18.1791	18.9059	19.5095	16.0483	20.6521	13.4796	10.7335	18.7225
VIT_01s0026g02090	0.120269	0.0857701	0.2225	0.627303	0.0719744	0	0	0.104854	0.240421	0.0504193	0.352674	0.171452	0.0791326	0.213186	0.9985	0.0946103	0.204944	0.246065	0.227793	0.105104	0.135625	0.0916666	0.368148	0.0946814	0	0.0754322	0.0434573	0.223422	0.0810047	0.151837	0.102683	0.103607	0	0.0568078	0.218305	0	0.0696712	0.100126	0.0963896	0.175229	0.0963896	0	0	0.241499	0.254861	0.257813	0.254922	0.0722728	0.153986
VIT_01s0026g02100	40.87	216.225	344.321	149.289	515.161	180.007	66.9554	74.6569	237.934	184.648	259.066	37.5765	95.1631	237.369	72.568	111.359	172.104	182.186	593.274	444.534	437.087	181.593	86.9148	401.258	371.39	224.084	279.736	227.657	347.022	92.7205	110.716	178.422	335.47	298.809	228.783	131.737	69.0693	48.4367	126.424	333.85	126.424	55.5103	315.97	120.734	104.479	137.454	53.844	97.9933	118.033
VIT_01s0026g02110	7.78686	7.12755	13.2579	8.93645	9.38577	14.4538	20.81	7.62187	15.5588	21.1336	8.599	7.66144	13.2531	8.87744	12.2792	15.7762	6.38195	11.7895	13.4796	9.63644	10.032	8.22026	10.5429	9.33795	8.92591	16.8353	10.2149	19.7254	12.6346	6.76645	6.75142	12.7539	8.88514	11.0705	13.2571	6.2582	6.655	10.0578	9.20715	10.9693	9.20715	8.12087	10.9426	8.09364	8.34753	8.13031	7.96153	9.18708	17.6758
VIT_01s0026g02120	1.75223	0.513085	1.43299	1.15863	0.840283	1.47639	2.62354	1.84127	1.39183	0.909705	0.833684	1.28481	1.48885	0.79535	2.26936	1.7618	1.04803	1.16334	1.19784	1.02424	0.850577	1.14978	1.89682	0.840455	1.10869	1.17905	1.23274	2.09965	1.21144	1.18666	2.17964	1.43951	0.897361	0.783802	1.94308	0.93276	1.30412	1.56504	1.64613	0.841127	1.64613	1.5544	0.904144	1.46797	1.04099	1.23547	1.06748	2.04317	1.41888
VIT_01s0026g02130	0.705255	1.32026	1.6717	0.656875	2.16304	4.7318	1.50108	1.4603	3.34834	3.8066	1.80957	0.879718	3.01621	1.30221	1.78909	2.01113	1.50224	2.04414	1.41926	2.08011	1.39178	2.15013	0.863526	1.38803	2.13232	2.54342	3.21727	5.01131	2.0188	0.834723	1.43007	3.1137	1.49829	0.707882	5.44058	0.787352	1.37886	0.464818	3.74463	0.674325	3.74463	1.82192	1.62254	1.9472	2.30403	2.26772	1.42012	1.27142	3.04753
VIT_01s0026g02140	0.510355	0.343741	0.485198	0.443656	0.30542	0.901834	0.616885	0.939326	0.434536	0.487336	0.353354	0.538925	0.820834	0.335055	0.444633	0.423779	0.797199	0.541419	0.402762	0.37167	0.271772	0.497034	0.43395	0.312493	0.61722	0.373442	0.338084	0.726864	0.496513	0.715905	0.774635	0.830454	0.240941	0.107139	0.578979	0.379843	0.656993	0.550771	0.545367	0.309824	0.545367	0.824694	0.43487	0.62626	0.520718	0.465971	0.312506	0.681526	0.326716
VIT_01s0026g02170	0.712051	0.23651	0.586474	0.50876	0.373589	1.41553	0.710485	1.02047	0.558965	0.547946	0.286028	0.750882	0.821488	0.391907	0.593861	0.460389	0.897563	0.798261	0.369492	0.511454	0.340985	0.788048	0.621042	0.291799	0.306711	0.46495	0.260814	0.608838	0.420461	0.701921	0.966036	0.756253	0.364714	0.156647	0.885255	0.243927	0.666762	0.579263	0.578492	0.220279	0.578492	0.866075	0.371022	0.705104	0.785458	0.836375	0.521007	0.668214	0.711855
VIT_01s0026g02180	0.0342027	0	0	0	0	0	0.0161773	0	0	0	0	0	0	0	0	0	0	0	0	0	0	0	0.0104696	0.013463	0	0	0	0	0	0	0.0146008	0	0	0	0	0	0	0	0	0	0	0	0	0	0	0	0	0	0
VIT_01s0026g02190	12.8505	1.73704	5.94343	7.13444	3.41793	6.26132	15.1753	9.22638	3.19008	2.60558	3.69437	13.7295	7.62623	3.07684	5.50097	7.66429	9.51772	4.46784	5.09055	3.08279	1.94164	6.5296	9.10125	4.09951	4.06308	6.11069	2.70102	4.89928	3.50734	7.42252	10.3261	5.78835	5.13892	4.20523	2.51549	3.60066	9.92565	15.8959	2.42331	3.60997	2.42331	11.7649	3.81311	7.88446	3.08504	3.18079	3.13325	16.7567	2.0432
VIT_01s0026g02200	50.9044	11.8238	26.1196	17.1795	25.8127	24.0758	61.7546	43.025	20.4555	10.9688	19.561	36.3147	31.6184	14.0821	18.6398	19.0542	32.8876	18.1089	17.5411	23.2051	16.5785	37.8111	36.715	18.4567	22.0876	15.6792	19.7508	17.3248	22.3337	35.1582	40.8071	23.0978	14.3093	8.8101	18.8089	21.7487	24.5364	29.978	24.7068	12.4083	24.7068	33.3128	23.9988	32.6414	23.8799	22.398	21.0303	27.3986	17.5791
VIT_01s0026g02210	2.23573	4.52907	5.18517	4.10436	5.64272	8.11609	3.55552	2.57066	9.8022	5.56926	4.5607	2.58671	5.77752	4.42249	3.55688	3.33908	4.00305	5.06035	5.1244	5.94642	4.27505	3.28458	2.12253	5.15268	4.27133	4.22705	7.87943	7.58428	6.39433	2.4135	3.31969	7.45277	4.13021	3.67313	8.95441	2.98071	3.1534	1.47464	7.27119	3.84752	7.27119	2.95139	5.48653	3.3182	4.00532	6.15861	3.81855	4.1863	5.47611
ENSRNA049452758	0	0	0	0	0	0	0	0	0	0	0	0	0	0	0	0	0	0	0	0	0	0	0	0	0	0	0	0	0	0	0	0	0	0	0	0	0	0	0	0	0	0	0	0	0	0	0	0	0
VIT_01s0026g02230	11.3931	7.75698	16.4385	11.5556	13.6997	14.7573	9.77609	13.0592	13.7197	10.5843	12.3586	12.6513	10.8831	10.039	12.1088	12.0124	15.1527	17.2364	12.3057	15.9813	10.5647	19.001	9.52675	9.12544	12.9305	16.2832	11.1022	10.8454	17.807	10.4243	11.885	14.6594	8.7484	5.43767	15.2518	8.79273	13.1539	7.55713	11.4323	7.94308	11.4323	15.8816	14.5153	12.8336	13.1417	14.6366	12.6886	8.19026	13.3842
VIT_01s0026g02240	0	0	0	0	0	0	0	0	0	0	0	0	0	0	0	0	0	0	0	0	0	0	0	0	0	0	0	0	0	0	0	0	0	0	0	0	0	0	0	0	0	0	0	0	0	0	0	0	0
VIT_01s0026g02250	1.88307	1.43947	2.06064	1.17385	2.0918	2.32437	1.94432	2.1675	2.31272	1.43438	1.82258	1.43873	2.33223	1.52714	1.49866	2.05256	1.4681	2.82026	2.00475	1.6779	1.84592	1.9887	1.68781	1.82157	1.96479	2.05334	2.79283	2.81683	2.15529	1.49167	2.05958	1.71762	1.7571	1.40685	4.03239	1.56091	1.9393	1.09295	2.84083	1.64078	2.84083	1.75226	1.8424	2.08831	1.68658	2.74386	1.93046	1.49399	2.50554
VIT_01s0026g02260	4.73662	2.06216	3.49317	3.74642	2.94438	3.15303	4.77667	3.85674	2.84706	0.913691	3.24301	4.51185	4.38728	2.24405	1.25409	5.02471	2.46372	4.66518	3.10623	4.4694	3.05396	2.9605	4.55777	2.75208	3.62757	3.91143	3.1657	3.87244	4.75268	3.39179	4.36646	3.08588	2.84234	2.0997	3.24124	2.71748	4.67526	3.98225	3.57999	2.52309	3.57999	4.90568	3.38917	3.14148	2.65224	3.26889	3.64999	3.20297	4.7936
VIT_01s0026g02270	1.90917	3.07443	4.61441	4.31358	4.57015	7.10098	2.97119	1.82556	8.04336	5.06039	5.41783	4.79949	5.83511	3.12945	3.18144	2.90683	3.98795	2.52005	2.21628	6.67378	4.72257	5.44502	3.24251	5.52714	2.68135	4.94422	9.03482	11.6239	4.97762	3.42107	2.62906	9.23144	4.60551	2.32718	3.35363	7.48058	1.78383	1.36725	6.91018	3.05082	6.91018	6.59965	5.81867	4.0191	5.82932	12.9378	8.66774	3.84892	2.75981
VIT_01s0026g02280	3.72115	4.10532	8.29424	4.69022	7.20124	8.18179	4.95357	4.48718	6.99058	2.56364	5.87662	3.72399	6.01772	5.52055	5.87273	5.2056	4.35469	6.50648	7.3197	7.30318	6.2489	5.13932	4.43547	5.44952	6.1378	6.89483	6.33088	7.49576	8.03227	4.06396	4.86893	7.23005	5.95864	4.59107	8.41453	4.82101	4.24896	3.34427	6.43894	5.36286	6.43894	5.24363	7.37145	5.04138	4.71229	5.792	5.36721	4.75248	6.42903
VIT_01s0026g02290	0.493373	0.469134	0.735272	0.612704	0.787353	2.39752	1.68536	0.525724	1.78989	2.57392	0.643003	0.442843	1.4067	0.421077	0.303415	1.0781	0.607196	1.00942	0.519146	0.622792	0.83455	0.376039	0.973263	0.431563	0.662979	0.756414	1.90158	2.26079	0.812293	0.41525	0.468036	1.65286	0.372678	0.54376	2.68662	0.636486	0.349322	0.699784	1.27411	0.479223	1.27411	0.125882	0.605375	0.853093	0.851893	1.01844	0.488019	0.988271	0.947534
VIT_01s0026g02300	0	0	0	0	0	0	0	0	0	0	0	0	0	0	0	0	0	0	0	0	0	0	0	0	0	0	0	0	0	0	0	0	0	0	0	0	0	0	0	0	0	0	0	0	0	0	0	0	0
VIT_01s0026g02310	6.70495	11.7245	16.4164	16.2017	14.9167	19.0147	7.47144	10.9316	16.7353	7.41623	16.4956	10.4584	11.8889	10.2288	11.1122	17.6412	12.4584	20.6675	16.6814	21.3525	10.9144	19.3444	7.67626	12.7936	16.2178	25.5408	13.6604	17.2551	20.6409	7.81925	9.47625	18.1114	10.8161	10.3957	14.8005	10.3528	14.0444	4.08926	14.0566	11.5627	14.0566	15.9476	17.0119	13.8058	13.1916	13.9941	11.7709	6.73808	22.6742
VIT_01s0026g02330	20.4927	6.79123	14.5085	4.17391	12.2917	9.65106	23.7571	20.0232	8.58504	7.20157	12.7303	22.6701	9.27566	14.3976	10.0764	26.4395	11.7728	13.0525	5.92375	7.91414	5.84311	14.8009	24.2915	6.90884	11.5168	11.067	3.64333	2.91372	13.1422	13.7904	13.1521	9.57081	11.0279	5.46817	4.91443	17.1769	16.7118	19.1721	5.16288	7.34535	5.16288	24.2256	9.90901	8.52979	6.92443	5.47029	15.2374	9.53754	9.20416
VIT_01s0026g02340	23.7562	1.82451	4.31813	7.30332	2.6843	8.48753	28.2086	28.2429	5.5349	3.55186	3.04468	15.7885	20.0249	2.57175	18.3897	12.206	8.63424	6.32195	3.02064	3.19397	1.87339	7.82507	15.6829	2.74646	2.89315	5.79322	5.27043	10.4188	4.99038	12.5211	28.4524	8.15742	2.51289	1.58507	6.6189	4.03574	10.3359	17.6015	10.5982	1.46437	10.5982	17.0395	3.2003	19.0643	10.0449	10.8497	19.6626	19.1475	7.35946
VIT_01s0026g02350	13.9547	10.1105	19.5633	14.006	11.2997	15.3978	11.7573	10.6604	12.9206	9.64804	8.80864	13.4033	13.4972	12.609	4.88717	13.5865	16.7378	10.8393	11.1984	9.3524	13.048	18.2678	9.78218	11.2277	14.788	15.9895	16.088	15.1723	12.4748	10.5679	9.08271	16.7954	14.857	10.8005	20.2523	14.6683	18.8195	8.55072	14.1478	10.7602	14.1478	10.9329	10.401	12.0531	11.8854	12.1442	11.9032	7.88275	12.6303
VIT_01s0026g02360	0	0	0	0	0	0	0	0	0	0	0	0	0	0	0	0	0	0	0	0	0	0.0726592	0	0	0	0	0	0	0	0	0	0	0.0810109	0	0	0	0	0	0	0	0	0	0	0	0	0	0	0	0
VIT_01s0026g02370	0	0.116878	0.1516	0	0	0	0	0	0	0	0	0	0.323501	0	0	0.644624	0	0.447081	0	0.143225	0	0.124914	0	0	0	0	0.177657	0.243565	0	0	0	0	0	0	0.0743706	0.146374	0.0949406	0	0	0	0	0.250894	0	0	0	0	0	0.0984858	0
VIT_01s0026g02390	0	0.120758	0.0783157	0	0	0	0	0	0	0	0	0.0804637	0.111413	0	0	1.19884	0	0.23096	0	0	0	0.129059	0	0	0	0	0.0611846	0.0629123	0.228097	0.106887	0	0	0	0	0.076839	0	0	0	0	0	0	0.129611	0	0	0	0	0	0	0
VIT_01s0026g02400	0.394989	2.81687	1.53455	0.117726	3.49842	0.314088	0.373646	0	0.210558	0.331176	0	0.37539	5.09382	2.98731	0.291492	28.9592	0.807697	4.84877	0.299248	0.414221	0.178168	0.963369	0	5.34841	0.573235	0.396377	2.39775	8.62911	1.80905	2.3936	0	0.408321	0.402788	0	0.286784	1.26999	0.183052	0.0438448	0.253251	0.345294	0.253251	0.604677	11.7287	0.158627	0.223205	0.903162	0.468842	1.23427	1.61831
VIT_01s0026g02410	31.3609	18.7145	29.6759	26.6036	27.9139	33.0273	90.3102	23.7485	24.8499	40.3944	23.8711	32.1231	42.1928	18.7156	27.4464	40.7633	21.0046	34.5076	28.8767	27.132	22.9029	23.1561	42.8338	27.7003	24.406	35.4676	22.0092	36.7611	28.877	26.9472	25.2449	25.1217	23.1167	21.1939	30.9612	20.6974	18.9059	47.9195	28.4075	23.425	28.4075	25.49	28.0495	22.8215	18.7191	23.0823	16.8277	31.5833	48.7182
VIT_01s0026g02420	5.30961	8.41138	18.596	17.7278	15.8391	13.6977	3.96833	7.80937	16.8259	5.70919	15.1835	8.1663	2.8535	12.2855	7.8143	11.6697	24.9334	24.0484	20.0747	15.1247	13.5062	24.4049	5.23568	12.2847	12.6467	31.1409	12.6243	17.4684	22.8767	9.64557	4.8793	14.595	13.295	9.01712	16.7372	7.89152	14.5339	3.47555	8.05602	10.2901	8.05602	10.7654	16.7599	7.58931	9.96323	12.048	8.33331	3.53168	14.9715
VIT_01s0026g02430	1.47854	2.281	5.28459	2.95283	3.45504	4.63885	2.15982	2.27993	4.91937	1.93119	2.96416	2.98242	2.62068	3.20919	5.32574	3.00666	2.60521	3.85502	4.30537	4.55315	3.6182	3.28109	1.89656	2.96141	4.18448	3.86074	3.86694	5.02996	4.80985	2.20948	2.64492	4.55762	2.56418	2.35642	6.02476	2.58714	2.84339	1.49608	4.77216	2.90891	4.77216	3.46447	4.24544	3.48391	3.65181	4.67154	3.82892	2.53856	4.50725
VIT_01s0026g02450	0	0	0	0	0	0	0	0	0	0	0	0	0	0	0	0	0	0	0	0	0	0	0	0	0	0	0	0	0	0	0	0	0	0	0	0	0	0	0	0	0	0	0	0	0	0	0	0	0
VIT_01s0026g02460	20.5247	42.475	100.286	27.772	63.7507	144.81	22.0362	53.3529	153.21	191.092	41.6319	30.157	75.8905	65.6954	42.7454	47.7443	33.9023	69.73	58.7885	42.3659	40.4687	42.9957	25.5933	35.3891	47.9697	72.8155	74.7999	99.6957	74.2086	37.9937	54.9359	176.704	54.5721	38.6596	125.879	41.6105	22.2479	21.5949	85.2753	43.9847	85.2753	33.7339	52.8402	67.3827	93.4805	119.756	74.3574	50.2434	46.27
VIT_01s0026g02470	238.076	611.119	73.6131	215.558	151.397	330.644	144.199	223.136	229.471	595.652	404.371	257.088	224.419	367.904	190.411	265.415	258.823	249.233	204.195	256.613	259.253	146.603	239.071	375.925	220.608	268.632	334.817	223.951	153.977	180.323	193.578	272.815	301.887	461.926	245.309	260.525	323.954	295.304	299.086	387.393	299.086	258.033	187.233	246.145	372.127	297.634	297.277	301.942	268.168
VIT_01s0026g02480	382.011	1680.87	2158.55	1178.15	2226.5	2444.39	425.487	913.75	3291.3	3174.66	1423.01	765.203	1458.99	1789.58	1239.99	862.457	1097.91	1214.43	1811.64	1889.32	2035.3	1222.12	444.392	1520.3	1728.55	1308.04	2723.35	2940.95	1723.52	784.462	843.062	2453.38	1622.04	1593.47	2800.56	1264.53	964.726	328.039	2966.84	1877.07	2966.84	1165.78	2134.62	1786.97	2535.19	2808.02	2201.66	1242.58	998.118
VIT_01s0026g02490	5.92555	4.47185	7.33018	8.05179	5.52564	6.23277	4.99589	9.57141	8.78936	3.44119	5.81679	7.51675	5.83486	3.8489	14.0304	6.7127	9.6652	5.72264	4.70835	7.55479	4.50243	11.0047	4.25506	5.72726	6.45459	7.68753	6.02371	8.65549	8.71332	5.91811	8.42899	8.07652	3.56967	3.26856	5.73699	5.3557	8.01147	4.69944	8.05874	4.11713	8.05874	14.2593	7.74383	9.69806	8.38555	10.0125	10.4049	6.3412	6.20972
VIT_01s0026g02500	3.1523	7.07321	7.112	1.08849	8.23612	1.52845	1.67282	0.201094	4.25226	1.77277	8.68012	0.474959	0.202352	2.49858	0.141849	2.96364	6.55084	1.94009	7.28117	10.0115	3.42474	8.32129	1.50624	5.32646	6.78788	3.61668	5.05622	2.39954	7.35343	3.59146	0.262574	2.51689	5.29225	3.74056	2.6516	3.29608	3.78585	1.30151	0.98592	4.36881	0.98592	0.647361	8.91508	0.115789	0.380165	1.04383	0.09778	0.924052	0.639862
VIT_01s0026g02510	1.14989	1.76625	6.17739	1.97724	4.1818	11.5175	4.72754	4.01002	8.07476	7.41627	2.85315	2.31176	8.03143	3.71069	4.56932	3.40952	2.26092	3.31779	2.93181	2.62819	3.54099	3.70793	1.6787	2.4372	3.74409	2.10814	9.26871	9.46471	3.39581	1.89839	4.75771	9.60103	4.05897	1.83831	15.5737	2.21198	1.99837	1.54641	7.5144	2.22307	7.5144	3.04672	4.06997	6.66046	8.43479	5.68833	4.8746	6.21898	4.24689
VIT_01s0026g02520	6.05346	2.48911	6.10398	16.2543	3.9164	2.2767	5.36525	3.61349	1.52626	1.05168	7.83605	16.7928	6.67415	1.6756	6.43937	13.1277	6.96987	9.81882	2.6856	5.71911	3.99742	9.39393	8.88099	6.3541	4.61685	8.96161	1.53704	15.845	5.58318	11.4291	5.49426	2.44298	2.78063	2.06075	1.33636	7.20867	10.2359	4.66127	11.6263	2.66182	11.6263	11.5212	3.81421	5.3111	5.62423	7.17017	2.63554	4.65362	8.65826
VIT_01s0026g02530	5.53807	0.619259	1.96344	1.53846	0.92383	2.20572	6.85429	5.6526	1.91585	1.09208	0.919497	4.37384	5.99268	1.15155	5.03751	2.58054	2.43327	1.22387	1.16954	1.56829	0.903047	2.41201	5.04433	1.10895	1.0735	1.54914	1.17835	2.37306	1.68957	4.5434	5.74975	3.35787	0.967475	0.966135	1.89139	2.24044	3.12993	4.78726	2.73733	0.773149	2.73733	5.3025	0.911563	5.00806	3.25765	2.55082	4.05735	5.22968	1.08707
VIT_01s0026g02540	31.92	87.0665	168.862	118.562	179.597	72.4658	32.7495	60.7022	149.723	80.8554	107.175	42.6173	76.0141	98.233	104.971	67.9717	144.611	87.7335	187.034	213.049	178.238	142.739	41.6811	183.874	145.551	87.4595	147.117	85.1305	156.404	83.1535	95.5079	103.844	104.24	89.0051	109.664	83.8893	71.8416	28.1529	77.7517	119.499	77.7517	73.2244	171.219	95.4649	170.296	98.262	86.749	63.2819	95.0723
VIT_01s0026g02550	11.2347	14.7876	28.6038	14.5891	17.857	17.9894	10.1151	8.75549	22.4586	7.96586	14.7509	9.83616	12.5974	11.27	6.33153	12.7879	18.5598	16.7281	23.6053	20.9938	14.4209	14.2623	10.9252	20.1064	21.8444	15.9054	21.159	16.4013	24.477	13.1347	13.6015	19.6678	18.1427	14.5378	21.6221	18.3258	11.5725	8.90203	12.1599	14.6319	12.1599	12.443	16.0014	12.4402	12.5034	14.2228	13.6141	9.03064	13.575
VIT_01s0026g02560	0	0	0	0.0375178	0	0	0	0.131694	0	0	0	0.0239265	0.0331294	0	0	0	0	0.0343388	0.0476834	0	0	0	0	0	0	0	0.0909684	0	0	0	0.042989	0.0867515	0	0	0.0228487	0	0	0.0279456	0	0	0	0	0.0308908	0	0	0.107935	0.12807	0	0
VIT_01s0026g02570	0.441276	0.251758	0.489823	0.0657608	0.422529	0.526342	0.25046	0.538606	0.470466	0.147994	0.194099	0.419381	0.638757	0.573613	0.488477	0.555413	0.751958	0.782454	0.417895	0.462763	0.497618	0.538132	0.216122	0.208436	0.106735	0.941008	0.287007	0.163951	0.356656	0.278552	0.376754	0.456172	0.149997	0.375179	0.120147	0.630584	0.306755	0.318388	0.141465	0.160733	0.141465	0.472877	0.541452	0.664559	0.498724	0.378375	0.523785	0.21214	0.282494
VIT_01s0026g02580	23.455	13.5864	38.7652	26.7145	31.5965	15.7486	17.2067	14.8149	24.0815	9.31109	29.4065	37.3491	7.68477	16.2061	27.2885	28.5802	31.8932	34.2117	23.8894	27.8599	20.9978	37.0673	18.8723	22.6101	37.9181	29.692	11.4846	9.03454	39.2039	23.4172	14.7534	22.2674	18.7521	10.1065	11.8599	24.2828	28.5335	16.6442	12.5064	15.9185	12.5064	50.086	20.8211	12.4712	14.37	18.7093	19.3382	5.12013	35.3012
VIT_01s0026g02590	1.23557	0.480629	0.311706	3.34782	0.806645	0.893187	1.59383	2.54614	0.449081	0.0941781	0.494069	0.320255	2.21717	0.132737	3.31572	0.530167	1.33985	0.459623	0	0	0	1.02734	1.51286	0.35371	0.815069	0.1409	0.730564	0.667728	0.302617	0.850849	2.68523	0.193527	0	0.212223	0	0	0.260277	1.37152	0.90023	0.245483	0.90023	1.20369	0.137824	0.451095	0.793424	0.321046	1.23804	2.69996	0.431445
VIT_01s0026g02600	1.06909	0.864078	0.922989	0.15932	1.23693	0.637588	1.34843	1.61558	3.18195	0.5677	0.417996	0.406416	0.234474	0.926466	0	0.168201	0.182178	0.340247	0.944944	0.249143	1.32615	0.325935	1.65808	0.448873	0.603374	0.178807	1.2104	0.238324	0.336029	0.989781	0.243404	0.368391	0.847931	0.504973	0.291081	0.509242	0.0825756	0.514242	0.228486	0.700937	0.228486	0.436436	1.04943	0.25045	0	0.101855	0.271924	0.513955	0.0456268
VIT_01s0026g02620	62.611	0.220863	4.44038	14.0766	0.123559	9.23504	136.62	34.2008	2.75155	37.6083	0.15136	69.806	37.5619	2.25687	10.6657	20.1399	1.2314	0.915247	0.586581	0.27065	0.116414	0.708142	59.2819	0.0812703	0.624248	12.3668	0.447622	71.1105	1.25155	37.0138	46.9779	15.9188	3.33361	11.2639	0.421611	2.76601	1.91368	67.8096	0.330946	6.6932	0.330946	2.84467	0.316671	8.34349	2.33345	0.29506	0.875254	52.4822	2.04871
VIT_01s0026g02630	6.37836	5.61278	11.9554	11.0061	9.04052	11.271	6.96876	5.98361	10.0662	9.13208	5.76973	7.728	8.95794	9.76342	5.50535	10.534	7.40494	7.55517	9.99668	6.55202	7.90781	10.7748	7.69559	7.84036	9.20259	9.66199	7.81719	11.6412	7.76298	7.29911	5.82788	9.12573	10.0164	7.38214	13.084	7.79545	8.34066	5.25835	8.28076	7.18724	8.28076	7.96574	7.23134	8.16397	7.82526	7.78264	5.61339	6.56754	9.57537
VIT_01s0026g02640	4.18766	3.5326	7.86785	5.14791	5.38273	9.26426	5.36406	5.31303	10.9445	7.50041	5.25595	4.07279	7.16172	5.08344	7.48549	6.02451	3.58188	7.93435	6.54276	5.49658	4.83259	3.62643	3.85057	5.18241	4.96599	7.64441	8.90226	12.4349	6.23367	4.31999	5.20303	8.6468	6.59108	4.21769	14.7291	5.55923	4.45534	2.97535	11.1787	4.84309	11.1787	5.98672	6.13798	6.39657	7.41231	9.08164	6.83845	5.09171	8.88743
VIT_01s0026g02650	24.2649	26.4697	43.5325	33.7243	31.9776	45.1381	47.8694	25.3912	32.9629	34.3564	31.3158	39.0871	30.0585	29.6225	45.6052	44.8923	25.614	43.1929	31.394	35.7435	32.2792	32.9043	32.5276	23.2853	30.9385	52.4449	26.8776	37.4112	45.6956	25.7609	21.9706	44.1017	25.1351	24.467	36.1311	24.1457	31.9013	30.0264	31.9065	28.66	31.9065	34.5048	45.0965	24.909	32.2483	27.0622	28.3117	23.5232	48.1421
VIT_01s0026g02660	2.10772	0.866509	2.17904	3.34425	1.54331	2.14432	2.65063	2.05376	1.3549	2.19341	1.58152	2.71013	2.46362	1.37723	2.51617	3.25759	2.91559	2.21534	1.90211	1.32188	1.21638	2.28685	2.58073	2.10829	1.85931	2.17734	1.7651	2.58883	2.30479	1.87832	1.4608	2.15751	1.89648	1.00727	2.28423	1.9489	2.51381	1.78913	1.84822	1.26449	1.84822	2.52438	1.65821	1.68047	1.5764	1.80728	3.553	1.87753	2.76211
ENSRNA049995844	0	0	0	0	0	0	0	0	0	0	0	0	0	0	0	0	0	0	0	0	0	0	0	0	0	0	0	0	0	0	0	0	0	0	0	0	0	0	0	0	0	0	0	0	0	0	0	0	0
VIT_01s0026g02670	0.282417	0.402813	0.783717	0.841738	0	0	0.534314	0	0	0	1.24223	0.536808	0	0	2.08417	0.44433	0	0	0	0	0	0.430506	0.691592	0	0	0.354262	0	0.209857	0.760866	0.356546	0	0	0	0.266794	0	0.504468	0.654412	0.783725	0	0.411476	0	1.29703	0	0	0.398979	0.403601	0	0.339424	0
VIT_01s0026g02680	79.7385	73.1468	108.343	106.133	85.5382	100.964	61.2673	60.5763	140.66	106.041	66.8241	108.249	90.1268	101.071	88.054	77.1722	131.086	84.504	68.7768	53.9258	91.8783	132.52	62.9956	86.477	84.0305	90.9964	127.503	138.172	79.2223	85.5263	40.5368	107.455	108.53	90.0179	155.547	139.035	168.573	47.1481	131.26	84.783	131.26	65.72	66.58	73.9116	109.143	95.1585	84.7874	74.6591	73.9221
VIT_01s0026g02690	9.63983	4.5115	6.26973	7.18283	8.11255	11.3784	11.1137	11.8186	8.43076	6.18813	5.74187	5.43965	7.33371	4.44984	12.2271	7.82021	10.7801	8.01233	3.13811	6.31826	5.43532	5.74007	7.5614	7.82609	7.65078	6.42395	16.3275	16.4528	5.47823	10.0784	9.0019	9.60191	5.37588	4.98015	14.6269	6.72623	6.10784	5.93541	14.7274	5.48634	14.7274	9.68451	9.24078	8.61978	14.0441	14.6372	9.96089	7.78413	5.78547
VIT_01s0026g02700	0	0.0983756	0.0319001	0.822282	0	0.0685569	0	0	0	0.0578294	0.15169	0.45885	0	0	1.71787	0	0	0.141114	0	0.0602756	0	0	0	0.108597	0	0	0	0.0768776	0	0	0	0	0	0	0.0312986	0.123202	0	0	0.110556	0	0.110556	0.158382	0.0846299	0	0	0.147852	0.0292388	0	0.30908
VIT_01s0026g02710	0.200363	1.80994	1.48271	12.0431	2.15832	7.30241	0.063179	4.07594	2.13617	2.18391	11.0654	9.01329	0.175776	0.394623	42.7572	0.525391	0.455239	2.91509	1.01198	3.85219	0.527206	3.4615	0.163552	1.57736	5.81563	0.92156	4.58522	45.8567	3.14885	0	0.114044	3.56718	0.227022	0.567839	9.27403	0.835098	2.94043	0.0370681	41.0018	0.243271	41.0018	34.8651	9.58809	1.27404	16.3231	57.9358	6.34204	0.401346	13.1688
VIT_01s0026g02720	4.33251	3.63397	7.55402	4.58977	5.64771	8.909	3.91147	5.72017	8.07128	4.41517	3.14271	5.12309	4.461	4.69228	9.04778	2.76483	6.12386	5.74769	5.78157	5.28212	4.9714	7.7676	2.10703	4.41365	5.0963	6.12498	4.55255	6.21738	8.6498	4.22992	4.97875	8.98894	4.34572	3.35182	8.14833	3.82875	4.52646	2.79946	5.0391	3.54158	5.0391	5.08727	5.83087	5.79671	5.41626	8.25978	6.63511	3.27405	3.04022
VIT_01s0026g02730	1.83714	1.8036	3.46497	2.2163	2.73192	6.16598	2.67829	3.97993	5.78698	1.8004	2.3088	2.19193	3.5583	1.88905	4.26979	2.40241	2.16837	3.56888	2.25948	3.1832	2.55601	2.52164	1.72359	2.09117	2.7316	2.96293	4.67263	6.01016	4.01744	1.73701	3.61235	5.67281	2.16268	1.37489	6.90753	1.71893	2.05479	1.386	6.33571	2.06255	6.33571	3.90819	4.00096	4.47148	4.79754	7.20579	5.46848	3.03	2.89186
VIT_01s0026g02740	0.245643	3.51823	2.82135	1.44902	3.50361	42.0572	0.706794	7.08512	43.6351	25.6332	1.21554	0.593365	16.4588	1.86265	3.75776	0.756845	0.802296	1.25644	1.12437	3.13061	2.63157	1.29497	0.375962	0.80576	1.68345	1.00143	43.5514	51.2459	2.19219	0.478102	6.64132	42.4989	1.5134	1.03458	41.2994	0.713019	0.818226	0.26699	39.1282	1.58817	39.1282	1.08114	6.00304	16.1128	23.3087	20.7118	18.7353	11.231	1.23183
VIT_01s0026g02750	1.29544	1.49388	5.55804	2.46448	3.03502	6.73953	2.42481	2.4991	5.9506	5.061	2.78842	3.24816	3.77211	2.93141	6.40724	1.69121	2.72414	3.90982	4.17633	3.46854	3.97845	2.94106	1.75489	2.51703	3.40005	3.2154	5.49753	5.8371	4.1955	2.4706	3.15333	7.26567	2.38907	1.69245	7.60452	2.31397	2.10762	1.92749	6.71536	2.71066	6.71536	4.30385	4.02452	4.09555	5.60712	5.47512	5.32804	3.71012	2.32911
VIT_01s0026g02770	0	0	0	0	0	0	0	0	0	0	0	0	0	0	0	0	0	0	0	0	0	0	0	0	0	0	0	0	0	0	0	0	0	0	0	0	0	0	0	0	0	0	0	0	0	0	0	0	0
VIT_01s0113g00030	0	0.275092	1.07044	0.287423	0.46169	0	0	0.672601	0	0.161711	0.848353	0	0	0.227919	0	0	0.657321	0.789207	0.730603	2.02261	0.434991	0.294004	0.472307	0.303673	0.466511	1.20967	0.557526	0	0.519615	0.48699	0	0.332301	0.327798	0.182201	0.875215	1.03354	0.223458	0.428182	0.927456	0.843024	0.927456	0	0	0	0.544947	0.27563	0.163523	0.927207	0.740823
VIT_01s0113g00180	0	0.141161	0	0	0	0	0.046811	0.17257	0.131895	0	0	0.0940589	0.0651185	0.0584773	0.182593	0	0	0	0	0.0864905	0.055803	0	0.06059	0	0	0	0.0357612	0	0	0.0624737	0	0	0	0	0.0898218	0	0	0.0823941	0	0	0	0.075755	0	0	0	0	0.0419552	0.178421	0
[truncated: 29,596 more rows]
[truncated: 45 more columns]
