# Supplementary material for: Global transcriptome and gene co-expression network analyses reveal regulatory and non-additive effects of drought and heat stress in grapevine
Source: Front Plant Sci. 2023 Feb 2;14:1096225. doi: 10.3389/fpls.2023.1096225 (PMC9932518; doi:10.3389/fpls.2023.1096225)
Supplement: Supplementary file 19 [file Table_4.xlsx]

## Sheet: Data_of_all_grapevine_s_genes_t
Supplemental Table S4. Data of all identified WGCNA modules and their module correlations/p-values.
	Gene.stable.ID	geneSymbol	moduleColor	GS.LeafTemperature	p.GS.LeafTemperature	MM.darkmagenta	p.MM.darkmagenta	MM.darkorange2	p.MM.darkorange2	MM.darkred	p.MM.darkred	MM.darkorange	p.MM.darkorange	MM.bisque4	p.MM.bisque4	MM.brown	p.MM.brown	MM.plum1	p.MM.plum1	MM.plum2	p.MM.plum2	MM.darkslateblue	p.MM.darkslateblue	MM.darkgrey	p.MM.darkgrey	MM.lightpink4	p.MM.lightpink4	MM.orange	p.MM.orange	MM.mediumpurple3	p.MM.mediumpurple3	MM.grey	p.MM.grey	MM.lightcyan1	p.MM.lightcyan1	MM.maroon	p.MM.maroon	MM.darkturquoise	p.MM.darkturquoise	MM.darkgreen	p.MM.darkgreen	MM.tan	p.MM.tan	MM.ivory	p.MM.ivory	MM.sienna3	p.MM.sienna3	MM.palevioletred3	p.MM.palevioletred3
VIT_18s0001g02690	VIT_18s0001g02690	100262547	bisque4	0.61293	6.57e-11	0.715919	7.3e-16	0.826147	2.14e-24	-0.298076	0.00370859	-0.301446	0.00332094	0.695135	1.07e-14	0.172926	0.097399	0.232341	0.025021	-0.0183178	0.861649	-0.236474	0.0224833	-0.153609	0.141548	-0.0434962	0.678885	-0.135004	0.196968	0.163848	0.116566	-0.104384	0.319372	-0.0939077	0.370602	-0.0832804	0.427402	0.0672057	0.522129	-0.321398	0.00168187	0.313555	0.00220977	-0.0275382	0.793301	-0.103112	0.325335	-0.0850643	0.417534
VIT_12s0028g02540	VIT_12s0028g02540	100267784	bisque4	0.573368	1.89e-09	0.47011	1.99e-06	0.341643	0.000803529	-0.142406	0.173294	-0.0620517	0.5546	0.622503	2.71e-11	0.239098	0.0209891	0.152263	0.145111	0.343141	0.000759273	-0.393936	9.35e-05	0.0316359	0.763388	0.00539594	0.95906	0.376041	0.000203465	0.038308	0.715435	-0.127821	0.222085	0.49252	5.31e-07	0.0445605	0.671475	0.0307217	0.770033	0.229098	0.0271799	0.179938	0.0843636	0.0541517	0.606179	0.163716	0.116866	-0.132341	0.206029
VIT_18s0001g07770	VIT_18s0001g07770	100259159	bisque4	0.520261	9.04e-08	0.419585	2.83e-05	0.577494	1.36e-09	0.0635244	0.545224	-0.0838051	0.424486	0.413544	3.79e-05	0.218972	0.0349621	0.113976	0.276672	0.520454	8.93e-08	-0.351911	0.000541877	0.16277	0.119024	0.353319	0.000512848	-0.192807	0.0640796	-0.138287	0.186194	-0.155981	0.135427	0.0283309	0.78749	-0.1439	0.168782	0.120661	0.249285	-0.237637	0.0218105	0.119839	0.252548	0.0070298	0.94668	0.478811	1.2e-06	0.00454712	0.965496
VIT_17s0000g05990	VIT_17s0000g05990	100255224	bisque4	0.506348	2.24e-07	0.503582	2.67e-07	0.313042	0.00224901	0.0422806	0.687386	-0.147901	0.157126	0.646489	2.57e-12	0.593649	3.58e-10	0.103946	0.321418	0.242969	0.0189405	-0.308862	0.00259284	0.392753	9.86e-05	-0.0659814	0.529754	0.29064	0.00471031	0.23724	0.0220379	-0.122955	0.240332	0.269548	0.00897982	-0.0797833	0.447129	-0.000980956	0.992554	-0.00272189	0.979342	0.162471	0.119712	0.11687	0.264577	0.239237	0.0209124	-0.135335	0.195862
VIT_10s0071g01040	VIT_10s0071g01040	100261013	bisque4	0.49418	4.8e-07	0.672879	1.5e-13	0.54621	1.49e-08	0.12832	0.220271	-0.157735	0.131034	0.769751	1.96e-19	0.574329	1.75e-09	0.21097	0.0423659	0.279463	0.00667022	-0.281236	0.00631796	0.393521	9.53e-05	0.0981008	0.349524	-0.150064	0.151078	0.227982	0.0279581	-0.102715	0.327213	-0.136366	0.192447	-0.188892	0.0697809	0.0972781	0.353599	-0.367543	0.000289812	0.27467	0.00771134	0.0910517	0.385394	0.158603	0.128899	-0.0392904	0.708462
VIT_04s0008g00510	VIT_04s0008g00510	100250894	bisque4	0.492043	5.47e-07	0.535971	3.09e-08	0.51048	1.72e-07	-0.187294	0.0722229	-0.0448015	0.669801	0.753572	2.89e-18	0.166223	0.111292	0.214224	0.0392111	0.215806	0.0377504	-0.311046	0.00240773	-0.0510991	0.626659	-0.171843	0.0995452	0.282719	0.00603586	0.130446	0.212657	-0.0845873	0.42016	0.30639	0.00281786	-0.017989	0.864108	0.0843289	0.421586	0.143288	0.170621	0.296009	0.00396596	-0.00249462	0.981066	0.0572042	0.586	-0.10381	0.322053
VIT_17s0000g06660	VIT_17s0000g06660	100852985	bisque4	0.489354	6.44e-07	0.476716	1.36e-06	0.417052	3.2e-05	-0.291667	0.00455896	-0.0288156	0.783942	0.659107	6.84e-13	0.0175362	0.867497	0.237648	0.021804	0.11707	0.263754	-0.33551	0.00101036	-0.211889	0.0414536	-0.116927	0.26434	0.402112	6.46e-05	0.136171	0.193088	-0.0511738	0.626154	0.502149	2.92e-07	0.00311911	0.976328	0.118618	0.25745	0.27944	0.00667499	0.343444	0.000750599	-0.0714214	0.496304	0.0479139	0.648334	-0.144046	0.168348
VIT_16s0022g02040	VIT_16s0022g02040	100246439	bisque4	0.475263	1.48e-06	0.61692	4.56e-11	0.389174	0.000115515	0.0933281	0.373576	-0.141583	0.17582	0.743944	1.3e-17	0.604815	1.36e-10	0.200125	0.0544371	0.460699	3.37e-06	-0.343187	0.000757952	0.428778	1.8e-05	0.0198633	0.850107	0.100746	0.336621	0.288135	0.00509843	-0.107555	0.304808	0.0620229	0.554784	-0.0787313	0.453162	0.083855	0.424209	-0.18059	0.0832255	0.318561	0.00185801	0.0207381	0.843587	0.190948	0.0667372	-0.030479	0.771801
VIT_09s0070g00380	VIT_09s0070g00380	100263614	bisque4	0.472439	1.74e-06	0.513885	1.38e-07	0.496648	4.12e-07	-0.127713	0.222478	0.116396	0.266532	0.6945	1.16e-14	0.0524896	0.617293	0.290452	0.00473855	0.243678	0.0185844	-0.372248	0.000238551	-0.0606355	0.563689	-0.172614	0.0980143	0.284952	0.00563237	0.12962	0.215593	-0.0562949	0.591978	0.317463	0.00193046	0.0130808	0.900962	0.140403	0.179484	0.23541	0.0231149	0.376624	0.000198513	-0.103824	0.321988	0.111021	0.289395	-0.0908963	0.386209
VIT_07s0005g01980	VIT_07s0005g01980	100250305	bisque4	0.472304	1.76e-06	0.613582	6.19e-11	0.740381	2.24e-17	-0.100521	0.337704	-0.13693	0.190594	0.794085	2.19e-21	0.145592	0.163776	0.219306	0.034679	-0.0204526	0.845713	-0.213243	0.0401405	-0.0426146	0.685047	-0.0307605	0.769751	-0.224987	0.0301409	0.132974	0.203847	-0.0913687	0.383735	-0.159464	0.126809	-0.0945395	0.367377	0.077701	0.459114	-0.33426	0.00105806	0.288013	0.00511805	-0.0369438	0.725157	-0.094456	0.367803	-0.0611567	0.560336
VIT_18s0001g10080	VIT_18s0001g10080	100257564	bisque4	0.472027	1.78e-06	0.515513	1.24e-07	0.613548	6.21e-11	0.195722	0.0600846	0.0436988	0.677472	0.827745	1.46e-24	0.340855	0.000827769	0.15	0.151255	0.274568	0.00773514	-0.289222	0.0049266	0.29767	0.00375794	0.0391079	0.709755	-0.176939	0.0897588	0.0855136	0.41507	-0.121436	0.246233	-0.0453614	0.665919	-0.17328	0.096705	0.0290025	0.782574	-0.258597	0.0123209	0.166782	0.110078	0.00701766	0.946772	0.14717	0.15921	-0.0509332	0.62778
VIT_11s0037g00510	VIT_11s0037g00510	100265708	bisque4	0.439827	1.03e-05	0.436692	1.21e-05	0.645483	2.85e-12	-0.0555926	0.596615	-0.0234725	0.823279	0.821321	6.63e-24	0.0541036	0.606499	0.18996	0.0681864	0.0176083	0.866957	-0.300722	0.00340108	-0.0444547	0.67221	-0.0280501	0.789546	-0.127699	0.222528	0.0614612	0.558381	-0.0993461	0.34341	-0.000697155	0.994708	-0.0936404	0.371972	0.0747568	0.476356	-0.188007	0.0711238	0.244612	0.0181246	-0.056599	0.589976	-0.0201245	0.848159	-0.058155	0.579777
VIT_00s0317g00050	VIT_00s0317g00050	100233050	bisque4	0.439745	1.03e-05	0.276108	0.00738501	0.518534	1.01e-07	-0.0542501	0.605524	0.0895556	0.393283	0.73352	6.18e-17	-0.0268074	0.798669	0.0616698	0.557044	0.207371	0.0460972	-0.347978	0.000631125	-0.079597	0.448194	0.0132644	0.899579	0.0532831	0.611976	-0.168673	0.106045	-0.136782	0.191078	0.289328	0.00491013	-0.106097	0.311451	-0.0870939	0.406469	0.0891173	0.395612	0.0341715	0.745048	-0.0911313	0.384977	0.0527805	0.615342	-0.119436	0.254158
VIT_07s0005g01970	VIT_07s0005g01970	100255485	bisque4	0.433198	1.44e-05	0.527337	5.61e-08	0.685321	3.53e-14	-0.0467309	0.656461	-0.0852353	0.416595	0.847318	9.58e-27	0.115997	0.268188	0.184061	0.0773733	-0.00834198	0.936746	-0.234428	0.0237107	-0.0225979	0.829762	-0.0136913	0.896365	-0.224657	0.0303901	0.0932736	0.373856	-0.0914514	0.383303	-0.120717	0.249064	-0.0968636	0.355664	0.0595724	0.570558	-0.305372	0.00291541	0.240526	0.0202122	-0.0370632	0.724304	-0.0848518	0.418703	-0.0592587	0.572592
VIT_14s0066g01880	VIT_14s0066g01880	100245574	bisque4	0.432561	1.49e-05	0.315737	0.00204962	0.466315	2.47e-06	0.134684	0.198041	0.0976085	0.351959	0.587736	5.88e-10	0.136059	0.193458	0.0947571	0.366271	0.529133	4.96e-08	-0.394561	9.09e-05	0.158523	0.129094	0.22384	0.0310141	-0.0141153	0.893174	-0.040816	0.69768	-0.0331028	0.752761	0.193055	0.0637303	-0.09763	0.351852	0.15083	0.148977	-0.00347281	0.973644	0.143625	0.169607	-0.0294721	0.779143	0.552751	9.2e-09	-0.0273822	0.794446
VIT_13s0019g02810	VIT_13s0019g02810	100254809	bisque4	0.417011	3.21e-05	0.416729	3.25e-05	0.388934	0.00011674	0.0807734	0.441493	0.265716	0.0100451	0.728936	1.2e-16	0.0965871	0.357045	0.152231	0.145197	0.231165	0.0257863	-0.299126	0.00358371	0.0888507	0.397033	-0.142454	0.173148	0.229708	0.0267617	0.115115	0.271867	0.0328187	0.754816	0.226142	0.029283	-0.00856986	0.935022	0.0776343	0.4595	0.216805	0.0368514	0.234915	0.0234136	-0.15954	0.126627	0.0681883	0.51605	-0.100912	0.33582
VIT_06s0004g06780	VIT_06s0004g06780	NA	bisque4	0.414186	3.67e-05	0.461088	3.3e-06	0.445707	7.57e-06	0.0374512	0.721536	-0.0541886	0.605933	0.853121	1.88e-27	0.288398	0.00505627	0.161037	0.123057	0.310247	0.00247401	-0.36383	0.00033724	0.151721	0.146565	0.155474	0.136718	-0.0391931	0.709152	0.0061102	0.953646	-0.123612	0.23781	0.177986	0.0878443	-0.147781	0.157465	0.059645	0.570088	-0.117504	0.261975	0.204826	0.048897	0.0801027	0.445307	0.0726832	0.488706	-0.0944452	0.367858
VIT_13s0019g02880	VIT_13s0019g02880	NA	bisque4	0.39865	7.56e-05	0.364526	0.000327839	0.367765	0.000287185	0.0688871	0.511748	0.309033	0.00257791	0.706995	2.38e-15	-0.000349365	0.997348	0.116267	0.267066	0.145293	0.164655	-0.271607	0.00844944	0.00753407	0.942861	-0.159959	0.125619	0.207804	0.0456346	0.0660497	0.529327	0.0278852	0.790756	0.235931	0.0228039	-0.0355694	0.734996	0.0521096	0.619847	0.245811	0.0175483	0.187115	0.0724998	-0.172519	0.0982009	0.0427127	0.68436	-0.115936	0.26844
VIT_02s0025g00230	VIT_02s0025g00230	100854417	bisque4	0.387072	0.000126674	0.531276	4.28e-08	0.423413	2.35e-05	0.0829281	0.429366	-0.00791741	0.939959	0.867531	2.4e-29	0.287632	0.00517971	0.163017	0.118457	0.0442074	0.67393	-0.209872	0.0434758	0.162223	0.120287	-0.0608176	0.562516	-0.140112	0.180397	0.248216	0.0164398	-0.0885655	0.398556	-0.0914026	0.383558	-0.113423	0.279022	0.0435374	0.678597	-0.273546	0.0079755	0.248774	0.0161912	0.010438	0.920899	-0.0756246	0.471238	-0.0469013	0.655288
VIT_16s0050g01510	VIT_16s0050g01510	100244083	bisque4	0.386274	0.000131168	0.383133	0.000150321	0.254197	0.0139415	0.165312	0.113292	0.115623	0.269743	0.625351	2.07e-11	0.373373	0.000227604	0.156802	0.133356	0.507071	2.14e-07	-0.410151	4.45e-05	0.369554	0.000266771	-0.0927763	0.37642	0.336499	0.000974051	0.17089	0.101467	-0.0859715	0.412567	0.312634	0.00228064	0.000122078	0.999073	0.0935598	0.372386	0.176085	0.0913437	0.224875	0.0302256	-0.0851231	0.417211	0.426695	2e-05	0.0615273	0.557957
VIT_14s0006g01090	VIT_14s0006g01090	100244974	bisque4	0.384832	0.000139662	0.388277	0.000120161	0.115228	0.271395	0.00528798	0.959878	-0.0417124	0.691373	0.727204	1.53e-16	0.427456	1.92e-05	0.0993406	0.343437	0.22638	0.0291082	-0.397727	7.89e-05	0.250131	0.0156008	0.0277506	0.791743	0.402076	6.47e-05	0.247071	0.0169594	-0.0388956	0.711261	0.373284	0.000228449	0.043608	0.678105	-0.000483868	0.996327	0.146384	0.161473	0.154501	0.139221	0.0319254	0.761287	0.115857	0.268768	-0.160275	0.124865
VIT_04s0023g01130	VIT_04s0023g01130	NA	bisque4	0.381207	0.000163311	0.362378	0.000357648	0.323829	0.0015432	0.201309	0.052996	0.375387	0.000209151	0.679469	7.02e-14	0.070988	0.498927	0.156909	0.133089	0.16193	0.120967	-0.334758	0.00103883	0.153035	0.143058	-0.156758	0.133468	0.247593	0.0167208	0.102631	0.32761	-0.043308	0.680198	0.297313	0.00380176	-0.0196188	0.851931	0.153879	0.140841	0.271484	0.00848025	0.246415	0.0172639	-0.0919878	0.380508	0.282553	0.00606682	-0.0918537	0.381205
VIT_10s0003g03510	VIT_10s0003g03510	100248135	bisque4	0.366314	0.000304781	0.292067	0.00450126	0.498338	3.71e-07	0.14323	0.170796	0.186263	0.0738344	0.876615	1.17e-30	0.0252508	0.810133	0.0715468	0.495546	0.229536	0.0268789	-0.298235	0.00368942	0.0645227	0.538912	-0.00839365	0.936355	-0.113457	0.278879	-0.10288	0.326429	-0.130561	0.212251	0.15956	0.126577	-0.153167	0.14271	-0.0021181	0.983924	-0.0482851	0.645793	0.0819851	0.43465	-0.0600928	0.567191	0.0814546	0.437638	-0.0820935	0.434041
VIT_07s0151g00280	VIT_07s0151g00280	100853005	bisque4	0.358676	0.000414927	0.379311	0.000177112	0.429225	1.76e-05	0.136607	0.191652	0.0345384	0.742406	0.937494	1.71e-43	0.24769	0.0166767	0.0850958	0.417361	0.102781	0.326899	-0.295532	0.00402754	0.195338	0.0605985	0.019521	0.85266	-0.12842	0.219907	0.0768619	0.463993	-0.0968886	0.355539	0.0102837	0.922064	-0.107526	0.304939	0.00712592	0.945952	-0.200351	0.0541598	0.124087	0.235995	-0.0156077	0.881957	0.0255385	0.808011	-0.0609954	0.561372
VIT_13s0019g02860	VIT_13s0019g02860	100249648	bisque4	0.354576	0.000488136	0.270328	0.00877547	0.292664	0.00441624	0.0561397	0.593002	0.282831	0.00601501	0.738513	2.96e-17	-0.0118646	0.91013	0.0990366	0.344924	0.252538	0.0145989	-0.3001	0.00347127	0.00979806	0.925734	-0.123774	0.237189	0.251474	0.0150348	-0.0147739	0.888221	-0.0186936	0.858839	0.339663	0.000865645	0.0373022	0.722599	-0.0276151	0.792737	0.298982	0.00360062	0.10344	0.323789	-0.153735	0.141216	0.0507848	0.628784	-0.0835095	0.426127
VIT_05s0062g01280	VIT_05s0062g01280	100854683	bisque4	0.350743	0.000567104	0.403042	6.19e-05	0.371903	0.000242001	-0.0244458	0.816078	0.123985	0.236385	0.703729	3.63e-15	0.0631564	0.547559	0.154272	0.139816	-0.0414297	0.69336	-0.142719	0.172342	-0.0225557	0.830076	-0.116528	0.265986	0.108321	0.301357	0.215929	0.0376386	0.125069	0.232278	0.028806	0.784012	-0.00580143	0.955986	0.046023	0.661343	0.0832302	0.427681	0.250605	0.0153987	-0.0748758	0.475653	-0.0481015	0.647049	-0.0993444	0.343419
VIT_05s0020g03330	VIT_05s0020g03330	100252916	bisque4	0.350619	0.000569825	0.505771	2.32e-07	0.635859	7.49e-12	-0.0607034	0.563252	-0.0730404	0.486566	0.868451	1.79e-29	0.122718	0.241244	0.261591	0.0113141	-0.00691758	0.94753	-0.25237	0.014667	-0.0161439	0.877933	-0.0186049	0.859503	-0.129355	0.21654	0.194908	0.0611793	-0.0652528	0.534319	-0.0770283	0.463023	-0.0750107	0.474856	0.127311	0.223949	-0.234717	0.0235339	0.358331	0.000420678	-0.017416	0.868397	-0.0966207	0.356877	-0.0526867	0.615971
VIT_10s0042g01020	VIT_10s0042g01020	100256265	bisque4	0.350021	0.000583212	0.353036	0.000518556	0.386708	0.000128706	0.111064	0.289207	-0.0413392	0.693996	0.839029	8.74e-26	0.192023	0.0651895	0.0355534	0.735111	0.0163097	0.876689	-0.407511	5.03e-05	0.12589	0.229203	0.218556	0.0353187	-0.234985	0.0233712	0.00258744	0.980362	-0.124368	0.234929	-0.0117309	0.911139	-0.147194	0.159139	-0.0660262	0.529474	-0.288081	0.00510707	0.0360974	0.731211	0.0308675	0.768972	0.0128561	0.902655	-0.0511823	0.626097
VIT_16s0098g00370	VIT_16s0098g00370	100260589	bisque4	0.340138	0.000850356	0.429934	1.7e-05	0.386595	0.000129341	0.331829	0.0011567	0.0668179	0.524539	0.890324	7.55e-33	0.415661	3.42e-05	0.114199	0.275725	0.25314	0.0143575	-0.344097	0.000732215	0.431075	1.61e-05	0.140718	0.178499	-0.205148	0.0485352	0.076142	0.4682	-0.0919164	0.380879	-0.045475	0.665133	-0.123867	0.236833	0.0207914	0.84319	-0.291311	0.0046109	0.141399	0.176387	0.0269985	0.797264	0.162274	0.120168	0.0332299	0.751843
VIT_02s0025g01070	VIT_02s0025g01070	100245067	bisque4	0.338095	0.000917899	0.38456	0.000141321	0.394004	9.32e-05	0.0922581	0.379103	0.0037431	0.971594	0.732347	7.33e-17	0.15823	0.129812	0.11615	0.267552	0.225011	0.0301227	-0.155576	0.136458	0.0873357	0.405163	0.00178585	0.986445	-0.152217	0.145234	-0.119627	0.253395	-0.131439	0.209164	0.129548	0.21585	-0.160055	0.12539	0.0203485	0.846489	-0.16946	0.104402	0.152215	0.145238	0.0757241	0.470653	-0.00467811	0.964503	-0.0509129	0.627917
VIT_11s0078g00260	VIT_11s0078g00260	100256672	bisque4	0.335262	0.00101969	0.377182	0.000193886	0.50447	2.53e-07	0.221561	0.032813	0.246713	0.0171252	0.876086	1.4e-30	0.0838543	0.424213	0.149065	0.153847	0.175925	0.0916422	-0.345383	0.000697186	0.162522	0.119594	-0.0154771	0.882938	-0.0976604	0.351702	0.0580869	0.580222	-0.0683572	0.515008	0.0564317	0.591077	-0.117831	0.260642	0.130366	0.21294	-0.063513	0.545296	0.22825	0.0277696	-0.0499991	0.63411	0.264884	0.0102905	-0.0143116	0.891698
VIT_00s1665g00010	VIT_00s1665g00010	100241557	bisque4	0.33307	0.00110532	0.360605	0.000384104	0.488313	6.85e-07	0.245081	0.0178968	0.235905	0.022819	0.786616	9.27e-21	0.144146	0.168046	0.190257	0.0677485	0.268335	0.00930585	-0.301309	0.00333602	0.237079	0.0221308	-0.0747123	0.476619	-0.0392321	0.708875	0.0550935	0.59992	-0.0779986	0.45739	0.0729926	0.486853	-0.117965	0.260097	0.172818	0.0976122	-0.0460981	0.660825	0.256283	0.0131516	-0.0566704	0.589506	0.327101	0.00137283	0.0129554	0.901907
VIT_19s0014g00530	VIT_19s0014g00530	NA	bisque4	0.327052	0.00137522	0.382625	0.00015365	0.485959	7.89e-07	0.0809163	0.440683	-0.0808538	0.441037	0.748716	6.23e-18	0.248134	0.0164765	-0.0234855	0.823182	0.00335502	0.974538	-0.0859495	0.412687	0.135301	0.195975	-0.0286891	0.784867	-0.250253	0.0155488	0.0390482	0.710178	-0.061106	0.560662	-0.138571	0.185283	-0.0906906	0.387289	-0.0644561	0.539332	-0.313908	0.00218307	-0.00419959	0.968132	-0.00267717	0.979681	-0.060599	0.563924	-0.0199096	0.849761
VIT_08s0040g03150	VIT_08s0040g03150	100233048	bisque4	0.323417	0.0015659	0.335033	0.00102832	0.325884	0.00143407	0.0303502	0.772739	0.0382095	0.716136	0.902329	5.09e-35	0.103274	0.324572	0.0766746	0.465085	0.000205934	0.998437	-0.315874	0.0020399	0.0251103	0.81117	-0.0342021	0.744827	-0.0114389	0.913342	0.15128	0.147756	-0.0830188	0.42886	0.0835015	0.426172	-0.0657034	0.531493	-0.0221211	0.833302	-0.101885	0.331157	0.12332	0.238927	-0.040047	0.703108	-0.0881336	0.400869	-0.0900094	0.39088
VIT_04s0008g02620	VIT_04s0008g02620	100262900	bisque4	0.322868	0.00159673	0.378546	0.000182973	0.453978	4.87e-06	0.299123	0.00358411	0.13488	0.197383	0.685039	3.65e-14	0.24022	0.0203765	0.162737	0.1191	0.322349	0.00162634	-0.278688	0.00682965	0.319991	0.00176723	0.177831	0.0881268	-0.266986	0.00968038	-0.0606406	0.563656	-0.0674726	0.520474	-0.0675171	0.520199	-0.227538	0.0282728	0.109037	0.298154	-0.247194	0.0169029	0.19963	0.0550493	0.0420371	0.689094	0.277342	0.00711461	0.0377959	0.71908
VIT_17s0000g08960	VIT_17s0000g08960	100251818	bisque4	0.321746	0.00166134	0.267656	0.00949272	0.492336	5.37e-07	-0.182853	0.079372	0.164068	0.11607	0.651769	1.49e-12	-0.241937	0.0194691	0.145694	0.16348	-0.0314328	0.764863	-0.276744	0.00724446	-0.330464	0.00121566	-0.11062	0.291152	0.0993014	0.343629	-0.0495885	0.6369	-0.0368773	0.725632	0.288176	0.00509184	-0.0372934	0.722662	0.00233668	0.982265	0.224154	0.0307734	0.166529	0.110625	-0.103634	0.322877	-0.148595	0.155164	-0.117657	0.26135
VIT_05s0020g01120	VIT_05s0020g01120	100244285	bisque4	0.312501	0.002291	0.360847	0.000380396	0.536871	2.9e-08	0.297172	0.00381928	0.2145	0.0389525	0.884807	6.2e-32	0.123653	0.237652	0.133655	0.20152	0.164405	0.115312	-0.333888	0.00107264	0.219108	0.0348467	0.110057	0.293629	-0.250869	0.0152874	-0.022683	0.829131	-0.0610676	0.560908	-0.0416016	0.692152	-0.145817	0.163121	0.0707801	0.500188	-0.195409	0.0605037	0.156152	0.134995	-0.0281006	0.789176	0.221584	0.0327946	-0.0108745	0.917602
VIT_00s0776g00010	VIT_00s0776g00010	100853001	bisque4	0.30866	0.00261066	0.353686	0.00050552	0.39604	8.51e-05	0.105743	0.313074	0.181213	0.0821507	0.908492	3.02e-36	0.0459441	0.661889	0.137223	0.189638	0.0812666	0.4387	-0.276916	0.0072069	0.0411167	0.695562	-0.024453	0.816025	-0.0405051	0.699873	0.0477862	0.64921	-0.106308	0.310483	0.158096	0.130143	-0.0786071	0.453877	0.0104608	0.920727	-0.0138098	0.895473	0.19455	0.0616654	-0.0478311	0.648902	-0.0292305	0.780908	-0.108473	0.300674
VIT_10s0597g00050	VIT_10s0597g00050	NA	bisque4	0.306971	0.00276341	0.28605	0.00544281	0.237116	0.0221099	-0.234862	0.0234461	0.0678559	0.518102	0.741031	2.03e-17	-0.112508	0.282943	0.214343	0.0390997	0.0255207	0.808142	-0.325682	0.00144449	-0.263439	0.0107294	-0.125005	0.232522	0.302842	0.00317138	0.0918492	0.381228	-0.0571783	0.586169	0.409945	4.49e-05	-0.0196652	0.851584	0.0994853	0.342731	0.265338	0.0101561	0.280294	0.00650296	-0.0590493	0.573952	-0.101436	0.333302	-0.119349	0.254507
VIT_18s0075g00260	VIT_18s0075g00260	NA	bisque4	0.301482	0.00331704	0.154641	0.138859	0.27097	0.00861051	0.175194	0.0930193	0.0776486	0.459417	0.397269	8.05e-05	0.107336	0.3058	-0.0732423	0.485359	0.387688	0.000123304	-0.290051	0.00479907	0.179102	0.0858404	0.263119	0.0108286	-0.176257	0.0910218	-0.162849	0.118842	-0.0428104	0.683676	-0.0232805	0.824701	-0.177538	0.0886596	-0.0511982	0.625989	-0.151103	0.148237	-0.040667	0.69873	-0.0432214	0.680803	0.287815	0.00514988	0.18225	0.0803841
VIT_14s0060g02340	VIT_14s0060g02340	NA	bisque4	0.299853	0.00349948	0.400463	6.96e-05	0.529925	4.7e-08	0.154826	0.13838	-0.0309312	0.768509	0.863802	7.78e-29	0.226072	0.0293338	0.147392	0.158572	0.0854865	0.415218	-0.236619	0.0223987	0.18545	0.0751256	0.104275	0.31988	-0.324623	0.00150016	0.0332212	0.751905	-0.100243	0.339052	-0.159008	0.127913	-0.135072	0.19674	0.0635425	0.545109	-0.382331	0.000155608	0.190207	0.0678216	0.0259074	0.805292	-0.059286	0.572415	-0.00912096	0.930853
VIT_01s0010g01730	VIT_01s0010g01730	100249597	bisque4	0.299579	0.00353098	0.349511	0.000594866	0.137873	0.187531	0.334028	0.00106711	0.0737935	0.482072	0.725947	1.83e-16	0.598308	2.4e-10	0.119457	0.254074	0.428481	1.83e-05	-0.317555	0.00192434	0.601849	1.76e-10	0.0221297	0.833238	0.194606	0.0615889	0.179563	0.0850233	-0.0322611	0.758853	0.290676	0.00470499	-0.0737441	0.482366	0.04348	0.678998	0.0176599	0.866571	0.177549	0.0886391	0.0650903	0.535339	0.319365	0.00180643	-0.0346636	0.741505
VIT_09s0002g06790	VIT_09s0002g06790	100266263	bisque4	0.297267	0.00380749	0.431126	1.6e-05	0.408679	4.76e-05	-0.0401821	0.702153	-0.0776887	0.459185	0.897661	3.83e-34	0.167413	0.108719	0.209767	0.0435833	-0.0296587	0.777781	-0.25339	0.0142583	0.0223494	0.831607	-0.0183373	0.861503	-0.0722005	0.491606	0.262615	0.0109868	-0.0610024	0.561327	-0.0584818	0.577645	-0.0605199	0.564434	0.102576	0.32787	-0.210239	0.0431025	0.304981	0.00295369	0.00449875	0.965863	-0.108935	0.298609	-0.0551011	0.59987
VIT_01s0010g01720	VIT_01s0010g01720	NA	bisque4	0.293182	0.00434372	0.377479	0.00019146	0.140503	0.179171	0.292003	0.00451047	-0.00704297	0.94658	0.693427	1.32e-14	0.64207	4.03e-12	0.127522	0.223175	0.406133	5.36e-05	-0.262549	0.0110077	0.60649	1.17e-10	-0.00870316	0.934013	0.223643	0.0311663	0.310317	0.00246812	-0.0596363	0.570144	0.225921	0.0294454	-0.0377027	0.719743	0.0500589	0.633703	-0.0270062	0.797207	0.209411	0.0439496	0.0293357	0.78014	0.305726	0.00288115	-0.0625319	0.551534
VIT_00s0445g00010	VIT_00s0445g00010	100247008	bisque4	0.28913	0.00494098	0.349984	0.000584044	0.357534	0.00043423	0.115023	0.272251	0.193559	0.0630281	0.906406	8.02e-36	0.0862943	0.410808	0.179715	0.0847567	0.102145	0.329916	-0.359383	0.000403377	0.0851474	0.417078	-0.0126258	0.90439	0.0398201	0.704711	0.0619418	0.555303	-0.0763035	0.467255	0.219792	0.0342693	-0.0297991	0.776756	0.0387813	0.712073	0.0619517	0.555239	0.23071	0.0260877	-0.0709327	0.499263	-0.00146572	0.988875	-0.117875	0.260462
VIT_18s0001g05810	VIT_18s0001g05810	100243029	bisque4	0.284606	0.00569328	0.166776	0.110089	0.41826	3.02e-05	0.247204	0.0168983	0.186716	0.0731221	0.82177	5.97e-24	0.0572334	0.585808	0.0163435	0.876436	0.359794	0.000396798	-0.384608	0.000141023	0.161449	0.122091	0.267614	0.00950445	-0.127723	0.222442	-0.217119	0.0365718	-0.121005	0.247928	0.21276	0.0406053	-0.126664	0.226332	-0.0263291	0.802187	-0.0273116	0.794964	-0.0065399	0.950391	-0.00929795	0.929515	0.151652	0.14675	-0.0425804	0.685286
VIT_11s0016g02950	VIT_11s0016g02950	100262863	bisque4	0.27432	0.00779271	0.191673	0.0656905	0.206654	0.0468717	0.303354	0.00311795	0.334982	0.00103027	0.747312	7.76e-18	0.0904956	0.388315	0.0119677	0.909352	0.288379	0.00505933	-0.445936	7.47e-06	0.229282	0.0270531	0.136534	0.191892	0.0895725	0.393193	0.0278275	0.791179	-0.10494	0.316788	0.215505	0.0380247	-0.0760577	0.468695	-0.0260903	0.803945	0.130718	0.211696	0.0171895	0.870093	-0.0953368	0.363333	0.155691	0.136163	-0.0619018	0.555558
VIT_01s0026g01540	VIT_01s0026g01540	100853229	bisque4	0.268415	0.00928412	0.28122	0.00632108	0.0298204	0.776601	0.165841	0.112128	0.0653549	0.533678	0.570164	2.44e-09	0.464714	2.7e-06	0.18441	0.076803	0.438659	1.09e-05	-0.301992	0.00326175	0.415172	3.5e-05	0.0394816	0.707107	0.407303	5.08e-05	0.339985	0.000855273	0.0491196	0.640094	0.299925	0.00349117	0.0130925	0.900874	0.0883408	0.399758	0.218439	0.0354195	0.223554	0.0312358	0.162569	0.119488	0.236798	0.0222943	-0.0701482	0.504032
VIT_01s0026g00430	VIT_01s0026g00430	NA	bisque4	0.267767	0.00946205	0.212448	0.0409075	0.434215	1.37e-05	0.260868	0.0115505	0.2372	0.0220612	0.819436	1.02e-23	0.0913875	0.383637	0.145091	0.165247	0.398684	7.55e-05	-0.20397	0.0498695	0.202002	0.0521659	-0.0657542	0.531176	-0.0437161	0.677352	-0.109694	0.295237	-0.056892	0.588049	0.213995	0.0394267	-0.0984267	0.347917	0.0579812	0.580912	0.0276832	0.792237	0.145822	0.163104	-0.013205	0.900027	0.139069	0.183695	-0.049305	0.63883
VIT_00s0187g00290	VIT_00s0187g00290	100853520	bisque4	0.26468	0.0103516	0.194964	0.0611034	0.250651	0.0153793	0.425458	2.13e-05	0.41088	4.3e-05	0.704809	3.16e-15	0.167018	0.109567	0.0569304	0.587797	0.293935	0.00424009	-0.346085	0.000678735	0.360672	0.00038308	0.0326593	0.755969	0.0943645	0.368269	-0.00775271	0.941206	0.000132343	0.998995	0.366231	0.000305815	-0.0841108	0.422792	0.057232	0.585817	0.212501	0.0408563	0.0719447	0.493145	0.0591502	0.573297	0.363571	0.000340798	-0.0544784	0.604004
VIT_06s0080g01230	VIT_06s0080g01230	100251979	bisque4	0.262558	0.0110048	0.220926	0.0333294	0.654213	1.15e-12	0.284416	0.00572688	0.236204	0.0226422	0.744399	1.22e-17	-0.0410613	0.695952	0.0382066	0.716156	0.114596	0.274051	-0.224215	0.0307264	0.118412	0.258281	0.0651601	0.534901	-0.339048	0.0008858	-0.151409	0.147407	-0.0714663	0.496032	-0.0659322	0.530062	-0.131081	0.210419	0.0195375	0.852537	-0.195066	0.0609648	0.0315117	0.76429	-0.0597316	0.569527	0.145142	0.165098	0.00969027	0.926549
VIT_17s0000g00070	VIT_17s0000g00070	100254405	bisque4	0.260535	0.0116606	0.380209	0.000170444	0.470028	2e-06	0.00783351	0.940594	-0.0246483	0.814581	0.874934	2.08e-30	0.130818	0.211345	0.195772	0.0600178	-0.0224901	0.830562	-0.266907	0.00970273	0.043091	0.681715	0.0116204	0.911972	-0.0896751	0.392649	0.203592	0.0503042	-0.0409912	0.696446	-0.0607348	0.56305	-0.0519248	0.62109	0.0872081	0.405852	-0.184195	0.0771541	0.26506	0.0102383	-0.0095414	0.927674	-0.102814	0.326745	-0.0569575	0.587619
VIT_07s0005g06260	VIT_07s0005g06260	NA	bisque4	0.260317	0.0117333	0.378741	0.000181466	0.299431	0.00354817	-0.126623	0.226483	-0.0994123	0.343087	0.594302	3.38e-10	0.0643296	0.54013	0.186585	0.0733268	-0.0785307	0.454317	-0.243541	0.0186531	-0.0549933	0.600584	-0.00973436	0.926216	0.0306634	0.770457	0.164897	0.114213	-0.00679132	0.948486	0.0429332	0.682818	0.0357066	0.734012	0.10957	0.295783	-0.11064	0.291064	0.368244	0.000281586	-0.0220685	0.833693	-0.00515519	0.960885	0.0418283	0.690559
VIT_01s0011g02530	VIT_01s0011g02530	100249158	bisque4	0.252558	0.0145912	0.383488	0.000148034	0.335811	0.000999167	0.239584	0.0207218	0.186002	0.0742471	0.785618	1.12e-20	0.286849	0.00530835	0.271696	0.00842713	0.160767	0.123696	-0.380878	0.000165629	0.330662	0.00120693	-0.0507925	0.628732	0.0533945	0.611231	0.135439	0.195515	-0.09964	0.341978	0.0643925	0.539733	-0.072558	0.489457	0.182623	0.0797566	-0.0279767	0.790084	0.312707	0.00227495	-0.0878943	0.402154	0.179115	0.0858185	-0.0420333	0.68912
VIT_01s0010g03600	VIT_01s0010g03600	100260832	bisque4	0.246758	0.0171044	0.133737	0.201243	0.354834	0.000483203	0.274511	0.00774818	0.507047	2.14e-07	0.710771	1.45e-15	-0.235884	0.0228318	0.0455893	0.664341	0.0199838	0.849208	-0.399612	7.24e-05	-0.00297914	0.97739	-0.0231086	0.825975	-0.0315716	0.763855	-0.0839868	0.423479	-0.0340802	0.745706	0.162285	0.120142	-0.0140361	0.89377	0.00658355	0.95006	0.170677	0.101899	0.0489062	0.641549	-0.151415	0.147391	0.091182	0.384712	-0.0413105	0.694199
VIT_00s0483g00020	VIT_00s0483g00020	NA	bisque4	0.240158	0.0204099	0.464815	2.68e-06	0.352591	0.000527669	0.39382	9.4e-05	0.0965065	0.357448	0.838939	8.94e-26	0.509844	1.79e-07	0.189534	0.0688186	0.231269	0.0257182	-0.341178	0.00081775	0.552966	9.05e-09	0.176384	0.0907864	-0.187615	0.0717267	0.180899	0.0826913	0.0082817	0.937202	-0.155015	0.137895	-0.13701	0.190334	0.0914492	0.383314	-0.296464	0.003908	0.260482	0.0116785	0.00561844	0.957373	0.137398	0.189069	0.0255295	0.808077
VIT_13s0019g03320	VIT_13s0019g03320	100246113	bisque4	0.2362	0.0226448	0.429685	1.72e-05	0.349653	0.000591584	0.377836	0.000188576	0.234804	0.0234808	0.799817	6.97e-22	0.363168	0.000346406	0.173453	0.0963666	0.0453174	0.666224	-0.156092	0.135146	0.439931	1.02e-05	-0.107784	0.303773	-0.117893	0.260387	0.333118	0.00110339	0.010701	0.918912	-0.157091	0.132635	-0.16132	0.122391	0.173464	0.0963461	-0.177204	0.0892704	0.275016	0.0076317	0.0273722	0.794519	0.171446	0.100343	0.0550219	0.600395
VIT_02s0087g00190	VIT_02s0087g00190	100249391	bisque4	0.23235	0.0250154	0.462761	3.01e-06	0.228029	0.0279247	0.201708	0.0525167	0.137177	0.18979	0.785724	1.1e-20	0.407669	4.99e-05	0.161386	0.122237	0.0741803	0.479772	-0.275458	0.00753095	0.372507	0.000235989	-0.137985	0.187168	0.215183	0.0383196	0.464673	2.7e-06	0.0975892	0.352055	0.0514029	0.624608	0.0403778	0.700771	0.0449911	0.668485	0.0407569	0.698097	0.308655	0.00261107	-0.0560989	0.593271	0.0997744	0.341324	-0.0164826	0.875392
VIT_08s0007g04000	VIT_08s0007g04000	100254632	bisque4	0.231553	0.0255317	0.333729	0.00107892	0.444774	7.95e-06	0.068356	0.515015	0.0825376	0.43155	0.897964	3.37e-34	0.050836	0.628437	0.183498	0.0782986	-0.0225067	0.830439	-0.264008	0.0105546	0.0296265	0.778016	-0.0128484	0.902713	-0.119631	0.253378	0.140665	0.178666	-0.052848	0.614889	-0.0394846	0.707086	-0.0685731	0.513679	0.0955522	0.362244	-0.151279	0.147759	0.252967	0.0144264	-0.0284264	0.78679	-0.0765673	0.465712	-0.0438208	0.676622
VIT_05s0049g00300	VIT_05s0049g00300	NA	bisque4	0.225586	0.0296936	0.198251	0.0567853	0.255696	0.0133696	0.148535	0.155334	0.436384	1.23e-05	0.608993	9.37e-11	-0.106683	0.30877	0.235728	0.0229248	0.371047	0.000250775	-0.306538	0.00280391	0.00680326	0.948396	-0.0275566	0.793166	0.11965	0.253301	0.0436094	0.678095	0.0133135	0.899209	0.207719	0.0457244	-0.0571076	0.586634	0.105393	0.314691	0.265919	0.00998612	0.279988	0.00656421	-0.0687347	0.512685	0.0167634	0.873287	-0.0641161	0.541478
VIT_01s0011g03700	VIT_01s0011g03700	100268132	bisque4	0.225445	0.0297978	0.33077	0.00120222	0.268822	0.00917381	0.207609	0.0458422	0.157468	0.131696	0.92312	1.52e-39	0.223549	0.0312394	0.121228	0.247048	0.109845	0.294567	-0.296105	0.00395365	0.22936	0.0269997	0.00158211	0.987992	-0.023084	0.826157	0.249684	0.0157933	-0.0774687	0.460461	0.0415371	0.692605	-0.0125542	0.90493	0.0377065	0.719716	-0.0826521	0.430909	0.194451	0.0617997	0.0186165	0.859416	0.0402376	0.701761	-0.0620702	0.554482
VIT_01s0011g03690	VIT_01s0011g03690	100257853	bisque4	0.217384	0.0363383	0.312538	0.00228815	0.301791	0.0032834	0.203566	0.0503344	0.169594	0.104124	0.920153	7.96e-39	0.187483	0.0719307	0.118262	0.258891	0.0885361	0.398712	-0.257389	0.0127487	0.202307	0.0518045	-0.0300727	0.774761	-0.0358784	0.73278	0.235352	0.0231495	-0.0778994	0.457964	0.0334007	0.750609	-0.0264433	0.801346	0.0476402	0.65021	-0.0808812	0.440882	0.192824	0.064055	0.0171686	0.87025	0.0437993	0.676771	-0.0646759	0.537946
VIT_17s0000g02210	VIT_17s0000g02210	100268081	bisque4	0.215787	0.0377672	0.324946	0.001483	0.134685	0.198039	0.180779	0.0828993	0.0666509	0.525578	0.873205	3.74e-30	0.335502	0.00101065	0.114939	0.272606	0.14355	0.169833	-0.314879	0.00211131	0.31425	0.00215758	-0.0558269	0.595066	0.0686129	0.513434	0.225973	0.029407	-0.0941638	0.369293	0.102238	0.329474	-0.0390061	0.710477	-0.0105333	0.920179	-0.0890515	0.395962	0.198636	0.056296	-0.0456029	0.664248	0.0260243	0.804431	-0.0497209	0.636
VIT_08s0105g00340	VIT_08s0105g00340	100248837	bisque4	0.207019	0.0464766	0.466445	2.45e-06	0.180353	0.0836382	0.290626	0.0047124	0.211764	0.0415771	0.76499	4.42e-19	0.3817	0.000159889	0.348021	0.000630093	0.173797	0.0956992	-0.475148	1.49e-06	0.441179	9.59e-06	-0.037981	0.717762	0.129943	0.21444	0.396837	8.21e-05	-0.00994295	0.924639	0.0236229	0.822165	0.00287143	0.978207	0.2026	0.0514592	-0.0148458	0.887681	0.46209	3.12e-06	-0.0183911	0.8611	0.197411	0.0578637	0.0451119	0.667648
VIT_04s0079g00610	VIT_04s0079g00610	100251331	bisque4	0.193918	0.0625311	0.285433	0.00554859	0.159757	0.126103	0.329113	0.00127673	0.210506	0.0428319	0.852923	1.99e-27	0.310548	0.00244887	0.0983406	0.348341	0.110554	0.291442	-0.321048	0.00170274	0.363109	0.000347228	0.0149698	0.886749	0.00423272	0.96788	0.194312	0.0619901	0.0202419	0.847284	0.00450485	0.965816	-0.0959239	0.360372	0.0769949	0.463217	-0.0512482	0.625651	0.161869	0.121108	0.0246929	0.814252	0.0663246	0.527611	0.0328812	0.754364
VIT_19s0014g00540	VIT_19s0014g00540	NA	bisque4	0.177592	0.0885608	0.224002	0.0308897	0.349573	0.000593432	0.28562	0.00551636	0.0797341	0.44741	0.756268	1.87e-18	0.205284	0.0483826	-0.063067	0.548127	0.0155013	0.882756	-0.0620594	0.554551	0.249983	0.0156643	0.000475768	0.996389	-0.361504	0.000370476	-0.0647461	0.537504	-0.0726793	0.48873	-0.173545	0.096188	-0.120477	0.25001	-0.0736339	0.483023	-0.324924	0.00148412	-0.0744231	0.478332	0.00246558	0.981287	-0.0180744	0.863469	0.00247274	0.981232
VIT_09s0002g04680	VIT_09s0002g04680	100260001	bisque4	0.177559	0.0886216	0.0835043	0.426156	0.289191	0.00493142	0.321312	0.001687	0.363149	0.000346663	0.630448	1.27e-11	0.0266557	0.799784	0.0680708	0.516775	0.375817	0.0002054	-0.414615	3.6e-05	0.255006	0.0136303	0.0577823	0.582212	0.029304	0.780371	-0.198789	0.0561035	-0.0429569	0.682652	0.271118	0.00857299	-0.0843479	0.421481	0.0306732	0.770386	0.177107	0.0894484	0.0628564	0.549467	-0.109359	0.296722	0.290804	0.00468586	0.0164862	0.875365
VIT_00s0194g00190	VIT_00s0194g00190	NA	bisque4	0.175597	0.0922579	0.318896	0.00183637	0.2521	0.0147771	0.300662	0.00340782	0.41243	3.99e-05	0.687686	2.66e-14	0.0685107	0.514063	0.267462	0.00954671	0.107326	0.305848	-0.230706	0.0260905	0.196872	0.0585655	-0.0581718	0.579668	-0.0209374	0.842103	0.103357	0.324179	0.0327075	0.75562	0.0656486	0.531837	-0.125379	0.231117	0.189121	0.0694355	0.074206	0.47962	0.351839	0.000543403	-0.0742934	0.479101	0.0819067	0.435091	-0.0681894	0.516043
VIT_00s2839g00010	VIT_00s2839g00010	100243438	bisque4	0.170924	0.101398	0.0403186	0.701189	0.0431329	0.681422	0.226778	0.028819	0.392735	9.87e-05	0.549245	1.19e-08	-0.122449	0.242287	0.0567725	0.588835	0.20704	0.0464532	-0.22092	0.0333343	0.0450084	0.668366	-0.145856	0.163006	0.0500716	0.633618	-0.261664	0.0112904	-0.170497	0.102266	0.29435	0.00418382	-0.0288593	0.783622	-0.0803936	0.443651	0.192246	0.064872	-0.0132825	0.899443	-0.139334	0.182851	0.103128	0.325258	-0.0213088	0.83934
VIT_05s0124g00230	VIT_05s0124g00230	100251501	bisque4	0.170719	0.101814	0.145025	0.165443	0.319617	0.00179057	0.256258	0.0131608	0.0761665	0.468057	0.798368	9.35e-22	0.178435	0.0870349	-0.0624688	0.551936	0.180237	0.0838407	-0.139637	0.181892	0.224891	0.0302131	0.0512392	0.625712	-0.289196	0.00493075	-0.103098	0.325403	-0.0598037	0.56906	-0.0326976	0.755692	-0.126245	0.227884	-0.0739292	0.481265	-0.247885	0.0165885	-0.0607899	0.562694	0.119966	0.252042	-0.0351684	0.737875	-0.0134934	0.897855
VIT_11s0016g03280	VIT_11s0016g03280	100250981	bisque4	0.163665	0.116981	0.205263	0.0484065	0.132011	0.207173	0.334633	0.00104363	0.256494	0.0130736	0.729835	1.05e-16	0.329945	0.0012388	0.173464	0.0963465	0.248124	0.016481	-0.288495	0.00504085	0.42578	2.09e-05	-0.0580254	0.580623	0.249411	0.0159119	0.0605866	0.564004	-0.0138688	0.895029	0.327242	0.00136589	-0.0396034	0.706245	0.0847441	0.419296	0.224084	0.030827	0.200137	0.0544232	0.028272	0.78792	0.25275	0.0145135	-0.0190513	0.856167
VIT_09s0054g00020	VIT_09s0054g00020	NA	bisque4	0.161893	0.121052	0.214193	0.0392402	0.0437783	0.676918	-0.00972721	0.92627	-0.0370111	0.724676	0.445734	7.55e-06	0.126871	0.225569	-0.0408643	0.69734	0.0183618	0.861319	-0.302077	0.00325255	0.0218058	0.835644	0.0707895	0.500131	-0.0328798	0.754374	-0.0349899	0.739158	-0.0240091	0.819307	0.108403	0.30099	-0.126885	0.225515	0.0320496	0.760386	-0.112838	0.281525	0.0294849	0.77905	0.0561019	0.593251	-0.0333426	0.751028	-0.105814	0.312749
VIT_01s0011g01700	VIT_01s0011g01700	NA	bisque4	0.160642	0.123993	0.260576	0.0116473	0.145214	0.164885	0.28852	0.00503694	0.227031	0.0286361	0.897761	3.67e-34	0.220455	0.0337173	0.198466	0.0565122	0.112216	0.284206	-0.242246	0.0193094	0.282287	0.00611679	0.0058619	0.955528	0.0190528	0.856156	0.178586	0.0867637	-0.0149404	0.88697	0.0923125	0.378821	-0.0890499	0.39597	0.0248033	0.813436	-0.0161243	0.87808	0.218544	0.0353287	-0.012914	0.902219	0.0258511	0.805707	-0.0431595	0.681236
VIT_12s0028g02850	VIT_12s0028g02850	100259140	bisque4	-0.150772	0.149135	-0.132702	0.204784	-0.07954	0.44852	0.184886	0.0760318	0.0600284	0.567607	0.332558	0.00112627	0.0496958	0.63617	-0.0552727	0.598733	-0.0520067	0.620539	0.11283	0.281561	0.111823	0.285904	0.0332627	0.751605	-0.234717	0.0235339	-0.0705192	0.501773	0.00362087	0.972521	-0.0805737	0.442627	-0.0732561	0.485277	-0.050667	0.629581	-0.141187	0.177042	-0.0743215	0.478934	0.201737	0.0524819	-0.0602483	0.566186	-0.0318071	0.762145
VIT_07s0031g02060	VIT_07s0031g02060	100264552	bisque4	-0.145513	0.164008	-0.136403	0.192324	-0.0867572	0.408293	0.415005	3.53e-05	0.293873	0.00424852	0.726534	1.68e-16	0.0247041	0.814169	-0.0553527	0.598203	0.0584006	0.578174	-0.165917	0.11196	0.26028	0.0117457	0.172039	0.0991549	-0.18703	0.0726316	0.0158367	0.880238	0.0444589	0.672181	-0.0278689	0.790875	-0.131099	0.210357	-0.00541742	0.958897	-0.101452	0.333224	-0.0177685	0.865758	0.0540554	0.606821	0.00933246	0.929254	0.0169613	0.871803
VIT_03s0063g01140	VIT_03s0063g01140	100260547	bisque4	0.141787	0.175191	0.115789	0.26905	0.136596	0.19169	0.104841	0.317244	0.253962	0.0140332	0.502797	2.81e-07	-0.00881099	0.933198	0.0258306	0.805858	0.035917	0.732504	-0.31829	0.00187561	0.0303951	0.772412	-0.0717143	0.494534	0.020384	0.846224	0.00622493	0.952777	0.0448912	0.669178	0.135811	0.194279	-0.0981664	0.3492	0.125445	0.230869	0.103458	0.323707	0.0495462	0.637188	-0.0787965	0.452787	-0.0983016	0.348534	-0.0845584	0.420319
VIT_13s0019g03880	VIT_13s0019g03880	100251345	bisque4	0.138812	0.184514	0.215732	0.0378173	-0.0449049	0.669083	0.34091	0.000826052	0.196177	0.0594799	0.620397	3.3e-11	0.335702	0.00100322	0.0177661	0.865776	0.153541	0.141725	-0.311301	0.00238689	0.390289	0.000109972	0.263728	0.0106402	0.120976	0.248043	0.16136	0.122298	-0.0753306	0.472969	0.135471	0.195409	-0.0557993	0.595249	-0.00629191	0.95227	0.0186474	0.859185	0.044333	0.673056	0.0437694	0.67698	0.143724	0.16931	-0.132757	0.204593
VIT_09s0002g06840	VIT_09s0002g06840	NA	bisque4	0.128976	0.217901	0.0631657	0.5475	0.368188	0.000282231	0.00602913	0.954261	0.03404	0.745996	0.535534	3.18e-08	-0.0519179	0.621136	-0.016812	0.872922	-0.0539767	0.607345	-0.144696	0.166412	-0.0522709	0.618762	-0.0420001	0.689353	-0.0913163	0.384009	-0.00722345	0.945213	0.116167	0.26748	0.0132639	0.899583	-0.0559775	0.594072	0.174571	0.0942076	-0.0714803	0.495947	0.0198718	0.850043	-0.0372727	0.722809	-0.092244	0.379176	-0.0545136	0.603771
VIT_00s0978g00020	VIT_00s0978g00020	NA	bisque4	0.127158	0.224512	0.0346869	0.741337	0.0164126	0.875917	0.229503	0.026902	0.364478	0.000328476	0.564839	3.69e-09	-0.122031	0.24391	0.0492619	0.639124	0.192202	0.0649346	-0.238687	0.0212175	0.0486613	0.643221	-0.0891052	0.395676	0.00968324	0.926602	-0.280398	0.0064824	-0.173368	0.0965328	0.276709	0.00725217	-0.0351106	0.73829	-0.0944028	0.368074	0.146126	0.162221	-0.00336405	0.97447	-0.146502	0.16113	0.114677	0.273706	-0.038257	0.715797
VIT_15s0021g01530	VIT_15s0021g01530	100254750	bisque4	0.119033	0.255776	0.33508	0.00102655	0.0670376	0.523173	0.422633	2.44e-05	0.186957	0.0727457	0.767103	3.09e-19	0.496838	4.07e-07	0.113895	0.277016	0.153039	0.143048	-0.245559	0.0176677	0.573784	1.83e-09	-0.0480343	0.647509	0.0401214	0.702582	0.309412	0.00254509	-0.0277506	0.791742	-0.00309847	0.976485	-0.0589795	0.574406	0.0252834	0.809892	-0.0928491	0.376044	0.198266	0.0567668	0.02946	0.779232	0.137072	0.19013	0.0148563	0.887602
VIT_16s0098g00170	VIT_16s0098g00170	NA	bisque4	-0.115769	0.269133	-0.120478	0.250008	-0.0454533	0.665283	0.0742946	0.479094	0.210109	0.0432341	0.327248	0.00136558	-0.144028	0.168399	-0.0295419	0.778634	-0.00804468	0.938996	-0.00901257	0.931673	-0.057714	0.582659	-0.0276492	0.792486	0.0992948	0.343661	-0.0312687	0.766055	0.0226838	0.829125	0.105761	0.312992	0.0208937	0.842428	-0.0320407	0.760451	0.26563	0.0100703	-0.0315647	0.763905	-0.00642199	0.951284	-0.0369194	0.725332	-0.0295731	0.778406
VIT_07s0005g01080	VIT_07s0005g01080	100262313	bisque4	0.112496	0.282996	0.142839	0.171978	0.197243	0.0580824	0.0922156	0.379324	0.0999016	0.340705	0.903553	2.95e-35	0.0299224	0.775857	0.0948434	0.365833	-0.00301216	0.977139	-0.235357	0.0231464	0.0327515	0.755302	0.0296001	0.778209	-0.0375052	0.721151	0.110442	0.291934	-0.0322753	0.758751	0.0779505	0.457668	-0.0441881	0.674064	0.0382265	0.716014	-0.0500731	0.633608	0.144847	0.165966	-0.0140936	0.893337	-0.101183	0.334515	-0.0526233	0.616396
VIT_01s0150g00640	VIT_01s0150g00640	100246511	bisque4	0.111001	0.289485	0.287413	0.00521535	0.195602	0.0602448	0.507092	2.14e-07	0.22008	0.0340285	0.858111	4.39e-28	0.443299	8.58e-06	0.117818	0.260693	0.244138	0.0183568	-0.178899	0.0862035	0.584455	7.72e-10	0.0162932	0.876813	-0.167847	0.107791	0.195748	0.0600497	-0.0692549	0.509491	-0.0982641	0.348718	-0.133272	0.202827	0.0922973	0.3789	-0.225647	0.0296483	0.19869	0.0562282	0.0531966	0.612555	0.152765	0.143773	0.00822591	0.937624
VIT_02s0025g04830	VIT_02s0025g04830	100263358	bisque4	0.102228	0.329523	0.179919	0.0843976	0.284729	0.00567146	0.253885	0.0140631	0.158743	0.128559	0.603939	1.47e-10	0.0874843	0.404361	0.116593	0.265718	-0.00732109	0.944474	-0.0346621	0.741515	0.18162	0.0814538	0.0915258	0.382915	-0.349201	0.000602038	-0.0677629	0.518677	-0.102781	0.326902	-0.218473	0.0353899	-0.114512	0.274404	-0.0192956	0.854343	-0.259092	0.0121493	0.119923	0.252211	0.00289567	0.978023	-0.0771037	0.462583	-0.0510675	0.626872
VIT_15s0046g00890	VIT_15s0046g00890	NA	bisque4	-0.102069	0.330278	-0.0369203	0.725325	-0.012932	0.902083	0.111922	0.285476	-0.0197523	0.850934	0.451858	5.45e-06	0.0652463	0.534359	-0.0256146	0.80745	-0.0321274	0.759823	-0.119995	0.251926	0.0972987	0.353497	0.0494991	0.637509	-0.122197	0.243265	-0.0272925	0.795104	-0.0408175	0.69767	-0.0351966	0.737673	-0.042101	0.688645	-0.0247516	0.813818	-0.116089	0.267807	-0.0250972	0.811266	-0.0191722	0.855264	-0.0528535	0.614852	-0.0208144	0.843019
ENSRNA049458194	ENSRNA049458194	NA	bisque4	-0.101618	0.332432	-0.0944302	0.367934	-0.0174718	0.867979	0.165107	0.113747	0.107959	0.302987	0.428084	1.87e-05	-0.0866259	0.409005	-0.0211786	0.840308	-0.0278709	0.790861	-0.0102028	0.922676	0.0174691	0.867999	0.00652364	0.950514	-0.167839	0.10781	-0.055991	0.593983	-0.0378015	0.71904	-0.023719	0.821454	-0.0397914	0.704915	-0.0226946	0.829045	-0.103692	0.322608	-0.0336812	0.748583	-0.0126617	0.90412	-0.0476424	0.650196	0.0194914	0.852881
VIT_05s0077g01860	VIT_05s0077g01860	100249982	bisque4	-0.0851134	0.417264	0.0772471	0.461749	0.0276336	0.792601	0.233022	0.0245869	0.181595	0.0814969	0.552687	9.24e-09	0.104881	0.317059	0.188385	0.0705473	0.00493527	0.962553	-0.122819	0.240857	0.19012	0.0679491	0.0547463	0.602224	0.0284905	0.78632	0.305635	0.00288994	0.113478	0.278788	-0.0118552	0.910201	0.0980921	0.349567	0.337718	0.000930911	0.0419525	0.689688	0.332923	0.00111131	0.534735	3.37e-08	0.0461094	0.660746	-0.0044729	0.966059
VIT_14s0068g01880	VIT_14s0068g01880	NA	bisque4	0.0800146	0.445809	0.323576	0.00155712	0.153173	0.142693	0.0230937	0.826085	-0.0680802	0.516716	0.663242	4.37e-13	0.246577	0.0171883	0.252847	0.0144745	-0.0209846	0.841752	-0.0672032	0.522145	0.143942	0.168658	-0.0579412	0.581174	0.0852479	0.416526	0.348963	0.000607598	0.0610216	0.561204	-0.032201	0.759289	0.180474	0.0834277	0.149767	0.151898	-0.10548	0.314288	0.382649	0.000153491	0.0296214	0.778054	-0.0800167	0.445797	0.00318418	0.975834
VIT_04s0044g00970	VIT_04s0044g00970	100243761	bisque4	0.0789368	0.45198	0.265326	0.0101596	0.288684	0.00501104	0.155419	0.136858	0.155534	0.136565	0.861326	1.67e-28	0.0170884	0.870851	0.308341	0.0026389	-0.0320624	0.760294	-0.203298	0.050644	0.0613449	0.559127	-0.000953817	0.99276	-0.136619	0.191615	0.178421	0.0870587	0.0220086	0.834137	-0.0640458	0.541922	-0.0709599	0.499098	0.271074	0.00858396	-0.133356	0.20254	0.381649	0.000160244	0.00372457	0.971735	-0.0894435	0.393878	-0.0248827	0.81285
VIT_08s0007g01010	VIT_08s0007g01010	NA	bisque4	-0.0785794	0.454037	-0.0725746	0.489358	-0.0199746	0.849276	0.259219	0.0121057	0.106636	0.308983	0.641331	4.34e-12	0.0467587	0.656269	-0.0496458	0.63651	0.0106246	0.919489	-0.118209	0.259105	0.167905	0.107669	0.0669185	0.523913	-0.15355	0.1417	-0.0237091	0.821527	-0.0239604	0.819667	0.0487815	0.6424	-0.0533368	0.611617	-0.0101256	0.923259	-0.0955817	0.362096	-0.0380471	0.717291	0.242071	0.0193997	0.170855	0.101537	0.013506	0.89776
VIT_01s0011g01690	VIT_01s0011g01690	100254202	bisque4	0.0720153	0.49272	0.214346	0.0390972	0.0988372	0.345901	0.393733	9.44e-05	0.282399	0.00609579	0.905433	1.26e-35	0.274674	0.00771054	0.132655	0.204947	0.170395	0.102475	-0.249823	0.015733	0.397695	7.9e-05	0.0246371	0.814664	-0.037028	0.724556	0.16065	0.123973	0.0115872	0.912223	0.0569202	0.587864	-0.108169	0.302042	0.0866848	0.408686	-0.0342616	0.744399	0.201067	0.0532875	0.0288929	0.783376	0.0509639	0.627572	-0.0207787	0.843285
VIT_07s0031g03190	VIT_07s0031g03190	NA	bisque4	0.070913	0.499382	0.161006	0.123132	0.114616	0.273965	0.283799	0.00583757	0.448971	6.36e-06	0.699658	6.09e-15	0.0711621	0.497872	0.145444	0.164211	0.252711	0.0145292	-0.318835	0.00184029	0.254704	0.013746	-0.104155	0.320441	0.259664	0.0119536	0.191393	0.0660933	0.104408	0.319259	0.2349	0.0234229	0.00716173	0.945681	0.0972742	0.353619	0.313622	0.00220464	0.237982	0.0216139	-0.114489	0.274501	0.0292679	0.780635	-0.0783024	0.455634
VIT_19s0015g02030	VIT_19s0015g02030	NA	bisque4	-0.0706159	0.501186	-0.10941	0.296495	-0.021057	0.841213	0.0600029	0.567772	0.0376137	0.720377	0.469628	2.04e-06	-0.108226	0.301784	-0.0264949	0.800967	-0.0266197	0.800049	-0.256732	0.0129865	-0.0634719	0.545557	0.486796	7.51e-07	-0.099329	0.343494	-0.0640464	0.541919	-0.0376998	0.719764	-0.00547766	0.958441	-0.0144765	0.890458	-0.0156709	0.881482	0.00243439	0.981524	-0.0304795	0.771797	-0.0186833	0.858916	-0.0558435	0.594956	-0.0296881	0.777566
VIT_08s0040g01500	VIT_08s0040g01500	100263699	bisque4	-0.0687902	0.512343	-0.0977606	0.351205	0.00559721	0.957534	0.192021	0.0651917	0.196282	0.0593408	0.763807	5.4e-19	-0.0985509	0.347306	-0.0305358	0.771386	0.0135978	0.897069	-0.151649	0.146759	0.0177362	0.866	0.026529	0.800716	-0.0736538	0.482905	-0.0609864	0.56143	-0.0159685	0.879248	0.148306	0.155979	-0.041298	0.694286	-0.0283745	0.78717	0.0497309	0.635932	-0.0313556	0.765424	-0.0222995	0.831977	-0.0581018	0.580124	-0.0358852	0.732732
VIT_18s0001g08360	VIT_18s0001g08360	100243673	bisque4	-0.0617515	0.556521	0.101984	0.330684	-0.0444328	0.672362	0.251724	0.0149316	0.361351	0.000372755	0.713851	9.64e-16	0.00904376	0.931437	0.256342	0.0131296	0.0604467	0.564906	-0.271325	0.00852032	0.15395	0.140654	-0.0938467	0.370914	0.279547	0.00665316	0.262504	0.0110218	0.017579	0.867177	0.260819	0.0115668	0.0823119	0.432815	0.354421	0.00049112	0.261483	0.0113491	0.361563	0.000369589	-0.0044269	0.966408	0.0299797	0.775439	-0.0389178	0.711104
VIT_00s0396g00040	VIT_00s0396g00040	NA	bisque4	-0.0558031	0.595223	-0.0211766	0.840323	-0.0576905	0.582813	0.0198873	0.849927	-0.0545165	0.603751	0.339146	0.000882578	-0.0405984	0.699214	-0.035755	0.733665	-0.0663901	0.527203	-0.0905505	0.388026	-0.0474874	0.651259	0.108681	0.299743	-0.105885	0.312421	-0.0449223	0.668963	0.0511442	0.626354	-0.0178083	0.86546	-0.0516831	0.622718	-0.0451706	0.667241	-0.0965836	0.357063	-0.0497386	0.63588	-0.0489909	0.640971	-0.0619965	0.554953	0.149772	0.151885
VIT_00s0216g00060	VIT_00s0216g00060	100265755	bisque4	-0.055134	0.599652	0.0649218	0.536398	0.0351683	0.737876	0.274328	0.00779094	0.310067	0.00248915	0.753817	2.78e-18	-0.018285	0.861894	0.170859	0.10153	-0.00925772	0.929819	-0.177594	0.0885574	0.134539	0.198527	0.0115344	0.912621	0.0304064	0.772329	0.255857	0.0133095	0.118157	0.259317	0.0393301	0.708181	-0.0454347	0.665412	0.302352	0.00322318	0.0746582	0.47694	0.307982	0.00267099	0.0284847	0.786363	-0.0191749	0.855244	-0.0478937	0.648473
VIT_11s0118g00230	VIT_11s0118g00230	100247088	bisque4	0.0529391	0.614279	0.215479	0.0380479	0.037147	0.723706	0.200743	0.0536812	0.156038	0.135284	0.746753	8.46e-18	0.266687	0.00976529	0.211198	0.042138	0.160788	0.123647	-0.259828	0.0118978	0.289918	0.00481932	-0.0288242	0.783879	0.249617	0.0158223	0.413352	3.82e-05	0.0531101	0.613134	0.210883	0.0424526	0.0221674	0.832958	0.297134	0.00382396	0.129848	0.214779	0.373991	0.000221785	0.135322	0.195906	0.0595565	0.570661	-0.0815444	0.437132
VIT_03s0038g04120	VIT_03s0038g04120	100267420	bisque4	-0.0516031	0.623257	-0.106492	0.30964	-0.0258679	0.805583	0.0684809	0.514246	0.156967	0.132945	0.422814	2.42e-05	-0.151493	0.14718	-0.0273792	0.794468	-0.0242799	0.817304	-0.0415792	0.692309	-0.0815943	0.436851	-0.0148434	0.887699	-0.00719713	0.945412	-0.0838232	0.424386	-0.0229205	0.827369	0.217079	0.0366073	-0.00667307	0.949382	-0.0367364	0.726639	0.158935	0.128092	-0.0407242	0.698327	-0.0244913	0.815741	-0.0625099	0.551675	-0.0377199	0.71962
ENSRNA049455711	ENSRNA049455711	NA	bisque4	-0.0514729	0.624135	-0.0281756	0.788627	-0.0255582	0.807865	0.0867932	0.408098	0.0722069	0.491567	0.392837	9.82e-05	0.000436313	0.996688	-0.024549	0.815315	-0.00129905	0.99014	-0.119012	0.255861	0.0645843	0.538523	-0.00646686	0.950944	0.0767057	0.464903	0.17335	0.0965674	0.000728327	0.994472	-0.0340707	0.745775	-0.010463	0.92071	-0.0116909	0.911441	0.0223682	0.831467	0.0145222	0.890114	-0.0146284	0.889315	-0.0203522	0.846462	-0.0279147	0.790539
VIT_07s0005g06590	VIT_07s0005g06590	100853618	bisque4	-0.0499465	0.634467	-0.0399569	0.703744	0.00902235	0.931599	0.129347	0.216567	0.00798284	0.939464	0.593782	3.54e-10	0.0455125	0.664873	-0.0131045	0.900784	-0.001124	0.991468	-0.0628024	0.549811	0.0697444	0.506496	0.0787886	0.452832	-0.11483	0.273064	0.00955517	0.92757	-0.0210215	0.841478	0.0307001	0.77019	-0.0247312	0.813969	0.0353871	0.736304	-0.10414	0.320508	0.0161981	0.877526	0.490756	5.91e-07	-0.0247512	0.813821	-0.000790835	0.993997
ENSRNA049469376	ENSRNA049469376	NA	bisque4	-0.0475842	0.650595	0.0576904	0.582814	0.0041487	0.968517	0.155285	0.1372	0.134087	0.200055	0.489214	6.49e-07	0.0637807	0.5436	0.116978	0.264133	-0.0253968	0.809056	-0.0903391	0.38914	0.118386	0.258385	-0.0478023	0.649099	-0.0277221	0.791952	0.0211144	0.840786	0.149404	0.152903	0.0427037	0.684423	-0.0750965	0.474349	0.246066	0.0174275	-0.000751468	0.994296	0.177621	0.0885075	0.0103471	0.921585	0.0454845	0.665067	0.0541402	0.606256
VIT_19s0140g00250	VIT_19s0140g00250	NA	bisque4	-0.041047	0.696053	-0.0505098	0.630646	0.0130548	0.901158	0.161594	0.12175	0.145081	0.165276	0.543923	1.75e-08	-0.0339311	0.746781	0.00388039	0.970553	0.0214476	0.838307	-0.133074	0.203505	0.0724527	0.490089	0.0452767	0.666506	-0.0515581	0.62356	0.0239761	0.819551	0.502273	2.9e-07	0.0144004	0.89103	-0.0144618	0.890568	0.111986	0.285201	0.0179122	0.864682	0.0645039	0.53903	0.0078245	0.940662	0.223916	0.0309558	0.0033548	0.97454
ENSRNA049996221	ENSRNA049996221	NA	bisque4	0.0379881	0.717711	0.0314548	0.764703	0.114323	0.2752	0.144088	0.16822	-0.0368842	0.725583	0.462054	3.13e-06	0.102501	0.328227	-0.0341832	0.744964	-0.052759	0.615486	0.0375341	0.720945	0.138748	0.184718	0.0602341	0.566278	-0.18063	0.0831564	-0.0709869	0.498934	0.034998	0.7391	-0.0771256	0.462456	-0.0542632	0.605436	-0.0448185	0.669683	-0.163199	0.118042	-0.0343866	0.743498	-0.0148508	0.887644	-0.0795885	0.448243	-0.0463509	0.65908
VIT_16s0022g02120	VIT_16s0022g02120	100253134	bisque4	-0.0379285	0.718135	-0.00524231	0.960225	-0.0254282	0.808824	0.367046	0.00029579	0.446169	7.38e-06	0.812389	4.93e-23	0.0674315	0.520728	0.0872626	0.405557	0.16485	0.114319	-0.317858	0.00190414	0.283903	0.0058188	-0.00200829	0.984757	0.230843	0.0259994	0.122282	0.242935	0.0936453	0.371947	0.309484	0.00253887	-0.0320102	0.760672	0.0460834	0.660926	0.330003	0.00123621	0.144485	0.16704	-0.0533824	0.611312	0.145643	0.163628	-0.0400614	0.703006
VIT_00s2643g00020	VIT_00s2643g00020	NA	bisque4	0.0379143	0.718236	0.183005	0.079117	0.0361784	0.730631	0.0770693	0.462784	0.0788678	0.452377	0.484074	8.83e-07	0.0379913	0.717688	-0.0358081	0.733285	-0.0741965	0.479676	-0.0730683	0.4864	0.0376045	0.720443	-0.038124	0.716744	-0.0874394	0.404603	0.0630767	0.548066	-0.0260859	0.803977	-0.0416849	0.691566	-0.0496299	0.636619	0.0259709	0.804824	-0.0795628	0.44839	0.141418	0.176327	-0.0499984	0.634114	-0.104835	0.317274	-0.0594811	0.57115
VIT_12s0059g00970	VIT_12s0059g00970	NA	bisque4	0.0350563	0.738681	0.0164828	0.87539	-0.00388164	0.970543	0.122305	0.242846	0.0689443	0.511397	0.52014	9.11e-08	0.0705053	0.501858	-0.0416122	0.692077	-0.0326757	0.75585	-0.099989	0.340281	0.122259	0.243025	-0.0296278	0.778007	0.00166097	0.987393	-0.0276569	0.79243	-0.0524932	0.617269	0.0420138	0.689257	-0.0504391	0.631125	0.0793765	0.449457	-0.0062594	0.952516	-0.0214217	0.8385	-0.0433958	0.679586	-0.0290395	0.782304	-0.0516086	0.62322
VIT_14s0066g00890	VIT_14s0066g00890	100254387	bisque4	-0.0347209	0.741092	0.0481846	0.64648	0.0343372	0.743854	0.25313	0.0143615	0.0487545	0.642585	0.697596	7.89e-15	0.198798	0.0560919	0.0320557	0.760342	0.108832	0.299068	-0.11379	0.277461	0.245713	0.0175945	0.281104	0.00634349	-0.204031	0.0497993	0.11438	0.274959	-0.0744867	0.477955	-0.0737006	0.482626	-0.0966082	0.356939	0.0296184	0.778075	-0.226917	0.0287182	0.120204	0.251094	0.218091	0.0357201	-0.0806262	0.442329	-0.0535208	0.610387
ENSRNA049466856	ENSRNA049466856	NA	bisque4	-0.0341613	0.745121	-0.00431935	0.967223	-0.0309907	0.768076	0.0937465	0.371428	-0.0146139	0.889424	0.388771	0.000117583	0.0368744	0.725653	0.0924866	0.377919	-0.0642189	0.540829	0.173925	0.0954514	0.058309	0.578772	-0.06657	0.526082	-0.110916	0.289854	0.185106	0.0756766	-0.0412503	0.694622	-0.0713116	0.496968	-0.102503	0.328216	-0.0298353	0.776492	-0.153749	0.141179	0.0524653	0.617457	0.0589393	0.574667	0.00821581	0.937701	-0.0435099	0.67879
ENSRNA049457823	ENSRNA049457823	NA	bisque4	-0.0328464	0.754615	-0.0102724	0.92215	-0.00526082	0.960084	0.0669858	0.523495	-0.040705	0.698463	0.419808	2.8e-05	0.0639887	0.542283	-0.0191457	0.855462	-0.0398231	0.70469	-0.0387846	0.712049	0.0806361	0.442272	-0.00778335	0.940974	-0.0886013	0.398364	0.157532	0.131535	-0.00485902	0.963131	-0.0402862	0.701418	-0.0329163	0.75411	-0.00487416	0.963016	-0.119426	0.254196	0.023798	0.820869	0.00752668	0.942917	-0.0577161	0.582646	-0.00485519	0.96316
VIT_17s0000g01080	VIT_17s0000g01080	100243863	bisque4	-0.0314935	0.764422	0.0707165	0.500575	0.0275619	0.793127	0.217492	0.0362428	0.216331	0.0372755	0.713528	1.01e-15	0.0121768	0.907776	0.128991	0.217847	-0.0152914	0.884333	-0.192523	0.0644788	0.117366	0.262542	-0.0427237	0.684283	0.0818534	0.435391	0.322685	0.00160708	-0.00604013	0.954177	0.0680279	0.517039	0.0142955	0.891819	0.286807	0.00531535	0.0435165	0.678743	0.254641	0.0137703	0.166064	0.111639	-0.0347403	0.740953	-0.0457968	0.662906
VIT_01s0026g01530	VIT_01s0026g01530	100853274	bisque4	0.0304766	0.771818	0.0651107	0.535211	0.0469948	0.654644	0.548451	1.26e-08	0.435551	1.28e-05	0.732925	6.74e-17	0.131245	0.209844	-0.0224115	0.831146	0.162617	0.119377	-0.420592	2.7e-05	0.417418	3.15e-05	0.293051	0.00436197	-0.16417	0.11584	0.0619372	0.555332	0.0201454	0.848003	-0.0189428	0.856978	-0.146335	0.161614	0.0317108	0.762844	-0.0331474	0.752439	0.0310729	0.767478	0.0696294	0.507199	0.265384	0.0101426	0.0772814	0.46155
VIT_05s0094g00690	VIT_05s0094g00690	NA	bisque4	0.0263419	0.802092	-0.0218832	0.835069	0.0379632	0.717888	0.112282	0.28392	0.217938	0.0358533	0.483249	9.28e-07	-0.0769025	0.463755	-0.0304357	0.772115	-0.0142639	0.892056	-0.233756	0.024126	0.0278585	0.790951	-0.0269673	0.797493	0.0567138	0.589221	0.0659574	0.529904	-0.0167758	0.873194	0.0967074	0.356443	-0.0307511	0.769819	-0.0448411	0.669526	0.111015	0.289422	-0.0175799	0.86717	-0.0300833	0.774684	-0.0728769	0.487546	-0.0286493	0.785159
VIT_11s0103g00030	VIT_11s0103g00030	NA	bisque4	-0.0192536	0.854656	-0.0436262	0.677978	0.0198866	0.849932	0.135715	0.194596	0.0714644	0.496044	0.69417	1.21e-14	-0.0288216	0.783898	-0.018916	0.857177	-0.0231752	0.825482	-0.109805	0.294744	0.0367692	0.726405	0.0293265	0.780207	-0.097026	0.354854	-0.0119846	0.909225	-0.0278978	0.790663	0.0429596	0.682633	-0.0293058	0.780358	-0.00686911	0.947897	-0.0597444	0.569444	-0.00294356	0.97766	-0.00675053	0.948795	-0.0536923	0.609242	-0.0245442	0.81535
ENSRNA049996025	ENSRNA049996025	NA	bisque4	-0.0192536	0.854656	-0.0436262	0.677978	0.0198866	0.849932	0.135715	0.194596	0.0714644	0.496044	0.69417	1.21e-14	-0.0288216	0.783898	-0.018916	0.857177	-0.0231752	0.825482	-0.109805	0.294744	0.0367692	0.726405	0.0293265	0.780207	-0.097026	0.354854	-0.0119846	0.909225	-0.0278978	0.790663	0.0429596	0.682633	-0.0293058	0.780358	-0.00686911	0.947897	-0.0597444	0.569444	-0.00294356	0.97766	-0.00675053	0.948795	-0.0536923	0.609242	-0.0245442	0.81535
VIT_12s0028g02740	VIT_12s0028g02740	100255808	bisque4	-0.0192536	0.854656	-0.0436262	0.677978	0.0198866	0.849932	0.135715	0.194596	0.0714644	0.496044	0.69417	1.21e-14	-0.0288216	0.783898	-0.018916	0.857177	-0.0231752	0.825482	-0.109805	0.294744	0.0367692	0.726405	0.0293265	0.780207	-0.097026	0.354854	-0.0119846	0.909225	-0.0278978	0.790663	0.0429596	0.682633	-0.0293058	0.780358	-0.00686911	0.947897	-0.0597444	0.569444	-0.00294356	0.97766	-0.00675053	0.948795	-0.0536923	0.609242	-0.0245442	0.81535
VIT_16s0050g02380	VIT_16s0050g02380	100253597	bisque4	-0.0192536	0.854656	-0.0436262	0.677978	0.0198866	0.849932	0.135715	0.194596	0.0714644	0.496044	0.69417	1.21e-14	-0.0288216	0.783898	-0.018916	0.857177	-0.0231752	0.825482	-0.109805	0.294744	0.0367692	0.726405	0.0293265	0.780207	-0.097026	0.354854	-0.0119846	0.909225	-0.0278978	0.790663	0.0429596	0.682633	-0.0293058	0.780358	-0.00686911	0.947897	-0.0597444	0.569444	-0.00294356	0.97766	-0.00675053	0.948795	-0.0536923	0.609242	-0.0245442	0.81535
ENSRNA049455138	ENSRNA049455138	NA	bisque4	-0.0192536	0.854656	-0.0436262	0.677978	0.0198866	0.849932	0.135715	0.194596	0.0714644	0.496044	0.69417	1.21e-14	-0.0288216	0.783898	-0.018916	0.857177	-0.0231752	0.825482	-0.109805	0.294744	0.0367692	0.726405	0.0293265	0.780207	-0.097026	0.354854	-0.0119846	0.909225	-0.0278978	0.790663	0.0429596	0.682633	-0.0293058	0.780358	-0.00686911	0.947897	-0.0597444	0.569444	-0.00294356	0.97766	-0.00675053	0.948795	-0.0536923	0.609242	-0.0245442	0.81535
VIT_04s0008g00060	VIT_04s0008g00060	NA	bisque4	-0.0192536	0.854656	-0.0436262	0.677978	0.0198866	0.849932	0.135715	0.194596	0.0714644	0.496044	0.69417	1.21e-14	-0.0288216	0.783898	-0.018916	0.857177	-0.0231752	0.825482	-0.109805	0.294744	0.0367692	0.726405	0.0293265	0.780207	-0.097026	0.354854	-0.0119846	0.909225	-0.0278978	0.790663	0.0429596	0.682633	-0.0293058	0.780358	-0.00686911	0.947897	-0.0597444	0.569444	-0.00294356	0.97766	-0.00675053	0.948795	-0.0536923	0.609242	-0.0245442	0.81535
ENSRNA049458261	ENSRNA049458261	NA	bisque4	-0.0192536	0.854656	-0.0436262	0.677978	0.0198866	0.849932	0.135715	0.194596	0.0714644	0.496044	0.69417	1.21e-14	-0.0288216	0.783898	-0.018916	0.857177	-0.0231752	0.825482	-0.109805	0.294744	0.0367692	0.726405	0.0293265	0.780207	-0.097026	0.354854	-0.0119846	0.909225	-0.0278978	0.790663	0.0429596	0.682633	-0.0293058	0.780358	-0.00686911	0.947897	-0.0597444	0.569444	-0.00294356	0.97766	-0.00675053	0.948795	-0.0536923	0.609242	-0.0245442	0.81535
VIT_00s1052g00020	VIT_00s1052g00020	NA	bisque4	-0.0192536	0.854656	-0.0436262	0.677978	0.0198866	0.849932	0.135715	0.194596	0.0714644	0.496044	0.69417	1.21e-14	-0.0288216	0.783898	-0.018916	0.857177	-0.0231752	0.825482	-0.109805	0.294744	0.0367692	0.726405	0.0293265	0.780207	-0.097026	0.354854	-0.0119846	0.909225	-0.0278978	0.790663	0.0429596	0.682633	-0.0293058	0.780358	-0.00686911	0.947897	-0.0597444	0.569444	-0.00294356	0.97766	-0.00675053	0.948795	-0.0536923	0.609242	-0.0245442	0.81535
VIT_18s0001g07940	VIT_18s0001g07940	100242147	bisque4	-0.0185386	0.859998	-0.0669962	0.52343	0.00417555	0.968314	0.157853	0.130741	0.135295	0.195997	0.673312	1.42e-13	-0.0555793	0.596703	-0.0200197	0.84894	-0.0320963	0.760048	-0.0690991	0.510447	0.0330334	0.753263	0.0215275	0.837713	-0.0840873	0.422922	-0.00841176	0.936218	0.0513673	0.624848	0.0428657	0.683289	-0.0314438	0.764783	0.00300522	0.977192	-0.00544518	0.958687	-0.000971512	0.992626	-0.011613	0.912028	-0.0564999	0.590628	-0.0264366	0.801395
VIT_13s0073g00600	VIT_13s0073g00600	100266233	bisque4	-0.0116917	0.911434	0.00657371	0.950135	0.00457018	0.965321	0.268077	0.00937642	0.258352	0.0124067	0.845622	1.52e-26	0.0697016	0.506758	0.0393833	0.707803	0.068373	0.514911	-0.234154	0.0238794	0.202045	0.0521155	-0.0161309	0.87803	0.0954463	0.362779	0.0670538	0.523072	0.0187273	0.858587	0.265013	0.0102522	-0.053401	0.611188	0.0118869	0.909962	0.145147	0.165083	0.0695273	0.507823	-0.00710401	0.946118	0.0250986	0.811256	-0.0916496	0.382268
VIT_06s0004g05770	VIT_06s0004g05770	100262206	bisque4	0.00705948	0.946455	-0.00909983	0.931013	0.0725386	0.489574	0.168656	0.106081	0.135523	0.195237	0.829851	8.77e-25	-0.0258204	0.805933	0.00395619	0.969978	-0.0185493	0.859918	-0.168474	0.106464	0.0520606	0.620176	0.0306511	0.770547	-0.0827298	0.430475	0.00614664	0.95337	-0.0235678	0.822573	0.0748793	0.475632	-0.0398244	0.704681	-0.00192434	0.985394	-0.0387486	0.712304	0.025263	0.810043	-0.0126023	0.904568	-0.0690902	0.510501	-0.0335599	0.749459
VIT_16s0050g02210	VIT_16s0050g02210	100263797	bisque4	0.00139189	0.989435	0.0471899	0.653303	0.0320304	0.760525	0.134656	0.198135	0.0155855	0.882124	0.507016	2.15e-07	0.0644935	0.539096	-0.0347757	0.740698	-0.0393999	0.707686	-0.134384	0.199051	0.0834951	0.426207	0.0120513	0.908722	-0.132936	0.20398	0.08485	0.418713	-0.0399808	0.703575	-0.0134275	0.898351	-0.0345907	0.742029	0.102803	0.326793	-0.170865	0.101517	0.0311784	0.766712	0.244225	0.0183137	0.0722393	0.491372	0.316083	0.00202524
ENSRNA049464136	ENSRNA049464136	NA	bisque4	-0.00137646	0.989552	-0.0555485	0.596907	-0.00548192	0.958408	0.190586	0.0672657	0.12257	0.241819	0.493007	5.16e-07	-0.039896	0.704175	-0.0227988	0.828272	-0.0307102	0.770117	0.0273847	0.794427	0.0702065	0.503677	0.0261972	0.803157	-0.0808497	0.441061	-0.032652	0.756022	-0.0528568	0.61483	0.0243634	0.816686	-0.0162832	0.876887	-0.0184641	0.860555	-0.0125088	0.905272	-0.0185366	0.860013	0.000788552	0.994015	-0.0611546	0.560349	-0.0287762	0.78423
VIT_14s0083g01020	VIT_14s0083g01020	100254890	brown	0.737616	3.38e-17	0.730689	9.31e-17	0.479326	1.17e-06	-0.353408	0.000511053	-0.457846	3.94e-06	0.226822	0.028787	0.568087	2.87e-09	0.191314	0.0662076	0.303351	0.00311831	-0.262277	0.0110939	0.141149	0.17716	-0.153971	0.1406	0.349226	0.000601465	0.270002	0.00886053	-0.162337	0.120022	0.229163	0.0271349	-0.0135455	0.897463	-0.0109782	0.916819	-0.0955926	0.362041	0.244165	0.0183435	-0.0625368	0.551503	0.170972	0.1013	-0.0984992	0.347561
VIT_18s0089g01410	VIT_18s0089g01410	100248269	brown	0.680216	6.43e-14	0.729529	1.1e-16	0.393808	9.41e-05	-0.390409	0.000109391	-0.537498	2.77e-08	0.138331	0.186055	0.603511	1.52e-10	0.180776	0.0829034	0.181556	0.0815629	-0.316144	0.00202093	0.131846	0.207745	-0.026095	0.80391	0.275745	0.00746612	0.33354	0.00108643	-0.139407	0.18262	0.0915791	0.382636	-0.0717793	0.494142	-0.010054	0.9238	-0.192724	0.0641952	0.262621	0.0109849	-0.0989075	0.345556	0.0451519	0.66737	-0.123384	0.238681
VIT_14s0081g00330	VIT_14s0081g00330	100258751	brown	0.666736	2.97e-13	0.860043	2.46e-28	0.55989	5.39e-09	-0.371206	0.000249119	-0.51957	9.47e-08	0.218352	0.0354941	0.639117	5.42e-12	0.299488	0.00354151	0.271579	0.00845648	-0.305078	0.00294417	0.183387	0.0784836	-0.0874029	0.4048	0.293617	0.00428359	0.482925	9.46e-07	-0.114807	0.273161	-0.0121782	0.907765	0.0317593	0.762492	0.0969047	0.355458	-0.207512	0.0459457	0.446837	7.13e-06	-0.0478194	0.648982	0.102463	0.328405	-0.0575989	0.583412
VIT_15s0048g02090	VIT_15s0048g02090	100250507	brown	0.660682	5.77e-13	0.780231	3.04e-20	0.505253	2.4e-07	-0.257373	0.0127545	-0.39145	0.000104468	0.291471	0.0045876	0.607919	1.03e-10	0.0753172	0.473047	0.253563	0.0141897	-0.142124	0.174158	0.170959	0.101326	-0.0804293	0.443448	0.159865	0.125846	0.345372	0.000697473	-0.0930059	0.375235	-0.061301	0.559409	-0.0226156	0.829631	-0.0568161	0.588548	-0.170698	0.101857	0.168901	0.105567	0.0501828	0.632863	0.0869043	0.407496	-0.0516602	0.622872
VIT_12s0059g01780	VIT_12s0059g01780	NA	brown	0.648801	2.03e-12	0.771649	1.41e-19	0.491366	5.7e-07	-0.273167	0.00806625	-0.512724	1.49e-07	0.219267	0.034712	0.634268	8.76e-12	0.264075	0.0105343	0.205796	0.0478133	-0.24744	0.0167906	0.212714	0.0406493	-0.0253106	0.809692	0.117008	0.264008	0.330307	0.00122262	-0.0997986	0.341206	-0.00561636	0.957389	-0.0577269	0.582575	0.13218	0.206585	-0.308077	0.00266252	0.377267	0.000193183	0.0578344	0.581872	0.127396	0.223636	-0.0140109	0.89396
VIT_18s0122g00480	VIT_18s0122g00480	100266834	brown	0.63948	5.23e-12	0.729849	1.05e-16	0.569829	2.5e-09	-0.0489284	0.641397	-0.305345	0.00291804	0.431402	1.58e-05	0.601553	1.81e-10	0.205836	0.0477692	0.279126	0.00673918	-0.369422	0.000268233	0.336738	0.000965451	0.0894497	0.393845	-0.0739323	0.481246	0.194851	0.0612566	-0.177566	0.0886075	-0.0966229	0.356866	-0.164431	0.115254	0.0633278	0.54647	-0.37086	0.000252729	0.26566	0.0100614	0.0695643	0.507597	0.230178	0.026444	0.00520263	0.960525
VIT_19s0014g00360	VIT_19s0014g00360	NA	brown	0.630824	1.23e-11	0.724875	2.13e-16	0.422317	2.48e-05	-0.17852	0.0868809	-0.461156	3.29e-06	0.208711	0.0446769	0.676391	1e-13	0.239073	0.021003	0.274093	0.00784593	-0.361305	0.000373455	0.310981	0.00241303	0.0905723	0.387912	0.107608	0.304571	0.358826	0.000412459	-0.202155	0.0519852	-0.0722748	0.491159	0.00402175	0.96948	0.111293	0.288209	-0.325001	0.00148006	0.352157	0.00053669	0.0251748	0.810693	0.191248	0.0663028	-0.0137992	0.895553
VIT_00s0194g00060	VIT_00s0194g00060	NA	brown	0.624052	2.34e-11	0.772386	1.24e-19	0.343309	0.00075445	-0.389868	0.000112035	-0.554768	7.92e-09	0.280529	0.00645648	0.660236	6.05e-13	0.159557	0.126586	0.16327	0.117879	-0.227672	0.0281778	0.140333	0.179703	-0.138802	0.184546	0.365178	0.000319243	0.480776	1.07e-06	-0.0935786	0.372289	0.0803631	0.443824	0.0114907	0.912951	0.0167541	0.873357	-0.149333	0.153102	0.311272	0.00238927	0.0614233	0.558624	0.0864364	0.410035	-0.0452607	0.666617
VIT_06s0004g04450	VIT_06s0004g04450	NA	brown	0.62373	2.41e-11	0.80251	4.02e-22	0.410513	4.37e-05	-0.268674	0.00921362	-0.524198	6.94e-08	0.190843	0.0668896	0.649736	1.84e-12	0.17904	0.0859518	0.163817	0.116636	-0.222631	0.0319581	0.20919	0.0441781	0.025457	0.808612	-0.0292967	0.780425	0.272222	0.00829655	-0.108905	0.298744	-0.165008	0.113966	-0.0819848	0.434652	0.0582578	0.579106	-0.395842	8.59e-05	0.263303	0.0107715	0.0289873	0.782686	0.0691229	0.510301	-0.0500233	0.633945
VIT_12s0028g03040	VIT_12s0028g03040	100245395	brown	0.618534	3.93e-11	0.629176	1.44e-11	0.475654	1.45e-06	-0.282995	0.00598464	-0.332332	0.00113561	0.295701	0.00400565	0.496658	4.12e-07	0.13732	0.189322	0.417058	3.2e-05	-0.410294	4.42e-05	0.134299	0.199338	-0.00426885	0.967606	0.416591	3.27e-05	0.224405	0.0305813	-0.0675193	0.520185	0.276146	0.00737646	0.0702087	0.503663	0.00535715	0.959354	0.106382	0.310144	0.219192	0.034775	0.0962773	0.358597	0.15771	0.131096	-0.0897852	0.392066
VIT_19s0014g01920	VIT_19s0014g01920	100262274	brown	0.614214	5.84e-11	0.789491	5.36e-21	0.460222	3.46e-06	-0.310133	0.00248363	-0.627381	1.71e-11	0.129429	0.216273	0.706485	2.54e-15	0.152091	0.145571	0.162437	0.11979	-0.139474	0.182408	0.218395	0.0354571	0.00747962	0.943273	-0.0282145	0.788342	0.348841	0.000610474	-0.104583	0.318442	-0.223849	0.0310077	-0.082161	0.433662	0.0148367	0.887749	-0.455224	4.55e-06	0.224863	0.0302343	0.0519812	0.62071	0.0290259	0.782404	-0.0615197	0.558006
VIT_03s0180g00290	VIT_03s0180g00290	NA	brown	0.614048	5.93e-11	0.778093	4.48e-20	0.423234	2.37e-05	-0.262442	0.0110417	-0.544003	1.74e-08	0.21236	0.0409926	0.676866	9.48e-14	0.200472	0.0540119	0.106148	0.311216	-0.118198	0.259151	0.215289	0.038222	-0.0685314	0.513935	0.0127621	0.903363	0.363375	0.000343506	-0.152607	0.144192	-0.158541	0.12905	-0.15693	0.133036	-0.0393388	0.708119	-0.416365	3.31e-05	0.247822	0.0166168	0.172818	0.0976123	0.0180933	0.863328	-0.0255729	0.807757
VIT_14s0108g00070	VIT_14s0108g00070	100243896	brown	0.606273	1.19e-10	0.86176	1.46e-28	0.483353	9.22e-07	-0.267478	0.00954223	-0.577267	1.39e-09	0.190499	0.0673928	0.761021	8.59e-19	0.27695	0.0071995	0.213689	0.0397154	-0.19099	0.066676	0.292376	0.00445703	-0.0342033	0.744818	0.115994	0.268197	0.505691	2.34e-07	-0.112009	0.285099	-0.182372	0.0801795	-0.00961831	0.927093	0.0738233	0.481895	-0.407921	4.94e-05	0.361943	0.000363982	0.0690379	0.510822	0.0388694	0.711447	-0.0244596	0.815975
VIT_18s0001g13290	VIT_18s0001g13290	NA	brown	0.604822	1.36e-10	0.847561	8.96e-27	0.572431	2.04e-09	-0.277817	0.00701297	-0.548328	1.27e-08	0.291736	0.00454893	0.678737	7.64e-14	0.277602	0.00705881	0.0895158	0.393494	-0.1786	0.0867387	0.216357	0.0372519	0.00686004	0.947966	0.0223046	0.831939	0.341369	0.000811876	-0.0768606	0.464	-0.141757	0.175284	-0.072549	0.489512	0.148013	0.156806	-0.398606	7.58e-05	0.420897	2.66e-05	0.128076	0.221154	0.041545	0.692549	-0.0437768	0.676928
VIT_08s0040g01380	VIT_08s0040g01380	100261830	brown	0.602731	1.63e-10	0.771427	1.46e-19	0.534653	3.38e-08	-0.124434	0.234677	-0.387015	0.000126991	0.477731	1.28e-06	0.611212	7.67e-11	0.210901	0.0424346	0.0280901	0.789254	-0.255092	0.0135976	0.245564	0.0176656	0.0262222	0.802973	-0.0655468	0.532474	0.399789	7.18e-05	-0.0491044	0.640197	-0.211786	0.0415555	-0.104912	0.316914	0.0549278	0.601019	-0.424516	2.23e-05	0.282928	0.00599697	0.0938188	0.371058	0.0664054	0.527107	-0.0590518	0.573937
VIT_00s0194g00020	VIT_00s0194g00020	100246461	brown	0.602016	1.74e-10	0.818516	1.26e-23	0.370924	0.000252053	-0.382035	0.000157601	-0.620676	3.22e-11	0.222867	0.0317722	0.781449	2.43e-20	0.267062	0.00965904	0.163439	0.117495	-0.191326	0.0661901	0.238768	0.0211724	-0.100959	0.335596	0.38397	0.000144978	0.540522	2.24e-08	-0.0973533	0.353226	0.0659487	0.529959	0.0527173	0.615766	0.0764819	0.466211	-0.18777	0.0714879	0.385654	0.000134759	0.102992	0.325902	0.0743122	0.47899	-0.0809789	0.440328
VIT_05s0102g00440	VIT_05s0102g00440	100262716	brown	0.601442	1.83e-10	0.775803	6.75e-20	0.483431	9.18e-07	-0.1903	0.0676843	-0.385729	0.000134318	0.422196	2.49e-05	0.696889	8.62e-15	0.355112	0.000477929	0.22409	0.0308223	-0.269653	0.00895208	0.323255	0.00157494	-0.113777	0.277516	0.310449	0.00245708	0.422003	2.52e-05	-0.0672573	0.521809	0.0855619	0.414805	-0.0227828	0.82839	0.157064	0.132703	-0.139799	0.18138	0.460256	3.45e-06	0.0497165	0.63603	0.12362	0.237777	-0.0453534	0.665975
VIT_05s0102g01190	VIT_05s0102g01190	100267984	brown	0.599527	2.16e-10	0.783094	1.79e-20	0.415559	3.44e-05	-0.105336	0.314952	-0.420262	2.74e-05	0.30886	0.00259306	0.813462	3.9e-23	0.291168	0.00463202	0.337255	0.000947062	-0.263757	0.0106314	0.456348	4.28e-06	-0.0517852	0.62203	0.196359	0.0592392	0.425493	2.12e-05	-0.0945755	0.367194	-0.023496	0.823105	-0.0752105	0.473676	0.127866	0.221922	-0.256704	0.0129968	0.406699	5.22e-05	0.110239	0.292827	0.243004	0.0189228	-0.0166988	0.873771
VIT_18s0001g00630	VIT_18s0001g00630	NA	brown	0.59785	2.5e-10	0.846278	1.27e-26	0.411911	4.09e-05	-0.426266	2.04e-05	-0.616321	4.82e-11	0.211634	0.0417047	0.64216	3.99e-12	0.230884	0.0259724	0.159619	0.126436	-0.102239	0.329472	0.0886785	0.397951	-0.00669259	0.949234	0.142783	0.172148	0.451587	5.53e-06	-0.0488665	0.64182	-0.0782223	0.456097	-0.0837197	0.42496	0.0978726	0.350651	-0.324267	0.0015193	0.408189	4.87e-05	0.125308	0.23138	-0.0696124	0.507303	-0.0911747	0.38475
VIT_06s0080g01220	VIT_06s0080g01220	100258714	brown	0.593077	3.75e-10	0.746885	8.29e-18	0.36958	0.000266487	-0.304658	0.00298573	-0.446535	7.24e-06	0.400378	6.99e-05	0.610746	8e-11	0.288537	0.00503423	0.165463	0.112959	-0.477486	1.3e-06	0.175164	0.0930778	0.127987	0.221481	0.300206	0.00345915	0.430869	1.62e-05	0.00767758	0.941775	0.109653	0.295419	0.0562643	0.59218	0.105582	0.313819	-0.125895	0.229184	0.383948	0.000145118	0.0611738	0.560226	0.0928023	0.376286	-0.0846547	0.419788
VIT_16s0100g01300	VIT_16s0100g01300	100256642	brown	0.589724	4.98e-10	0.838469	1.01e-25	0.513939	1.37e-07	-0.179698	0.0847866	-0.349447	0.000596336	0.648963	1.99e-12	0.626077	1.93e-11	0.327681	0.00134448	0.187056	0.0725912	-0.2558	0.0133308	0.232048	0.0252098	-0.0407674	0.698023	0.0701213	0.504196	0.422694	2.43e-05	-0.0970851	0.354559	-0.0623295	0.552825	-0.0675569	0.519952	0.138777	0.184625	-0.30119	0.00334905	0.475741	1.44e-06	0.0479798	0.647883	0.0277783	0.79154	-0.0846877	0.419607
VIT_16s0098g00570	VIT_16s0098g00570	NA	brown	0.588236	5.64e-10	0.782729	1.92e-20	0.316684	0.00198346	-0.114901	0.272767	-0.408857	4.72e-05	0.36788	0.000285828	0.75987	1.04e-18	0.249554	0.0158497	0.215303	0.0382099	-0.327219	0.00136701	0.384783	0.000139958	0.019847	0.850228	0.0407707	0.698	0.371923	0.000241802	-0.0977209	0.351402	-0.126651	0.226378	-0.102593	0.327792	0.0647027	0.537777	-0.352882	0.000521694	0.315163	0.00209067	-0.0361278	0.730993	0.0956624	0.361689	-0.0646017	0.538414
VIT_14s0060g01490	VIT_14s0060g01490	100247806	brown	0.587742	5.88e-10	0.662252	4.87e-13	0.549209	1.19e-08	-0.24848	0.0163216	-0.603678	1.5e-10	0.0797832	0.44713	0.583067	8.65e-10	0.0625324	0.551531	0.15713	0.132536	-0.177646	0.0884617	0.195391	0.0605273	0.0616283	0.55731	-0.0509829	0.627444	0.185425	0.0751659	-0.155229	0.137344	-0.199937	0.0546698	-0.0613031	0.559396	-0.0517867	0.62202	-0.484904	8.41e-07	0.0914889	0.383107	-0.0116764	0.91155	0.118489	0.257968	-0.00206979	0.98429
VIT_04s0008g01790	VIT_04s0008g01790	NA	brown	0.586281	6.64e-10	0.730969	8.94e-17	0.466421	2.45e-06	-0.263429	0.0107325	-0.469191	2.1e-06	0.290311	0.00475971	0.576979	1.42e-09	0.112261	0.284008	0.0522095	0.619175	-0.172721	0.0978017	0.155804	0.135878	-0.00137053	0.989597	0.066095	0.529044	0.330258	0.00122479	-0.0222422	0.832403	-0.0778139	0.458459	-0.126211	0.228009	0.00343775	0.97391	-0.304867	0.00296501	0.172901	0.0974475	0.0381453	0.716592	0.0711883	0.497714	-0.00294453	0.977653
VIT_18s0089g01190	VIT_18s0089g01190	100256808	brown	0.583307	8.48e-10	0.806351	1.8e-22	0.367439	0.000291059	-0.362683	0.000353268	-0.619771	3.5e-11	0.150543	0.149761	0.747678	7.33e-18	0.204157	0.0496552	0.206742	0.0467764	-0.181321	0.0819659	0.232522	0.0249051	-0.111289	0.288225	0.258505	0.0123529	0.581704	9.67e-10	-0.119945	0.252124	-0.108941	0.298583	0.012424	0.905912	0.0201371	0.848065	-0.295494	0.00403247	0.330151	0.00122957	0.0269882	0.79734	0.0311039	0.767253	-0.0242393	0.817604
VIT_07s0129g00420	VIT_07s0129g00420	100249283	brown	0.581736	9.65e-10	0.829693	9.11e-25	0.379111	0.000178625	-0.174019	0.0952688	-0.412659	3.95e-05	0.3672	0.000293927	0.740403	2.23e-17	0.261738	0.0112666	0.28861	0.00502269	-0.317825	0.00190627	0.34031	0.000844885	-0.00552901	0.958051	0.27408	0.00784896	0.533683	3.62e-08	-0.117816	0.260703	-0.043342	0.679962	-0.0374555	0.721505	0.0942099	0.369058	-0.228148	0.0278413	0.406402	5.3e-05	0.0492851	0.638965	0.105786	0.312879	-0.0265592	0.800494
VIT_11s0016g03910	VIT_11s0016g03910	100249177	brown	0.576942	1.42e-09	0.688291	2.47e-14	0.457363	4.05e-06	-0.186613	0.0732838	-0.542998	1.87e-08	0.220527	0.0336579	0.708863	1.87e-15	0.0485205	0.644183	0.0836286	0.425465	-0.133878	0.200763	0.282034	0.00616479	0.101149	0.334679	-0.135108	0.196621	0.251728	0.0149297	-0.17806	0.0877106	-0.236358	0.0225518	-0.108992	0.298357	-0.134417	0.19894	-0.514747	1.3e-07	0.0732717	0.485184	0.0312659	0.766075	-0.00435119	0.966982	-0.0883403	0.399761
VIT_18s0001g00640	VIT_18s0001g00640	100260830	brown	0.575567	1.59e-09	0.818465	1.27e-23	0.42147	2.58e-05	-0.348965	0.000607563	-0.642136	4e-12	0.205849	0.0477545	0.780336	2.98e-20	0.284386	0.00573226	0.233574	0.02424	-0.151844	0.146234	0.242955	0.0189476	0.0298371	0.776479	0.163093	0.118284	0.432573	1.49e-05	-0.0885001	0.398905	-0.052995	0.613904	-0.0558902	0.594648	0.0945479	0.367335	-0.331791	0.00115829	0.4012	6.73e-05	0.0749885	0.474986	0.00143543	0.989105	-0.0953897	0.363065
VIT_12s0059g00270	VIT_12s0059g00270	100241491	brown	0.573712	1.84e-09	0.579233	1.18e-09	0.448288	6.6e-06	-0.281068	0.0063506	-0.521372	8.39e-08	0.119449	0.254107	0.55637	7.02e-09	0.0762659	0.467475	0.168091	0.107274	-0.102505	0.328206	0.124052	0.236131	-0.0353365	0.736668	-0.0884854	0.398984	0.00563888	0.957219	-0.196614	0.0589028	-0.0932771	0.373838	-0.10427	0.319904	-0.0577625	0.582342	-0.365168	0.000319377	0.0568833	0.588106	0.117475	0.262094	-0.00506694	0.961554	-0.12702	0.22502
VIT_14s0068g01140	VIT_14s0068g01140	NA	brown	0.570389	2.39e-09	0.80858	1.12e-22	0.496111	4.26e-07	-0.177639	0.0884754	-0.390769	0.000107665	0.302971	0.00315776	0.748644	6.3e-18	0.336557	0.00097194	0.297466	0.00378296	-0.249046	0.0160712	0.384502	0.000141674	-0.133674	0.201458	0.26826	0.00932639	0.546432	1.46e-08	-0.120327	0.250605	-0.0648641	0.536762	-0.00984276	0.925396	0.0980343	0.349852	-0.19875	0.0561516	0.442816	8.8e-06	-0.0103242	0.921758	0.171995	0.0992432	-0.0778515	0.458241
VIT_09s0054g00450	VIT_09s0054g00450	100251267	brown	0.568753	2.72e-09	0.796423	1.38e-21	0.492581	5.29e-07	-0.118614	0.257466	-0.434006	1.39e-05	0.226812	0.0287944	0.77524	7.47e-20	0.324899	0.00148545	0.337381	0.000942658	-0.310561	0.00244774	0.44639	7.3e-06	0.0696781	0.506901	0.17858	0.0867731	0.493507	5e-07	-0.0404713	0.700111	-0.105542	0.314003	-0.0386994	0.712654	0.148882	0.154361	-0.273077	0.00808792	0.443404	8.54e-06	0.067622	0.519549	0.287309	0.00523239	0.0287013	0.784778
VIT_10s0116g00540	VIT_10s0116g00540	100262439	brown	0.567786	2.93e-09	0.588497	5.52e-10	0.532505	3.93e-08	-0.306699	0.00278873	-0.586088	6.74e-10	0.120227	0.251003	0.66374	4.14e-13	0.0432051	0.680917	0.196048	0.0596508	-0.0362384	0.730201	0.225777	0.0295519	-0.113444	0.278933	0.186497	0.0734651	0.277677	0.00704265	-0.0942382	0.368913	-0.0409512	0.696728	0.0144963	0.890309	-0.0583955	0.578208	-0.259784	0.0119127	0.0908706	0.386344	0.0886406	0.398154	0.0597897	0.569151	-0.0815198	0.437271
VIT_05s0020g00870	VIT_05s0020g00870	100853208	brown	0.565816	3.42e-09	0.752518	3.42e-18	0.415421	3.46e-05	-0.35623	0.000457286	-0.503624	2.66e-07	0.304856	0.00296611	0.678222	8.11e-14	0.28174	0.00622085	0.273704	0.00793773	-0.171254	0.100729	0.185851	0.074486	-0.140345	0.179664	0.32329	0.001573	0.416151	3.34e-05	-0.0580014	0.58078	0.068907	0.511626	-0.0404233	0.70045	0.0843342	0.421557	-0.112796	0.281706	0.381086	0.000164161	0.097897	0.35053	0.0853127	0.41617	-0.0846654	0.419729
VIT_01s0011g02700	VIT_01s0011g02700	NA	brown	0.564822	3.69e-09	0.745583	1.01e-17	0.435059	1.31e-05	-0.0306093	0.770852	-0.256964	0.0129021	0.318382	0.00186962	0.565234	3.58e-09	0.255664	0.0133816	0.202835	0.0511837	-0.234353	0.0237571	0.323893	0.00153966	-0.034058	0.745866	-0.0911265	0.385002	0.176082	0.0913494	-0.129476	0.216105	-0.202165	0.0519727	-0.104452	0.319052	0.111509	0.287268	-0.345215	0.000701684	0.29407	0.00422173	-0.0686658	0.513108	0.19355	0.0630407	-0.0414054	0.693531
VIT_09s0002g01550	VIT_09s0002g01550	100256634	brown	0.558427	6.02e-09	0.57235	2.05e-09	0.247575	0.0167289	-0.477147	1.33e-06	-0.567485	3e-09	0.0682924	0.515407	0.633353	9.58e-12	0.149127	0.153676	0.253694	0.0141381	-0.204775	0.0489542	0.112136	0.284551	-0.121176	0.247253	0.557473	6.47e-09	0.395497	8.72e-05	-0.0479839	0.647855	0.316088	0.0020249	0.121036	0.247806	-0.00219396	0.983348	0.0911891	0.384675	0.213632	0.0397697	0.0796607	0.44783	0.0760566	0.468701	-0.167486	0.108563
VIT_16s0022g02140	VIT_16s0022g02140	100247993	brown	0.550839	1.06e-08	0.863848	7.67e-29	0.589066	5.26e-10	-0.123012	0.240112	-0.361501	0.000370514	0.42487	2.19e-05	0.632518	1.04e-11	0.436296	1.23e-05	0.0684935	0.514168	-0.217961	0.0358329	0.305127	0.00293935	-0.0689534	0.511341	-0.0380959	0.716943	0.395012	8.91e-05	-0.132568	0.205246	-0.205388	0.0482663	-0.110695	0.290825	0.195574	0.060282	-0.419022	2.91e-05	0.56024	5.24e-09	-0.00801534	0.939218	0.0838135	0.424439	-0.0301565	0.77415
VIT_17s0000g09840	VIT_17s0000g09840	100265604	brown	0.550723	1.07e-08	0.619515	3.58e-11	0.471971	1.79e-06	-0.404744	5.72e-05	-0.657395	8.21e-13	0.159959	0.12562	0.509167	1.87e-07	0.168394	0.106632	0.259211	0.0121084	-0.377213	0.000193627	0.0497242	0.635978	0.295147	0.00407787	0.0829015	0.429515	0.121193	0.247189	-0.14047	0.179275	0.0393429	0.70809	-0.0496946	0.636179	-0.0133225	0.899142	-0.306096	0.00284568	0.191151	0.0664426	0.100338	0.338589	0.0339069	0.746956	-0.066633	0.525689
VIT_05s0094g00300	VIT_05s0094g00300	100257850	brown	0.550637	1.08e-08	0.75429	2.58e-18	0.415806	3.4e-05	-0.325447	0.00145668	-0.623376	2.5e-11	0.181428	0.0817825	0.756574	1.78e-18	0.186206	0.0739239	0.208375	0.0450298	-0.133065	0.203537	0.250327	0.0155169	-0.0573344	0.585145	0.155815	0.135848	0.60839	9.89e-11	-0.0516475	0.622958	-0.166516	0.110654	-0.0330869	0.752876	0.114298	0.275307	-0.338669	0.000898441	0.329718	0.00124907	0.234341	0.023764	0.157261	0.13221	0.00101785	0.992274
VIT_00s0669g00010	VIT_00s0669g00010	100853963	brown	0.548739	1.24e-08	0.639241	5.35e-12	0.401418	6.67e-05	0.00153032	0.988385	-0.131018	0.210641	0.538288	2.62e-08	0.521812	8.15e-08	0.230084	0.0265076	0.3623	0.000358767	-0.357234	0.000439439	0.321111	0.00169899	-0.141292	0.176719	0.237992	0.0216085	0.236227	0.0226285	-0.131431	0.209194	0.158734	0.12858	-0.0686665	0.513104	0.0412068	0.694928	-0.0722469	0.491326	0.270187	0.00881213	-0.0804345	0.443418	0.209506	0.0438519	-0.0187198	0.858643
VIT_03s0063g00630	VIT_03s0063g00630	NA	brown	0.548463	1.26e-08	0.814147	3.35e-23	0.374879	0.000213669	-0.248866	0.0161507	-0.406622	5.24e-05	0.347753	0.000636624	0.641543	4.25e-12	0.34964	0.000591895	0.213594	0.0398058	-0.2754	0.0075441	0.230182	0.0264413	-0.0959333	0.360324	0.234703	0.0235424	0.406615	5.25e-05	-0.0939342	0.370467	0.0308482	0.769113	0.00132911	0.989912	0.180382	0.0835887	-0.203872	0.0499824	0.530866	4.4e-08	0.0111109	0.915817	0.0953554	0.363239	-0.0656232	0.531996
VIT_15s0046g00430	VIT_15s0046g00430	100250204	brown	0.547863	1.32e-08	0.463282	2.92e-06	0.264834	0.0103055	-0.187469	0.0719523	-0.254145	0.0139618	0.207339	0.0461318	0.349052	0.000605511	0.062158	0.55392	0.292202	0.00448192	-0.56096	4.96e-09	0.0990216	0.344997	0.30881	0.00259739	0.326066	0.00142477	0.154827	0.13838	-0.102205	0.329634	0.240391	0.0202845	0.0756358	0.471172	-0.0147612	0.888317	0.0406462	0.698878	0.0853202	0.41613	-0.0202869	0.846948	0.258732	0.0122738	-0.0472133	0.653142
VIT_13s0019g00690	VIT_13s0019g00690	100241037	brown	0.547662	1.34e-08	0.68775	2.64e-14	0.473764	1.61e-06	-0.434947	1.32e-05	-0.601027	1.89e-10	0.11166	0.28661	0.528244	5.27e-08	0.221605	0.0327776	0.12413	0.235833	-0.314248	0.00215774	0.0368634	0.725731	0.18286	0.0793591	0.195275	0.0606828	0.403652	6.02e-05	0.0170622	0.871047	-0.0510983	0.626664	0.0798467	0.446767	0.102605	0.327733	-0.220945	0.0333138	0.318361	0.00187102	0.246753	0.0171064	0.114314	0.27524	-0.0186147	0.859429
VIT_00s0181g00170	VIT_00s0181g00170	NA	brown	0.546215	1.49e-08	0.833803	3.3e-25	0.546811	1.42e-08	-0.167362	0.108828	-0.405498	5.52e-05	0.411196	4.23e-05	0.722899	2.8e-16	0.309171	0.00256588	0.210007	0.0433382	-0.404905	5.68e-05	0.361189	0.000375195	0.013453	0.898159	0.19338	0.0632773	0.569679	2.53e-09	-0.0221327	0.833215	-0.117595	0.261603	-0.0373572	0.722206	0.150545	0.149756	-0.264562	0.010387	0.486259	7.75e-07	0.0657916	0.530942	0.126326	0.227582	0.0250951	0.811282
VIT_19s0015g01080	VIT_19s0015g01080	NA	brown	0.546196	1.49e-08	0.596304	2.85e-10	0.299472	0.00354343	-0.1007	0.336839	-0.292302	0.00446756	0.179961	0.0843233	0.566136	3.34e-09	0.149014	0.153991	0.246252	0.0173401	-0.138239	0.186351	0.299471	0.00354349	-0.112001	0.285133	0.248231	0.0164328	0.412673	3.95e-05	-0.0315472	0.764032	-0.0401784	0.702179	0.00122155	0.990728	0.109534	0.295946	-0.124307	0.235161	0.244033	0.0184083	0.00852656	0.935349	0.195835	0.0599336	-0.03077	0.769682
VIT_02s0012g01030	VIT_02s0012g01030	100250549	brown	0.545959	1.51e-08	0.763946	5.27e-19	0.392566	9.94e-05	-0.214468	0.0389825	-0.591628	4.24e-10	0.154747	0.138585	0.829768	8.95e-25	0.0973704	0.353141	0.109436	0.29638	-0.0883786	0.399556	0.358026	0.000425823	-0.0222774	0.832141	0.0119443	0.909529	0.467274	2.34e-06	-0.0702053	0.503684	-0.284479	0.00571576	-0.0980563	0.349743	0.0179134	0.864674	-0.467422	2.32e-06	0.196386	0.0592031	0.129779	0.215025	0.0633493	0.546334	-0.0545014	0.603852
VIT_08s0007g01330	VIT_08s0007g01330	100240813	brown	0.542865	1.89e-08	0.685937	3.28e-14	0.371783	0.000243217	-0.238427	0.0213632	-0.612305	6.95e-11	0.142418	0.173259	0.775883	6.66e-20	0.0690503	0.510746	0.104728	0.317768	-0.0588376	0.575329	0.291278	0.00461581	0.020769	0.843357	-0.0439905	0.67544	0.269177	0.00907851	-0.147691	0.157721	-0.194486	0.0617522	-0.124111	0.235905	-0.0779625	0.457599	-0.479049	1.19e-06	0.109272	0.297107	0.143793	0.169104	-0.00592274	0.955067	-0.0880778	0.401168
VIT_10s0042g00380	VIT_10s0042g00380	NA	brown	0.541317	2.11e-08	0.645203	2.93e-12	0.215589	0.0379473	-0.2394	0.0208227	-0.481413	1.03e-06	0.193262	0.0634419	0.701204	5.01e-15	0.0668428	0.524383	0.0882622	0.400179	-0.217813	0.0359624	0.289626	0.00486408	-0.0542358	0.605619	0.311055	0.00240696	0.432635	1.48e-05	-0.032025	0.760565	0.0336794	0.748597	-0.0529823	0.61399	0.0173019	0.869251	-0.177111	0.0894419	0.213799	0.0396119	0.0375998	0.720477	0.125294	0.231433	-0.0617725	0.556386
VIT_08s0007g05450	VIT_08s0007g05450	NA	brown	0.540469	2.25e-08	0.840146	6.53e-26	0.483155	9.33e-07	-0.0440194	0.675239	-0.30154	0.00331067	0.29809	0.00370688	0.64054	4.7e-12	0.339403	0.000874139	0.223268	0.031458	-0.0818421	0.435455	0.346098	0.000678387	-0.0742212	0.47953	-0.0849515	0.418154	0.362216	0.000359996	-0.0526238	0.616393	-0.270154	0.00882087	-0.150995	0.148528	0.17939	0.0853305	-0.410458	4.38e-05	0.45581	4.41e-06	0.0421572	0.688251	0.0936719	0.37181	-0.0128787	0.902485
VIT_19s0027g00320	VIT_19s0027g00320	NA	brown	0.540444	2.25e-08	0.897093	4.86e-34	0.602801	1.62e-10	-0.183859	0.0777038	-0.450811	5.77e-06	0.27133	0.00851911	0.630255	1.29e-11	0.390682	0.00010808	0.0615556	0.557776	-0.142612	0.172668	0.252327	0.0146846	-0.0548074	0.601818	-0.131544	0.208799	0.437203	1.18e-05	-0.0945754	0.367195	-0.354581	0.000488046	-0.117851	0.260559	0.158554	0.12902	-0.50893	1.9e-07	0.508583	1.94e-07	0.0565644	0.590204	0.0386386	0.713085	0.00867738	0.934208
VIT_18s0001g06920	VIT_18s0001g06920	100267045	brown	0.540348	2.26e-08	0.763296	5.88e-19	0.422966	2.4e-05	-0.197598	0.0576229	-0.598676	2.32e-10	0.305622	0.00289116	0.789916	4.94e-21	0.226331	0.0291441	0.223885	0.0309795	-0.191533	0.0658915	0.344172	0.000730141	0.159569	0.126556	-0.0221805	0.83286	0.294477	0.00416681	-0.097596	0.352021	-0.124972	0.232644	-0.11595	0.268382	0.071379	0.49656	-0.461549	3.22e-06	0.308773	0.0026007	0.113239	0.279808	0.0562865	0.592034	-0.0170095	0.871442
VIT_00s0410g00030	VIT_00s0410g00030	NA	brown	0.539545	2.4e-08	0.616316	4.82e-11	0.502206	2.91e-07	-0.0375068	0.721139	-0.330156	0.00122936	0.257326	0.0127714	0.508069	2.01e-07	0.0657008	0.53151	0.214904	0.0385777	-0.277539	0.00707217	0.267573	0.00951585	0.183339	0.0785623	-0.309345	0.00255089	0.013445	0.898219	-0.166324	0.111071	-0.277763	0.00702442	-0.14986	0.151641	0.0455564	0.664569	-0.512026	1.55e-07	0.105383	0.314736	-0.0286078	0.785462	0.102119	0.330043	-0.0454426	0.665357
VIT_10s0116g00800	VIT_10s0116g00800	100246851	brown	0.539535	2.4e-08	0.59704	2.68e-10	0.359497	0.000401543	-0.433624	1.41e-05	-0.523881	7.09e-08	0.224797	0.0302841	0.36931	0.000269479	0.0877269	0.403054	0.0720265	0.492653	-0.227028	0.0286385	-0.0881581	0.400737	0.10308	0.325489	0.0813496	0.438232	0.163264	0.117893	-0.126131	0.228308	0.0563019	0.591932	0.0656578	0.531779	-0.0686457	0.513232	-0.227787	0.0280957	0.146385	0.161469	-0.0244699	0.815899	-0.111802	0.285995	-0.0944464	0.367852
VIT_17s0000g07600	VIT_17s0000g07600	100258813	brown	0.539207	2.46e-08	0.898129	3.14e-34	0.519335	9.62e-08	-0.110164	0.293159	-0.393721	9.44e-05	0.308941	0.00258591	0.68486	3.72e-14	0.374429	0.000217753	0.0669837	0.523507	-0.198764	0.0561341	0.323916	0.00153839	-0.0152342	0.884762	-0.115394	0.270698	0.478892	1.2e-06	-0.0391578	0.709402	-0.358021	0.000425907	-0.125976	0.228884	0.200613	0.0538398	-0.49708	4.01e-07	0.50082	3.18e-07	0.0718481	0.493727	0.0579844	0.580891	0.0210392	0.841345
VIT_18s0001g01060	VIT_18s0001g01060	100267702	brown	0.538715	2.54e-08	0.823877	3.66e-24	0.5781	1.3e-09	-0.203837	0.0500217	-0.563757	4.01e-09	0.194291	0.0620191	0.724711	2.18e-16	0.255132	0.0135826	0.157502	0.131612	-0.144137	0.168074	0.313579	0.00220794	0.0513145	0.625204	-0.117227	0.263112	0.367301	0.000292702	-0.0804742	0.443192	-0.335766	0.00100084	-0.0860167	0.41232	0.127731	0.222412	-0.523945	7.06e-08	0.382013	0.00015775	0.0511409	0.626376	0.0398134	0.704759	-0.0403456	0.700998
VIT_10s0042g00780	VIT_10s0042g00780	NA	brown	0.537039	2.86e-08	0.591517	4.28e-10	0.513016	1.46e-07	-0.141346	0.176551	-0.463465	2.89e-06	0.118899	0.256314	0.487516	7.19e-07	0.0147657	0.888283	0.0562517	0.592263	-0.196572	0.0589591	0.188257	0.070742	0.0888627	0.396968	-0.311651	0.00235853	-0.0358737	0.732814	-0.173563	0.0961528	-0.291886	0.00452723	-0.146065	0.162397	-0.0713356	0.496822	-0.54804	1.3e-08	0.0158947	0.879803	-0.0243503	0.816783	0.017093	0.870816	0.0169427	0.871943
VIT_19s0014g01260	VIT_19s0014g01260	100854999	brown	0.536876	2.9e-08	0.663295	4.34e-13	0.220403	0.0337605	-0.0237251	0.821409	-0.306673	0.00279117	0.378718	0.000181638	0.768869	2.28e-19	0.233213	0.0244662	0.295146	0.00407797	-0.230348	0.0263299	0.462186	3.1e-06	-0.0536271	0.609678	0.23992	0.0205389	0.466704	2.41e-06	-0.0973655	0.353165	0.019492	0.852877	-0.0978819	0.350605	0.0912073	0.384579	-0.205954	0.0476394	0.296165	0.00394597	0.170665	0.101923	0.212334	0.0410184	-0.0622832	0.553121
VIT_08s0058g00490	VIT_08s0058g00490	100246524	brown	0.536529	2.97e-08	0.609376	9.05e-11	0.217283	0.0364275	-0.397902	7.82e-05	-0.589398	5.12e-10	0.141079	0.177377	0.663056	4.46e-13	0.164506	0.115085	0.286482	0.00536978	-0.305913	0.00286314	0.188127	0.070941	-0.0469707	0.654811	0.533023	3.79e-08	0.384702	0.000140447	-0.0677067	0.519025	0.211599	0.0417395	0.134043	0.200204	-0.0103481	0.921578	-0.00882812	0.933068	0.242915	0.0189677	-0.0225539	0.830089	0.189388	0.0690364	-0.0397494	0.705212
VIT_16s0050g01140	VIT_16s0050g01140	NA	brown	0.535506	3.19e-08	0.73608	4.24e-17	0.530382	4.55e-08	0.0978818	0.350606	-0.283549	0.00588295	0.543599	1.79e-08	0.70976	1.66e-15	0.213501	0.0398948	0.206342	0.0472122	-0.20109	0.0532594	0.48117	1.05e-06	-0.0243924	0.816472	-0.156999	0.132863	0.279487	0.00666548	-0.13813	0.186703	-0.229807	0.0266949	-0.154498	0.139229	0.0683679	0.514942	-0.478528	1.22e-06	0.271432	0.0084934	0.141025	0.177546	0.223201	0.0315105	0.079075	0.451186
VIT_00s0642g00010	VIT_00s0642g00010	100853963	brown	0.534731	3.37e-08	0.615947	4.98e-11	0.384639	0.000140834	0.0324735	0.757314	-0.101701	0.332035	0.532162	4.03e-08	0.523271	7.39e-08	0.220677	0.033534	0.393606	9.49e-05	-0.347414	0.000644975	0.346519	0.000667534	-0.146196	0.162016	0.255065	0.0136078	0.227045	0.028626	-0.122822	0.240846	0.177953	0.0879044	-0.0586641	0.576458	0.0427564	0.684054	-0.0443643	0.672839	0.262138	0.0111383	-0.0746903	0.47675	0.236416	0.0225175	-0.0204128	0.84601
VIT_14s0108g00600	VIT_14s0108g00600	NA	brown	0.532825	3.84e-08	0.70239	4.31e-15	0.560453	5.16e-09	-0.246271	0.0173313	-0.555068	7.74e-09	0.417404	3.15e-05	0.642014	4.05e-12	0.139056	0.183736	0.178481	0.0869517	-0.215416	0.0381056	0.208259	0.0451517	0.157128	0.132542	-0.0941708	0.369257	0.300986	0.0033717	-0.106066	0.31159	-0.178362	0.0871653	-0.120187	0.251161	-0.00431601	0.967249	-0.479435	1.16e-06	0.200355	0.0541556	0.113186	0.280035	-0.0571601	0.586289	-0.0650699	0.535467
VIT_09s0018g01010	VIT_09s0018g01010	NA	brown	0.531728	4.15e-08	0.801864	4.59e-22	0.355781	0.000465475	-0.26356	0.010692	-0.398912	7.47e-05	0.315358	0.0020767	0.55134	1.02e-08	0.241467	0.0197138	0.135727	0.194559	-0.0593911	0.571734	0.115763	0.26916	-0.0883961	0.399462	0.0157405	0.88096	0.354415	0.000491238	-0.0853932	0.41573	-0.144086	0.168226	-0.0715089	0.495775	0.139029	0.183822	-0.327484	0.00135406	0.367319	0.000292488	0.0939866	0.370199	-0.0287139	0.784685	-0.0639895	0.542278
VIT_00s0252g00020	VIT_00s0252g00020	NA	brown	0.531653	4.17e-08	0.651309	1.56e-12	0.396904	8.19e-05	-0.0839194	0.423852	-0.414957	3.54e-05	0.378119	0.00018633	0.776692	5.76e-20	0.116957	0.264219	0.387168	0.000126144	-0.228312	0.027726	0.428565	1.82e-05	0.0495272	0.637318	0.0522654	0.618799	0.321877	0.00165371	-0.113214	0.279918	-0.0703683	0.502691	-0.116211	0.267298	-0.00294397	0.977657	-0.317228	0.0019463	0.195183	0.0608072	0.149365	0.153012	0.163281	0.117855	-0.0755073	0.471928
VIT_12s0059g02750	VIT_12s0059g02750	100258551	brown	0.531122	4.33e-08	0.642485	3.86e-12	0.328984	0.00128268	-0.150504	0.149868	-0.0813545	0.438204	0.388969	0.000116561	0.433778	1.4e-05	0.268269	0.00932379	0.158322	0.129588	-0.470052	2e-06	0.207387	0.0460794	-0.199711	0.0549491	0.489295	6.46e-07	0.442566	8.92e-06	-0.01765	0.866645	0.213005	0.0403687	0.0363941	0.729087	0.106082	0.311519	0.166224	0.111288	0.41975	2.81e-05	-0.117862	0.260514	0.184007	0.0774618	-0.107994	0.302828
VIT_08s0007g08570	VIT_08s0007g08570	NA	brown	0.531001	4.36e-08	0.737695	3.34e-17	0.645146	2.95e-12	-0.163625	0.117073	-0.296752	0.0038717	0.269893	0.00888909	0.440016	1.02e-05	0.274865	0.00766653	0.216887	0.0367784	-0.277783	0.00702012	0.186025	0.0742101	0.0060264	0.954282	0.0100266	0.924007	0.297605	0.00376592	0.0274153	0.794203	-0.125961	0.228941	-0.0729433	0.487148	0.262152	0.0111338	-0.264754	0.0103294	0.465646	2.56e-06	-0.0404479	0.700277	0.124532	0.234308	-0.0267348	0.799202
VIT_02s0025g03100	VIT_02s0025g03100	100266784	brown	0.529622	4.8e-08	0.690504	1.89e-14	0.203305	0.0506362	-0.310668	0.00243884	-0.565931	3.39e-09	0.183344	0.0785543	0.818594	1.24e-23	0.230967	0.0259171	0.27224	0.00829196	-0.232029	0.0252224	0.322066	0.0016427	-0.0319289	0.761262	0.452108	5.38e-06	0.589559	5.05e-10	-0.0535282	0.610338	0.0843278	0.421592	0.0514066	0.624582	0.107539	0.30488	-0.117365	0.262543	0.362872	0.000350573	0.20451	0.0492538	0.135747	0.194492	-0.0667561	0.524923
VIT_15s0046g01040	VIT_15s0046g01040	NA	brown	0.529133	4.96e-08	0.542049	2.01e-08	0.507756	2.05e-07	-0.244146	0.0183526	-0.373116	0.000230062	0.21233	0.0410221	0.429501	1.74e-05	0.308751	0.00260262	0.24603	0.0174444	-0.174971	0.0934436	0.140261	0.17993	-0.0209078	0.842324	0.168232	0.106974	0.420798	2.67e-05	0.0170385	0.871225	-0.064346	0.540026	-0.0530928	0.61325	0.09148	0.383154	-0.2188	0.035109	0.33458	0.00104566	-0.0681265	0.516431	0.0789454	0.451931	-0.110734	0.290653
VIT_00s0757g00010	VIT_00s0757g00010	NA	brown	0.528542	5.17e-08	0.540305	2.27e-08	0.307673	0.00269898	0.0058789	0.955399	-0.165077	0.113814	0.389821	0.000112267	0.508864	1.91e-07	0.0690132	0.510974	0.293784	0.0042606	-0.479836	1.13e-06	0.315319	0.00207948	0.0302237	0.77366	0.188327	0.0706368	0.149628	0.152282	-0.162625	0.119358	0.14622	0.161948	-0.0505454	0.630405	-0.0670059	0.52337	-0.0865279	0.409538	0.099327	0.343504	-0.0520713	0.620104	0.243064	0.0188923	0.0512201	0.625841
VIT_15s0046g03350	VIT_15s0046g03350	100261950	brown	0.527847	5.42e-08	0.769024	2.22e-19	0.254491	0.0138279	-0.242469	0.0191953	-0.445276	7.74e-06	0.27396	0.00787731	0.731867	7.86e-17	0.368507	0.000278552	0.208149	0.0452685	-0.310165	0.00248091	0.320319	0.00174702	-0.0588545	0.575219	0.364252	0.000331506	0.477446	1.3e-06	-0.0989563	0.345317	0.0795455	0.448489	-0.0121127	0.908259	0.154889	0.138218	-0.131247	0.209838	0.506277	2.25e-07	0.0295394	0.778652	0.142132	0.174133	-0.0661017	0.529002
VIT_00s1034g00010	VIT_00s1034g00010	NA	brown	0.526457	5.96e-08	0.556421	7e-09	0.343022	0.000762717	0.0101232	0.923277	-0.0982199	0.348936	0.520639	8.82e-08	0.45507	4.59e-06	0.103297	0.324464	0.320681	0.0017249	-0.465033	2.65e-06	0.276563	0.00728428	0.0152276	0.884812	0.207132	0.046354	0.115965	0.268319	-0.114938	0.27261	0.201576	0.0526749	-0.0411213	0.69553	-0.0269818	0.797387	-0.0321685	0.759524	0.154201	0.140001	-0.0889043	0.396746	0.188458	0.0704377	-0.0175953	0.867055
VIT_06s0004g08340	VIT_06s0004g08340	NA	brown	0.524487	6.81e-08	0.756492	1.81e-18	0.578546	1.25e-09	-0.0641095	0.54152	-0.322672	0.00160785	0.374228	0.000219594	0.634981	8.17e-12	0.343412	0.000751515	0.309825	0.00250967	-0.29324	0.00433554	0.376812	0.000196943	-0.00867547	0.934223	-0.0783194	0.455536	0.310948	0.00241577	-0.160207	0.125026	-0.192405	0.0646467	-0.139763	0.181494	0.121855	0.244597	-0.390771	0.000107655	0.41125	4.22e-05	-0.0456271	0.66408	0.102538	0.328053	-0.0575232	0.583908
VIT_00s0323g00030	VIT_00s0323g00030	NA	brown	0.523449	7.3e-08	0.667578	2.71e-13	0.438728	1.09e-05	-0.308938	0.00258618	-0.388565	0.00011865	0.281626	0.00624257	0.460127	3.48e-06	0.290325	0.0047576	0.311294	0.00238746	-0.445373	7.7e-06	0.125212	0.231741	0.0443215	0.673136	0.24285	0.0190006	0.404653	5.75e-05	-0.100861	0.336065	-0.0127271	0.903627	-0.0243898	0.816491	0.118178	0.259232	-0.112841	0.281515	0.413124	3.86e-05	-0.00958123	0.927373	0.184703	0.0763273	0.0213953	0.838697
VIT_07s0005g04700	VIT_07s0005g04700	100263553	brown	0.522605	7.73e-08	0.772744	1.16e-19	0.374089	0.000220874	-0.0664547	0.5268	-0.458399	3.83e-06	0.356149	0.000458756	0.787322	8.11e-21	0.232423	0.0249687	0.280846	0.00639391	-0.187554	0.0718209	0.410991	4.27e-05	0.0402785	0.701472	-0.0441866	0.674075	0.343839	0.00073944	-0.143639	0.169566	-0.188862	0.0698251	-0.139692	0.18172	0.0875329	0.404099	-0.444392	8.11e-06	0.318626	0.00185374	0.198698	0.0562184	0.116415	0.266452	0.00507264	0.961511
VIT_00s0187g00040	VIT_00s0187g00040	100853114	brown	0.522182	7.95e-08	0.849338	5.48e-27	0.420627	2.69e-05	-0.334008	0.00106791	-0.596393	2.83e-10	0.301266	0.00334068	0.677216	9.11e-14	0.249369	0.0159298	0.0139352	0.894529	-0.214382	0.0390634	0.159539	0.126629	0.0951459	0.364298	0.0572848	0.585471	0.467675	2.28e-06	-0.102543	0.328027	-0.195279	0.0606782	-0.0570724	0.586864	0.0679406	0.517579	-0.424938	2.18e-05	0.383442	0.000148329	0.138536	0.185395	-0.0500192	0.633973	-0.0595077	0.570977
VIT_08s0007g07800	VIT_08s0007g07800	100252119	brown	0.521428	8.36e-08	0.712226	1.2e-15	0.474568	1.54e-06	-0.248234	0.0164315	-0.496838	4.07e-07	0.130312	0.213131	0.605849	1.24e-10	0.0963807	0.358078	0.0795976	0.448191	-0.154612	0.138933	0.203052	0.0509304	0.116335	0.266785	-0.0238596	0.820413	0.403332	6.11e-05	-0.107484	0.305131	-0.310989	0.00241236	-0.0615005	0.558129	0.0910903	0.385192	-0.422455	2.46e-05	0.231288	0.0257058	0.0163327	0.876517	0.1363	0.192664	-0.0868595	0.407739
VIT_19s0014g01640	VIT_19s0014g01640	100253724	brown	0.52062	8.83e-08	0.682709	4.8e-14	0.639474	5.23e-12	-0.199574	0.055119	-0.606191	1.2e-10	0.170317	0.102636	0.649203	1.94e-12	0.167228	0.109116	0.245414	0.0177369	-0.190155	0.0678984	0.276905	0.00720932	0.229287	0.0270495	-0.118286	0.25879	0.177107	0.0894489	-0.161277	0.122493	-0.228771	0.0274055	-0.0517707	0.622128	0.00139946	0.989378	-0.525274	6.45e-08	0.206122	0.047454	0.0930375	0.375072	0.15945	0.126843	0.0387135	0.712554
VIT_16s0098g01850	VIT_16s0098g01850	100252009	brown	0.520578	8.85e-08	0.804843	2.47e-22	0.496067	4.27e-07	-0.000444868	0.996623	-0.150474	0.149951	0.504861	2.46e-07	0.649995	1.79e-12	0.395196	8.84e-05	0.260231	0.0117622	-0.328467	0.00130689	0.412102	4.05e-05	-0.0377968	0.719073	0.294701	0.00413694	0.667635	2.69e-13	-0.00837573	0.936491	-0.0806725	0.442066	0.0341968	0.744865	0.250311	0.0155237	-0.0826098	0.431146	0.542086	2e-08	0.0353368	0.736666	0.239262	0.0208985	-0.0123244	0.906662
VIT_15s0024g01420	VIT_15s0024g01420	NA	brown	0.520313	9.01e-08	0.415835	3.39e-05	0.416835	3.23e-05	-0.397445	7.99e-05	-0.544295	1.71e-08	0.0257229	0.806652	0.328134	0.0013227	-0.0836536	0.425327	0.0703182	0.502997	-0.149629	0.152279	-0.0777051	0.45909	0.0712541	0.497315	0.073844	0.481772	-0.0332219	0.751901	-0.139611	0.181975	0.0467622	0.656245	0.0452267	0.666852	-0.193664	0.0628833	-0.221972	0.0324823	-0.130896	0.21107	-0.0556727	0.596085	-0.101173	0.334567	-0.0783458	0.455384
VIT_02s0025g01680	VIT_02s0025g01680	100264977	brown	0.519255	9.67e-08	0.755774	2.03e-18	0.558024	6.2e-09	0.0996689	0.341837	-0.186088	0.0741111	0.448042	6.69e-06	0.584632	7.61e-10	0.285283	0.00557453	0.231696	0.0254382	-0.37114	0.000249804	0.432903	1.46e-05	0.106455	0.309811	-0.132939	0.203968	0.289045	0.00495424	-0.102137	0.329956	-0.23545	0.0230907	-0.169538	0.104241	0.179457	0.0852118	-0.423493	2.34e-05	0.421434	2.59e-05	0.00154046	0.988308	0.264295	0.0104674	0.0150429	0.8862
VIT_13s0019g00240	VIT_13s0019g00240	100254673	brown	0.518664	1.01e-07	0.704944	3.1e-15	0.255086	0.0135998	-0.281891	0.00619201	-0.59985	2.1e-10	0.136481	0.192069	0.833496	3.57e-25	0.154522	0.139166	0.169821	0.103654	-0.225101	0.0300551	0.364214	0.00033202	-0.0789723	0.451776	0.322612	0.00161124	0.572237	2.07e-09	-0.087499	0.404282	-0.0782098	0.456169	-0.00766513	0.941869	0.0195246	0.852633	-0.257835	0.0125891	0.263161	0.0108156	0.00251088	0.980943	0.110621	0.29115	-0.0853013	0.416233
VIT_10s0092g00390	VIT_10s0092g00390	NA	brown	0.518513	1.02e-07	0.791066	3.96e-21	0.424027	2.28e-05	-0.295189	0.00407242	-0.540959	2.17e-08	0.150738	0.149229	0.593799	3.53e-10	0.354472	0.000490136	0.0193729	0.853766	-0.194588	0.0616133	0.166942	0.109731	-0.00442138	0.966449	-0.0662615	0.528005	0.306794	0.00277987	-0.103874	0.321754	-0.236634	0.0223898	-0.0970238	0.354865	0.143085	0.171234	-0.465615	2.56e-06	0.46546	2.59e-06	0.029762	0.777027	-0.0217805	0.835833	-0.0160124	0.878919
VIT_14s0128g00760	VIT_14s0128g00760	100264948	brown	0.517479	1.09e-07	0.705652	2.83e-15	0.34427	0.000727398	-0.257605	0.012671	-0.456623	4.22e-06	0.320806	0.00171736	0.74546	1.03e-17	0.256685	0.0130039	0.253077	0.0143827	-0.38523	0.000137264	0.322884	0.00159582	0.0458817	0.66232	0.513195	1.44e-07	0.532063	4.05e-08	0.0721048	0.492181	0.17523	0.0929512	0.0642546	0.540603	0.143476	0.170053	0.018523	0.860115	0.401115	6.76e-05	0.142537	0.172897	0.23654	0.0224445	-0.0658407	0.530634
VIT_18s0001g00900	VIT_18s0001g00900	100247165	brown	0.516428	1.17e-07	0.624107	2.33e-11	0.538572	2.57e-08	0.154838	0.13835	-0.200667	0.0537741	0.469359	2.08e-06	0.649606	1.86e-12	0.141372	0.176471	0.303334	0.00312008	-0.321087	0.00170044	0.493075	5.13e-07	0.246329	0.017304	-0.0900379	0.390729	0.24781	0.0166222	-0.0613533	0.559074	-0.165431	0.11303	-0.183589	0.0781486	0.0878313	0.402492	-0.345122	0.000704174	0.192071	0.0651205	0.121254	0.246947	0.309708	0.00251968	0.0490883	0.640307
VIT_00s1045g00010	VIT_00s1045g00010	NA	brown	0.515938	1.2e-07	0.846698	1.14e-26	0.586454	6.54e-10	-0.0574224	0.584569	-0.263066	0.0108453	0.332533	0.00112728	0.597813	2.5e-10	0.394194	9.24e-05	0.154068	0.140347	-0.276405	0.00731902	0.339516	0.000870436	-0.0932122	0.374172	-0.0511403	0.62638	0.39719	8.08e-05	-0.0883213	0.399862	-0.251613	0.0149771	-0.164552	0.114983	0.157987	0.130412	-0.373083	0.00023038	0.52733	5.61e-08	-0.029669	0.777706	0.0959338	0.360322	-0.0419781	0.689508
VIT_14s0030g00640	VIT_14s0030g00640	100255461	brown	0.515704	1.22e-07	0.818545	1.25e-23	0.573345	1.9e-09	-0.203028	0.0509585	-0.309409	0.00254531	0.399462	7.29e-05	0.567274	3.05e-09	0.424834	2.19e-05	0.229734	0.0267443	-0.355001	0.000480022	0.268801	0.00917928	-0.136168	0.193099	0.302049	0.00325556	0.493397	5.03e-07	-0.0644413	0.539425	0.0273066	0.795001	0.0420221	0.689199	0.186308	0.0737628	-0.121056	0.247727	0.627171	1.74e-11	-0.0494952	0.637535	0.145798	0.163176	-0.00910668	0.930961
VIT_16s0050g02280	VIT_16s0050g02280	NA	brown	0.515674	1.22e-07	0.655258	1.03e-12	0.405321	5.57e-05	-0.0325916	0.756459	-0.241022	0.0199483	0.502968	2.78e-07	0.594533	3.32e-10	0.162503	0.119639	0.253141	0.0143572	-0.109229	0.297301	0.311147	0.00239944	-0.054243	0.605571	-0.0603502	0.565528	0.365969	0.000309114	-0.0912496	0.384358	-0.132497	0.205491	-0.143496	0.169994	0.115079	0.27202	-0.338963	0.000888627	0.310857	0.00242327	0.138532	0.18541	0.0867784	0.408178	-0.0735464	0.483545
VIT_02s0012g03170	VIT_02s0012g03170	NA	brown	0.514379	1.33e-07	0.803874	3.03e-22	0.47176	1.81e-06	-0.143709	0.169354	-0.225748	0.0295735	0.223861	0.030998	0.499911	3.36e-07	0.354522	0.000489167	0.075611	0.471318	-0.228066	0.0278991	0.226269	0.0291894	-0.172267	0.0987017	0.103661	0.322753	0.466793	2.4e-06	-0.064835	0.536944	-0.178237	0.0873902	-0.117376	0.262499	0.175031	0.09333	-0.240743	0.0200963	0.528714	5.1e-08	-0.0692503	0.509519	0.0680564	0.516863	-0.0306188	0.770782
VIT_15s0048g00860	VIT_15s0048g00860	100257496	brown	0.513441	1.42e-07	0.676619	9.76e-14	0.256971	0.0128998	-0.379744	0.000173863	-0.719053	4.77e-16	0.059367	0.57189	0.816924	1.8e-23	0.105211	0.315529	0.189057	0.0695321	-0.0382685	0.715716	0.257267	0.0127926	-0.0503476	0.631745	0.217622	0.0361287	0.474372	1.56e-06	-0.0998458	0.340976	-0.0803255	0.444038	0.0193949	0.853601	-0.00570604	0.956709	-0.347074	0.000653466	0.222319	0.032205	0.131148	0.210183	-0.027986	0.790016	-0.0789306	0.452016
VIT_16s0013g00140	VIT_16s0013g00140	100266527	brown	0.513379	1.42e-07	0.709395	1.74e-15	0.428527	1.82e-05	-0.129933	0.214477	-0.457311	4.06e-06	0.180143	0.0840042	0.59062	4.62e-10	0.138629	0.185098	0.0472004	0.653231	-0.219144	0.0348156	0.244793	0.0180366	0.119034	0.255771	-0.224864	0.0302338	0.143359	0.170408	-0.0756419	0.471136	-0.263993	0.0105592	-0.118843	0.256539	0.092381	0.378466	-0.509253	1.86e-07	0.196534	0.059009	0.080946	0.440515	0.0377447	0.719444	-0.00513911	0.961007
VIT_16s0098g00550	VIT_16s0098g00550	100243467	brown	0.512982	1.46e-07	0.796996	1.23e-21	0.386912	0.000127563	-0.0059315	0.955001	-0.284261	0.00575447	0.447806	6.77e-06	0.788144	6.93e-21	0.395309	8.79e-05	0.32426	0.00151966	-0.307811	0.00268647	0.495289	4.48e-07	-0.000557366	0.995769	0.245425	0.017732	0.55891	5.8e-09	-0.0987452	0.346352	-0.0409779	0.69654	-0.0487812	0.642402	0.229064	0.0272033	-0.208937	0.0444414	0.52665	5.88e-08	0.129439	0.216238	0.257732	0.0126258	0.0145532	0.889881
VIT_00s0592g00020	VIT_00s0592g00020	100853015	brown	0.51186	1.57e-07	0.848431	7.05e-27	0.54742	1.36e-08	-0.0758873	0.469694	-0.291804	0.00453919	0.315195	0.00208842	0.61395	5.98e-11	0.4264	2.03e-05	0.125711	0.229871	-0.311045	0.00240782	0.342067	0.000790777	-0.0524471	0.617579	-0.0290572	0.782175	0.42689	1.98e-05	-0.0756818	0.470901	-0.235862	0.0228448	-0.157705	0.131107	0.172712	0.0978195	-0.373243	0.00022884	0.565819	3.42e-09	-0.051302	0.625288	0.0961197	0.359388	-0.0156203	0.881863
VIT_19s0014g05050	VIT_19s0014g05050	100243502	brown	0.511574	1.6e-07	0.630735	1.24e-11	0.527658	5.49e-08	0.169372	0.104585	-0.0942491	0.368858	0.55253	9.35e-09	0.504637	2.5e-07	0.0826368	0.430995	0.143318	0.170529	-0.164662	0.114738	0.376104	0.000202922	-0.0228179	0.82813	-0.26616	0.00991642	0.0821912	0.433492	-0.139936	0.180951	-0.26998	0.00886612	-0.175572	0.0923065	-0.0156523	0.881622	-0.435524	1.28e-05	0.0972901	0.353539	-0.0411792	0.695122	0.110661	0.290974	-0.0217633	0.83596
VIT_00s1045g00020	VIT_00s1045g00020	NA	brown	0.511373	1.62e-07	0.859687	2.74e-28	0.579186	1.19e-09	-0.0841693	0.422468	-0.308966	0.00258377	0.338447	0.000905936	0.629057	1.45e-11	0.423142	2.38e-05	0.142813	0.172056	-0.205748	0.0478672	0.339659	0.000865793	-0.121748	0.245012	-0.0176421	0.866704	0.470438	1.95e-06	-0.129818	0.214886	-0.270099	0.00883509	-0.148291	0.156022	0.15157	0.146971	-0.385985	0.000132828	0.553801	8.51e-09	-0.0220024	0.834184	0.0837511	0.424785	-0.0444971	0.671916
VIT_05s0020g02900	VIT_05s0020g02900	100252792	brown	0.509917	1.78e-07	0.715644	7.57e-16	0.55515	7.7e-09	0.0172625	0.869547	-0.366852	0.00029815	0.401094	6.77e-05	0.785521	1.14e-20	0.149819	0.151754	0.369553	0.000266786	-0.179859	0.0845028	0.501753	3e-07	0.0528764	0.614699	0.0432735	0.680439	0.341637	0.00080371	-0.0291243	0.781684	-0.116494	0.266126	-0.0376286	0.720272	0.0868024	0.408048	-0.334129	0.00106318	0.252249	0.0147164	0.136504	0.191992	0.159617	0.126442	-0.00963242	0.926986
VIT_18s0001g04190	VIT_18s0001g04190	100260744	brown	0.509145	1.87e-07	0.696962	8.54e-15	0.45094	5.73e-06	-0.26235	0.0110708	-0.589553	5.05e-10	0.235819	0.0228701	0.756582	1.78e-18	0.203329	0.0506079	0.25403	0.0140068	-0.0208949	0.842419	0.284473	0.0057167	-0.0489796	0.641048	0.0462614	0.659697	0.31399	0.00217695	-0.113636	0.278115	-0.0911797	0.384724	-0.124815	0.233236	0.0545267	0.603683	-0.36756	0.000289611	0.290379	0.00474952	0.257558	0.0126882	0.0260818	0.804007	-0.077985	0.457469
VIT_00s0174g00320	VIT_00s0174g00320	100251197	brown	0.50904	1.89e-07	0.863684	8.07e-29	0.60699	1.12e-10	-0.0254622	0.808574	-0.339572	0.000868603	0.292627	0.0044214	0.668192	2.53e-13	0.262618	0.0109859	0.104067	0.320851	-0.116422	0.266424	0.377156	0.000194096	-0.0539368	0.607611	-0.135658	0.194786	0.435975	1.25e-05	-0.0717868	0.494097	-0.370959	0.000251694	-0.120932	0.248215	0.139474	0.182409	-0.491902	5.52e-07	0.405492	5.53e-05	0.0333825	0.75074	0.0807793	0.441459	0.00972333	0.926299
VIT_16s0050g02270	VIT_16s0050g02270	100241531	brown	0.508284	1.98e-07	0.692611	1.46e-14	0.422094	2.51e-05	-0.0362058	0.730435	-0.306415	0.00281548	0.474135	1.58e-06	0.701271	4.97e-15	0.227841	0.0280577	0.292162	0.00448761	-0.0986829	0.346658	0.387827	0.000122554	-0.0201125	0.848248	-0.0183325	0.861539	0.424462	2.23e-05	-0.0540922	0.606575	-0.129761	0.21509	-0.125427	0.230936	0.121895	0.244442	-0.34969	0.000590752	0.366857	0.000298082	0.194829	0.0612859	0.0798231	0.446902	-0.0704928	0.501934
VIT_14s0066g00580	VIT_14s0066g00580	100245727	brown	0.507641	2.06e-07	0.697751	7.74e-15	0.308517	0.00262327	-0.00728888	0.944718	-0.150839	0.148952	0.435915	1.26e-05	0.670913	1.87e-13	0.335308	0.00101795	0.409338	4.62e-05	-0.304082	0.00304353	0.432301	1.51e-05	-0.135021	0.196911	0.284302	0.00574731	0.374596	0.000216227	-0.039943	0.703843	0.103752	0.322324	-0.0552561	0.598842	0.203713	0.0501652	-0.0414847	0.692973	0.464942	2.66e-06	0.0298802	0.776165	0.221389	0.0329527	-0.0721092	0.492155
VIT_14s0060g01700	VIT_14s0060g01700	NA	brown	0.50469	2.49e-07	0.82572	2.37e-24	0.317115	0.00195396	-0.174471	0.0943983	-0.480965	1.06e-06	0.252687	0.0145389	0.793263	2.58e-21	0.397272	8.05e-05	0.136874	0.19078	-0.199647	0.0550283	0.382402	0.000155134	-0.0787391	0.453117	0.186124	0.0740531	0.553365	8.79e-09	-0.042602	0.685135	-0.166933	0.109751	-0.0244712	0.815889	0.222613	0.0319722	-0.330407	0.00121819	0.528852	5.06e-08	0.0939468	0.370402	0.156033	0.135295	0.00812751	0.938369
VIT_00s0663g00030	VIT_00s0663g00030	NA	brown	0.504421	2.53e-07	0.709273	1.77e-15	0.53497	3.31e-08	-0.0972491	0.353743	-0.330429	0.00121723	0.228907	0.0273116	0.576603	1.46e-09	0.0965635	0.357163	0.183023	0.0790882	-0.194046	0.0623558	0.309581	0.0025305	-0.0474931	0.65122	0.0626859	0.550552	0.422195	2.49e-05	-0.077592	0.459746	-0.169048	0.105259	-0.0412672	0.694503	0.116624	0.265592	-0.297109	0.00382714	0.277897	0.006996	-0.0225547	0.830083	0.215103	0.0383934	-0.0394743	0.707159
VIT_00s0207g00020	VIT_00s0207g00020	100243963	brown	0.504353	2.54e-07	0.75824	1.36e-18	0.544458	1.69e-08	0.112311	0.283795	-0.279873	0.00658721	0.372786	0.00023326	0.704081	3.47e-15	0.16719	0.109197	0.157798	0.130878	-0.204551	0.0492077	0.486988	7.42e-07	0.129063	0.217588	-0.201525	0.0527366	0.361058	0.000377184	-0.0367598	0.726472	-0.342474	0.000778711	-0.159058	0.127793	0.147512	0.158231	-0.524147	6.97e-08	0.290727	0.00469729	0.145397	0.164349	0.215585	0.0379517	0.0311407	0.766986
VIT_12s0035g00300	VIT_12s0035g00300	NA	brown	0.50426	2.56e-07	0.552545	9.34e-09	0.218836	0.0350783	-0.16838	0.106662	-0.214182	0.0392507	0.279712	0.00661977	0.552127	9.64e-09	0.146761	0.160382	0.280566	0.00644917	-0.163818	0.116635	0.2313	0.0256976	-0.15202	0.145761	0.390746	0.000107773	0.147442	0.158431	-0.0908142	0.38664	0.324526	0.00150534	0.0150226	0.886352	-0.0408369	0.697533	0.139839	0.181256	0.176719	0.0901652	-0.0262549	0.802733	0.0607465	0.562974	-0.147372	0.158631
VIT_02s0033g01190	VIT_02s0033g01190	NA	brown	0.503663	2.66e-07	0.835169	2.34e-25	0.444316	8.14e-06	-0.044109	0.674615	-0.451658	5.51e-06	0.307265	0.00273628	0.839915	6.94e-26	0.294798	0.00412403	0.202921	0.0510832	-0.174714	0.0939342	0.488422	6.81e-07	-0.0310332	0.767767	0.0149086	0.887209	0.475914	1.43e-06	-0.0978751	0.350638	-0.24872	0.0162152	-0.0669786	0.523539	0.191987	0.0652402	-0.453136	5.09e-06	0.437127	1.18e-05	0.150553	0.149735	0.162107	0.120556	0.000431953	0.996721
VIT_10s0042g00310	VIT_10s0042g00310	NA	brown	0.503484	2.69e-07	0.773575	1e-19	0.494557	4.69e-07	-0.253522	0.0142061	-0.512444	1.51e-07	0.200597	0.0538588	0.603807	1.48e-10	0.403064	6.18e-05	0.00927567	0.929683	-0.149117	0.153704	0.211213	0.0421226	-0.0269014	0.797977	0.0186754	0.858975	0.407904	4.94e-05	-0.104494	0.318857	-0.20159	0.0526577	-0.0689009	0.511663	0.186746	0.0730747	-0.423179	2.38e-05	0.458848	3.73e-06	0.0102801	0.922092	0.0387235	0.712483	-0.0228062	0.828217
VIT_18s0001g08570	VIT_18s0001g08570	100264342	brown	0.503148	2.75e-07	0.772736	1.16e-19	0.343996	0.000735029	-0.0180443	0.863694	-0.25045	0.0154647	0.264957	0.010269	0.700326	5.6e-15	0.314508	0.00213849	0.173828	0.095639	-0.312604	0.00228294	0.449778	6.1e-06	-0.0729725	0.486973	0.167622	0.108272	0.517941	1.05e-07	-0.064	0.542212	-0.192039	0.0651664	-0.0781392	0.456577	0.156675	0.133676	-0.23632	0.0225737	0.453794	4.91e-06	-0.0799483	0.446187	0.199969	0.0546303	-0.0651878	0.534727
VIT_06s0004g08330	VIT_06s0004g08330	NA	brown	0.502769	2.81e-07	0.806753	1.66e-22	0.577944	1.31e-09	0.0111978	0.915162	-0.280695	0.00642373	0.484624	8.55e-07	0.672665	1.53e-13	0.332257	0.00113873	0.250537	0.0154277	-0.255133	0.0135822	0.423303	2.36e-05	-0.00856136	0.935086	-0.125654	0.230086	0.388076	0.000121226	-0.130112	0.21384	-0.244833	0.0180172	-0.172753	0.0977401	0.163942	0.116354	-0.45005	6.01e-06	0.4655	2.58e-06	0.0161659	0.877767	0.096811	0.355926	-0.0322248	0.759117
VIT_19s0090g00490	VIT_19s0090g00490	100853072	brown	0.502391	2.88e-07	0.678475	7.88e-14	0.328881	0.0012875	-0.371506	0.000246033	-0.694044	1.23e-14	0.130993	0.210727	0.808642	1.11e-22	0.108202	0.301891	0.163481	0.117399	0.000473247	0.996408	0.249509	0.0158689	-0.0197318	0.851087	0.212465	0.0408905	0.538936	2.5e-08	-0.0584416	0.577908	-0.12195	0.244224	-0.0123772	0.906265	0.0315247	0.764195	-0.311152	0.00239901	0.230286	0.0263716	0.141964	0.174646	0.0280174	0.789786	-0.113624	0.278165
VIT_13s0067g01360	VIT_13s0067g01360	100260493	brown	0.501865	2.98e-07	0.742602	1.6e-17	0.569318	2.6e-09	-0.245405	0.0177412	-0.543077	1.86e-08	0.117683	0.261245	0.570648	2.35e-09	0.203544	0.0503597	0.134335	0.199218	-0.197984	0.0571266	0.164935	0.114128	0.233998	0.0239757	-0.221606	0.0327769	0.304306	0.00302093	-0.106364	0.310226	-0.391258	0.00010536	-0.106007	0.311863	0.148337	0.15589	-0.541048	2.15e-08	0.270621	0.00869992	0.0954851	0.362583	0.0356104	0.734702	-0.00377079	0.971384
VIT_12s0034g00940	VIT_12s0034g00940	NA	brown	0.500323	3.28e-07	0.468482	2.18e-06	0.184923	0.0759718	-0.416919	3.22e-05	-0.59447	3.33e-10	-0.0402391	0.70175	0.504511	2.52e-07	-0.0269016	0.797976	0.0861652	0.411511	-0.128162	0.220841	0.0505834	0.630147	-0.109984	0.293951	0.239474	0.0207822	0.114481	0.274533	-0.124846	0.233119	0.131305	0.209634	-0.0314218	0.764943	-0.123069	0.239891	-0.178291	0.0872938	-0.0300012	0.775282	-0.0831304	0.428238	-0.0792796	0.450013	-0.129639	0.215523
VIT_18s0001g11660	VIT_18s0001g11660	NA	brown	0.499866	3.37e-07	0.310202	0.00247777	0.194142	0.0622234	0.111983	0.285213	0.0527031	0.615861	0.292284	0.00447017	0.265286	0.0101715	-0.0379094	0.718271	0.20984	0.0435093	-0.402743	6.27e-05	0.242726	0.0190639	0.02531	0.809696	0.135655	0.194798	-0.0751003	0.474327	-0.0990592	0.344813	0.282794	0.00602194	-0.093608	0.372138	0.0119611	0.909402	0.0685638	0.513736	-0.0209686	0.841871	-0.0915309	0.382888	0.376396	0.000200433	-0.050546	0.6304
VIT_07s0130g00260	VIT_07s0130g00260	100254620	brown	0.499819	3.38e-07	0.824981	2.82e-24	0.454327	4.78e-06	-0.205599	0.0480315	-0.477812	1.28e-06	0.380528	0.000168136	0.681698	5.41e-14	0.390769	0.000107666	0.252028	0.0148066	-0.284971	0.005629	0.288248	0.00508033	0.0383796	0.714926	0.102086	0.330198	0.437367	1.17e-05	-0.126145	0.228257	-0.118058	0.259717	-0.0839232	0.423831	0.131396	0.209315	-0.337792	0.000928342	0.515923	1.21e-07	0.0578709	0.581633	0.0475362	0.650924	-0.0182541	0.862125
VIT_12s0034g00930	VIT_12s0034g00930	NA	brown	0.498289	3.72e-07	0.583268	8.51e-10	0.106385	0.310132	-0.439872	1.03e-05	-0.613593	6.18e-11	-0.00680913	0.948351	0.568613	2.75e-09	0.0862482	0.411059	0.0585368	0.577287	-0.239782	0.020614	0.0549002	0.601203	0.0307979	0.769479	0.277749	0.0070273	0.317529	0.00192607	-0.10065	0.337083	0.0533363	0.61162	0.013076	0.900998	-0.0313597	0.765394	-0.183715	0.0779419	0.158658	0.128765	0.0376375	0.720208	-0.0673782	0.521059	-0.0923837	0.378452
VIT_18s0075g00120	VIT_18s0075g00120	100256631	brown	0.498159	3.75e-07	0.614115	5.89e-11	0.216217	0.0373776	-0.272127	0.00831996	-0.552746	9.2e-09	0.164934	0.11413	0.797062	1.22e-21	0.140236	0.180008	0.359946	0.000394399	-0.27456	0.00773697	0.344472	0.000721832	0.109446	0.296336	0.475367	1.47e-06	0.479258	1.17e-06	-0.0314178	0.764972	0.138564	0.185307	0.118602	0.257513	0.1322	0.206517	-0.0757794	0.470328	0.256871	0.012936	0.134149	0.199846	0.220224	0.0339091	-0.0582421	0.579209
VIT_00s1287g00010	VIT_00s1287g00010	100854372	brown	0.49757	3.89e-07	0.661105	5.51e-13	0.371159	0.000249615	-0.377577	0.000190667	-0.514968	1.28e-07	0.0425069	0.685801	0.519164	9.73e-08	0.134235	0.199553	0.0899788	0.391041	-0.271895	0.00837747	0.0754767	0.472108	0.207662	0.045786	0.276976	0.00719383	0.541984	2.02e-08	0.0049545	0.962407	-0.0848253	0.418848	0.106072	0.311565	0.0267176	0.799329	-0.18809	0.0709982	0.24736	0.016827	-0.0208186	0.842988	-0.0172376	0.869734	-0.0804381	0.443397
VIT_15s0107g00200	VIT_15s0107g00200	NA	brown	0.497107	4.01e-07	0.840656	5.72e-26	0.444639	8e-06	-0.236668	0.02237	-0.529171	4.95e-08	0.240823	0.0200537	0.735909	4.35e-17	0.243145	0.0188517	0.137947	0.187293	-0.104269	0.319908	0.282135	0.00614562	-0.0301296	0.774346	0.0955535	0.362238	0.522484	7.79e-08	-0.00949081	0.928057	-0.187523	0.0718677	-0.0392869	0.708486	0.190873	0.0668467	-0.362487	0.000356072	0.425149	2.16e-05	0.218103	0.03571	0.0522667	0.618791	0.00923029	0.930026
VIT_18s0001g03630	VIT_18s0001g03630	100247249	brown	0.497102	4.01e-07	0.709984	1.61e-15	0.273561	0.00797171	-0.274064	0.00785271	-0.488894	6.62e-07	0.278568	0.00685478	0.709453	1.73e-15	0.24694	0.0170198	0.136579	0.191744	-0.180855	0.082767	0.261177	0.0114488	-0.0686921	0.512947	0.285442	0.00554696	0.309195	0.0025638	-0.0484393	0.644738	0.133083	0.203475	-0.0515306	0.623746	0.068499	0.514135	-0.159278	0.127258	0.367748	0.00028739	-0.00397335	0.969848	0.0192495	0.854687	-0.0755541	0.471653
VIT_02s0012g02970	VIT_02s0012g02970	NA	brown	0.495591	4.4e-07	0.446404	7.29e-06	0.16056	0.124187	-0.364428	0.000329138	-0.485337	8.19e-07	0.0116157	0.912008	0.386107	0.000132127	-0.0368762	0.72564	0.124151	0.235754	-0.176668	0.0902578	-0.00299216	0.977291	0.0314638	0.764637	0.30805	0.00266489	0.0421793	0.688097	-0.133374	0.202479	0.279418	0.00667938	0.066627	0.525726	-0.111425	0.287633	-0.0838579	0.424193	-0.0517376	0.622351	0.00894691	0.932169	-0.0143781	0.891198	-0.0899743	0.391065
VIT_17s0000g02560	VIT_17s0000g02560	NA	brown	0.495523	4.42e-07	0.736138	4.21e-17	0.223089	0.0315978	-0.336093	0.000988812	-0.586807	6.35e-10	0.155079	0.137731	0.754743	2.4e-18	0.331163	0.00118512	0.0697353	0.506552	-0.163924	0.116395	0.262901	0.010897	-0.118777	0.256808	0.346144	0.000677203	0.692532	1.48e-14	-0.0611279	0.560521	-0.0709424	0.499204	0.0450625	0.667991	0.152665	0.144039	-0.244564	0.018148	0.44908	6.33e-06	0.107687	0.304211	0.117595	0.261604	-0.0296774	0.777644
VIT_10s0003g04330	VIT_10s0003g04330	100244613	brown	0.494759	4.63e-07	0.744898	1.13e-17	0.3667	0.000300003	-0.136339	0.192535	-0.55329	8.84e-09	0.256763	0.0129754	0.841296	4.83e-26	0.256407	0.0131059	0.204728	0.0490069	-0.130627	0.212017	0.4215	2.58e-05	0.070532	0.501696	-0.0426164	0.685034	0.301807	0.00328174	-0.101389	0.333529	-0.190084	0.0680024	-0.114946	0.272575	0.0910536	0.385384	-0.459734	3.56e-06	0.327382	0.001359	0.108396	0.30102	0.0781485	0.456523	-0.0305281	0.771442
VIT_10s0042g01260	VIT_10s0042g01260	NA	brown	0.494362	4.74e-07	0.709198	1.79e-15	0.39584	8.59e-05	0.00504918	0.961689	-0.443506	8.49e-06	0.362479	0.00035619	0.841045	5.16e-26	0.17039	0.102486	0.2665	0.00981862	-0.200908	0.0534806	0.531726	4.15e-08	0.0259294	0.80513	-0.0177514	0.865886	0.313114	0.00224343	-0.101393	0.333508	-0.169992	0.103302	-0.138714	0.184826	0.0662884	0.527837	-0.436346	1.23e-05	0.278977	0.00676979	0.0972402	0.353787	0.143785	0.169126	0.0243304	0.81693
VIT_09s0002g08260	VIT_09s0002g08260	100249806	brown	0.494284	4.77e-07	0.683122	4.57e-14	0.372835	0.000232777	-0.296577	0.00389373	-0.714031	9.41e-16	0.0974065	0.352961	0.823354	4.13e-24	0.112534	0.282832	0.192128	0.0650393	-0.0911234	0.385018	0.310526	0.00245067	0.162777	0.119009	0.00656277	0.950217	0.371147	0.000249733	-0.099022	0.344995	-0.214252	0.0391853	-0.042411	0.686472	-0.0105531	0.920029	-0.474875	1.51e-06	0.186684	0.073172	0.136432	0.19223	0.0265833	0.800316	-0.0614631	0.558369
VIT_00s0174g00300	VIT_00s0174g00300	100251856	brown	0.493931	4.87e-07	0.78468	1.33e-20	0.348702	0.000613762	-0.0519981	0.620597	-0.254579	0.0137938	0.370741	0.000253981	0.728773	1.23e-16	0.380168	0.000170747	0.267261	0.00960309	-0.291387	0.00459982	0.437369	1.17e-05	-0.093751	0.371405	0.209196	0.0441725	0.467175	2.35e-06	-0.0111963	0.915173	-0.0417812	0.69089	-0.0365915	0.727675	0.237602	0.02183	-0.184721	0.0762987	0.526426	5.97e-08	-0.0129504	0.901945	0.137583	0.188468	-0.0684241	0.514596
VIT_00s0259g00180	VIT_00s0259g00180	100854372	brown	0.493722	4.93e-07	0.660541	5.86e-13	0.357837	0.000429038	-0.360933	0.000379088	-0.509106	1.88e-07	0.041765	0.691004	0.548512	1.26e-08	0.13534	0.195844	0.111977	0.285238	-0.268791	0.00918217	0.108608	0.30007	0.197271	0.0580453	0.286598	0.00535026	0.559961	5.36e-09	0.0285753	0.7857	-0.091774	0.38162	0.0997688	0.341351	0.0377291	0.719555	-0.184517	0.0766296	0.256847	0.0129447	-0.012914	0.902219	0.00119446	0.990934	-0.0804769	0.443177
VIT_16s0013g00050	VIT_16s0013g00050	NA	brown	0.493382	5.04e-07	0.605625	1.26e-10	0.403112	6.17e-05	-0.0328758	0.754403	-0.098702	0.346564	0.237164	0.022082	0.377057	0.000194914	0.327497	0.00135341	0.153482	0.14188	-0.262665	0.0109709	0.181689	0.0813367	0.0285189	0.786113	-0.0272757	0.795228	0.16178	0.121316	0.0282691	0.787942	-0.0118372	0.910337	-0.13652	0.191938	0.188572	0.0702636	-0.134157	0.199818	0.356311	0.000455815	0.0607597	0.562889	0.340252	0.000846745	-0.00343619	0.973922
VIT_13s0019g04370	VIT_13s0019g04370	100244432	brown	0.492892	5.19e-07	0.716618	6.64e-16	0.275942	0.00742208	-0.3899	0.000111879	-0.686172	3.19e-14	0.0769494	0.463482	0.797278	1.16e-21	0.268605	0.00923241	0.191866	0.0654139	-0.0909651	0.385848	0.245045	0.0179144	-0.0523577	0.618179	0.227843	0.0280561	0.577666	1.34e-09	-0.063049	0.548241	-0.0790946	0.451074	-0.0381007	0.71691	0.151991	0.145838	-0.314483	0.00214035	0.406241	5.34e-05	0.265022	0.0102496	0.0468989	0.655305	-0.0506429	0.629744
VIT_07s0104g01000	VIT_07s0104g01000	100266534	brown	0.48951	6.38e-07	0.771807	1.37e-19	0.365011	0.000321433	-0.198687	0.0562323	-0.417819	3.09e-05	0.256443	0.0130925	0.555658	7.41e-09	0.316647	0.00198602	0.129103	0.217443	-0.186192	0.0739454	0.177259	0.0891694	0.0114913	0.912947	-0.0607711	0.562815	0.372179	0.000239236	-0.136738	0.191224	-0.239046	0.0210179	-0.0829885	0.429029	0.0627039	0.550438	-0.408274	4.85e-05	0.376473	0.00019979	0.0114707	0.913102	-0.0299469	0.775679	-0.0464537	0.658371
VIT_16s0022g02490	VIT_16s0022g02490	NA	brown	0.489332	6.45e-07	0.709951	1.62e-15	0.385457	0.000135917	-0.182689	0.0796461	-0.464441	2.74e-06	0.121029	0.247832	0.596459	2.81e-10	0.127302	0.223983	0.0210038	0.841609	-0.0453867	0.665744	0.233886	0.0240452	-0.0433251	0.680079	-0.13268	0.204861	0.291943	0.00451913	-0.0965526	0.357218	-0.295195	0.00407151	-0.100811	0.336304	0.00219226	0.983361	-0.459158	3.67e-06	0.186072	0.0741359	0.037616	0.720361	-0.0505538	0.630347	-0.0427999	0.68375
VIT_00s0173g00240	VIT_00s0173g00240	100855068	brown	0.489147	6.52e-07	0.703745	3.62e-15	0.330087	0.00123245	-0.0171152	0.87065	-0.368458	0.000279115	0.207843	0.0455932	0.793072	2.68e-21	0.253317	0.014287	0.297677	0.00375712	-0.0696316	0.507185	0.485903	7.92e-07	-0.0596108	0.570309	-0.0279911	0.789979	0.382273	0.000155997	-0.075881	0.469732	-0.252026	0.0148072	-0.0961393	0.359289	0.103986	0.321231	-0.39878	7.52e-05	0.330749	0.00120314	0.0677259	0.518906	0.139161	0.183402	0.0241786	0.818053
VIT_18s0001g11360	VIT_18s0001g11360	100253936	brown	0.488646	6.72e-07	0.738504	2.96e-17	0.25519	0.0135607	-0.255347	0.0135012	-0.447435	6.91e-06	0.154843	0.138337	0.715333	7.9e-16	0.286399	0.00538374	0.185568	0.0749368	-0.222621	0.0319658	0.311523	0.00236888	-0.15534	0.13706	0.308681	0.0026088	0.434863	1.33e-05	-0.139357	0.18278	-0.0157355	0.880998	0.0321342	0.759773	0.0612502	0.559735	-0.176722	0.0901591	0.395692	8.64e-05	-0.0559159	0.594479	-0.00923901	0.92996	-0.0402373	0.701763
VIT_16s0039g02510	VIT_16s0039g02510	100240849	brown	0.488249	6.88e-07	0.812654	4.65e-23	0.415102	3.51e-05	-0.179661	0.084851	-0.282353	0.00610445	0.168627	0.106142	0.468813	2.14e-06	0.318201	0.00188147	0.027519	0.793442	-0.155966	0.135466	0.142953	0.171632	-0.119634	0.253364	-0.0452494	0.666695	0.43347	1.42e-05	-0.0968599	0.355682	-0.280328	0.00649634	-0.0587536	0.575875	0.209246	0.0441201	-0.346493	0.000668188	0.443587	8.46e-06	-0.00534127	0.959475	-0.0226343	0.829492	-0.0680914	0.516647
VIT_17s0000g01990	VIT_17s0000g01990	100261059	brown	0.487957	7e-07	0.782866	1.87e-20	0.311553	0.00236642	-0.138812	0.184515	-0.502964	2.78e-07	0.261028	0.011498	0.816659	1.91e-23	0.198307	0.0567139	0.182191	0.0804847	-0.163053	0.118375	0.39563	8.67e-05	0.0205031	0.845338	-0.0143258	0.891591	0.387867	0.000122339	-0.0901374	0.390204	-0.229758	0.026728	-0.0940884	0.369678	0.0451095	0.667664	-0.437402	1.16e-05	0.292281	0.00447058	0.0747048	0.476664	0.0509561	0.627625	-0.0400241	0.703269
VIT_00s0841g00030	VIT_00s0841g00030	100854058	brown	0.486872	7.47e-07	0.579639	1.14e-09	0.298503	0.0036574	-0.14253	0.172919	-0.586222	6.67e-10	0.198745	0.0561587	0.779338	3.57e-20	0.0346987	0.741252	0.288947	0.00496965	-0.209679	0.0436744	0.37367	0.000224786	0.275591	0.00750099	-0.0859273	0.412808	0.146549	0.160994	-0.100242	0.339054	-0.118672	0.25723	-0.102811	0.326756	-0.0384337	0.714542	-0.453311	5.04e-06	0.0649108	0.536468	0.147285	0.158878	0.0752603	0.473383	-0.0516616	0.622863
VIT_09s0002g01500	VIT_09s0002g01500	NA	brown	0.486519	7.63e-07	0.81122	6.36e-23	0.546168	1.49e-08	-0.0864002	0.410232	-0.255413	0.013476	0.353479	0.000509627	0.574593	1.72e-09	0.302972	0.00315766	0.0407864	0.697889	-0.182539	0.0798971	0.295954	0.00397303	-0.0978275	0.350874	0.045062	0.667994	0.582685	8.93e-10	0.0473026	0.652529	-0.264714	0.0103414	-0.0955203	0.362406	0.182265	0.0803599	-0.280409	0.00648026	0.458789	3.74e-06	0.0316053	0.76361	0.0951385	0.364336	-0.0714711	0.496003
VIT_09s0002g00940	VIT_09s0002g00940	100249804	brown	0.486423	7.68e-07	0.761381	8.1e-19	0.431565	1.57e-05	-0.205074	0.0486182	-0.444305	8.14e-06	0.282062	0.00615942	0.664763	3.7e-13	0.315265	0.00208333	0.255533	0.013431	-0.120349	0.25052	0.290521	0.00472819	-0.145765	0.163272	0.14749	0.158294	0.597063	2.67e-10	-0.112941	0.281086	-0.136936	0.190575	0.0176469	0.866668	0.156731	0.133534	-0.334716	0.00104041	0.451174	5.66e-06	0.0726166	0.489106	0.126547	0.226763	-0.0251771	0.810676
VIT_08s0058g01150	VIT_08s0058g01150	100249981	brown	0.486144	7.81e-07	0.701532	4.8e-15	0.374868	0.000213768	0.0917745	0.381618	-0.266699	0.00976194	0.569904	2.49e-09	0.794625	1.97e-21	0.20951	0.0438474	0.392973	9.76e-05	-0.244242	0.0183055	0.531196	4.3e-08	0.0773184	0.461334	0.0643866	0.53977	0.341273	0.00081484	-0.0534561	0.61082	-0.0292118	0.781044	-0.123031	0.24004	0.130219	0.21346	-0.273971	0.00787463	0.330431	0.00121712	0.207398	0.046068	0.212316	0.0410364	-0.0283495	0.787353
VIT_15s0107g00290	VIT_15s0107g00290	NA	brown	0.484922	8.4e-07	0.698829	6.76e-15	0.267234	0.00961062	-0.398628	7.57e-05	-0.495479	4.43e-07	0.0966067	0.356947	0.628896	1.48e-11	0.321671	0.00166577	0.118462	0.258081	-0.237346	0.021977	0.185408	0.0751928	-0.196051	0.0596471	0.49226	5.4e-07	0.605438	1.29e-10	-0.0167025	0.873743	0.0409001	0.697088	0.0621357	0.554063	0.092952	0.375513	-0.0532837	0.611972	0.438347	1.11e-05	-0.074897	0.475527	-0.00481671	0.963452	-0.0920062	0.380412
VIT_16s0098g01680	VIT_16s0098g01680	100248697	brown	0.484653	8.53e-07	0.662078	4.96e-13	0.395104	8.88e-05	-0.165357	0.113193	-0.560914	4.98e-09	0.164	0.116224	0.828898	1.11e-24	0.12995	0.214417	0.336239	0.000983487	-0.0183146	0.861672	0.399288	7.35e-05	0.0993487	0.343398	0.0185285	0.860074	0.338747	0.000895842	-0.0605287	0.564377	-0.181242	0.0821013	-0.0728954	0.487435	0.0117574	0.910938	-0.399982	7.12e-05	0.21306	0.0403164	0.185127	0.0756426	0.075484	0.472065	-0.0680649	0.516811
VIT_09s0002g04300	VIT_09s0002g04300	100251492	brown	0.484595	8.56e-07	0.608924	9.43e-11	0.230387	0.0263038	-0.285676	0.00550659	-0.502742	2.82e-07	0.0830745	0.42855	0.627231	1.73e-11	0.0872688	0.405524	0.124639	0.233903	-0.190571	0.0672876	0.166855	0.109918	0.142305	0.173604	0.152176	0.145342	0.375659	0.000206773	-0.0404214	0.700464	-0.0534566	0.610816	0.00701586	0.946785	0.00139468	0.989414	-0.200403	0.0540967	0.157926	0.130561	0.259362	0.0120565	0.0910499	0.385404	-0.0104231	0.921011
VIT_04s0023g00470	VIT_04s0023g00470	100253049	brown	0.484501	8.61e-07	0.772264	1.26e-19	0.358979	0.000409941	-0.297377	0.0037939	-0.596681	2.76e-10	0.0783098	0.455592	0.708481	1.96e-15	0.203229	0.0507241	0.028603	0.785497	-0.121783	0.244877	0.224088	0.0308241	-0.027526	0.79339	-0.0679973	0.517228	0.450424	5.89e-06	-0.0671535	0.522453	-0.33541	0.00101409	-0.0722391	0.491373	0.074616	0.477189	-0.502573	2.85e-07	0.317253	0.00194466	0.06449	0.539118	-0.071888	0.493487	-0.0552011	0.599207
VIT_14s0036g00630	VIT_14s0036g00630	100246648	brown	0.483635	9.07e-07	0.630741	1.24e-11	0.51789	1.06e-07	0.160021	0.125471	-0.217062	0.0366228	0.554806	7.9e-09	0.625451	2.05e-11	0.154878	0.138248	0.191443	0.0660214	-0.151493	0.147179	0.469078	2.11e-06	-0.0103552	0.921524	-0.273654	0.00794973	0.16683	0.109973	-0.177454	0.0888132	-0.280125	0.00653671	-0.175597	0.0922592	0.00582777	0.955787	-0.530701	4.45e-08	0.19276	0.0641445	0.0401057	0.702693	0.0581021	0.580123	0.0124093	0.906023
VIT_07s0104g00490	VIT_07s0104g00490	100853168	brown	0.483213	9.3e-07	0.673022	1.47e-13	0.275952	0.00741974	-0.218926	0.0350019	-0.519968	9.22e-08	0.180134	0.0840205	0.722902	2.8e-16	0.131234	0.209881	0.0334574	0.750199	-0.150074	0.15105	0.271336	0.00851765	0.0447616	0.670078	0.0199604	0.849382	0.242012	0.0194301	-0.0565911	0.590028	-0.132496	0.205493	-0.0786063	0.453882	-0.00459422	0.965139	-0.348397	0.000621032	0.182295	0.0803092	0.144384	0.167338	-0.00908686	0.931111	-0.0454483	0.665318
VIT_15s0021g01710	VIT_15s0021g01710	NA	brown	0.482165	9.89e-07	0.698083	7.42e-15	0.233353	0.0243783	-0.161023	0.123091	-0.261648	0.0112956	0.206651	0.0468751	0.53137	4.25e-08	0.388016	0.000121544	0.287307	0.00523269	-0.336147	0.000986826	0.259974	0.0118486	-0.0599137	0.568349	0.261733	0.0112681	0.380124	0.000171063	-0.0593252	0.572161	0.0418429	0.690457	0.0240093	0.819305	0.115295	0.271113	-0.107462	0.30523	0.447122	7.02e-06	-0.0580252	0.580625	0.0904334	0.388643	-0.0748374	0.47588
VIT_17s0000g01470	VIT_17s0000g01470	100264568	brown	0.481934	1e-06	0.74195	1.77e-17	0.30651	0.00280649	-0.105401	0.314652	-0.440089	1.01e-05	0.366968	0.000296734	0.822127	5.5e-24	0.267361	0.00957498	0.306889	0.00277101	-0.236819	0.0222822	0.456055	4.35e-06	-0.033008	0.753447	0.307304	0.00273271	0.592349	3.99e-10	-0.0591616	0.573223	0.00457908	0.965254	-0.00444268	0.966288	0.181595	0.0814963	-0.227064	0.0286128	0.442748	8.83e-06	0.245444	0.0177228	0.280315	0.00649887	0.0362586	0.730057
VIT_07s0197g00050	VIT_07s0197g00050	100252804	brown	0.481642	1.02e-06	0.681142	5.77e-14	0.579862	1.12e-09	-0.150457	0.149997	-0.278675	0.00683242	0.729789	1.06e-16	0.42923	1.76e-05	0.336965	0.000957328	0.125221	0.231708	-0.22982	0.0266857	0.136263	0.192785	0.00298783	0.977324	-0.0451091	0.667667	0.223775	0.0310649	-0.0751702	0.473914	-0.0234804	0.82322	-0.125895	0.229187	0.120633	0.249396	-0.300649	0.00340923	0.438071	1.13e-05	0.026257	0.802717	-0.0412819	0.6944	-0.0559233	0.59443
VIT_15s0021g00930	VIT_15s0021g00930	100264976	brown	0.480897	1.07e-06	0.802656	3.9e-22	0.456196	4.31e-06	-0.02007	0.848565	-0.299161	0.00357963	0.416364	3.31e-05	0.728904	1.2e-16	0.391497	0.000104249	0.232419	0.0249709	-0.288018	0.0051171	0.466647	2.42e-06	-0.0460699	0.661019	0.0792182	0.450364	0.460282	3.45e-06	-0.0711992	0.497648	-0.154466	0.139311	-0.0956187	0.361909	0.172669	0.0979046	-0.319712	0.00178463	0.533659	3.63e-08	-0.00213766	0.983775	0.118141	0.259381	-0.0345594	0.742255
VIT_19s0014g00940	VIT_19s0014g00940	100252025	brown	0.480571	1.09e-06	0.722116	3.13e-16	0.283385	0.00591293	-0.133366	0.202507	-0.465504	2.58e-06	0.189584	0.0687441	0.781357	2.47e-20	0.25802	0.0125235	0.290506	0.00473034	-0.222285	0.0322323	0.406052	5.38e-05	0.0321196	0.759879	0.0594325	0.571465	0.34819	0.000626012	-0.101096	0.334933	-0.15689	0.133136	-0.0527989	0.615219	0.0812024	0.439064	-0.351447	0.000551763	0.350544	0.000571498	0.0129488	0.901957	0.0944729	0.367717	-0.0290858	0.781966
VIT_06s0004g01370	VIT_06s0004g01370	100251835	brown	0.480549	1.09e-06	0.554851	7.87e-09	0.326583	0.0013986	-0.14618	0.162062	-0.414697	3.58e-05	0.363455	0.000342403	0.73363	6.08e-17	0.0716902	0.49468	0.295992	0.00396818	-0.152918	0.143368	0.344401	0.000723784	0.0180855	0.863386	0.238882	0.0211089	0.258869	0.0122262	-0.0485663	0.64387	0.119332	0.254575	-0.0600551	0.567434	0.0220704	0.833678	-0.113156	0.280166	0.159369	0.127038	0.228452	0.0276282	0.0581678	0.579693	-0.100729	0.336702
VIT_08s0007g04970	VIT_08s0007g04970	NA	brown	0.479996	1.12e-06	0.661634	5.2e-13	0.408816	4.73e-05	-0.0371927	0.72338	-0.400283	7.02e-05	0.170217	0.10284	0.728845	1.21e-16	0.117797	0.260781	0.134563	0.198448	-0.197844	0.0573057	0.463529	2.88e-06	-0.0448669	0.669347	0.0519472	0.620939	0.401212	6.73e-05	-0.0843036	0.421726	-0.185155	0.0755987	-0.103654	0.322788	0.0433909	0.67962	-0.362851	0.000350878	0.227401	0.0283708	0.0245219	0.815515	0.170413	0.102439	-0.0455544	0.664583
VIT_10s0116g00250	VIT_10s0116g00250	100854678	brown	0.479651	1.15e-06	0.686548	3.05e-14	0.267218	0.00961496	0.0658693	0.530456	-0.337092	0.000952815	0.304565	0.002995	0.827824	1.43e-24	0.256067	0.0132314	0.276923	0.00720542	-0.300654	0.00340871	0.579584	1.15e-09	0.047292	0.652602	0.0845252	0.420503	0.457694	3.98e-06	-0.0652321	0.534449	-0.149203	0.153464	-0.110575	0.291348	0.150312	0.150395	-0.330743	0.00120339	0.34109	0.000820479	0.112585	0.282615	0.330503	0.00121396	0.0444939	0.671938
VIT_08s0007g08870	VIT_08s0007g08870	NA	brown	0.478448	1.23e-06	0.6508	1.65e-12	0.439016	1.07e-05	-0.4165	3.29e-05	-0.518541	1.01e-07	0.0811023	0.43963	0.486522	7.63e-07	0.111396	0.287759	0.00979489	0.925758	0.0534946	0.610562	0.0146123	0.889436	-0.1493	0.153192	0.239614	0.0207054	0.448052	6.68e-06	-0.0466481	0.657031	-0.0233796	0.823967	0.0153211	0.884109	0.0967636	0.356163	-0.185415	0.0751805	0.273089	0.00808496	0.115164	0.271661	-0.0159728	0.879216	-0.127219	0.224285
VIT_12s0057g00090	VIT_12s0057g00090	100263064	brown	0.478028	1.26e-06	0.82772	1.47e-24	0.491469	5.66e-07	-0.242285	0.0192895	-0.563741	4.01e-09	0.202114	0.0520332	0.676733	9.63e-14	0.353168	0.000515895	-0.0358719	0.732827	-0.0596624	0.569975	0.234767	0.0235039	-0.0187321	0.858552	-0.0569588	0.58761	0.528533	5.17e-08	-0.000275029	0.997912	-0.326014	0.00142742	-0.0699753	0.505086	0.222922	0.0317289	-0.515564	1.23e-07	0.446626	7.21e-06	0.170612	0.102033	0.0317778	0.762358	-0.0132263	0.899866
VIT_14s0066g00180	VIT_14s0066g00180	100260965	brown	0.477436	1.31e-06	0.740522	2.19e-17	0.30992	0.00250158	-0.0379958	0.717656	-0.328579	0.00130163	0.528309	5.25e-08	0.798327	9.43e-22	0.248438	0.0163402	0.237332	0.0219851	-0.286113	0.00543206	0.475733	1.44e-06	-0.00944431	0.928408	0.248178	0.0164565	0.658433	7.35e-13	-0.055498	0.597241	-0.0804864	0.443123	-0.0365796	0.72776	0.166003	0.111773	-0.229906	0.0266273	0.4252	2.15e-05	0.0528102	0.615143	0.167393	0.108762	-0.0659928	0.529683
VIT_16s0098g01610	VIT_16s0098g01610	NA	brown	0.477172	1.33e-06	0.833341	3.71e-25	0.298916	0.00360835	-0.0849448	0.418191	-0.361223	0.000374684	0.309684	0.00252174	0.755148	2.24e-18	0.294453	0.00417004	0.1319	0.207558	-0.167969	0.107532	0.408919	4.71e-05	-0.150829	0.148981	0.152442	0.144633	0.623825	2.39e-11	-0.0669183	0.523914	-0.215277	0.0382336	-0.0911817	0.384713	0.187866	0.071341	-0.329457	0.0012609	0.512807	1.48e-07	0.082422	0.432198	0.159123	0.127633	0.055167	0.599433
VIT_09s0070g00310	VIT_09s0070g00310	100251609	brown	0.477002	1.34e-06	0.754219	2.61e-18	0.26677	0.00974166	-0.234345	0.0237619	-0.477925	1.27e-06	0.319385	0.00180519	0.805382	2.21e-22	0.329471	0.00126028	0.302728	0.00318333	-0.207789	0.0456496	0.373656	0.00022492	-0.107827	0.303582	0.390309	0.000109874	0.665347	3.47e-13	-0.0386401	0.713075	0.00253737	0.980742	0.00154595	0.988266	0.183211	0.0787752	-0.157726	0.131056	0.515293	1.26e-07	0.122444	0.242305	0.0888093	0.397253	-0.0441401	0.674398
VIT_06s0004g05640	VIT_06s0004g05640	100246751	brown	0.476988	1.34e-06	0.703715	3.64e-15	0.338027	0.00092024	-0.192603	0.0643663	-0.403838	5.97e-05	0.447165	7e-06	0.724055	2.39e-16	0.222681	0.0319186	0.248812	0.0161745	-0.169696	0.103912	0.335945	0.000994247	-0.13617	0.193092	0.394261	9.22e-05	0.627379	1.71e-11	0.0129708	0.901791	0.0112086	0.91508	0.0359997	0.731912	0.0843694	0.421362	-0.0994976	0.342671	0.389118	0.0001158	0.0815292	0.437218	0.120131	0.251385	-0.0545656	0.603425
VIT_14s0128g00360	VIT_14s0128g00360	100259597	brown	0.476815	1.35e-06	0.647027	2.43e-12	0.221854	0.0325772	-0.186972	0.0727226	-0.290876	0.00467517	0.143182	0.170942	0.682906	4.69e-14	0.273085	0.00808602	0.23511	0.0232954	-0.330541	0.00121228	0.364667	0.000325966	-0.211032	0.042303	0.561468	4.78e-09	0.583571	8.3e-10	0.00188768	0.985672	0.150747	0.149206	0.108617	0.300032	0.151247	0.147846	0.101844	0.331354	0.423618	2.33e-05	-0.0359733	0.732101	0.213481	0.0399136	-0.0192465	0.854709
VIT_09s0002g03440	VIT_09s0002g03440	100256626	brown	0.476745	1.36e-06	0.699273	6.39e-15	0.425057	2.17e-05	-0.251305	0.0151049	-0.56658	3.22e-09	0.0025587	0.98058	0.678119	8.21e-14	0.224789	0.0302903	0.300226	0.00345692	-0.241233	0.0198367	0.297233	0.00381166	0.0325536	0.756734	0.203344	0.0505907	0.326314	0.00141218	-0.114853	0.272968	-0.0911815	0.384714	0.0978057	0.350982	0.0570392	0.587082	-0.293832	0.00425407	0.308338	0.00263913	-0.039207	0.709053	0.154538	0.139127	0.00934129	0.929187
VIT_06s0004g03600	VIT_06s0004g03600	100250095	brown	0.475953	1.42e-06	0.661842	5.09e-13	0.211958	0.0413862	-0.344245	0.000728102	-0.564753	3.71e-09	0.153239	0.142518	0.724342	2.29e-16	0.1686	0.106199	0.127536	0.223127	-0.196314	0.0592977	0.229336	0.0270159	-0.0076583	0.941921	0.354356	0.000492374	0.514925	1.29e-07	-0.0513256	0.625129	0.0320088	0.760682	0.00308632	0.976577	0.0873368	0.405157	-0.162637	0.119331	0.34842	0.000620466	0.0759864	0.469113	0.0406775	0.698657	-0.135701	0.194643
VIT_02s0488g00030	VIT_02s0488g00030	NA	brown	0.475822	1.43e-06	0.662666	4.65e-13	0.15412	0.140211	-0.236345	0.0225593	-0.344025	0.000734209	0.255293	0.0135214	0.599679	2.13e-10	0.247483	0.016771	0.125673	0.230015	-0.327944	0.0013318	0.225978	0.0294034	-0.123509	0.238203	0.340936	0.000825239	0.481706	1.02e-06	-0.067175	0.52232	0.0842885	0.421809	-0.0484489	0.644672	0.0564964	0.590651	-0.0772722	0.461603	0.363226	0.000345597	-0.0078072	0.940793	0.0468899	0.655366	-0.0964655	0.357653
VIT_00s0207g00060	VIT_00s0207g00060	100853036	brown	0.475766	1.44e-06	0.707744	2.16e-15	0.4753	1.48e-06	0.113897	0.277006	-0.302781	0.00317777	0.325585	0.00144953	0.724496	2.24e-16	0.182063	0.0806998	0.199301	0.0554594	-0.274177	0.00782629	0.516321	1.17e-07	0.229688	0.0267756	-0.175079	0.093239	0.375756	0.000205927	-0.0129253	0.902134	-0.335664	0.00100464	-0.132916	0.204048	0.144751	0.166251	-0.514764	1.3e-07	0.27745	0.00709147	0.15276	0.143788	0.239174	0.0209473	0.0822749	0.433022
VIT_01s0011g06070	VIT_01s0011g06070	100242205	brown	0.475517	1.46e-06	0.6897	2.08e-14	0.414816	3.56e-05	0.0175855	0.867128	-0.0374874	0.721278	0.370993	0.000251337	0.498286	3.72e-07	0.349837	0.000587387	0.250896	0.0152762	-0.325589	0.00144928	0.339081	0.000884722	-0.156553	0.133983	0.346866	0.000658709	0.4719	1.8e-06	0.0666089	0.525839	0.0329428	0.753918	-0.00951543	0.92787	0.323464	0.00156332	0.0324973	0.757142	0.535311	3.23e-08	-0.0354694	0.735714	0.235458	0.0230861	0.0304574	0.771957
VIT_00s0173g00220	VIT_00s0173g00220	NA	brown	0.475061	1.5e-06	0.712718	1.12e-15	0.397639	7.92e-05	-0.137455	0.188884	-0.438841	1.08e-05	0.178669	0.0866144	0.64756	2.3e-12	0.23813	0.0215305	0.128919	0.218107	-0.0456166	0.664153	0.30394	0.0030579	-0.0890487	0.395977	-0.0963978	0.357993	0.413171	3.85e-05	-0.131315	0.209599	-0.339198	0.000880848	-0.0727183	0.488496	0.123947	0.236529	-0.472062	1.78e-06	0.381774	0.000159379	0.0973789	0.353098	0.0284577	0.786561	0.068199	0.515984
VIT_05s0020g01560	VIT_05s0020g01560	100249494	brown	0.47476	1.52e-06	0.651012	1.61e-12	0.2657	0.0100498	-0.219445	0.0345612	-0.62704	1.76e-11	0.145137	0.165111	0.793565	2.43e-21	0.234707	0.02354	0.33802	0.000920493	-0.207098	0.046391	0.344482	0.000721572	0.253904	0.0140558	0.0682384	0.515741	0.309729	0.00251784	-0.112291	0.283881	-0.092669	0.376975	-0.0618819	0.555686	0.0014465	0.989021	-0.397311	8.04e-05	0.225001	0.0301308	0.138318	0.186098	0.0650458	0.535619	-0.0304604	0.771935
VIT_17s0000g07620	VIT_17s0000g07620	100263983	brown	0.474727	1.53e-06	0.777899	4.64e-20	0.610504	8.18e-11	-0.0378605	0.71862	-0.449646	6.14e-06	0.352705	0.000525313	0.748561	6.38e-18	0.246312	0.0173121	0.248482	0.016321	-0.194593	0.0616072	0.437916	1.13e-05	0.0906269	0.387625	-0.184729	0.0762854	0.335694	0.00100352	-0.110116	0.293369	-0.297227	0.00381242	-0.129378	0.216455	0.135162	0.196439	-0.544111	1.73e-08	0.383864	0.000145644	0.140781	0.178304	0.0831035	0.428388	0.00501337	0.96196
VIT_18s0001g12280	VIT_18s0001g12280	100253949	brown	0.474193	1.57e-06	0.567474	3.01e-09	0.313684	0.00219999	-0.44878	6.43e-06	-0.542107	2e-08	0.0838883	0.424024	0.570734	2.33e-09	0.116241	0.267175	0.287238	0.00524411	-0.101085	0.334987	0.101096	0.334933	-0.161894	0.121049	0.491829	5.54e-07	0.429837	1.71e-05	-0.0707568	0.50033	0.198735	0.0561714	0.11448	0.27454	0.0527566	0.615502	0.0357034	0.734035	0.263666	0.0106592	0.0487377	0.642699	0.0614555	0.558418	-0.112332	0.283705
VIT_18s0089g00710	VIT_18s0089g00710	NA	brown	0.473971	1.6e-06	0.658498	7.3e-13	0.344624	0.000717672	0.0476511	0.650136	-0.20041	0.0540879	0.274922	0.00765327	0.569329	2.6e-09	0.135592	0.195007	0.118312	0.258686	-0.19472	0.0614344	0.376828	0.00019681	-0.0324074	0.757793	-0.127671	0.222631	0.167074	0.109446	-0.0967342	0.35631	-0.241419	0.0197392	-0.123756	0.237257	0.0400793	0.702879	-0.340542	0.000837546	0.199237	0.0555396	-0.0707028	0.500658	0.0551518	0.599534	0.0294968	0.778963
VIT_03s0091g00370	VIT_03s0091g00370	NA	brown	0.473938	1.6e-06	0.787448	7.92e-21	0.40324	6.13e-05	-0.190851	0.0668778	-0.584259	7.84e-10	0.237087	0.0221263	0.820931	7.25e-24	0.188899	0.0697701	0.206719	0.0468014	-0.193504	0.0631047	0.385201	0.000137438	0.0819341	0.434937	0.0192229	0.854885	0.38328	0.00014937	-0.0486732	0.643139	-0.211863	0.0414795	-0.0896776	0.392636	0.047969	0.647957	-0.4427	8.86e-06	0.323208	0.00157758	0.0624464	0.552079	0.0587094	0.576163	-0.0203658	0.84636
VIT_09s0002g04380	VIT_09s0002g04380	NA	brown	0.473799	1.61e-06	0.812716	4.59e-23	0.576849	1.43e-09	-0.164216	0.115737	-0.413302	3.83e-05	0.246686	0.0171376	0.601008	1.9e-10	0.349801	0.000588216	0.180022	0.0842168	-0.129908	0.214566	0.278668	0.00683393	-0.0753785	0.472686	0.0061773	0.953138	0.455649	4.44e-06	-0.0689065	0.511629	-0.217688	0.0360716	-0.11603	0.268051	0.16867	0.106052	-0.38579	0.000133964	0.541233	2.13e-08	0.0572865	0.58546	0.185252	0.0754419	-0.0483604	0.645278
VIT_19s0014g00120	VIT_19s0014g00120	100255515	brown	0.473698	1.62e-06	0.608517	9.78e-11	0.203066	0.0509138	-0.326763	0.0013896	-0.513275	1.43e-07	0.207075	0.0464156	0.639751	5.09e-12	0.160595	0.124102	0.347638	0.000639442	-0.351099	0.000559295	0.196829	0.0586218	0.303381	0.00311515	0.384788	0.000139929	0.396497	8.34e-05	0.0265588	0.800497	0.168303	0.106826	0.00547349	0.958472	0.0473665	0.65209	-0.041705	0.691425	0.290689	0.00470308	0.172628	0.0979863	0.124539	0.23428	-0.117248	0.263026
VIT_04s0008g04480	VIT_04s0008g04480	100252623	brown	0.47362	1.63e-06	0.69438	1.18e-14	0.323567	0.00155758	0.0615889	0.557563	-0.187129	0.0724783	0.37613	0.000202704	0.643756	3.4e-12	0.324049	0.00153115	0.181817	0.0811186	-0.3749	0.000213486	0.474079	1.59e-06	-0.0672337	0.521955	0.0729443	0.487142	0.427724	1.9e-05	-0.130188	0.213569	-0.128712	0.21885	-0.116123	0.267662	0.167629	0.108258	-0.269134	0.00908995	0.448627	6.48e-06	-0.00594448	0.954902	0.278129	0.00694684	0.017143	0.870442
VIT_09s0002g07980	VIT_09s0002g07980	NA	brown	0.473513	1.64e-06	0.678902	7.5e-14	0.352185	0.000536117	-0.00720824	0.945328	-0.217369	0.0363515	0.314631	0.0021294	0.54008	2.31e-08	0.303252	0.00312854	0.233182	0.024486	-0.271834	0.00839264	0.317801	0.00190791	-0.0162007	0.877506	-0.0418509	0.690401	0.380048	0.00017162	-0.0361659	0.730721	-0.18366	0.0780311	-0.1358	0.194315	0.184235	0.0770887	-0.284611	0.00569231	0.401106	6.76e-05	0.0241086	0.81857	0.134829	0.197556	0.123156	0.239558
VIT_16s0039g02560	VIT_16s0039g02560	100257976	brown	0.473032	1.68e-06	0.651398	1.55e-12	0.263169	0.0108132	-0.287674	0.00517278	-0.654433	1.12e-12	0.152212	0.145246	0.821216	6.79e-24	0.17044	0.102383	0.144327	0.167509	-0.105787	0.312874	0.316096	0.00202433	0.0754819	0.472077	0.100664	0.337017	0.349724	0.000589964	-0.066376	0.52729	-0.0845583	0.42032	-0.0269113	0.797905	0.00351924	0.973292	-0.374081	0.000220953	0.226777	0.02882	0.100168	0.339414	-0.0179294	0.864554	-0.0738678	0.48163
VIT_17s0000g03680	VIT_17s0000g03680	NA	brown	0.472707	1.72e-06	0.775197	7.52e-20	0.478554	1.22e-06	0.0375878	0.720562	-0.162001	0.120802	0.341316	0.000813513	0.488943	6.6e-07	0.258008	0.0125278	0.0237022	0.821578	-0.234211	0.0238444	0.278526	0.00686347	0.0279806	0.790056	-0.184483	0.0766846	0.377804	0.000188837	0.00735694	0.944202	-0.373062	0.000230585	-0.132762	0.204577	0.201545	0.0527126	-0.409308	4.63e-05	0.375944	0.000204303	0.0165501	0.874886	0.133926	0.2006	0.0968614	0.355675
VIT_14s0066g00990	VIT_14s0066g00990	100242193	brown	0.472109	1.78e-06	0.514167	1.35e-07	0.22016	0.0339618	-0.165929	0.111933	-0.297871	0.0037335	0.25533	0.0135074	0.576017	1.53e-09	0.255909	0.0132903	0.42597	2.07e-05	-0.316041	0.00202819	0.305686	0.00288499	-0.083521	0.426063	0.435753	1.27e-05	0.23831	0.0214287	-0.0461746	0.660297	0.24513	0.0178734	-0.0124142	0.905986	0.0485106	0.64425	0.0800669	0.445511	0.281365	0.00629294	-0.0236627	0.82187	0.193997	0.0624227	-0.00518051	0.960693
VIT_14s0066g02630	VIT_14s0066g02630	100242380	brown	0.472046	1.78e-06	0.758104	1.39e-18	0.394854	8.98e-05	0.0588834	0.575031	-0.38652	0.000129764	0.487937	7.01e-07	0.875916	1.49e-30	0.210026	0.0433194	0.23795	0.0216321	-0.206529	0.0470088	0.582654	8.95e-10	0.0653917	0.533447	-0.0118867	0.909964	0.491154	5.77e-07	-0.0806034	0.442458	-0.234146	0.0238841	-0.0953326	0.363354	0.111346	0.287977	-0.457813	3.95e-06	0.35495	0.000480993	0.144351	0.167436	0.19611	0.0595678	0.00764846	0.941995
VIT_19s0014g03450	VIT_19s0014g03450	100250269	brown	0.471988	1.79e-06	0.446776	7.15e-06	0.133269	0.202839	-0.437332	1.17e-05	-0.580427	1.07e-09	-0.00890478	0.932488	0.599524	2.16e-10	0.0652822	0.534134	0.182854	0.0793699	0.0115718	0.912339	0.0800101	0.445835	-0.0984459	0.347823	0.338633	0.000899667	0.257716	0.0126315	-0.0876242	0.403607	0.156636	0.133773	-0.0664582	0.526778	-0.0991624	0.344308	-0.0402607	0.701598	0.0871697	0.406059	0.061133	0.560488	-0.066824	0.524501	-0.19156	0.0658525
VIT_03s0017g02330	VIT_03s0017g02330	100243271	brown	0.471671	1.82e-06	0.380747	0.000166567	0.130967	0.21082	-0.469566	2.05e-06	-0.534577	3.4e-08	0.0107087	0.918854	0.508802	1.91e-07	0.0328141	0.754849	0.251295	0.0151094	-0.114654	0.273806	0.0173859	0.868623	-0.0189806	0.856695	0.451563	5.54e-06	0.140086	0.180477	-0.0722256	0.491454	0.360214	0.000390178	0.0343461	0.74379	-0.0950987	0.364538	0.133296	0.202746	0.0374915	0.721249	0.170231	0.102811	0.0110095	0.916583	-0.192778	0.0641202
VIT_13s0019g05230	VIT_13s0019g05230	100265122	brown	0.471577	1.83e-06	0.63356	9.39e-12	0.138253	0.186306	-0.157069	0.132688	-0.269181	0.00907746	0.29895	0.00360437	0.686431	3.09e-14	0.294024	0.00422788	0.323074	0.00158509	-0.380402	0.00016904	0.370346	0.00025817	-0.0906857	0.387315	0.585411	7.13e-10	0.579215	1.18e-09	0.00333681	0.974676	0.23302	0.0245886	0.0427963	0.683775	0.137867	0.18755	0.120498	0.249928	0.42482	2.19e-05	-0.0043843	0.966731	0.300123	0.00346866	-0.0919422	0.380744
VIT_02s0033g00880	VIT_02s0033g00880	NA	brown	0.471145	1.88e-06	0.746684	8.55e-18	0.262879	0.0109038	-0.285312	0.00556944	-0.442771	8.82e-06	0.177794	0.0881926	0.580378	1.08e-09	0.435939	1.26e-05	0.131141	0.210208	-0.394499	9.12e-05	0.203808	0.0500553	0.00201427	0.984712	0.20494	0.0487683	0.523502	7.28e-08	-0.0669963	0.523429	-0.116182	0.26742	-0.0219701	0.834423	0.24691	0.0170337	-0.246827	0.0170721	0.582564	9.02e-10	-0.039528	0.706779	0.0383396	0.71521	-0.041287	0.694363
VIT_13s0074g00440	VIT_13s0074g00440	100250588	brown	0.470943	1.9e-06	0.501819	2.99e-07	0.256711	0.0129944	-0.134394	0.199019	-0.394566	9.09e-05	0.218899	0.0350242	0.738616	2.91e-17	0.102899	0.32634	0.305867	0.0028676	-0.248384	0.0163647	0.396745	8.24e-05	0.0114538	0.913229	0.296203	0.00394111	0.194008	0.0624079	-0.000634394	0.995185	0.20963	0.0437241	-0.0757348	0.47059	0.0208143	0.84302	-0.0486356	0.643396	0.155198	0.137426	0.133757	0.201175	0.163475	0.117411	-0.0674649	0.520522
VIT_13s0073g00240	VIT_13s0073g00240	100259997	brown	0.470596	1.94e-06	0.448619	6.49e-06	0.120655	0.249306	-0.0297547	0.777081	-0.250621	0.0153924	0.340261	0.000846433	0.711366	1.34e-15	0.104977	0.316613	0.266943	0.00969264	-0.397108	8.11e-05	0.460074	3.49e-06	-0.0257712	0.806295	0.430161	1.68e-05	0.331801	0.00115787	-0.0444221	0.672436	0.280073	0.00654705	0.0167915	0.873076	-0.0688515	0.511967	0.0649378	0.536298	0.110849	0.290151	0.0698802	0.505667	0.254813	0.013704	-0.051625	0.62311
VIT_05s0049g01810	VIT_05s0049g01810	NA	brown	0.47031	1.97e-06	0.841242	4.9e-26	0.421788	2.54e-05	-0.148735	0.154773	-0.300207	0.00345904	0.304465	0.00300491	0.595884	2.95e-10	0.362741	0.000352436	0.166959	0.109694	-0.256053	0.0132368	0.283538	0.00588502	-0.141455	0.176213	0.154861	0.138291	0.530961	4.37e-08	-0.0853593	0.415915	-0.144738	0.166289	-0.0843914	0.421241	0.203288	0.0506556	-0.237643	0.0218069	0.571503	2.19e-09	-0.0376266	0.720285	0.107522	0.30496	-0.0123567	0.906419
VIT_15s0045g01340	VIT_15s0045g01340	100246602	brown	0.469694	2.04e-06	0.655924	9.61e-13	0.313772	0.00219329	-0.255465	0.0134566	-0.632836	1.01e-11	0.194073	0.0623183	0.806362	1.8e-22	0.110612	0.291186	0.148914	0.154272	0.0112034	0.915119	0.301417	0.00332417	-0.0181717	0.862741	0.020846	0.842784	0.372915	0.000232004	-0.117457	0.262168	-0.157769	0.130948	-0.0616364	0.557258	-0.00470163	0.964324	-0.43183	1.55e-05	0.189896	0.0682804	0.256156	0.0131983	0.00062633	0.995246	-0.0603414	0.565586
VIT_11s0016g01500	VIT_11s0016g01500	100852794	brown	0.468965	2.12e-06	0.639932	5e-12	0.118685	0.257176	-0.336857	0.000961192	-0.552895	9.1e-09	0.108698	0.29967	0.797469	1.12e-21	0.200054	0.0545256	0.214827	0.0386485	-0.207901	0.0455315	0.310233	0.00247521	-0.102895	0.32636	0.499329	3.49e-07	0.504918	2.45e-07	-0.0693785	0.508734	0.117592	0.261615	0.0666192	0.525775	0.0252475	0.810157	-0.0527223	0.615732	0.304776	0.002974	0.0265461	0.80059	0.0793293	0.449727	-0.11085	0.290145
VIT_18s0001g01070	VIT_18s0001g01070	NA	brown	0.468835	2.14e-06	0.723983	2.41e-16	0.372561	0.000235459	-0.16425	0.11566	-0.593603	3.59e-10	0.239444	0.0207989	0.862767	1.07e-28	0.217337	0.0363798	0.237971	0.0216205	-0.177654	0.0884487	0.438898	1.08e-05	0.116879	0.264539	0.0191569	0.855378	0.396066	8.5e-05	-0.0477633	0.649366	-0.171572	0.100089	-0.114403	0.274866	0.110973	0.289608	-0.441214	9.57e-06	0.354257	0.000494306	0.0630512	0.548228	0.0974251	0.352869	-0.0441544	0.674299
VIT_18s0089g00720	VIT_18s0089g00720	NA	brown	0.468771	2.15e-06	0.672468	1.57e-13	0.394883	8.96e-05	-0.127244	0.224197	-0.381738	0.000159628	0.298657	0.00363907	0.647298	2.37e-12	0.251874	0.0148695	0.289395	0.00489971	-0.358461	0.000418508	0.358756	0.000413619	0.0534724	0.610711	0.138498	0.18552	0.372827	0.000232852	-0.0829819	0.429066	-0.130601	0.212109	0.0318168	0.762075	0.155403	0.136899	-0.260005	0.0118382	0.412613	3.96e-05	-0.0525791	0.616693	0.063571	0.544928	0.00271857	0.979367
VIT_03s0132g00210	VIT_03s0132g00210	NA	brown	0.468521	2.18e-06	0.737344	3.52e-17	0.266904	0.00970379	0.0496686	0.636356	-0.352114	0.000537606	0.307845	0.00268336	0.827606	1.51e-24	0.18767	0.0716423	0.210205	0.0431364	-0.161758	0.121366	0.536039	3.07e-08	-0.0111052	0.915861	-0.0453701	0.665859	0.422065	2.51e-05	-0.120267	0.250845	-0.250287	0.0155341	-0.0834513	0.426451	0.0802644	0.444386	-0.444982	7.86e-06	0.271577	0.008457	0.131213	0.209957	0.152805	0.143667	-0.0269792	0.797406
VIT_03s0038g00800	VIT_03s0038g00800	100243586	brown	0.468229	2.21e-06	0.632476	1.04e-11	0.248004	0.016535	-0.137747	0.187936	-0.477731	1.28e-06	0.48842	6.81e-07	0.769468	2.06e-19	0.20154	0.0527184	0.253284	0.0143	-0.296357	0.00392157	0.368341	0.000280461	0.146538	0.161028	0.222598	0.0319843	0.40768	4.99e-05	-0.101541	0.332803	0.110352	0.292329	-0.0104506	0.920804	0.048637	0.643387	-0.23206	0.0252023	0.282621	0.00605422	0.241869	0.0195041	0.146262	0.161826	-0.033443	0.750303
VIT_01s0011g01670	VIT_01s0011g01670	NA	brown	0.467835	2.26e-06	0.683793	4.23e-14	0.465012	2.65e-06	-0.198894	0.0559711	-0.519498	9.51e-08	0.209881	0.0434672	0.726631	1.66e-16	0.219487	0.0345256	0.199656	0.0550169	-0.238385	0.0213864	0.348582	0.0006166	0.0944866	0.367647	0.191634	0.0657455	0.510379	1.73e-07	-0.0263042	0.80237	-0.175261	0.0928926	-0.00829516	0.9371	0.068892	0.511718	-0.285685	0.00550509	0.370272	0.000258962	0.135818	0.194255	0.134657	0.198131	-0.0283819	0.787116
VIT_12s0035g00780	VIT_12s0035g00780	NA	brown	0.467768	2.27e-06	0.562695	4.35e-09	0.349878	0.000586452	0.144503	0.166985	-0.0899516	0.391185	0.207558	0.0458964	0.55132	1.02e-08	0.125807	0.229514	0.154524	0.139162	-0.297762	0.00374673	0.454665	4.69e-06	-0.0765074	0.466062	-0.038517	0.71395	0.197927	0.0572	-0.0394889	0.707055	-0.162715	0.11915	-0.0941283	0.369475	0.152572	0.144285	-0.20744	0.0460227	0.176518	0.0905366	-0.0457875	0.66297	0.380076	0.000171415	0.0513967	0.624649
VIT_11s0149g00050	VIT_11s0149g00050	100232971	brown	0.467729	2.28e-06	0.760639	9.15e-19	0.292878	0.00438609	-0.440331	1e-05	-0.700068	5.78e-15	0.0533449	0.611563	0.734129	5.65e-17	0.276667	0.00726139	0.0493033	0.638842	-0.122648	0.241515	0.178503	0.0869111	-0.05624	0.59234	0.221888	0.0325499	0.635189	8e-12	0.0498051	0.635427	-0.221394	0.0329481	-0.0341714	0.745048	0.183612	0.0781119	-0.339244	0.000879345	0.433023	1.46e-05	0.0574114	0.584641	0.0229424	0.827207	-0.00500358	0.962035
VIT_18s0001g07260	VIT_18s0001g07260	100248914	brown	0.467386	2.32e-06	0.739686	2.48e-17	0.453036	5.12e-06	-0.0136811	0.896442	-0.311475	0.00237273	0.677837	8.48e-14	0.651326	1.56e-12	0.345454	0.000695303	0.301741	0.00328881	-0.273391	0.00801242	0.368382	0.000279988	0.103351	0.324209	-0.0975735	0.352133	0.383	0.000151184	-0.127496	0.22327	-0.179675	0.0848257	-0.145943	0.162752	0.208328	0.045079	-0.441984	9.19e-06	0.486323	7.72e-07	0.156987	0.132894	0.0421693	0.688166	-0.0671002	0.522784
VIT_04s0023g00870	VIT_04s0023g00870	100265078	brown	0.467118	2.36e-06	0.725913	1.84e-16	0.409315	4.62e-05	-0.0854731	0.415292	-0.530519	4.51e-08	0.184134	0.0772535	0.841476	4.61e-26	0.128478	0.219697	0.155356	0.137021	-0.0736948	0.48266	0.450558	5.85e-06	0.0916682	0.382172	-0.141624	0.175694	0.372746	0.000233641	-0.0742391	0.479424	-0.337344	0.000943932	-0.127342	0.223835	0.0335778	0.74933	-0.535544	3.18e-08	0.22547	0.0297794	0.170156	0.102965	0.0944966	0.367596	-0.0366674	0.727133
VIT_13s0073g00330	VIT_13s0073g00330	100244534	brown	0.466973	2.38e-06	0.631096	1.19e-11	0.138175	0.186556	-0.0779499	0.457672	-0.399559	7.26e-05	0.280426	0.00647671	0.782827	1.88e-20	0.220907	0.0333453	0.211881	0.0414619	-0.232723	0.0247767	0.451255	5.63e-06	-0.0535622	0.610111	0.221404	0.0329405	0.420599	2.7e-05	-0.129252	0.21691	0.0139387	0.894503	0.00230688	0.982491	0.0738039	0.48201	-0.247823	0.0166163	0.303297	0.00312387	0.064775	0.537322	0.191346	0.0661606	-0.00113306	0.9914
VIT_03s0038g01460	VIT_03s0038g01460	100258906	brown	0.466104	2.49e-06	0.673983	1.32e-13	0.623447	2.48e-11	-0.0966869	0.356546	-0.183605	0.078123	0.195649	0.0601811	0.460558	3.4e-06	0.367465	0.000290743	0.33111	0.00118742	-0.236859	0.0222589	0.254851	0.0136896	-0.0375174	0.721064	0.208922	0.0444571	0.434347	1.36e-05	-0.0455495	0.664617	-0.0588842	0.575026	0.0480159	0.647636	0.257442	0.0127295	-0.0807524	0.441613	0.469341	2.08e-06	0.0313108	0.765749	0.158733	0.128582	-0.0365517	0.72796
VIT_08s0105g00220	VIT_08s0105g00220	100260908	brown	0.465707	2.55e-06	0.585937	6.83e-10	0.163735	0.116822	-0.234381	0.02374	-0.579469	1.16e-09	0.136313	0.192621	0.832142	4.99e-25	0.0955219	0.362398	0.36778	0.000287003	-0.210261	0.0430803	0.388596	0.000118489	0.106775	0.308352	0.309623	0.00252691	0.35496	0.000480805	-0.10129	0.334004	0.0884216	0.399325	-0.0198464	0.850232	-0.0326736	0.755866	-0.190991	0.0666744	0.171857	0.0995187	0.121685	0.245259	0.129727	0.215209	-0.0757254	0.470645
ENSRNA049469052	ENSRNA049469052	NA	brown	0.465579	2.57e-06	0.725622	1.92e-16	0.340162	0.000849598	-0.0440812	0.674808	-0.29045	0.00473881	0.39332	9.61e-05	0.633616	9.33e-12	0.214421	0.0390266	0.252416	0.0146484	-0.219259	0.0347187	0.334748	0.00103919	-0.039716	0.705448	0.0509898	0.627397	0.244296	0.0182791	-0.0715441	0.495562	-0.0471729	0.65342	-0.0580869	0.580222	0.105098	0.316055	-0.25915	0.0121293	0.324888	0.00148606	0.130138	0.213749	0.121499	0.245989	-0.0306088	0.770855
VIT_09s0054g00920	VIT_09s0054g00920	100256426	brown	0.464011	2.8e-06	0.795783	1.57e-21	0.445822	7.52e-06	0.00864033	0.934489	-0.326109	0.00142257	0.552961	9.06e-09	0.818138	1.37e-23	0.296114	0.00395249	0.212013	0.0413318	-0.195097	0.0609238	0.497538	3.9e-07	0.00324144	0.9754	0.078776	0.452905	0.54109	2.15e-08	-0.054737	0.602286	-0.170127	0.103025	-0.107241	0.306232	0.155751	0.136011	-0.339053	0.000885654	0.456561	4.23e-06	0.133417	0.202333	0.126459	0.227088	-0.0656967	0.531536
VIT_00s0181g00160	VIT_00s0181g00160	NA	brown	0.463931	2.82e-06	0.794384	2.07e-21	0.423939	2.29e-05	-0.159867	0.12584	-0.43103	1.61e-05	0.303967	0.00305517	0.773849	9.56e-20	0.377331	0.000192658	0.201047	0.0533117	-0.166074	0.111617	0.391906	0.000102372	-0.150897	0.148795	0.224743	0.0303248	0.652182	1.43e-12	-0.0791838	0.450561	-0.209863	0.0434853	-0.0174496	0.868146	0.187562	0.0718079	-0.271011	0.00860018	0.518624	1.01e-07	0.0660155	0.529541	0.116887	0.264509	0.0066409	0.949626
VIT_18s0086g00430	VIT_18s0086g00430	100854699	brown	0.46373	2.85e-06	0.534241	3.48e-08	0.137748	0.187935	-0.187183	0.0723945	-0.306917	0.00276845	0.201892	0.0522975	0.636145	7.28e-12	0.22338	0.0313706	0.1859	0.0744085	-0.119546	0.253717	0.2907	0.00470135	-0.206548	0.0469876	0.486566	7.61e-07	0.385308	0.000136803	-0.0470531	0.654243	0.265418	0.0101324	0.0176981	0.866285	-0.0332956	0.751368	0.0783093	0.455595	0.244506	0.018176	0.0413852	0.693673	0.122092	0.243672	-0.12082	0.248656
VIT_07s0005g02300	VIT_07s0005g02300	100253767	brown	0.463598	2.87e-06	0.676734	9.63e-14	0.507692	2.06e-07	0.239136	0.0209684	-0.0511708	0.626174	0.444287	8.15e-06	0.624091	2.33e-11	0.257749	0.0126199	0.285141	0.00559921	-0.32068	0.00172498	0.555466	7.52e-09	0.0185813	0.859679	-0.116466	0.266245	0.219439	0.0345659	-0.0455534	0.66459	-0.177735	0.088301	-0.123659	0.237627	0.139134	0.183488	-0.30774	0.00269285	0.330552	0.00121178	-0.0178853	0.864884	0.209834	0.0435152	0.0776791	0.459241
VIT_15s0021g00380	VIT_15s0021g00380	NA	brown	0.463452	2.89e-06	0.48136	1.04e-06	0.373682	0.000224681	-0.167318	0.108921	-0.464881	2.67e-06	0.0268266	0.798528	0.466751	2.41e-06	-0.00818132	0.937962	0.138206	0.186458	-0.176463	0.0906382	0.151723	0.146559	0.119559	0.253665	-0.204246	0.0495537	0.00390624	0.970357	-0.162048	0.120692	-0.228947	0.0272839	-0.0723486	0.490715	-0.113614	0.278208	-0.465849	2.53e-06	-0.0421706	0.688158	-0.0290611	0.782146	-0.0382329	0.715969	-0.04449	0.671965
ENSRNA049469046	ENSRNA049469046	NA	brown	0.463097	2.95e-06	0.713383	1.03e-15	0.402003	6.49e-05	-0.0103624	0.92147	-0.195039	0.0610021	0.43065	1.64e-05	0.510945	1.67e-07	0.40647	5.28e-05	0.201498	0.0527681	-0.257654	0.0126535	0.298105	0.0037051	-0.0451262	0.667549	-0.00379403	0.971208	0.261231	0.0114314	-0.0963068	0.358449	-0.143489	0.170017	-0.100878	0.335982	0.206357	0.0471966	-0.253289	0.0142984	0.421407	2.59e-05	0.054668	0.602744	0.151377	0.147493	0.0521717	0.619429
VIT_13s0073g00340	VIT_13s0073g00340	100254992	brown	0.462737	3.01e-06	0.579872	1.12e-09	0.166612	0.110445	-0.234024	0.0239597	-0.433298	1.44e-05	0.170607	0.102041	0.611891	7.22e-11	0.211358	0.041979	0.231662	0.0254607	-0.313694	0.0021992	0.245375	0.017756	0.0159242	0.879582	0.216278	0.0373226	0.422097	2.51e-05	-0.0912095	0.384568	0.0352954	0.736963	0.0273073	0.794996	0.092564	0.377518	-0.193957	0.0624782	0.301436	0.00332203	0.0617274	0.556675	0.139229	0.183185	0.0531669	0.612754
VIT_00s0352g00030	VIT_00s0352g00030	NA	brown	0.462317	3.08e-06	0.634256	8.77e-12	0.302749	0.00318108	-0.0366444	0.727297	-0.373138	0.000229853	0.15497	0.13801	0.726145	1.78e-16	0.181164	0.0822341	0.35199	0.000540212	-0.0524464	0.617583	0.439399	1.05e-05	-0.041066	0.695919	-0.0245533	0.815283	0.353041	0.000518465	-0.0617525	0.556514	-0.242141	0.0193639	-0.0221191	0.833316	0.0650877	0.535355	-0.384525	0.000141535	0.234148	0.023883	0.0599756	0.567948	0.142044	0.174402	-0.0218164	0.835566
VIT_12s0035g01510	VIT_12s0035g01510	NA	brown	0.461081	3.3e-06	0.440259	1.01e-05	0.44898	6.36e-06	-0.175071	0.093253	-0.390844	0.000107306	0.0942033	0.369091	0.40909	4.67e-05	-0.00218413	0.983423	0.237337	0.0219821	-0.138497	0.18552	0.120047	0.251721	0.0543749	0.604693	-0.0508121	0.628599	-0.0767424	0.464689	-0.148569	0.155238	-0.00687766	0.947832	-0.0577105	0.582682	-0.175888	0.0917126	-0.24948	0.0158815	-0.08658	0.409255	-0.117615	0.261524	-0.0248711	0.812936	-0.121853	0.244605
VIT_05s0051g00460	VIT_05s0051g00460	100245888	brown	0.460944	3.33e-06	0.668768	2.37e-13	0.385459	0.000135903	-0.313547	0.00221031	-0.437004	1.19e-05	0.216976	0.0366985	0.65382	1.2e-12	0.270894	0.00863002	0.227995	0.0279491	-0.242662	0.0190966	0.272054	0.00833793	-0.201367	0.0529256	0.540558	2.23e-08	0.653148	1.29e-12	0.00751475	0.943007	0.0865262	0.409547	0.17731	0.0890765	0.112336	0.283684	0.0145591	0.889836	0.447439	6.9e-06	-0.0330861	0.752882	0.131794	0.207926	-0.0649662	0.536119
VIT_06s0004g01330	VIT_06s0004g01330	100241570	brown	0.460678	3.37e-06	0.735914	4.35e-17	0.197558	0.0576735	-0.109288	0.297035	-0.371252	0.000248652	0.375544	0.000207774	0.784655	1.34e-20	0.34124	0.000815856	0.262202	0.0111178	-0.439348	1.05e-05	0.435449	1.29e-05	0.131209	0.20997	0.270302	0.00878223	0.505843	2.31e-07	-0.0635721	0.544921	0.00855075	0.935166	-0.0744244	0.478324	0.108969	0.298457	-0.181709	0.0813027	0.447459	6.9e-06	0.0727478	0.488319	0.13748	0.188803	-0.0803591	0.443847
VIT_05s0020g01880	VIT_05s0020g01880	100251108	brown	0.460566	3.4e-06	0.579391	1.17e-09	0.16571	0.112415	-0.290638	0.00471066	-0.577974	1.31e-09	0.0044221	0.966444	0.778941	3.84e-20	0.0729677	0.487002	0.166871	0.109885	-0.0236058	0.822292	0.302044	0.00325606	-0.155201	0.137418	0.326003	0.00142799	0.480906	1.07e-06	-0.144363	0.167402	-0.0258619	0.805627	0.0695111	0.507922	-0.0693247	0.509064	-0.193991	0.0624313	0.139245	0.183135	0.107807	0.303672	0.0993325	0.343477	-0.0744729	0.478037
VIT_18s0001g14580	VIT_18s0001g14580	100252261	brown	0.459679	3.57e-06	0.422211	2.49e-05	0.632569	1.03e-11	-0.20733	0.0461411	-0.462651	3.03e-06	0.114547	0.274255	0.357374	0.00043701	-0.133571	0.201808	0.0590079	0.574222	-0.0412444	0.694663	0.0691726	0.509996	-0.0563665	0.591507	-0.152311	0.144983	-0.0475649	0.650727	-0.143315	0.170541	-0.122157	0.243422	-0.015579	0.882173	-0.229883	0.026643	-0.371805	0.000242994	-0.183955	0.0775471	0.0583987	0.578187	0.0084707	0.935772	-0.016832	0.872773
VIT_00s1247g00020	VIT_00s1247g00020	100854002	brown	0.459454	3.61e-06	0.628346	1.56e-11	0.252254	0.0147143	-0.496964	4.04e-07	-0.700594	5.41e-15	0.173284	0.0966981	0.591773	4.19e-10	0.253785	0.0141024	0.222053	0.0324177	-0.252371	0.0146666	0.0466241	0.657197	0.169196	0.104951	0.276221	0.00735975	0.445793	7.53e-06	-0.0974382	0.352804	0.0681335	0.516388	-0.0118537	0.910212	0.050246	0.632434	-0.228053	0.0279079	0.356314	0.000455766	0.147906	0.15711	-0.0358913	0.732688	-0.0726455	0.488932
VIT_10s0042g00440	VIT_10s0042g00440	NA	brown	0.459355	3.63e-06	0.628652	1.51e-11	0.332336	0.00113544	-0.168733	0.10592	-0.619276	3.66e-11	0.168984	0.105394	0.792225	3.16e-21	0.0842957	0.42177	0.236468	0.0224872	-0.116641	0.26552	0.361652	0.000368275	0.24206	0.0194056	-0.108836	0.299053	0.226576	0.0289657	-0.080899	0.440781	-0.196298	0.0593197	-0.121244	0.246989	-0.0141064	0.893241	-0.502765	2.81e-07	0.117914	0.260304	0.170766	0.101718	0.0553727	0.59807	-0.0502184	0.632621
VIT_02s0012g01630	VIT_02s0012g01630	100264293	brown	0.459092	3.68e-06	0.700271	5.64e-15	0.266104	0.00993248	-0.188372	0.0705677	-0.299786	0.00350716	0.119205	0.255083	0.670135	2.04e-13	0.254117	0.0139729	0.165463	0.112959	-0.212677	0.0406853	0.292453	0.00444612	-0.0766028	0.465505	0.469599	2.05e-06	0.619457	3.6e-11	0.0960427	0.359774	0.0395192	0.706841	0.132304	0.206159	0.293962	0.0042363	0.049664	0.636387	0.433658	1.41e-05	0.0642276	0.540774	0.204261	0.0495371	-0.0824618	0.431975
VIT_19s0015g01390	VIT_19s0015g01390	100249755	brown	0.458329	3.84e-06	0.634151	8.86e-12	0.428905	1.79e-05	0.0377701	0.719263	-0.271858	0.00838685	0.326978	0.00137889	0.778714	4e-20	0.154145	0.140146	0.391693	0.000103347	-0.206014	0.0475728	0.546653	1.44e-08	-0.00701461	0.946795	0.25142	0.0150571	0.37862	0.000182402	0.0592243	0.572816	0.0154717	0.882979	-0.029913	0.775925	0.0884827	0.398998	-0.0940085	0.370087	0.269383	0.00902365	0.0804683	0.443226	0.265235	0.0101864	-0.0506204	0.629897
VIT_01s0011g01390	VIT_01s0011g01390	NA	brown	0.458089	3.89e-06	0.561224	4.87e-09	0.120353	0.250502	-0.21136	0.0419763	-0.370458	0.000256974	0.175563	0.092323	0.598271	2.41e-10	0.120602	0.249517	0.0938696	0.370797	-0.100208	0.339218	0.242746	0.0190538	-0.125636	0.230153	0.358458	0.000418549	0.37411	0.000220679	0.0102948	0.921981	0.118717	0.257048	-0.000324074	0.99754	0.0480284	0.64755	-0.0772152	0.461935	0.271291	0.00852894	0.0283438	0.787395	0.0713135	0.496956	-0.0424321	0.686325
VIT_10s0003g02710	VIT_10s0003g02710	100265908	brown	0.458055	3.9e-06	0.590745	4.57e-10	0.136564	0.191794	-0.210531	0.0428067	-0.344879	0.000710724	0.21847	0.0353923	0.642508	3.86e-12	0.186304	0.0737692	0.0748223	0.475968	-0.262804	0.0109272	0.276826	0.00722657	-0.106111	0.311387	0.545383	1.58e-08	0.745554	1.02e-17	0.0176872	0.866366	0.104405	0.319273	0.0933264	0.373585	0.0681239	0.516447	0.024419	0.816276	0.326763	0.00138961	0.0983355	0.348366	0.152484	0.144522	-0.0393906	0.707752
VIT_14s0068g00760	VIT_14s0068g00760	NA	brown	0.457918	3.93e-06	0.612772	6.66e-11	0.2477	0.0166721	-0.176901	0.0898275	-0.573422	1.88e-09	0.195562	0.060298	0.847155	1e-26	0.136002	0.193647	0.341251	0.0008155	-0.162049	0.12069	0.417994	3.06e-05	0.139049	0.183758	0.117249	0.263019	0.278317	0.00690727	-0.0772642	0.46165	-0.00349856	0.973449	-0.0700774	0.504464	0.0492392	0.639278	-0.321074	0.0017012	0.224328	0.0306401	0.101748	0.33181	0.0821218	0.433882	-0.0775747	0.459846
VIT_00s0174g00240	VIT_00s0174g00240	NA	brown	0.457735	3.97e-06	0.443397	8.54e-06	0.454212	4.8e-06	-0.180838	0.0827972	-0.397599	7.93e-05	0.0944577	0.367794	0.414841	3.56e-05	-0.00204512	0.984478	0.242112	0.0193785	-0.143805	0.169067	0.122984	0.240218	0.0522234	0.619081	-0.0405275	0.699714	-0.0665078	0.526469	-0.148253	0.156127	-0.00398541	0.969756	-0.094268	0.368761	-0.163661	0.116991	-0.242604	0.0191258	-0.0619012	0.555563	-0.116521	0.266014	-0.0236217	0.822174	-0.123925	0.236614
VIT_01s0010g02200	VIT_01s0010g02200	100240870	brown	0.457532	4.01e-06	0.727772	1.41e-16	0.2564	0.0131084	-0.348968	0.000607489	-0.566775	3.17e-09	0.159589	0.126508	0.767849	2.72e-19	0.211044	0.0422913	0.166998	0.109611	-0.0737942	0.482068	0.254984	0.0136389	-0.104902	0.316961	0.338212	0.000913928	0.729826	1.05e-16	0.0365796	0.72776	-0.125165	0.231919	-0.00180093	0.986331	0.14425	0.167739	-0.197172	0.0581736	0.396788	8.23e-05	0.158439	0.129301	0.0334768	0.750059	-0.051627	0.623096
VIT_18s0001g00700	VIT_18s0001g00700	100253953	brown	0.457386	4.04e-06	0.547119	1.39e-08	0.268413	0.00928452	-0.0355511	0.735128	-0.196331	0.0592764	0.499301	3.5e-07	0.603742	1.49e-10	0.100408	0.338249	0.0860322	0.412236	-0.232315	0.0250378	0.313251	0.00223293	-0.125128	0.232058	0.20231	0.0518014	0.372794	0.000233175	-0.00329373	0.975003	0.050069	0.633635	-0.0591176	0.573509	0.0150926	0.885826	-0.0497463	0.635827	0.198481	0.0564924	0.0438043	0.676737	0.0333555	0.750935	-0.0237795	0.821006
VIT_16s0022g02130	VIT_16s0022g02130	NA	brown	0.456423	4.26e-06	0.746253	9.14e-18	0.359773	0.000397128	-0.0858874	0.413026	-0.349437	0.000596565	0.29799	0.00371905	0.677265	9.06e-14	0.225814	0.029524	0.253928	0.0140463	-0.311852	0.00234243	0.377846	0.000188498	0.0818832	0.435223	0.066674	0.525434	0.425288	2.14e-05	-0.0949302	0.365392	-0.115298	0.271103	-0.152186	0.145315	0.202309	0.0518031	-0.331329	0.00117799	0.469321	2.08e-06	0.0290684	0.782093	0.191152	0.0664418	-0.0669488	0.523725
VIT_18s0001g08340	VIT_18s0001g08340	NA	brown	0.456338	4.28e-06	0.743638	1.37e-17	0.425178	2.15e-05	-0.235612	0.0229936	-0.60484	1.36e-10	0.131808	0.207879	0.772929	1.12e-19	0.148717	0.154821	0.102708	0.327245	0.0112863	0.914493	0.311974	0.00233269	-0.00845823	0.935866	-0.0234575	0.82339	0.589079	5.26e-10	-0.036268	0.72999	-0.352379	0.000532061	-0.0758726	0.469781	0.130344	0.213016	-0.491501	5.65e-07	0.304913	0.00296042	0.233982	0.023986	0.0733925	0.484463	-0.013928	0.894583
VIT_00s0271g00090	VIT_00s0271g00090	100853750	brown	0.455346	4.52e-06	0.503152	2.74e-07	0.267452	0.00954951	-0.332662	0.00112201	-0.529256	4.92e-08	-0.0658646	0.530485	0.49102	5.82e-07	-0.00235422	0.982132	0.0337245	0.748271	-0.187995	0.0711432	0.10215	0.329894	-0.152291	0.145036	0.317147	0.00195184	0.241888	0.0194946	-0.104644	0.318159	-0.0182574	0.8621	0.067884	0.517928	-0.170165	0.102945	-0.159494	0.126738	0.0218911	0.835011	-0.142384	0.173362	-0.0320578	0.760327	-0.0252205	0.810357
VIT_02s0025g03910	VIT_02s0025g03910	NA	brown	0.454862	4.64e-06	0.750788	4.5e-18	0.348635	0.000615354	-0.166966	0.10968	-0.125241	0.231632	0.330264	0.00122455	0.358228	0.000422417	0.425326	2.14e-05	0.0399686	0.703662	-0.306226	0.00283338	0.11224	0.284102	-0.178633	0.0866791	0.19261	0.0643567	0.534253	3.48e-08	-0.0914651	0.383232	-0.0830131	0.428892	-0.02533	0.809549	0.19009	0.0679933	-0.0999607	0.340418	0.568084	2.87e-09	-0.0429235	0.682885	0.00091934	0.993022	-0.0564312	0.591081
VIT_12s0142g00110	VIT_12s0142g00110	100242306	brown	0.454652	4.69e-06	0.640555	4.69e-12	0.509332	1.85e-07	0.072893	0.487449	-0.20633	0.0472255	0.588195	5.66e-10	0.43746	1.16e-05	0.240793	0.02007	0.0783812	0.455179	-0.321801	0.00165812	0.270237	0.00879926	0.147916	0.157081	-0.380596	0.000167645	0.073755	0.482302	-0.192952	0.0638755	-0.274712	0.0077018	-0.239716	0.0206501	0.126935	0.225332	-0.561837	4.64e-09	0.304737	0.00297786	0.0565672	0.590185	0.0320128	0.760653	0.0106674	0.919166
VIT_08s0007g08190	VIT_08s0007g08190	NA	brown	0.45463	4.7e-06	0.600204	2.04e-10	0.307065	0.0027547	-0.0822324	0.433261	-0.48712	7.36e-07	0.335846	0.000997902	0.822623	4.9e-24	0.171484	0.100265	0.440271	1e-05	-0.184066	0.0773656	0.462878	2.99e-06	0.144171	0.167974	0.0819524	0.434834	0.282379	0.00609957	-0.0840464	0.423149	-0.0160855	0.878371	-0.0811203	0.439528	0.0226285	0.829535	-0.31947	0.00179985	0.241415	0.0197415	0.103494	0.323535	0.115516	0.270191	-0.066435	0.526923
VIT_18s0041g01930	VIT_18s0041g01930	NA	brown	0.452949	5.14e-06	0.764579	4.74e-19	0.363028	0.000348366	0.0497804	0.635596	-0.35092	0.000563209	0.409961	4.49e-05	0.840405	6.11e-26	0.269545	0.00898051	0.192044	0.0651591	-0.16433	0.11548	0.555896	7.28e-09	-0.0453011	0.666337	-0.0118857	0.909971	0.472565	1.73e-06	-0.074308	0.479015	-0.231172	0.0257821	-0.129551	0.215838	0.180537	0.0833177	-0.43586	1.26e-05	0.415924	3.38e-05	0.0961261	0.359355	0.115817	0.268936	-0.022212	0.832627
VIT_16s0148g00090	VIT_16s0148g00090	NA	brown	0.452687	5.22e-06	0.756944	1.68e-18	0.331426	0.00117382	-0.200751	0.0536713	-0.459909	3.52e-06	0.184514	0.0766341	0.65733	8.27e-13	0.243785	0.0185313	0.0947343	0.366387	-0.0377335	0.719524	0.251452	0.015044	-0.120231	0.250988	0.016394	0.876057	0.373735	0.000224183	-0.117001	0.264039	-0.146066	0.162395	-0.075698	0.470806	0.0354868	0.735589	-0.373663	0.000224854	0.364427	0.000329153	0.173757	0.0957754	0.0427612	0.68402	-0.0419541	0.689676
VIT_16s0050g01040	VIT_16s0050g01040	NA	brown	0.452641	5.23e-06	0.544461	1.69e-08	0.3385	0.00090414	-0.232111	0.0251691	-0.415419	3.46e-05	0.148325	0.155926	0.348699	0.000613826	0.0232634	0.824828	-0.0226397	0.829452	-0.357208	0.000439899	0.0254122	0.808942	0.385962	0.000132964	-0.157893	0.130643	0.0406346	0.698959	-0.153219	0.142573	-0.128971	0.217919	-0.138731	0.184774	-0.0571554	0.58632	-0.376223	0.000201908	0.071556	0.49549	-0.0320494	0.760388	-0.0462535	0.659752	-0.0982899	0.348591
VIT_19s0014g05200	VIT_19s0014g05200	100241773	brown	0.452415	5.29e-06	0.788276	6.76e-21	0.29024	0.00477049	-0.05295	0.614206	-0.271878	0.0083817	0.256857	0.012941	0.745173	1.08e-17	0.441914	9.23e-06	0.228168	0.0278268	-0.30202	0.00325874	0.450716	5.8e-06	-0.0857292	0.41389	0.211822	0.0415201	0.586583	6.47e-10	0.014228	0.892326	-0.120474	0.250024	-0.0343169	0.744001	0.293048	0.00436235	-0.201771	0.0524421	0.624472	2.25e-11	0.0179398	0.864476	0.124353	0.234984	0.0250178	0.811852
VIT_18s0001g07790	VIT_18s0001g07790	100852848	brown	0.452169	5.36e-06	0.734738	5.17e-17	0.215886	0.037677	0.000647635	0.995084	-0.325615	0.00144793	0.225237	0.0299534	0.848358	7.19e-27	0.294855	0.00411638	0.215363	0.0381545	-0.163766	0.116753	0.542639	1.92e-08	-0.0990216	0.344997	0.223199	0.0315121	0.530661	4.47e-08	-0.0611812	0.560179	-0.114595	0.274053	-0.0428979	0.683064	0.139414	0.182598	-0.242847	0.0190024	0.413113	3.86e-05	0.0750999	0.474329	0.256865	0.012938	-0.0430643	0.681901
VIT_09s0002g01700	VIT_09s0002g01700	NA	brown	0.451216	5.65e-06	0.77787	4.66e-20	0.390853	0.000107265	-0.0584187	0.578056	-0.340231	0.000847409	0.351209	0.000556903	0.638491	5.77e-12	0.25509	0.0135983	0.0234991	0.823082	-0.295558	0.00402411	0.342	0.000792783	0.0159035	0.879737	-0.117179	0.263306	0.371688	0.000244177	-0.148919	0.154256	-0.250855	0.0152935	-0.136523	0.191929	0.129439	0.216239	-0.466224	2.48e-06	0.387499	0.000124328	0.0671414	0.522528	0.0130731	0.90102	-0.0179865	0.864127
VIT_10s0042g00790	VIT_10s0042g00790	NA	brown	0.450591	5.84e-06	0.615074	5.4e-11	0.321956	0.00164907	-0.268893	0.00915455	-0.455047	4.59e-06	0.104559	0.318557	0.37978	0.000173597	0.170893	0.101459	-0.0638255	0.543316	-0.303609	0.00309168	0.0201525	0.84795	0.304304	0.00302113	-0.158589	0.128933	0.134272	0.199429	-0.148245	0.156152	-0.187663	0.0716524	-0.134276	0.199415	-0.00511384	0.961199	-0.412387	4e-05	0.192184	0.0649596	-0.0241605	0.818187	-0.0771137	0.462525	-0.0596915	0.569787
VIT_04s0008g06590	VIT_04s0008g06590	100268045	brown	0.450504	5.87e-06	0.620065	3.4e-11	0.225064	0.0300831	-0.449319	6.25e-06	-0.584507	7.69e-10	0.0655399	0.532518	0.588011	5.75e-10	0.209506	0.0438516	0.140403	0.179485	-0.068354	0.515028	0.0816378	0.436605	-0.128501	0.219613	0.369853	0.000263498	0.323395	0.00156716	-0.101904	0.331068	0.169868	0.103557	0.130876	0.211138	0.0308807	0.768876	-0.0806586	0.442144	0.289992	0.00480813	0.162986	0.118528	-0.00257019	0.980493	-0.0704874	0.501967
VIT_08s0007g05460	VIT_08s0007g05460	NA	brown	0.450441	5.88e-06	0.771192	1.52e-19	0.387238	0.000125756	0.0614439	0.558492	-0.364225	0.000331875	0.360319	0.000388538	0.85728	5.62e-28	0.294305	0.00418991	0.211818	0.0415241	-0.174505	0.0943335	0.580538	1.06e-09	-0.0420221	0.689199	-0.0311631	0.766823	0.485894	7.93e-07	-0.0855561	0.414837	-0.277489	0.00708299	-0.129117	0.217393	0.137332	0.189284	-0.464948	2.66e-06	0.406482	5.28e-05	0.0445496	0.67155	0.144019	0.168426	0.0204222	0.84594
VIT_12s0121g00400	VIT_12s0121g00400	NA	brown	0.45043	5.89e-06	0.639685	5.12e-12	0.278595	0.00684898	-0.0961996	0.358986	-0.187513	0.0718843	0.224789	0.0302905	0.367835	0.000286357	0.314515	0.00213796	0.138377	0.185908	-0.167742	0.108016	0.159013	0.127902	-0.127807	0.222135	0.105616	0.313659	0.237599	0.021832	-0.127999	0.221436	-0.0433728	0.679746	0.00304434	0.976895	0.0544867	0.60395	-0.168717	0.105954	0.345031	0.00070663	-0.100554	0.337547	0.0186724	0.858997	0.00690529	0.947623
VIT_14s0066g00470	VIT_14s0066g00470	100262706	brown	0.450192	5.96e-06	0.59618	2.88e-10	0.511386	1.62e-07	-0.0495071	0.637454	-0.343726	0.00074261	0.129424	0.216291	0.50563	2.35e-07	0.132474	0.205571	0.12355	0.238044	-0.0404121	0.700529	0.284646	0.00568608	-0.16698	0.109649	0.00928151	0.929639	0.252915	0.0144476	-0.211544	0.0417939	-0.221051	0.0332279	0.0115315	0.912643	-0.0370045	0.724724	-0.397831	7.85e-05	0.176604	0.0903775	0.00543963	0.958729	0.16355	0.117241	0.0073	0.944633
VIT_12s0035g02060	VIT_12s0035g02060	100243669	brown	0.449871	6.07e-06	0.726963	1.59e-16	0.26963	0.00895825	-0.238793	0.0211585	-0.475119	1.49e-06	0.209252	0.0441137	0.744549	1.19e-17	0.331482	0.00117145	0.216863	0.0367995	-0.0195671	0.852316	0.312399	0.00229908	-0.198981	0.0558616	0.268161	0.0093535	0.568208	2.84e-09	-0.117621	0.261497	-0.0634136	0.545926	-0.0580548	0.580431	0.124764	0.233431	-0.220427	0.03374	0.435908	1.26e-05	0.0565888	0.590043	0.0691676	0.510026	-0.122096	0.243657
VIT_12s0028g03470	VIT_12s0028g03470	100247253	brown	0.449734	6.11e-06	0.755507	2.12e-18	0.190029	0.0680836	-0.180879	0.0827265	-0.481709	1.02e-06	0.176527	0.0905206	0.828479	1.22e-24	0.28647	0.00537177	0.179209	0.0856513	-0.184154	0.0772206	0.406731	5.22e-05	-0.0762959	0.467299	0.227333	0.0284196	0.567496	3e-09	-0.0528787	0.614684	-0.139452	0.18248	-0.0658767	0.530409	0.103096	0.325412	-0.284442	0.00572227	0.436618	1.21e-05	0.110146	0.293239	0.0559751	0.594088	-0.00282707	0.978544
VIT_15s0048g01450	VIT_15s0048g01450	100854344	brown	0.44953	6.18e-06	0.484707	8.51e-07	0.211124	0.042212	-0.0954098	0.362964	-0.354791	0.000484016	0.302888	0.00316653	0.490648	5.95e-07	0.0566516	0.58963	0.0794102	0.449264	-0.412058	4.06e-05	0.205948	0.0476453	0.382438	0.00015489	-0.0733566	0.484677	0.0351334	0.738126	-0.146503	0.161127	0.00716958	0.945621	-0.133025	0.203674	-0.0801897	0.444811	-0.297189	0.00381719	0.041669	0.691678	0.00560267	0.957493	0.0435865	0.678255	-0.0985291	0.347413
VIT_09s0002g00390	VIT_09s0002g00390	100855365	brown	0.44938	6.23e-06	0.638673	5.67e-12	0.311352	0.00238275	0.0629348	0.548968	-0.186014	0.0742275	0.303975	0.00305437	0.744788	1.15e-17	0.180867	0.0827459	0.385017	0.00013854	-0.425659	2.1e-05	0.550451	1.09e-08	0.0110493	0.916282	0.369363	0.000268886	0.577952	1.31e-09	0.0463187	0.659302	-0.0191661	0.85531	0.0907072	0.387202	0.197228	0.0581009	-0.0403937	0.700659	0.35729	0.000438466	0.0773356	0.461235	0.40091	6.82e-05	0.0162537	0.877109
VIT_02s0012g00930	VIT_02s0012g00930	100260742	brown	0.449091	6.32e-06	0.764291	4.97e-19	0.482446	9.73e-07	0.147627	0.157904	-0.203815	0.0500479	0.526511	5.93e-08	0.63964	5.14e-12	0.238394	0.0213816	0.098898	0.345602	-0.295048	0.00409092	0.455871	4.39e-06	0.154814	0.138413	-0.207267	0.0462084	0.385276	0.000136989	-0.0354786	0.735648	-0.332601	0.00112449	-0.123956	0.236497	0.200093	0.0544775	-0.477284	1.32e-06	0.385915	0.000133236	0.135138	0.196521	0.202435	0.0516539	0.0675415	0.520047
VIT_00s0207g00190	VIT_00s0207g00190	100853488	brown	0.44856	6.51e-06	0.661744	5.14e-13	0.635795	7.54e-12	-0.050385	0.631492	-0.428975	1.78e-05	0.406602	5.25e-05	0.720401	3.96e-16	0.173555	0.0961695	0.205363	0.0482947	-0.13426	0.19947	0.422477	2.46e-05	0.0927039	0.376794	-0.0642116	0.540875	0.335439	0.00101304	-0.0429882	0.682433	-0.206856	0.0466529	-0.111956	0.285329	0.101755	0.331779	-0.422897	2.41e-05	0.284762	0.00566562	0.120466	0.250057	0.121335	0.24663	-0.0332331	0.751819
VIT_04s0023g03710	VIT_04s0023g03710	100245558	brown	0.448302	6.6e-06	0.623824	2.39e-11	0.156129	0.135053	-0.40419	5.87e-05	-0.617684	4.25e-11	0.0608878	0.562065	0.704476	3.3e-15	0.125999	0.2288	0.101263	0.334132	-0.069626	0.50722	0.182091	0.0806533	-0.114434	0.274734	0.463285	2.92e-06	0.642703	3.78e-12	-0.0403582	0.700909	0.000994447	0.992452	0.0617232	0.556702	0.0253653	0.809288	-0.138018	0.187062	0.265991	0.0099653	0.00744296	0.943551	-0.000932408	0.992923	-0.103224	0.324809
VIT_04s0023g01160	VIT_04s0023g01160	100256542	brown	0.448244	6.62e-06	0.756858	1.7e-18	0.518478	1.02e-07	0.128601	0.219252	-0.245006	0.0179334	0.441541	9.41e-06	0.749359	5.63e-18	0.342074	0.000790567	0.261261	0.0114214	-0.152193	0.145296	0.555247	7.64e-09	-0.0440271	0.675185	-0.101908	0.331048	0.376112	0.000202857	-0.0399908	0.703505	-0.242015	0.0194285	-0.135034	0.196868	0.212658	0.040704	-0.429633	1.73e-05	0.464512	2.73e-06	0.0819571	0.434808	0.175127	0.0931479	0.0697867	0.506237
VIT_08s0040g01620	VIT_08s0040g01620	100265375	brown	0.448074	6.68e-06	0.562686	4.35e-09	0.214561	0.0388965	-0.228037	0.0279196	-0.612262	6.98e-11	0.099554	0.342397	0.821092	6.99e-24	0.0953282	0.363376	0.336214	0.000984394	0.0016551	0.987438	0.357539	0.000434147	0.0330634	0.753046	0.101361	0.333661	0.328404	0.00130988	-0.0981226	0.349416	-0.0876656	0.403384	-0.01762	0.86687	-0.0147154	0.888661	-0.349031	0.000605996	0.160027	0.125456	0.168751	0.105882	-0.00246572	0.981286	-0.0989302	0.345444
VIT_15s0048g00280	VIT_15s0048g00280	NA	brown	0.447675	6.82e-06	0.677718	8.6e-14	0.329078	0.00127833	-0.0323199	0.758427	-0.508752	1.92e-07	0.205409	0.0482436	0.888294	1.66e-32	0.112299	0.283845	0.259529	0.0119996	-0.0589662	0.574492	0.515219	1.26e-07	0.0721361	0.491993	-0.115213	0.271458	0.343299	0.00075474	-0.0991014	0.344606	-0.294997	0.00409763	-0.125189	0.231828	0.045723	0.663417	-0.518996	9.84e-08	0.196923	0.0584984	0.211188	0.0421478	0.122642	0.241539	-0.0204964	0.845387
VIT_14s0006g02530	VIT_14s0006g02530	100244704	brown	0.446725	7.17e-06	0.52252	7.77e-08	0.203362	0.0505702	0.174394	0.0945461	-0.0272083	0.795723	0.36726	0.000293199	0.573778	1.83e-09	0.01593	0.879538	0.162298	0.120112	-0.238595	0.0212689	0.452748	5.2e-06	-0.0313527	0.765445	0.13337	0.202492	0.342101	0.000789777	-0.0609172	0.561876	-0.0495966	0.636845	-0.109023	0.298219	-0.0162674	0.877006	-0.123974	0.236428	0.0780133	0.457305	-0.0712962	0.497061	0.214366	0.0390782	-0.117477	0.262088
VIT_12s0057g01470	VIT_12s0057g01470	100263184	brown	0.445476	7.66e-06	0.558065	6.18e-09	0.282856	0.00601035	0.0023421	0.982224	-0.0542039	0.605831	0.274283	0.00780142	0.540951	2.17e-08	0.156338	0.134524	0.293648	0.00427922	-0.296605	0.0038902	0.349955	0.000584715	-0.0692907	0.509272	0.52778	5.44e-08	0.501477	3.05e-07	0.0578152	0.581997	0.209582	0.043774	0.162694	0.119199	0.154977	0.137992	0.221562	0.0328125	0.298254	0.00368721	0.0136091	0.896984	0.291952	0.00451774	-0.0814647	0.437582
VIT_08s0007g04940	VIT_08s0007g04940	NA	brown	0.445366	7.7e-06	0.80004	6.67e-22	0.229545	0.0268734	-0.156659	0.133717	-0.426832	1.99e-05	0.260687	0.0116102	0.728332	1.31e-16	0.356936	0.000444679	0.142373	0.173395	-0.155735	0.136052	0.334502	0.00104865	-0.0462688	0.659646	0.0144463	0.890684	0.479387	1.16e-06	-0.0704683	0.502083	-0.238675	0.0212241	-0.0454839	0.665071	0.158536	0.129063	-0.377913	0.000187966	0.448989	6.36e-06	0.0861991	0.411326	0.0290263	0.7824	-0.00856589	0.935052
VIT_01s0010g00060	VIT_01s0010g00060	100251363	brown	0.444993	7.85e-06	0.553129	8.95e-09	0.214786	0.0386872	-0.130087	0.213927	-0.336548	0.000972278	0.327703	0.00134339	0.667408	2.76e-13	0.160964	0.12323	0.200062	0.0545151	-0.292697	0.00441158	0.358808	0.000412754	-0.0639477	0.542543	0.491612	5.61e-07	0.645222	2.93e-12	0.00419973	0.96813	0.149353	0.153045	0.0552934	0.598596	0.143299	0.170589	-0.0192633	0.854583	0.304903	0.00296141	0.0446733	0.670691	0.208308	0.0451007	-0.116512	0.266052
VIT_14s0060g01690	VIT_14s0060g01690	NA	brown	0.444343	8.13e-06	0.73576	4.45e-17	0.204979	0.048725	-0.17113	0.100981	-0.472783	1.71e-06	0.21252	0.0408377	0.776415	6.05e-20	0.234274	0.0238052	0.142089	0.174265	-0.194281	0.0620332	0.360914	0.000379375	-0.0473383	0.652283	0.154569	0.139045	0.505328	2.39e-07	-0.0353035	0.736905	-0.131251	0.209821	-0.0191933	0.855107	0.205365	0.0482925	-0.320957	0.00170822	0.441784	9.29e-06	0.176359	0.0908314	0.186505	0.0734533	-0.0083464	0.936712
VIT_02s0033g00520	VIT_02s0033g00520	NA	brown	0.444165	8.2e-06	0.798041	9.99e-22	0.494914	4.59e-07	-0.0274198	0.79417	-0.385623	0.000134941	0.235965	0.0227838	0.810644	7.2e-23	0.341051	0.000821664	0.18785	0.0713646	-0.095786	0.361066	0.518834	9.94e-08	-0.102078	0.330238	0.0565824	0.590085	0.5737	1.84e-09	-0.0165385	0.874973	-0.308659	0.00261067	-0.109448	0.296324	0.198672	0.0562511	-0.398624	7.57e-05	0.488412	6.81e-07	0.0107509	0.918535	0.164264	0.11563	0.0236209	0.82218
VIT_03s0132g00230	VIT_03s0132g00230	100261145	brown	0.44413	8.22e-06	0.762668	6.53e-19	0.332053	0.00114726	-0.00538561	0.959138	-0.399738	7.2e-05	0.247588	0.0167229	0.825204	2.68e-24	0.248667	0.0162384	0.167627	0.10826	-0.229085	0.0271887	0.52188	8.11e-08	0.0421448	0.688339	-0.0423367	0.686993	0.427837	1.89e-05	-0.0835622	0.425835	-0.250751	0.0153373	-0.073361	0.484651	0.132169	0.206626	-0.461339	3.25e-06	0.393842	9.39e-05	0.0757688	0.47039	0.118582	0.257592	-0.0116907	0.911442
VIT_18s0001g12920	VIT_18s0001g12920	NA	brown	0.443594	8.45e-06	0.729382	1.12e-16	0.334167	0.00106167	-0.0365992	0.72762	-0.340473	0.000839734	0.32493	0.0014838	0.652358	1.4e-12	0.178598	0.0867423	0.111506	0.28728	-0.259311	0.0120741	0.361288	0.000373705	-2.93e-05	0.999777	-0.0498848	0.634886	0.396738	8.25e-05	-0.127472	0.223358	-0.223916	0.0309561	-0.121496	0.245999	0.0261793	0.80329	-0.404464	5.8e-05	0.293465	0.0043044	0.0103421	0.921623	0.0596084	0.570325	0.0538735	0.608033
VIT_15s0024g01620	VIT_15s0024g01620	100853198	brown	0.443529	8.48e-06	0.799759	7.06e-22	0.441579	9.39e-06	0.0753386	0.472921	-0.293723	0.00426902	0.331086	0.00118847	0.728623	1.25e-16	0.266197	0.00990558	0.119719	0.253025	-0.148038	0.156738	0.484679	8.52e-07	-0.00999088	0.924277	-0.130676	0.211842	0.378178	0.000185863	-0.0147819	0.888161	-0.311793	0.00234718	-0.13332	0.202662	0.17575	0.091971	-0.457804	3.95e-06	0.40014	7.07e-05	0.0929126	0.375716	0.106931	0.307639	0.0497364	0.635895
VIT_01s0010g02570	VIT_01s0010g02570	100251202	brown	0.443515	8.49e-06	0.662443	4.77e-13	0.25523	0.0135454	0.0886876	0.397903	-0.390509	0.000108911	0.262519	0.0110172	0.895266	1.04e-33	0.139141	0.183466	0.214433	0.0390155	-0.259574	0.011984	0.628221	1.57e-11	0.176223	0.091085	-0.0309585	0.76831	0.362466	0.000356383	-0.0626231	0.550953	-0.210155	0.043188	-0.0937492	0.371414	-0.00323019	0.975485	-0.444849	7.91e-06	0.203464	0.0504521	0.115624	0.269739	0.196242	0.0593934	-0.00199299	0.984873
VIT_10s0042g01390	VIT_10s0042g01390	100249787	brown	0.443249	8.61e-06	0.642664	3.8e-12	0.328997	0.00128207	-0.148896	0.154319	-0.608984	9.38e-11	0.200459	0.054028	0.845831	1.44e-26	0.110292	0.292597	0.285456	0.00554462	-0.105676	0.313385	0.413268	3.84e-05	0.200473	0.05401	-0.0510026	0.627311	0.255491	0.0134468	-0.0996076	0.342136	-0.154664	0.138798	-0.0860487	0.412146	0.0339832	0.746405	-0.465219	2.62e-06	0.194059	0.0623377	0.179738	0.0847154	0.0662481	0.528088	-0.0427841	0.68386
VIT_14s0060g02450	VIT_14s0060g02450	NA	brown	0.442355	9.02e-06	0.470006	2e-06	0.147353	0.158684	-0.344097	0.000732206	-0.392541	9.95e-05	0.0827638	0.430285	0.38337	0.000148788	0.170495	0.102271	0.00962815	0.927018	0.00707095	0.946368	-0.0268774	0.798154	-0.0732502	0.485312	0.21683	0.0368287	0.226022	0.0293712	-0.0288266	0.783861	0.142543	0.172878	0.00966775	0.926719	0.00732238	0.944464	-0.100173	0.339389	0.162978	0.118547	0.119237	0.254954	-0.0457951	0.662918	-0.0897738	0.392126
VIT_03s0038g00270	VIT_03s0038g00270	100264249	brown	0.442031	9.17e-06	0.62295	2.6e-11	0.198716	0.0561948	-0.175606	0.0922423	-0.43372	1.41e-05	0.275356	0.00755422	0.764077	5.16e-19	0.139796	0.181391	0.21409	0.039337	-0.284826	0.00565449	0.410815	4.31e-05	-0.13019	0.213565	0.451886	5.45e-06	0.632912	1e-11	-0.0170584	0.871076	0.00275018	0.979127	0.132326	0.20608	0.0187763	0.858221	-0.121629	0.24548	0.276927	0.00720459	-0.0290286	0.782384	0.145507	0.164024	-0.0285816	0.785654
VIT_10s0042g00220	VIT_10s0042g00220	NA	brown	0.441275	9.54e-06	0.636377	7.12e-12	0.381024	0.000164598	-0.105799	0.31282	-0.59879	2.3e-10	0.206359	0.0471945	0.843672	2.57e-26	0.0898718	0.391607	0.256907	0.0129228	-0.100609	0.337278	0.444321	8.14e-06	0.213543	0.0398546	-0.0981165	0.349446	0.273683	0.00794275	-0.118853	0.2565	-0.22226	0.0322526	-0.122031	0.243909	-0.00725342	0.944986	-0.511035	1.66e-07	0.153982	0.14057	0.181666	0.0813745	0.0595249	0.570866	-0.0462866	0.659524
VIT_14s0066g00330	VIT_14s0066g00330	100242256	brown	0.441262	9.54e-06	0.599687	2.13e-10	0.176271	0.0909969	-0.12422	0.235492	-0.540471	2.25e-08	0.27169	0.00842869	0.822506	5.04e-24	0.145627	0.163675	0.265461	0.0101198	-0.242728	0.0190628	0.427651	1.91e-05	0.284905	0.0056405	0.137587	0.188455	0.320352	0.00174497	-0.0700746	0.504481	0.00499576	0.962094	-0.0352731	0.737123	0.0134654	0.898066	-0.308369	0.00263639	0.188396	0.0705316	0.153267	0.142445	0.12573	0.229802	-0.0291218	0.781702
VIT_14s0060g00590	VIT_14s0060g00590	100258021	brown	0.440523	9.92e-06	0.739532	2.54e-17	0.465586	2.57e-06	0.132742	0.204645	-0.241446	0.0197249	0.450621	5.83e-06	0.794099	2.19e-21	0.345634	0.000690542	0.360148	0.000391213	-0.241045	0.0199363	0.609713	8.78e-11	-0.00732733	0.944426	-0.000578134	0.995612	0.416749	3.25e-05	-0.0676283	0.51951	-0.154612	0.138933	-0.127072	0.224826	0.249854	0.01572	-0.361395	0.000372104	0.512167	1.54e-07	0.089339	0.394433	0.290143	0.00478515	0.0301128	0.774468
VIT_00s0323g00020	VIT_00s0323g00020	NA	brown	0.440056	1.02e-05	0.611116	7.74e-11	0.370042	0.000261449	-0.200024	0.0545616	-0.339734	0.000863346	0.276535	0.00729034	0.521094	8.55e-08	0.286117	0.00543144	0.272759	0.00816495	-0.198645	0.0562845	0.230221	0.026415	-0.171099	0.101042	0.253034	0.0143999	0.461479	3.23e-06	-0.129094	0.217476	-0.0653591	0.533652	-0.0520223	0.620434	0.0958748	0.360619	-0.125883	0.229232	0.381875	0.000158691	0.0153266	0.884068	0.195619	0.0602212	0.0267296	0.79924
VIT_08s0007g03470	VIT_08s0007g03470	100247667	brown	0.44001	1.02e-05	0.707053	2.36e-15	0.290756	0.00469306	0.00660847	0.949871	-0.38111	0.000163992	0.313441	0.00221841	0.845515	1.57e-26	0.249643	0.0158108	0.296723	0.00387527	-0.32357	0.00155746	0.554643	7.99e-09	0.132171	0.206619	0.244327	0.018264	0.570575	2.36e-09	0.00125716	0.990458	-0.058118	0.580019	0.0101302	0.923224	0.189857	0.068338	-0.241945	0.019465	0.417046	3.2e-05	0.176197	0.0911348	0.293643	0.00427999	-0.00669405	0.949223
VIT_11s0118g00320	VIT_11s0118g00320	100254040	brown	0.439734	1.03e-05	0.813011	4.3e-23	0.414321	3.65e-05	-0.00121093	0.990809	-0.285528	0.00553218	0.350856	0.000564598	0.739424	2.58e-17	0.447454	6.9e-06	0.216915	0.0367532	-0.281975	0.00617599	0.497542	3.9e-07	-0.0547241	0.602372	0.127941	0.221648	0.630126	1.31e-11	-0.0314409	0.764804	-0.20639	0.0471599	-0.057305	0.585338	0.28723	0.00524537	-0.327197	0.00136809	0.635749	7.57e-12	0.00931065	0.929419	0.160723	0.1238	0.0343406	0.743829
VIT_16s0022g00500	VIT_16s0022g00500	NA	brown	0.439296	1.06e-05	0.528008	5.36e-08	0.194707	0.0614516	-0.29986	0.00349861	-0.545611	1.55e-08	0.0899391	0.391252	0.648783	2.03e-12	0.0880327	0.40141	0.0887744	0.397439	0.014943	0.88695	0.191142	0.0664555	-0.0799532	0.446159	0.220951	0.0333093	0.25585	0.0133121	-0.0697714	0.506331	0.0618803	0.555696	0.000907754	0.99311	-0.0471054	0.653884	-0.20429	0.0495045	0.115313	0.271037	0.118935	0.256168	0.0138879	0.894885	-0.0563457	0.591644
VIT_02s0012g02270	VIT_02s0012g02270	100249011	brown	0.438898	1.08e-05	0.782693	1.93e-20	0.464218	2.77e-06	0.149304	0.153182	-0.19829	0.056735	0.333124	0.00110317	0.743123	1.48e-17	0.361335	0.000372994	0.178836	0.0863151	-0.114427	0.274762	0.552085	9.67e-09	-0.0635435	0.545102	-0.0303242	0.772928	0.507269	2.11e-07	-0.0595549	0.570671	-0.319426	0.00180263	-0.134954	0.197136	0.232308	0.0250422	-0.394174	9.25e-05	0.464594	2.72e-06	0.0556528	0.596217	0.226478	0.029037	0.0613079	0.559365
VIT_04s0008g01370	VIT_04s0008g01370	100267905	brown	0.43839	1.11e-05	0.705142	3.03e-15	0.235821	0.0228694	0.028097	0.789203	-0.356069	0.000460212	0.259884	0.0118788	0.89348	2.15e-33	0.212136	0.0412113	0.350286	0.000577248	-0.266535	0.00980866	0.618251	4.03e-11	0.0155871	0.882112	0.259276	0.0120859	0.560822	5.02e-09	-0.0407357	0.698246	-0.0786655	0.453541	-0.0457321	0.663354	0.124742	0.233512	-0.225705	0.029605	0.369583	0.000266451	0.0735586	0.483472	0.311164	0.00239808	-0.00100907	0.992341
VIT_14s0108g00350	VIT_14s0108g00350	100262957	brown	0.438365	1.11e-05	0.622909	2.61e-11	0.184943	0.0759397	-0.209763	0.0435875	-0.438795	1.08e-05	0.348548	0.000617428	0.657361	8.24e-13	0.17488	0.0936174	0.202986	0.051007	-0.225072	0.0300775	0.236915	0.0222259	0.141329	0.176602	0.124225	0.235472	0.303905	0.00306142	-0.122899	0.240548	0.0774188	0.460751	-0.0957244	0.361376	-0.026355	0.801996	-0.235661	0.0229645	0.255622	0.0133977	0.174295	0.0947378	-0.0585424	0.577251	-0.0781707	0.456395
VIT_09s0070g00880	VIT_09s0070g00880	NA	brown	0.438203	1.12e-05	0.738348	3.03e-17	0.360525	0.000385343	-0.171478	0.100277	-0.320954	0.00170842	0.172481	0.0982777	0.447161	7.01e-06	0.2616	0.0113114	0.0273319	0.794815	0.0143087	0.891719	0.151978	0.145873	-0.127495	0.223277	-0.0814275	0.437792	0.403526	6.05e-05	-0.0857346	0.413861	-0.309436	0.00254302	-0.121655	0.245378	0.133782	0.20109	-0.392214	0.000100983	0.448615	6.49e-06	0.00063413	0.995187	-0.0595242	0.570871	-0.052644	0.616257
VIT_09s0070g00960	VIT_09s0070g00960	100853193	brown	0.437809	1.14e-05	0.667782	2.65e-13	0.267776	0.00945935	0.0244651	0.815935	-0.354277	0.00049392	0.182314	0.0802767	0.820272	8.44e-24	0.234373	0.0237444	0.27428	0.00780208	-0.00925824	0.929815	0.532449	3.95e-08	-0.0804899	0.443103	-0.0013346	0.98987	0.422445	2.46e-05	-0.0809427	0.440534	-0.285082	0.00560947	-0.0955937	0.362035	0.111518	0.287229	-0.39718	8.08e-05	0.317799	0.00190803	0.0680399	0.516965	0.119789	0.252746	-0.0232534	0.824902
VIT_18s0001g15340	VIT_18s0001g15340	100262528	brown	0.437716	1.15e-05	0.596962	2.69e-10	0.346844	0.000659257	-0.161506	0.121956	-0.523052	7.5e-08	0.153815	0.141008	0.707848	2.13e-15	0.25103	0.01522	0.2263	0.0291669	-0.0134264	0.898359	0.327476	0.00135441	0.0918886	0.381024	-0.0170708	0.870983	0.253501	0.0142144	-0.0518744	0.621429	-0.0858501	0.41323	-0.163049	0.118383	-0.0119495	0.90949	-0.397397	8e-05	0.230271	0.0263817	0.0729439	0.487144	0.0211151	0.84078	-0.10303	0.325724
VIT_00s0207g00200	VIT_00s0207g00200	100852858	brown	0.437075	1.18e-05	0.792977	2.73e-21	0.438111	1.12e-05	-0.222021	0.0324435	-0.325728	0.00144209	0.397164	8.09e-05	0.597558	2.56e-10	0.424981	2.18e-05	0.207405	0.0460609	-0.242917	0.0189669	0.240288	0.0203403	-0.052569	0.616761	0.301998	0.00326111	0.641367	4.33e-12	0.0482773	0.645846	-0.0653271	0.533852	0.0507486	0.629029	0.34799	0.000630855	-0.110835	0.290209	0.60681	1.14e-10	0.0368119	0.7261	0.103356	0.324186	-0.0989348	0.345422
VIT_17s0000g06000	VIT_17s0000g06000	100265609	brown	0.43701	1.19e-05	0.809231	9.77e-23	0.381848	0.000158877	-0.146521	0.161076	-0.4623	3.09e-06	0.28638	0.00538696	0.686421	3.09e-14	0.19765	0.0575557	0.100328	0.338636	-0.067635	0.519469	0.275786	0.00745694	0.0144289	0.890816	-0.181219	0.0821407	0.426687	2e-05	-0.0874987	0.404283	-0.362654	0.000353681	-0.089938	0.391257	0.181165	0.0822328	-0.535515	3.19e-08	0.389195	0.000115411	0.18869	0.0700861	0.0190061	0.856504	0.0368651	0.725719
VIT_14s0036g00930	VIT_14s0036g00930	100259635	brown	0.43679	1.2e-05	0.696265	9.31e-15	0.327884	0.00133464	-0.0267149	0.799348	-0.392288	0.00010065	0.200024	0.0545617	0.841031	5.18e-26	0.241498	0.019698	0.36893	0.000273732	-0.30516	0.00293612	0.534198	3.49e-08	0.205512	0.0481286	0.194318	0.0619816	0.424893	2.19e-05	0.0430249	0.682176	-0.0771797	0.462141	-0.0192471	0.854705	0.256577	0.0130433	-0.230589	0.0261686	0.381252	0.000162999	0.0894019	0.394098	0.360054	0.000392689	-0.00740544	0.943835
VIT_07s0197g00010	VIT_07s0197g00010	100251177	brown	0.436653	1.21e-05	0.608594	9.71e-11	0.227177	0.0285312	-0.459309	3.64e-06	-0.664145	3.96e-13	0.195968	0.0597573	0.620619	3.23e-11	0.22477	0.0303049	0.241609	0.0196396	-0.173518	0.0962402	0.0925362	0.377662	0.0282479	0.788097	0.333292	0.00109637	0.475142	1.49e-06	-0.100078	0.339849	0.0926293	0.37718	-0.00606952	0.953955	0.0386139	0.713261	-0.180443	0.0834811	0.337337	0.000944198	0.160464	0.124415	-0.0224925	0.830544	-0.0539663	0.607414
VIT_00s0726g00020	VIT_00s0726g00020	NA	brown	0.436335	1.23e-05	0.569137	2.64e-09	0.524422	6.84e-08	-0.0399051	0.70411	-0.218102	0.0357107	0.193418	0.0632245	0.472172	1.77e-06	0.0125459	0.904993	0.126996	0.225107	-0.183612	0.0781106	0.276612	0.00727358	-0.060026	0.567622	0.0345486	0.742332	0.289996	0.00480743	-0.0409324	0.69686	-0.139449	0.182487	-0.129869	0.214703	0.0798295	0.446866	-0.207877	0.0455563	0.186205	0.0739261	-0.077583	0.459798	0.189771	0.0684661	-0.0512558	0.6256
VIT_02s0033g00030	VIT_02s0033g00030	NA	brown	0.436182	1.24e-05	0.783896	1.54e-20	0.208031	0.045393	-0.254301	0.0139014	-0.385067	0.000138244	0.226085	0.0293245	0.672881	1.49e-13	0.363413	0.000342988	0.0802342	0.444557	-0.135775	0.194398	0.238336	0.0214141	-0.148406	0.155698	0.272333	0.00826917	0.557215	6.59e-09	0.0157302	0.881038	-0.0389383	0.710958	-0.00138542	0.989484	0.216052	0.037527	-0.160087	0.125313	0.526178	6.07e-08	0.112864	0.281416	0.0120744	0.908548	-0.0307178	0.770062
VIT_19s0085g00440	VIT_19s0085g00440	NA	brown	0.43602	1.25e-05	0.500087	3.33e-07	0.164114	0.115967	-0.200462	0.0540234	-0.403307	6.11e-05	0.0470553	0.654229	0.67792	8.4e-14	0.150982	0.148566	0.418892	2.93e-05	-0.302475	0.00321007	0.37835	0.000184509	-0.0512041	0.62595	0.54826	1.28e-08	0.425229	2.15e-05	-0.0110069	0.916603	0.223799	0.031046	0.160271	0.124875	0.079004	0.451594	0.0632176	0.54717	0.273451	0.00799815	0.0390249	0.710344	0.310003	0.00249455	-0.0255372	0.80802
VIT_01s0137g00810	VIT_01s0137g00810	100254142	brown	0.435608	1.28e-05	0.655164	1.04e-12	0.413148	3.86e-05	-0.111985	0.285202	-0.251006	0.0152299	0.171458	0.100318	0.507857	2.03e-07	0.230132	0.0264751	0.177788	0.0882034	-0.246752	0.017107	0.266389	0.00985048	-0.186825	0.0729524	0.255238	0.0135422	0.413008	3.88e-05	-0.119433	0.254171	-0.0864846	0.409773	0.0733812	0.48453	0.129133	0.217336	-0.134252	0.199497	0.328655	0.00129804	-0.064967	0.536114	0.134734	0.197873	-0.0101745	0.922889
VIT_00s0771g00010	VIT_00s0771g00010	100241399	brown	0.435025	1.32e-05	0.565599	3.48e-09	0.303906	0.00306139	-0.108776	0.299317	-0.593841	3.52e-10	0.197602	0.0576168	0.825077	2.76e-24	0.0548737	0.601378	0.253796	0.0140983	-0.17237	0.0984976	0.436595	1.21e-05	0.245025	0.0179243	-0.0866438	0.408908	0.165484	0.112911	-0.0841411	0.422625	-0.143948	0.168638	-0.0907626	0.386911	-0.0270506	0.796881	-0.466516	2.44e-06	0.095147	0.364293	0.128664	0.219024	0.107191	0.306456	-0.0541073	0.606474
VIT_12s0134g00250	VIT_12s0134g00250	NA	brown	0.433883	1.39e-05	0.504763	2.48e-07	0.246804	0.017083	-0.111841	0.285826	-0.43902	1.07e-05	0.208505	0.044893	0.542538	1.94e-08	0.0884564	0.399139	0.132652	0.204957	-0.337314	0.000944985	0.240298	0.0203347	0.399566	7.26e-05	-0.118167	0.259276	0.0502353	0.632507	-0.143468	0.170079	-0.0790738	0.451193	-0.13399	0.200383	-0.0286862	0.784888	-0.389662	0.000113062	0.0900865	0.390472	0.0423523	0.686883	0.0790046	0.451591	-0.0886601	0.39805
VIT_11s0052g01660	VIT_11s0052g01660	100246237	brown	0.43374	1.4e-05	0.691831	1.61e-14	0.214446	0.0390036	-0.000915369	0.993052	-0.215171	0.0383305	0.3554	0.000472527	0.700824	5.26e-15	0.310762	0.00243107	0.30002	0.00348034	-0.411792	4.11e-05	0.463611	2.87e-06	-0.0695695	0.507565	0.278931	0.00677928	0.595446	3.07e-10	-0.0116579	0.911689	-0.0289961	0.782622	0.0195533	0.852419	0.264715	0.0103411	-0.144056	0.168316	0.481129	1.05e-06	0.0938695	0.370798	0.247353	0.0168304	0.0670199	0.523283
VIT_08s0040g02600	VIT_08s0040g02600	NA	brown	0.433679	1.41e-05	0.714047	9.39e-16	0.333374	0.00109307	-0.076186	0.467943	-0.320084	0.00176151	0.393344	9.6e-05	0.663424	4.28e-13	0.166228	0.11128	0.00610032	0.953721	-0.134782	0.197713	0.327215	0.00136721	-0.0567983	0.588665	-0.00933799	0.929212	0.549751	1.15e-08	0.039371	0.707891	-0.269545	0.00898055	-0.100674	0.336967	0.135909	0.193953	-0.348262	0.00062427	0.311084	0.00240456	0.106928	0.307653	0.0745853	0.477371	-0.0420631	0.688911
VIT_08s0040g00170	VIT_08s0040g00170	NA	brown	0.433515	1.42e-05	0.798809	8.55e-22	0.50603	2.29e-07	-0.0788998	0.452193	-0.512481	1.51e-07	0.309565	0.00253193	0.804079	2.9e-22	0.215238	0.0382697	0.183473	0.0783404	-0.119226	0.254998	0.456045	4.35e-06	0.00643943	0.951152	-0.0688962	0.511692	0.498511	3.67e-07	-0.0815641	0.437021	-0.342212	0.00078646	-0.099953	0.340456	0.0891405	0.395488	-0.533692	3.62e-08	0.393778	9.42e-05	0.0495801	0.636957	0.0979619	0.35021	-0.0267423	0.799147
VIT_00s1380g00020	VIT_00s1380g00020	NA	brown	0.433453	1.42e-05	0.807005	1.57e-22	0.400484	6.96e-05	-0.290195	0.00477732	-0.56572	3.45e-09	0.15266	0.144053	0.662743	4.61e-13	0.325284	0.00146518	0.099594	0.342202	-0.275327	0.0075607	0.239248	0.0209062	0.0851241	0.417206	0.0583955	0.578208	0.427829	1.89e-05	-0.0946035	0.367052	-0.1835	0.0782968	-0.0807395	0.441686	0.168026	0.107411	-0.376788	0.000197144	0.524133	6.97e-08	-0.00797693	0.939509	0.0308679	0.76897	-0.0601988	0.566506
VIT_01s0011g05320	VIT_01s0011g05320	NA	brown	0.433146	1.45e-05	0.566174	3.33e-09	0.24471	0.0180769	-0.187886	0.0713102	-0.575981	1.54e-09	0.032644	0.75608	0.705058	3.06e-15	0.0232789	0.824713	0.102962	0.326042	-0.0398992	0.704153	0.27852	0.0068647	0.090096	0.390422	-0.0924609	0.378052	0.294822	0.00412083	-0.0618977	0.555585	-0.2529	0.0144535	-0.108392	0.301038	-0.00889408	0.932569	-0.463981	2.81e-06	0.0802368	0.444543	0.245669	0.0176153	0.0170986	0.870775	0.0358737	0.732814
VIT_05s0049g01270	VIT_05s0049g01270	100256217	brown	0.43279	1.47e-05	0.709291	1.76e-15	0.306075	0.00284773	-0.206911	0.0465928	-0.604218	1.43e-10	0.183249	0.0787111	0.842795	3.25e-26	0.220187	0.0339391	0.217831	0.0359468	-0.0931106	0.374695	0.38314	0.000150275	0.0692203	0.509703	0.0554135	0.5978	0.35602	0.000461098	-0.0666056	0.52586	-0.119145	0.255325	-0.0832258	0.427706	0.0633701	0.546202	-0.408257	4.86e-05	0.325123	0.00147364	0.12363	0.237738	0.028717	0.784663	-0.031395	0.765138
VIT_18s0041g00350	VIT_18s0041g00350	100261428	brown	0.432703	1.48e-05	0.639098	5.43e-12	0.328399	0.00131011	-0.424606	2.22e-05	-0.780475	2.9e-20	-0.12076	0.248894	0.669643	2.15e-13	0.0760986	0.468455	-0.0237254	0.821406	-0.0024614	0.981319	0.13478	0.197718	-0.0486705	0.643158	-0.00907684	0.931187	0.40392	5.94e-05	-0.136825	0.19094	-0.34575	0.000687473	-0.0141908	0.892606	-0.040013	0.703348	-0.521118	8.54e-08	0.143626	0.169604	0.0645768	0.53857	-0.060635	0.563692	-0.00645846	0.951008
VIT_12s0055g01090	VIT_12s0055g01090	100257164	brown	0.432553	1.49e-05	0.599846	2.1e-10	0.398615	7.58e-05	-0.14049	0.179212	-0.459913	3.52e-06	0.11834	0.258572	0.638665	5.67e-12	0.164885	0.114239	0.237049	0.0221483	-0.441501	9.43e-06	0.348396	0.00062106	0.225621	0.029667	0.223285	0.031445	0.360874	0.000379986	-0.0830255	0.428823	-0.0478158	0.649006	0.126714	0.226147	-0.00960081	0.927225	-0.215732	0.0378169	0.228903	0.0273144	0.0110176	0.916521	0.236655	0.0223776	0.0302722	0.773306
VIT_07s0005g00270	VIT_07s0005g00270	100248599	brown	0.431944	1.54e-05	0.66475	3.7e-13	0.45513	4.57e-06	-0.0396631	0.705823	-0.43611	1.24e-05	0.349531	0.000594406	0.61628	4.83e-11	0.180448	0.0834738	0.248633	0.0162535	-0.277501	0.00708053	0.326564	0.00139957	0.341498	0.000807938	-0.2408	0.0200662	0.113219	0.279895	-0.119623	0.25341	-0.23096	0.0259219	-0.153728	0.141234	0.0375843	0.720587	-0.514061	1.36e-07	0.247029	0.0169789	0.122677	0.241402	0.0594803	0.571155	0.00683149	0.948182
VIT_08s0040g02870	VIT_08s0040g02870	100243090	brown	0.431795	1.55e-05	0.59063	4.62e-10	0.568747	2.72e-09	-0.21539	0.0381295	-0.560873	5e-09	0.175944	0.0916068	0.623596	2.44e-11	0.0930044	0.375243	0.08259	0.431257	0.0581596	0.579747	0.204201	0.049606	0.144611	0.166667	-0.150806	0.149045	0.179202	0.0856633	-0.0372662	0.722856	-0.207451	0.0460114	-0.0883049	0.39995	-0.0023834	0.98191	-0.447835	6.76e-06	0.120508	0.249889	0.22677	0.0288246	-0.0342401	0.744554	-0.0724647	0.490017
VIT_16s0050g01170	VIT_16s0050g01170	NA	brown	0.431735	1.55e-05	0.544074	1.73e-08	0.118244	0.258963	-0.440328	1e-05	-0.625675	2.01e-11	0.0759868	0.46911	0.65791	7.77e-13	0.162264	0.120192	0.0455203	0.664819	-0.0788394	0.45254	0.123708	0.237442	-0.126348	0.227502	0.405745	5.46e-05	0.511072	1.65e-07	-0.0428125	0.683662	0.107444	0.305311	0.134842	0.197511	0.0434299	0.679348	-0.134507	0.198635	0.262359	0.0110677	0.202556	0.0515116	-0.0211085	0.84083	-0.0822001	0.433442
VIT_14s0108g01530	VIT_14s0108g01530	100260999	brown	0.431151	1.6e-05	0.629074	1.45e-11	0.313608	0.00220573	-0.128761	0.218675	-0.552557	9.33e-09	0.15541	0.136882	0.805364	2.22e-22	0.189279	0.069199	0.256875	0.0129344	-0.233237	0.0244514	0.429928	1.7e-05	0.201355	0.0529405	-0.052202	0.619225	0.266991	0.00967894	-0.108948	0.29855	-0.143778	0.169148	-0.115418	0.270597	0.00878536	0.933391	-0.437982	1.13e-05	0.231127	0.0258115	0.0420655	0.688895	0.0554213	0.597749	-0.0288036	0.784029
VIT_19s0140g00050	VIT_19s0140g00050	NA	brown	0.431094	1.6e-05	0.725522	1.94e-16	0.315762	0.00204789	-0.0755588	0.471625	-0.41847	2.99e-05	0.145593	0.163775	0.733255	6.42e-17	0.287203	0.00524987	0.141374	0.176465	0.0818784	0.435251	0.41261	3.96e-05	-0.128951	0.217992	-0.00196671	0.985073	0.493378	5.04e-07	-0.0797768	0.447167	-0.344515	0.000720658	-0.0677797	0.518573	0.104572	0.318497	-0.438462	1.1e-05	0.359718	0.000398016	-0.00125271	0.990492	0.0803453	0.443925	-0.0294768	0.779109
VIT_13s0106g00220	VIT_13s0106g00220	NA	brown	0.431077	1.61e-05	0.459926	3.52e-06	0.201483	0.052787	-0.0355826	0.734902	-0.461573	3.21e-06	0.0986657	0.346742	0.625423	2.06e-11	0.0252849	0.809881	0.291267	0.00461738	-0.15339	0.142123	0.344997	0.000707532	0.345735	0.000687884	-0.239625	0.0206995	0.0099412	0.924652	-0.148638	0.155045	-0.205748	0.0478663	-0.14973	0.152001	-0.0727404	0.488363	-0.502861	2.8e-07	0.00808065	0.938724	0.0446244	0.671031	0.0623298	0.552823	-0.06491	0.536473
VIT_19s0085g00010	VIT_19s0085g00010	100258180	brown	-0.430651	1.64e-05	-0.520282	9.03e-08	-0.389522	0.00011376	0.161915	0.121002	0.418961	2.92e-05	-0.309716	0.00251901	-0.401312	6.7e-05	-0.0673438	0.521272	-0.0710929	0.498291	0.0667435	0.525001	-0.1304	0.21282	0.122898	0.240552	0.218038	0.0357665	-0.172795	0.0976566	0.340957	0.000824572	0.201764	0.0524501	0.112995	0.280855	0.0416705	0.691667	0.494677	4.65e-07	-0.130483	0.212526	-0.0599575	0.568065	-0.0387484	0.712306	-0.0643981	0.539697
VIT_07s0005g01740	VIT_07s0005g01740	100258835	brown	0.429863	1.71e-05	0.749807	5.25e-18	0.371825	0.000242791	0.105206	0.315554	-0.216461	0.0371583	0.374038	0.000221352	0.75676	1.73e-18	0.343158	0.00075878	0.295088	0.00408562	-0.289865	0.0048275	0.560622	5.09e-09	-0.0851058	0.417306	0.077178	0.462151	0.426719	2e-05	-0.0930372	0.375074	-0.167747	0.108005	-0.0886777	0.397956	0.146883	0.160031	-0.289585	0.00487049	0.442383	9e-06	0.0304667	0.77189	0.230941	0.0259346	0.0581837	0.57959
VIT_08s0056g00660	VIT_08s0056g00660	100262037	brown	0.428423	1.83e-05	0.690648	1.86e-14	0.251819	0.0148922	-0.0287236	0.784614	-0.344346	0.0007253	0.211472	0.0418652	0.839373	7.99e-26	0.26614	0.00992205	0.265688	0.0100533	-0.296264	0.00393333	0.556395	7.01e-09	-0.0480091	0.647682	0.232494	0.0249228	0.475419	1.47e-06	-0.0279087	0.790583	-0.0892945	0.394669	-0.0660918	0.529065	0.0896973	0.392531	-0.215855	0.0377052	0.365977	0.000309016	0.0204757	0.845541	0.193851	0.0626239	-0.0195049	0.85278
VIT_14s0128g00690	VIT_14s0128g00690	100232941	brown	0.428012	1.87e-05	0.692129	1.55e-14	0.242792	0.0190301	-0.103379	0.324077	-0.539589	2.39e-08	0.228221	0.02779	0.86187	1.41e-28	0.164425	0.115267	0.207947	0.0454822	-0.15501	0.137907	0.462199	3.1e-06	0.0983627	0.348232	-0.016102	0.878247	0.322851	0.00159768	-0.0953443	0.363295	-0.18103	0.0824658	-0.057121	0.586545	0.073687	0.482706	-0.441345	9.5e-06	0.29226	0.00447358	0.0985154	0.347481	0.0446637	0.670758	-0.0617692	0.556407
VIT_07s0031g01660	VIT_07s0031g01660	100260973	brown	0.427905	1.88e-05	0.673593	1.38e-13	0.321494	0.00167623	-0.0743468	0.478785	-0.471585	1.83e-06	0.23104	0.025869	0.866032	3.87e-29	0.133076	0.203499	0.166707	0.110239	-0.0393906	0.707752	0.497569	3.89e-07	-0.0881303	0.400886	0.0621294	0.554103	0.559682	5.47e-09	-0.000554153	0.995794	-0.250188	0.0155764	-0.116094	0.267783	0.124421	0.234728	-0.396749	8.24e-05	0.279684	0.00662552	0.129522	0.215943	0.171284	0.100669	-0.0435664	0.678395
VIT_19s0085g00220	VIT_19s0085g00220	100249573	brown	0.427805	1.89e-05	0.704706	3.2e-15	0.223629	0.0311771	-0.212694	0.0406689	-0.564101	3.9e-09	0.181239	0.0821059	0.864363	6.54e-29	0.230722	0.0260798	0.247486	0.0167694	-0.22214	0.0323482	0.427162	1.95e-05	0.00800581	0.93929	0.235373	0.0231368	0.437605	1.15e-05	-0.00787168	0.940305	-0.0317209	0.762771	-0.00687441	0.947857	0.14564	0.163637	-0.27226	0.00828699	0.413962	3.71e-05	0.0544088	0.604467	0.0914424	0.38335	-0.0808518	0.441048
VIT_19s0014g04710	VIT_19s0014g04710	100255654	brown	0.427679	1.9e-05	0.561992	4.59e-09	0.260283	0.0117446	-0.136356	0.19248	-0.610486	8.19e-11	0.084973	0.418036	0.865652	4.36e-29	0.0879353	0.401933	0.2928	0.00439712	-0.078485	0.454581	0.452765	5.2e-06	0.106103	0.311422	0.0156439	0.881685	0.273395	0.00801155	-0.134153	0.199832	-0.146081	0.162351	-0.0798941	0.446497	-0.0115348	0.912618	-0.437796	1.14e-05	0.138543	0.185373	0.252801	0.014493	0.0981576	0.349243	-0.0443073	0.673235
VIT_08s0007g03380	VIT_08s0007g03380	100252846	brown	0.42764	1.91e-05	0.542175	1.99e-08	0.272205	0.00830067	-0.24762	0.0167086	-0.548339	1.27e-08	0.106461	0.309782	0.730829	9.13e-17	0.151269	0.147785	0.335172	0.00102305	-0.154189	0.14003	0.313842	0.00218803	0.0974248	0.35287	0.233456	0.0243138	0.224274	0.0306814	-0.0748378	0.475877	0.0376472	0.720139	-0.00688158	0.947802	-0.0529185	0.614417	-0.150458	0.149994	0.164395	0.115335	0.0132941	0.899356	0.0639345	0.542626	-0.148056	0.156685
VIT_13s0067g00920	VIT_13s0067g00920	100260296	brown	0.427599	1.91e-05	0.579079	1.2e-09	0.174163	0.0949905	-0.280426	0.0064768	-0.384285	0.000143015	0.131407	0.209275	0.60132	1.85e-10	0.3049	0.00296168	0.265835	0.0100104	-0.398899	7.48e-05	0.267607	0.00950641	-0.0391051	0.709775	0.593282	3.69e-10	0.426934	1.98e-05	-0.0226652	0.829263	0.234814	0.0234748	0.234423	0.0237138	0.0762208	0.467739	0.120585	0.249586	0.410378	4.4e-05	-0.123149	0.239585	0.137549	0.188581	-0.062051	0.554604
VIT_01s0011g01130	VIT_01s0011g01130	100249022	brown	0.42723	1.95e-05	0.733812	5.92e-17	0.313386	0.00222261	-0.0838766	0.424089	-0.36664	0.000300744	0.297407	0.00379027	0.796936	1.25e-21	0.344503	0.000720987	0.250547	0.0154236	-0.305522	0.00290085	0.494655	4.66e-07	-0.0206309	0.844385	0.235216	0.0232316	0.553013	9.02e-09	-0.0188336	0.857793	-0.098891	0.345637	-0.0189943	0.856592	0.203758	0.0501133	-0.23246	0.0249447	0.526254	6.04e-08	0.0117473	0.911015	0.140593	0.178889	-0.0488703	0.641794
VIT_06s0004g01110	VIT_06s0004g01110	100262068	brown	0.427025	1.97e-05	0.650062	1.78e-12	0.228688	0.0274637	-0.181096	0.0823514	-0.599949	2.08e-10	0.128979	0.217891	0.869116	1.44e-29	0.188891	0.0697815	0.345968	0.000681775	-0.103693	0.322604	0.458035	3.9e-06	-0.0306203	0.770771	0.226721	0.0288605	0.469569	2.05e-06	-0.138494	0.185533	-0.109188	0.297483	0.0207587	0.843434	-0.0131614	0.900355	-0.340603	0.000835626	0.255801	0.0133304	0.0734846	0.483913	0.127523	0.223173	0.00220716	0.983248
VIT_10s0042g01060	VIT_10s0042g01060	100251105	brown	0.426879	1.98e-05	0.784448	1.39e-20	0.310935	0.00241681	-0.13732	0.189324	-0.507839	2.04e-07	0.291543	0.00457704	0.859038	3.33e-28	0.307853	0.00268269	0.270764	0.00866318	-0.280823	0.00639851	0.468635	2.16e-06	0.0233005	0.824553	0.179853	0.0845137	0.550125	1.12e-08	-0.0689249	0.511516	-0.131261	0.209789	-0.0560729	0.593442	0.208554	0.0448412	-0.356942	0.000444557	0.51154	1.6e-07	0.137413	0.189021	0.112992	0.280865	-0.0271013	0.796509
VIT_07s0104g01760	VIT_07s0104g01760	NA	brown	0.426854	1.98e-05	0.612645	6.74e-11	0.142742	0.172274	-0.193692	0.0628445	-0.585991	6.8e-10	0.184445	0.0767465	0.868076	2.02e-29	0.150781	0.149113	0.17783	0.0881272	-0.0991141	0.344544	0.415261	3.49e-05	-0.0453538	0.665972	0.178495	0.0869255	0.404787	5.71e-05	-0.10773	0.304016	-0.032475	0.757303	-0.0472416	0.652948	0.00136338	0.989652	-0.323197	0.0015782	0.225848	0.0294994	0.111623	0.286772	0.109428	0.296414	-0.0465423	0.65776
VIT_15s0046g01110	VIT_15s0046g01110	100260234	brown	0.426207	2.05e-05	0.608802	9.53e-11	0.318127	0.00188633	0.0501344	0.633191	-0.330002	0.00123623	0.446092	7.41e-06	0.70981	1.65e-15	0.143304	0.170573	0.332973	0.00110929	-0.155078	0.137732	0.463333	2.91e-06	0.00567134	0.956973	-0.0529093	0.614478	0.276616	0.00727263	-0.196515	0.0590331	-0.109152	0.297643	-0.0909734	0.385805	0.0246177	0.814807	-0.392164	0.000101207	0.206989	0.046509	0.114766	0.273331	0.149857	0.15165	-0.046988	0.654691
VIT_11s0065g00730	VIT_11s0065g00730	NA	brown	0.426043	2.06e-05	0.736422	4.04e-17	0.601821	1.77e-10	0.0113979	0.913651	-0.258408	0.0123868	0.409025	4.69e-05	0.653499	1.24e-12	0.370873	0.00025259	0.132283	0.206231	-0.181444	0.0817537	0.413896	3.72e-05	-0.0674214	0.520792	0.0465762	0.657526	0.480027	1.12e-06	-0.00778939	0.940928	-0.211604	0.0417352	-0.0473595	0.652137	0.266437	0.0098366	-0.274242	0.00781109	0.483571	9.1e-07	0.153252	0.142486	0.225637	0.0296551	-0.017191	0.870082
VIT_15s0046g01390	VIT_15s0046g01390	100255049	brown	0.4259	2.08e-05	0.753905	2.74e-18	0.577365	1.37e-09	-0.00585473	0.955583	-0.223465	0.0313044	0.549938	1.13e-08	0.443862	8.33e-06	0.338509	0.000903826	0.0597466	0.56943	-0.211162	0.0421734	0.209549	0.043808	0.0434927	0.67891	-0.257924	0.0125575	0.324142	0.00152607	-0.00976414	0.92599	-0.307593	0.00270628	-0.129144	0.217297	0.271746	0.00841467	-0.478732	1.21e-06	0.527509	5.54e-08	0.165066	0.113838	0.0684807	0.514247	-0.0039507	0.970019
VIT_08s0007g06550	VIT_08s0007g06550	100248736	brown	0.425536	2.12e-05	0.640064	4.93e-12	0.670796	1.89e-13	0.161299	0.122442	-0.140728	0.17847	0.39992	7.14e-05	0.593432	3.64e-10	0.234664	0.0235663	0.306519	0.00280564	-0.184717	0.0763047	0.501835	2.98e-07	-0.0914996	0.383051	0.0123472	0.906491	0.362974	0.000349127	-0.0454983	0.664971	-0.209349	0.0440143	-0.00377015	0.971389	0.151478	0.147219	-0.282614	0.00605551	0.320467	0.00173794	0.0253884	0.809118	0.354905	0.000481843	0.0809443	0.440525
VIT_01s0011g05050	VIT_01s0011g05050	100257599	brown	0.42546	2.12e-05	0.65102	1.61e-12	0.3757	0.000206411	-0.0473961	0.651886	-0.564096	3.91e-09	0.153951	0.140652	0.897136	4.77e-34	0.106109	0.311396	0.159678	0.126295	-0.0437194	0.677329	0.53073	4.44e-08	0.0549779	0.600687	-0.0717382	0.494391	0.455644	4.45e-06	-0.0673048	0.521514	-0.338748	0.000895818	-0.0924455	0.378132	0.0278062	0.791335	-0.537021	2.87e-08	0.185671	0.0747732	0.215282	0.0382284	0.141466	0.176179	0.00215538	0.983641
VIT_12s0028g01010	VIT_12s0028g01010	NA	brown	0.425298	2.14e-05	0.731257	8.58e-17	0.332603	0.00112441	-0.111509	0.287267	-0.405076	5.63e-05	0.170168	0.102941	0.731045	8.85e-17	0.305903	0.00286413	0.147367	0.158645	-0.0458998	0.662194	0.385102	0.000138031	-0.0744299	0.478292	0.0727174	0.488501	0.470233	1.98e-06	-0.0307965	0.769489	-0.196137	0.0595321	-0.0772035	0.462003	0.289765	0.00484286	-0.3211	0.00169967	0.474866	1.51e-06	0.0928687	0.375943	0.111206	0.288587	-0.0111698	0.915373
VIT_13s0084g00880	VIT_13s0084g00880	100256621	brown	0.425103	2.16e-05	0.463847	2.83e-06	0.0462859	0.659528	-0.229763	0.0267244	-0.238499	0.0213225	0.300756	0.00339723	0.303665	0.00308595	0.218719	0.0351788	0.0720416	0.492562	-0.273421	0.00800518	-0.00338902	0.97428	-0.121348	0.24658	0.178378	0.0871367	0.0906492	0.387507	-0.210195	0.0431474	0.310381	0.00246279	-0.0490163	0.640798	-0.0699014	0.505537	-0.0431674	0.68118	0.184446	0.076745	0.124912	0.232872	0.0276729	0.792312	-0.0547366	0.602289
VIT_09s0070g00590	VIT_09s0070g00590	NA	brown	0.424656	2.21e-05	0.822297	5.29e-24	0.387436	0.000124675	-0.0312086	0.766492	-0.29302	0.00436626	0.246278	0.0173279	0.618102	4.09e-11	0.415919	3.38e-05	0.071914	0.49333	-0.329625	0.00125328	0.382728	0.00015297	0.019919	0.849691	-0.0531614	0.61279	0.400128	7.07e-05	-0.0595649	0.570607	-0.242527	0.0191654	-0.0897182	0.392421	0.188891	0.0697813	-0.384292	0.000142972	0.533801	3.59e-08	-0.0309052	0.768698	0.117726	0.261071	0.0298045	0.776717
VIT_12s0028g01000	VIT_12s0028g01000	100257514	brown	0.424288	2.25e-05	0.631523	1.14e-11	0.240759	0.0200877	0.0172268	0.869814	-0.472186	1.77e-06	0.222755	0.03186	0.905253	1.36e-35	0.0667678	0.52485	0.165794	0.112231	-0.0123654	0.906354	0.561166	4.89e-09	-0.00541451	0.958919	-0.0517527	0.622249	0.412964	3.89e-05	-0.0878948	0.402151	-0.256075	0.0132287	-0.0936062	0.372148	0.0370484	0.72441	-0.486102	7.83e-07	0.164361	0.115411	0.217727	0.0360369	0.146239	0.161892	0.012481	0.905482
VIT_00s0258g00140	VIT_00s0258g00140	NA	brown	0.424107	2.27e-05	0.515602	1.23e-07	0.214726	0.0387427	0.0337817	0.747859	-0.446534	7.24e-06	0.216721	0.0369259	0.783732	1.59e-20	0.0490132	0.640819	0.333685	0.00108066	-0.160053	0.125394	0.510053	1.77e-07	0.282458	0.00608468	-0.0561779	0.59275	0.193105	0.0636613	-0.0878167	0.402571	-0.132859	0.204245	-0.123025	0.24006	0.0364015	0.729034	-0.399304	7.34e-05	0.114195	0.275742	0.163084	0.118305	0.464726	2.7e-06	0.0272783	0.795209
VIT_17s0000g05050	VIT_17s0000g05050	NA	brown	0.423056	2.39e-05	0.684803	3.75e-14	0.19874	0.0561653	-0.197441	0.0578247	-0.235715	0.0229323	0.28694	0.00529334	0.482995	9.42e-07	0.386341	0.000130783	0.135434	0.195533	-0.21506	0.0384333	0.160845	0.123512	-0.094253	0.368838	0.247695	0.0166743	0.524807	6.66e-08	-0.100194	0.339288	0.00652572	0.950498	-0.0539298	0.607658	0.187364	0.0721147	-0.0922856	0.378961	0.535734	3.14e-08	0.162866	0.118804	0.0726545	0.488879	-0.0683439	0.51509
VIT_13s0064g01270	VIT_13s0064g01270	NA	brown	0.42303	2.39e-05	0.645064	2.97e-12	0.288155	0.0050952	-0.209333	0.0440305	-0.629803	1.35e-11	0.120894	0.248363	0.847477	9.17e-27	0.132602	0.205128	0.257022	0.0128812	0.061737	0.556614	0.373258	0.000228698	0.0140257	0.893848	0.012878	0.90249	0.415513	3.45e-05	-0.0891009	0.395699	-0.209284	0.0440806	-0.0836174	0.425528	0.0608445	0.562343	-0.43877	1.09e-05	0.226248	0.0292052	0.325145	0.00147247	0.0768636	0.463982	-0.0440851	0.674781
VIT_04s0079g00650	VIT_04s0079g00650	NA	brown	0.422565	2.45e-05	0.629337	1.41e-11	0.180328	0.0836815	-0.253382	0.0142615	-0.381361	0.000162237	0.17174	0.0997527	0.72021	4.07e-16	0.268992	0.00912788	0.172386	0.0984649	-0.218944	0.0349865	0.317939	0.00189876	-0.192037	0.0651688	0.567914	2.91e-09	0.73589	4.37e-17	0.0249045	0.812688	0.0326549	0.756001	0.148915	0.154267	0.145522	0.163981	0.0623599	0.552631	0.370664	0.000254795	0.134665	0.198106	0.118151	0.259341	-0.0842963	0.421766
VIT_02s0012g01840	VIT_02s0012g01840	100252266	brown	0.422247	2.49e-05	0.613373	6.31e-11	0.136388	0.192373	-0.115198	0.271518	-0.295565	0.0040232	0.212822	0.0405454	0.751438	4.06e-18	0.211437	0.0419001	0.374643	0.000215801	-0.204283	0.0495122	0.42282	2.42e-05	-0.109592	0.295689	0.559585	5.51e-09	0.625847	1.98e-11	-0.0345668	0.742201	0.161836	0.121185	0.100689	0.336894	0.10539	0.314705	0.0790368	0.451405	0.344644	0.000717125	0.0793623	0.449538	0.243202	0.0188231	-0.067617	0.51958
VIT_01s0011g03800	VIT_01s0011g03800	100261252	brown	0.421564	2.57e-05	0.697473	8.01e-15	0.245374	0.0177565	-0.190048	0.0680553	-0.345357	0.000697896	0.143013	0.171452	0.604462	1.4e-10	0.477145	1.33e-06	0.220462	0.0337115	-0.391726	0.000103193	0.323351	0.00156958	-0.057901	0.581436	0.317976	0.00189632	0.568166	2.85e-09	-0.0637218	0.543973	-0.0603265	0.565682	0.0646412	0.538165	0.226363	0.0291205	-0.137957	0.187258	0.586758	6.38e-10	-0.0274729	0.79378	0.196704	0.0587858	0.00902656	0.931567
VIT_02s0033g01240	VIT_02s0033g01240	100266681	brown	0.421331	2.6e-05	0.648298	2.13e-12	0.474042	1.59e-06	0.136287	0.192707	-0.317306	0.00194102	0.37259	0.000235171	0.783932	1.53e-20	0.119796	0.25272	0.265265	0.0101777	-0.175305	0.0928105	0.589459	5.09e-10	0.0181008	0.863272	-0.177694	0.0883743	0.23123	0.0257439	-0.0446614	0.670774	-0.242519	0.0191694	-0.178188	0.087479	0.0838399	0.424293	-0.485121	8.3e-07	0.240974	0.0199738	0.0821338	0.433814	0.16214	0.120478	0.0303194	0.772962
VIT_14s0066g00830	VIT_14s0066g00830	100244073	brown	0.420991	2.65e-05	0.535402	3.21e-08	0.143435	0.170179	-0.0345617	0.742238	-0.325397	0.0014593	0.0652485	0.534346	0.689597	2.11e-14	0.0472441	0.65293	0.105506	0.314168	0.084472	0.420796	0.361893	0.000364715	-0.0245291	0.815462	-0.0084374	0.936024	0.208723	0.0446643	-0.159666	0.126324	-0.127842	0.222007	-0.144966	0.165617	-0.100682	0.33693	-0.293301	0.00432716	0.0634637	0.545608	0.211965	0.0413794	0.0169007	0.872258	-0.147898	0.157132
VIT_05s0077g01830	VIT_05s0077g01830	100261987	brown	0.42084	2.67e-05	0.658405	7.37e-13	0.550054	1.12e-08	0.228054	0.0279073	-0.0324913	0.757186	0.526378	5.99e-08	0.635217	7.98e-12	0.262988	0.0108696	0.239027	0.0210282	-0.341109	0.000819879	0.573107	1.93e-09	-0.0107251	0.918731	-0.0113826	0.913767	0.381697	0.000159911	-0.0200123	0.848995	-0.153844	0.140932	-0.0500871	0.633512	0.23561	0.0229947	-0.255547	0.0134258	0.390174	0.000110535	-0.013835	0.895284	0.243982	0.0184337	-0.016222	0.877347
VIT_12s0035g00380	VIT_12s0035g00380	100252443	brown	0.419856	2.8e-05	0.685477	3.46e-14	0.229166	0.0271325	-0.411806	4.11e-05	-0.549278	1.19e-08	0.0242413	0.817589	0.615432	5.23e-11	0.325945	0.00143097	0.120356	0.250492	-0.281581	0.00625121	0.138818	0.184494	-0.0710924	0.498295	0.448209	6.63e-06	0.672614	1.54e-13	0.0519367	0.62101	-0.0213123	0.839313	0.0935588	0.372391	0.425259	2.15e-05	-0.105355	0.314867	0.540775	2.2e-08	0.0497693	0.635671	0.0744824	0.47798	-0.0314576	0.764683
VIT_16s0022g00450	VIT_16s0022g00450	100255331	brown	0.419304	2.87e-05	0.713603	9.96e-16	0.223167	0.0315366	-0.0993922	0.343185	-0.239833	0.0205863	0.297027	0.00383727	0.653737	1.21e-12	0.302794	0.00317634	0.259164	0.0121244	-0.417932	3.07e-05	0.3691	0.000271824	-0.0659761	0.529787	0.501337	3.08e-07	0.566756	3.18e-09	0.0319627	0.761017	0.123115	0.239714	0.0679937	0.51725	0.312238	0.00231177	0.0555576	0.596846	0.533751	3.6e-08	-0.00900473	0.931732	0.298536	0.0036534	-0.00259758	0.980285
VIT_19s0014g05220	VIT_19s0014g05220	100258940	brown	0.419266	2.88e-05	0.619575	3.56e-11	0.336021	0.000991436	-0.254868	0.013683	-0.644103	3.28e-12	0.197485	0.0577681	0.755839	2.01e-18	0.0555122	0.597147	0.0667995	0.524653	-0.0154931	0.882818	0.269072	0.0091065	0.0721568	0.491868	-0.0394339	0.707445	0.388548	0.00011874	-0.0741082	0.480201	-0.232547	0.0248891	-0.0949833	0.365123	0.0034773	0.97361	-0.47525	1.48e-06	0.135288	0.19602	0.291588	0.00457056	0.0219174	0.834815	-0.0300078	0.775234
VIT_19s0015g00440	VIT_19s0015g00440	100251431	brown	0.419104	2.9e-05	0.681231	5.71e-14	0.578278	1.28e-09	-0.152827	0.143609	-0.567504	3e-09	0.108028	0.302677	0.618132	4.07e-11	0.127597	0.222903	0.0769985	0.463196	-0.103749	0.322341	0.284559	0.00570161	0.137353	0.189216	-0.142161	0.174045	0.430655	1.64e-05	-0.118394	0.258355	-0.439145	1.06e-05	-0.049341	0.638585	0.0139731	0.894244	-0.593516	3.62e-10	0.205096	0.0485928	-0.00665617	0.94951	0.0270229	0.797085	-0.026585	0.800304
VIT_08s0007g05370	VIT_08s0007g05370	100248764	brown	0.419079	2.9e-05	0.574467	1.73e-09	0.267343	0.00957998	0.199574	0.05512	-0.27712	0.00716264	0.278647	0.0068383	0.84673	1.13e-26	0.103991	0.321208	0.436224	1.24e-05	-0.222183	0.0323138	0.67019	2.02e-13	0.143926	0.168704	0.0160343	0.878755	0.33369	0.00108046	-0.0571353	0.586451	-0.0956372	0.361816	-0.0688372	0.512054	0.0972841	0.353569	-0.343482	0.000749511	0.200342	0.0541703	0.217467	0.0362656	0.416047	3.36e-05	0.0724731	0.489967
ENSRNA049453911	ENSRNA049453911	NA	brown	0.418958	2.92e-05	0.490515	6e-07	0.164809	0.11441	-0.200236	0.0543007	-0.557262	6.57e-09	0.0985568	0.347277	0.646297	2.62e-12	0.0113768	0.913811	0.177379	0.0889504	-0.188788	0.0699377	0.256403	0.0131073	0.335968	0.000993391	0.0049443	0.962484	0.137661	0.188218	-0.0786609	0.453567	-0.0334908	0.749958	-0.0771283	0.462441	-0.042986	0.682448	-0.329695	0.00125007	0.0228582	0.827832	0.0603149	0.565757	-0.00567145	0.956972	-0.0924145	0.378292
VIT_08s0058g00420	VIT_08s0058g00420	NA	brown	0.418927	2.92e-05	0.601385	1.84e-10	0.321005	0.00170536	-0.0355406	0.735203	-0.365368	0.000316789	0.237573	0.0218468	0.630382	1.28e-11	0.0941303	0.369464	0.211224	0.0421113	-0.306441	0.00281303	0.378046	0.000186908	0.203654	0.0502329	-0.115255	0.27128	0.181446	0.0817503	-0.110928	0.289803	-0.226495	0.0290248	-0.106985	0.307394	0.0567407	0.589044	-0.425263	2.15e-05	0.181133	0.0822881	-0.0258531	0.805692	0.02627	0.802622	0.0174887	0.867853
VIT_13s0064g01080	VIT_13s0064g01080	100261871	brown	0.418739	2.95e-05	0.566943	3.13e-09	0.338894	0.000890947	-0.294197	0.00420457	-0.687023	2.88e-14	-0.00928312	0.929627	0.747466	7.57e-18	0.0467456	0.656359	0.0584435	0.577895	-0.0662659	0.527977	0.272362	0.00826192	0.115229	0.271391	-0.0452997	0.666346	0.334823	0.00103632	-0.0869756	0.40711	-0.278217	0.00692832	-0.108016	0.302728	-0.024256	0.81748	-0.474193	1.57e-06	0.0997145	0.341615	0.169068	0.105218	-0.00661033	0.949857	-0.0687837	0.512383
VIT_19s0014g03460	VIT_19s0014g03460	NA	brown	0.418512	2.98e-05	0.436637	1.21e-05	0.199635	0.0550439	-0.211329	0.0420076	-0.424979	2.18e-05	0.197895	0.0572403	0.628585	1.52e-11	0.0255336	0.808047	0.0552381	0.598962	-0.113882	0.277071	0.25767	0.0126479	-0.141002	0.177616	0.391312	0.000105109	0.319914	0.00177202	-0.0210672	0.841137	0.179025	0.085978	0.0931875	0.374299	-0.0375147	0.721083	-0.020989	0.841719	0.0637783	0.543614	0.216856	0.0368053	0.130853	0.21122	-0.0116554	0.911708
VIT_13s0084g00850	VIT_13s0084g00850	100261719	brown	0.4184	3e-05	0.585842	6.88e-10	0.115108	0.271898	-0.213044	0.0403316	-0.321408	0.0016813	0.311733	0.00235197	0.438514	1.1e-05	0.216697	0.0369475	-0.00174993	0.986718	-0.191688	0.0656692	0.0798528	0.446733	-0.07683	0.464178	0.0693355	0.508997	0.217004	0.036674	-0.211249	0.042087	0.0855299	0.414981	-0.0702016	0.503706	-0.056774	0.588824	-0.222829	0.0318015	0.23403	0.0239559	0.146145	0.162164	-0.0415939	0.692206	-0.120882	0.248411
VIT_08s0105g00610	VIT_08s0105g00610	NA	brown	0.418382	3e-05	0.339429	0.000873281	0.123489	0.238279	-0.120025	0.251808	-0.21346	0.0399335	0.149718	0.152032	0.402567	6.33e-05	-0.0785906	0.453972	0.109824	0.29466	-0.312364	0.00230177	0.19857	0.0563793	-0.0325026	0.757104	0.30391	0.00306097	0.257811	0.0125977	0.0916423	0.382307	0.060636	0.563686	-0.0779481	0.457682	-0.0623931	0.552419	0.031854	0.761805	0.0273221	0.794887	-0.109553	0.295858	0.172033	0.0991669	-0.108805	0.299188
VIT_05s0049g02300	VIT_05s0049g02300	100259652	brown	0.418311	3.01e-05	0.57415	1.78e-09	0.183886	0.0776607	-0.184371	0.0768666	-0.617292	4.4e-11	0.230992	0.0259009	0.849561	5.15e-27	0.103263	0.324624	0.256232	0.0131704	-0.106672	0.30882	0.402245	6.42e-05	0.129137	0.217321	0.0839462	0.423703	0.295629	0.00401491	-0.108294	0.30148	-0.048398	0.64502	-0.0407442	0.698187	0.00592942	0.955016	-0.368399	0.000279788	0.174975	0.0934357	0.162581	0.11946	0.05727	0.585567	-0.0480556	0.647364
VIT_09s0002g02370	VIT_09s0002g02370	100853908	brown	0.418044	3.05e-05	0.627981	1.61e-11	0.288264	0.00507769	-0.194385	0.0618899	-0.596717	2.75e-10	0.177589	0.088566	0.784682	1.33e-20	0.112179	0.284364	0.365853	0.00031058	-0.12437	0.234921	0.354662	0.000486477	0.0962499	0.358734	-0.00783275	0.9406	0.25252	0.0146065	-0.131703	0.208244	-0.0853757	0.415825	-0.0730068	0.486768	0.0501583	0.633029	-0.416878	3.23e-05	0.241251	0.0198274	0.170957	0.101331	0.041428	0.693372	-0.0476157	0.650379
VIT_14s0108g01210	VIT_14s0108g01210	100261148	brown	0.41803	3.05e-05	0.576929	1.42e-09	0.147444	0.158424	-0.218092	0.0357194	-0.333317	0.00109539	0.207096	0.0463933	0.700739	5.31e-15	0.124638	0.233905	0.172973	0.097306	-0.11856	0.257681	0.315636	0.0020568	-0.2028	0.0512249	0.474983	1.5e-06	0.608738	9.58e-11	0.0679938	0.51725	0.0603411	0.565588	0.0891273	0.395558	0.0435021	0.678844	0.0524481	0.617572	0.261743	0.011265	0.0595503	0.570701	0.0469426	0.655003	-0.137566	0.188524
VIT_11s0118g00530	VIT_11s0118g00530	100854497	brown	0.417931	3.07e-05	0.59034	4.73e-10	0.147529	0.158184	-0.256794	0.012964	-0.512858	1.47e-07	0.212866	0.0405031	0.73084	9.11e-17	0.209845	0.0435038	0.288764	0.00499835	-0.209016	0.0443587	0.309526	0.00253529	0.056427	0.591108	0.301457	0.00331973	0.41135	4.2e-05	-0.070898	0.499473	0.0500785	0.633571	-0.00804513	0.938992	-0.00842419	0.936124	-0.138444	0.185692	0.256749	0.0129804	0.0566037	0.589945	0.0881384	0.400843	-0.0536962	0.609216
VIT_09s0002g01970	VIT_09s0002g01970	NA	brown	0.41783	3.08e-05	0.580939	1.03e-09	0.113496	0.278713	-0.21783	0.0359476	-0.541507	2.09e-08	0.226071	0.0293346	0.714667	8.64e-16	0.240112	0.0204352	0.233432	0.0243289	-0.1634	0.117584	0.287912	0.00513426	0.0985833	0.347147	0.107372	0.305639	0.337965	0.000922365	-0.0456354	0.664023	-0.0263461	0.802061	-0.128956	0.217972	0.0202572	0.84717	-0.303896	0.00306236	0.257621	0.0126656	0.160466	0.12441	-0.0128258	0.902883	-0.0463845	0.658848
VIT_18s0001g14520	VIT_18s0001g14520	100245337	brown	0.417635	3.11e-05	0.658733	7.12e-13	0.305155	0.00293668	-0.107185	0.306487	-0.448801	6.42e-06	0.228117	0.0278627	0.712167	1.21e-15	0.192036	0.0651701	0.00136473	0.989641	-0.21776	0.036008	0.374682	0.00021545	0.0440366	0.675119	0.0575516	0.583722	0.577773	1.33e-09	-0.00299785	0.977248	-0.206047	0.0475369	-0.0910513	0.385396	0.159564	0.126569	-0.37155	0.00024559	0.316433	0.00200079	0.16141	0.122181	0.102005	0.330582	-0.00623949	0.952667
VIT_05s0062g01420	VIT_05s0062g01420	100263505	brown	0.417453	3.14e-05	0.7196	4.42e-16	0.252429	0.0146432	-0.167602	0.108313	-0.373438	0.000226981	0.179305	0.0854804	0.75337	2.99e-18	0.314312	0.00215292	0.271068	0.00858556	-0.265899	0.00999199	0.408594	4.78e-05	-0.0533427	0.611578	0.348033	0.000629795	0.572569	2.02e-09	-0.00307141	0.97669	-0.0185412	0.859979	0.0304193	0.772235	0.169939	0.103411	-0.125541	0.230509	0.506807	2.18e-07	-0.0398023	0.704837	0.0728396	0.487769	-0.0712364	0.497423
VIT_12s0059g01660	VIT_12s0059g01660	100244832	brown	0.416898	3.23e-05	0.682318	5.03e-14	0.118989	0.255953	0.0248563	0.813045	-0.205111	0.048576	0.489009	6.57e-07	0.75969	1.07e-18	0.294796	0.00412432	0.231588	0.025509	-0.269791	0.00891588	0.493895	4.88e-07	-0.111706	0.286412	0.280579	0.00644653	0.544927	1.63e-08	-0.0790189	0.451508	-0.0100213	0.924047	-0.0687126	0.51282	0.0887151	0.397756	-0.13001	0.214201	0.428474	1.83e-05	0.0207187	0.843731	0.157624	0.131309	-0.0745956	0.47731
VIT_05s0094g01640	VIT_05s0094g01640	100255912	brown	0.416761	3.25e-05	0.660034	6.19e-13	0.265297	0.0101682	0.00938607	0.928849	-0.331658	0.00116393	0.204242	0.0495593	0.830016	8.42e-25	0.24378	0.0185336	0.200052	0.054528	-0.277295	0.00712476	0.572885	1.97e-09	-0.0283536	0.787323	0.157824	0.130813	0.397331	8.03e-05	-0.0365397	0.728046	-0.0850388	0.417675	-0.0614175	0.558662	0.106271	0.310652	-0.241559	0.0196657	0.362545	0.000355244	-0.0396866	0.705656	0.177584	0.0885755	-0.0145246	0.890096
VIT_10s0042g00090	VIT_10s0042g00090	100241181	brown	0.416703	3.26e-05	0.438392	1.11e-05	0.0156518	0.881626	-0.288374	0.00506009	-0.491084	5.8e-07	0.0186446	0.859206	0.65305	1.3e-12	0.0251857	0.810613	0.253142	0.0143567	-0.0458031	0.662863	0.220452	0.03372	-0.0549765	0.600696	0.447352	6.94e-06	0.419188	2.89e-05	0.0107307	0.918688	0.165158	0.113634	0.181858	0.0810481	0.0258674	0.805586	-0.0248027	0.81344	0.095495	0.362533	0.218989	0.0349479	0.129993	0.214262	-0.0160917	0.878325
VIT_13s0073g00430	VIT_13s0073g00430	100250801	brown	0.416422	3.3e-05	0.720001	4.19e-16	0.320637	0.00172757	0.00250385	0.980996	-0.310643	0.00244095	0.397091	8.12e-05	0.760922	8.74e-19	0.344883	0.000710621	0.287695	0.00516941	-0.120918	0.248271	0.474946	1.51e-06	-0.0689892	0.511121	0.165933	0.111926	0.472153	1.77e-06	-0.0302604	0.773392	-0.0712073	0.497599	-0.0643959	0.539711	0.277692	0.00703947	-0.277557	0.00706831	0.518636	1.01e-07	0.180626	0.0831634	0.207134	0.046352	-0.0132978	0.899328
VIT_00s2265g00010	VIT_00s2265g00010	NA	brown	0.416349	3.31e-05	0.502197	2.91e-07	0.252534	0.0146009	-0.182145	0.080562	-0.498776	3.61e-07	0.103074	0.325514	0.50427	2.56e-07	0.0484183	0.644882	0.0466106	0.65729	-0.328698	0.00129603	0.162917	0.118688	0.400862	6.84e-05	-0.160735	0.123772	0.0391052	0.709775	-0.157128	0.132541	-0.136664	0.191468	-0.129737	0.215174	-0.0920444	0.380213	-0.432	1.53e-05	0.0315473	0.764031	0.0413554	0.693882	-0.00248187	0.981163	-0.0711184	0.498137
VIT_05s0077g02110	VIT_05s0077g02110	100267077	brown	0.41605	3.36e-05	0.637697	6.24e-12	0.195543	0.060323	-0.041276	0.694441	-0.401741	6.57e-05	0.155349	0.137038	0.848025	7.89e-27	0.112222	0.284178	0.234325	0.0237739	-0.217502	0.036234	0.512127	1.54e-07	0.0290037	0.782566	0.31629	0.00201076	0.538967	2.5e-08	0.00122429	0.990707	-0.0195141	0.852712	0.0185209	0.86013	0.115317	0.271023	-0.162744	0.119084	0.240055	0.0204657	0.162997	0.118504	0.285784	0.00548821	0.0563603	0.591547
VIT_07s0005g00630	VIT_07s0005g00630	100257212	brown	0.415862	3.39e-05	0.459252	3.65e-06	0.091543	0.382825	-0.282723	0.00603521	-0.463603	2.87e-06	0.244815	0.0180257	0.553414	8.76e-09	0.057536	0.583824	0.2085	0.0448982	-0.104502	0.318821	0.123732	0.23735	0.0158094	0.880443	0.216001	0.0375732	0.184539	0.0765938	-0.0994342	0.342981	0.179709	0.0847663	-0.0107206	0.918764	-0.0401271	0.702541	-0.126712	0.226154	0.0848016	0.418979	0.153793	0.141064	-0.0286397	0.785228	-0.0416419	0.691869
VIT_04s0008g03000	VIT_04s0008g03000	NA	brown	0.415852	3.39e-05	0.586862	6.33e-10	0.483233	9.29e-07	0.0953304	0.363365	-0.0675706	0.519867	0.271998	0.00835184	0.396271	8.42e-05	0.510943	1.67e-07	0.081558	0.437056	-0.210639	0.0426973	0.30906	0.00257553	0.0784255	0.454924	-0.130379	0.212892	0.298802	0.00362182	0.0755819	0.471489	-0.171106	0.101029	-0.123882	0.236778	0.376938	0.000195893	-0.244193	0.0183295	0.476424	1.38e-06	0.17327	0.0967251	0.323983	0.00153475	0.0817018	0.436245
VIT_19s0177g00130	VIT_19s0177g00130	NA	brown	0.415028	3.53e-05	0.509397	1.84e-07	0.226317	0.0291543	-0.0385363	0.713812	-0.408379	4.83e-05	0.151266	0.147792	0.57874	1.23e-09	0.0657838	0.53099	0.185521	0.0750121	-0.197641	0.0575673	0.293446	0.00430702	0.327732	0.00134198	-0.233223	0.0244602	0.0511639	0.626221	-0.15332	0.142307	-0.222667	0.0319294	-0.169763	0.103775	0.0363681	0.729273	-0.482292	9.82e-07	0.093948	0.370396	0.0147463	0.888429	0.118229	0.259021	-0.0765674	0.465711
VIT_14s0060g00390	VIT_14s0060g00390	100240795	brown	0.414868	3.55e-05	0.705945	2.73e-15	0.371157	0.000249632	0.112832	0.281553	-0.274641	0.00771811	0.247942	0.0165628	0.688693	2.35e-14	0.237043	0.0221518	0.181264	0.0820624	-0.318788	0.00184329	0.523416	7.32e-08	0.126959	0.225244	-0.118576	0.25762	0.401302	6.7e-05	-0.111792	0.286039	-0.355281	0.000474767	-0.156936	0.133023	0.105358	0.31485	-0.481734	1.01e-06	0.347046	0.000654178	0.000613864	0.995341	0.192427	0.0646156	0.0374293	0.721692
VIT_01s0026g00670	VIT_01s0026g00670	100260319	brown	0.414621	3.6e-05	0.50788	2.03e-07	0.323694	0.00155061	-0.252478	0.0146234	-0.532703	3.88e-08	0.195246	0.0607221	0.604092	1.45e-10	0.102122	0.330028	0.356619	0.000450293	-0.064045	0.541927	0.190749	0.0670268	0.137086	0.190087	-0.0126197	0.904437	0.101491	0.33304	-0.127359	0.223773	-0.0410871	0.695771	-0.129027	0.217716	-0.0180128	0.86393	-0.304407	0.00301082	0.140687	0.178597	0.206024	0.0475621	-0.0182008	0.862524	-0.113716	0.277777
VIT_04s0008g05070	VIT_04s0008g05070	100254270	brown	0.414363	3.64e-05	0.651517	1.53e-12	0.394975	8.93e-05	0.0797754	0.447174	-0.34202	0.000792195	0.319421	0.0018029	0.751033	4.33e-18	0.171562	0.10011	0.378432	0.000183868	-0.270281	0.00878786	0.543972	1.75e-08	0.111008	0.289452	-0.0689848	0.511148	0.179801	0.0846047	-0.158917	0.128135	-0.10851	0.300508	-0.155261	0.137262	0.0312966	0.765853	-0.41915	2.89e-05	0.271591	0.00845359	0.000942475	0.992846	0.192571	0.0644111	0.0233337	0.824307
VIT_11s0052g00500	VIT_11s0052g00500	100241059	brown	0.414276	3.66e-05	0.477091	1.33e-06	0.169559	0.104196	-0.0887047	0.397812	-0.521442	8.35e-08	0.214962	0.0385235	0.7722	1.28e-19	0.0210091	0.84157	0.268223	0.00933641	-0.248467	0.0163273	0.41312	3.86e-05	0.28826	0.0050783	0.084695	0.419566	0.105167	0.315733	-0.134021	0.200279	0.0729472	0.487125	-0.0865293	0.40953	-0.0485207	0.644181	-0.291141	0.00463594	0.0382206	0.716057	0.251887	0.0148645	0.166687	0.110283	-0.0407492	0.698151
VIT_16s0039g01400	VIT_16s0039g01400	100247776	brown	0.414188	3.67e-05	0.635139	8.04e-12	0.140235	0.180012	-0.0149142	0.887167	-0.436333	1.23e-05	0.253167	0.0143468	0.921899	3.03e-39	0.121373	0.246483	0.272918	0.00812628	-0.199141	0.0556598	0.571467	2.2e-09	0.0399691	0.703658	0.147359	0.158667	0.430604	1.64e-05	-0.0423783	0.686701	-0.0913198	0.383991	-0.0721361	0.491993	0.0399434	0.70384	-0.302066	0.00325379	0.209452	0.0439077	0.154023	0.140464	0.190185	0.0678544	0.0181038	0.863249
VIT_05s0020g00120	VIT_05s0020g00120	NA	brown	0.414034	3.7e-05	0.781186	2.55e-20	0.336555	0.000972017	0.0915403	0.382839	-0.209927	0.0434197	0.347022	0.000654767	0.730034	1.02e-16	0.312028	0.00232843	0.125386	0.23109	-0.16994	0.103408	0.501407	3.06e-07	-0.0968175	0.355894	-0.0456893	0.66365	0.488333	6.85e-07	-0.0310548	0.76761	-0.298702	0.00363368	-0.117602	0.261576	0.174248	0.0948277	-0.385533	0.000135469	0.451741	5.49e-06	0.0492551	0.63917	0.120037	0.251761	0.0187533	0.858393
VIT_08s0007g03150	VIT_08s0007g03150	100252733	brown	0.414006	3.7e-05	0.526843	5.8e-08	0.22733	0.0284214	-0.11905	0.255709	-0.599061	2.25e-10	0.147485	0.158309	0.864514	6.23e-29	0.0508643	0.628246	0.339528	0.000870053	-0.143792	0.169105	0.478625	1.22e-06	0.18759	0.0717655	0.0359746	0.732091	0.249506	0.0158703	-0.0779169	0.457863	-0.0798468	0.446767	-0.0704711	0.502066	-0.0316781	0.763082	-0.393983	9.33e-05	0.104833	0.31728	0.12404	0.236176	0.127517	0.223194	-0.0274845	0.793695
VIT_14s0108g00370	VIT_14s0108g00370	NA	brown	0.413023	3.88e-05	0.409631	4.56e-05	0.163819	0.116633	-0.0861263	0.411723	-0.228751	0.0274197	0.239042	0.0210201	0.558652	5.92e-09	0.0985592	0.347265	0.463821	2.83e-06	-0.223857	0.0310017	0.32901	0.00128148	-0.0817089	0.436204	0.45604	4.35e-06	0.354893	0.000482084	-0.13178	0.207977	0.236083	0.0227135	0.0584115	0.578103	-0.0567485	0.588992	0.0980675	0.349688	0.141317	0.176639	0.00960995	0.927156	0.137745	0.187945	-0.0895051	0.39355
VIT_03s0017g01480	VIT_03s0017g01480	NA	brown	0.412932	3.9e-05	0.553424	8.75e-09	0.0827867	0.430156	-0.292003	0.00451049	-0.432929	1.46e-05	0.167017	0.109568	0.633716	9.24e-12	0.124204	0.235551	0.226006	0.029383	-0.142521	0.172943	0.210284	0.0430568	-0.123615	0.237796	0.42758	1.91e-05	0.367425	0.000291225	-0.00269221	0.979567	0.154845	0.138333	-0.0281608	0.788736	0.0161412	0.877953	0.0109078	0.917351	0.209261	0.0441044	0.0430212	0.682202	0.0779917	0.45743	-0.0336026	0.749151
VIT_09s0002g02130	VIT_09s0002g02130	100249711	brown	0.412804	3.92e-05	0.635798	7.53e-12	0.236938	0.022213	-0.0196423	0.851755	-0.290134	0.00478648	0.352717	0.000525077	0.798751	8.66e-22	0.250303	0.0155271	0.363397	0.000343211	-0.26681	0.00973029	0.524388	6.85e-08	0.0330658	0.753029	0.470387	1.96e-06	0.604595	1.39e-10	0.0555722	0.59675	0.122674	0.241414	0.0193007	0.854305	0.19582	0.0599534	-0.00334554	0.97461	0.41551	3.45e-05	0.0655496	0.532457	0.280349	0.00649216	-0.0690958	0.510467
VIT_17s0000g00480	VIT_17s0000g00480	100243999	brown	0.4128	3.92e-05	0.592019	4.11e-10	0.247726	0.0166605	0.116747	0.265085	-0.199913	0.0546992	0.372271	0.000238322	0.792811	2.82e-21	0.200785	0.0536296	0.401247	6.72e-05	-0.261413	0.0113721	0.61719	4.44e-11	-0.117135	0.263487	0.27029	0.00878553	0.425042	2.17e-05	-0.0652076	0.534602	0.00790241	0.940073	-0.0642266	0.54078	0.135794	0.194337	-0.122041	0.243871	0.339735	0.000863324	0.0248036	0.813434	0.286337	0.0053942	-0.005365	0.959295
VIT_00s0198g00090	VIT_00s0198g00090	NA	brown	0.412737	3.93e-05	0.710039	1.6e-15	0.403725	6e-05	-0.0852778	0.416362	-0.333333	0.00109474	0.243471	0.0186881	0.579755	1.13e-09	0.412381	4e-05	0.0512652	0.625537	-0.0611678	0.560264	0.292215	0.00448	-0.0863575	0.410464	-0.0642741	0.54048	0.411703	4.13e-05	-0.0862351	0.41113	-0.343043	0.000762109	0.00781958	0.9407	0.174729	0.0939045	-0.406208	5.35e-05	0.491164	5.77e-07	0.0800382	0.445675	0.0227315	0.828771	0.00727729	0.944805
VIT_01s0011g03710	VIT_01s0011g03710	100250950	brown	0.41227	4.02e-05	0.680356	6.33e-14	0.193761	0.062748	-0.379527	0.000175485	-0.598687	2.32e-10	0.0846406	0.419866	0.688264	2.48e-14	0.203102	0.0508723	0.117639	0.261425	-0.153254	0.14248	0.191463	0.0659918	-0.0763448	0.467013	0.329367	0.00126505	0.716162	7.06e-16	-0.0822557	0.43313	-0.116069	0.267886	0.177399	0.0889131	0.0564492	0.590962	-0.240858	0.0200354	0.354778	0.000484272	0.058353	0.578485	-0.0181565	0.862855	-0.079304	0.449872
VIT_13s0019g00580	VIT_13s0019g00580	NA	brown	0.411802	4.11e-05	0.634001	8.99e-12	0.153349	0.14223	-0.117718	0.2611	-0.542955	1.88e-08	0.153621	0.141515	0.882716	1.34e-31	0.16845	0.106514	0.217209	0.0364926	-0.163538	0.11727	0.491438	5.67e-07	0.0488838	0.641702	0.0610578	0.560971	0.359406	0.000403018	-0.0808341	0.441149	-0.1147	0.273611	-0.0638267	0.543308	0.0800892	0.445384	-0.382018	0.000157716	0.273821	0.00791008	0.0762337	0.467663	0.120371	0.250433	-0.0215399	0.837621
VIT_01s0182g00030	VIT_01s0182g00030	100250632	brown	0.411598	4.15e-05	0.527261	5.64e-08	0.0749037	0.475487	-0.0171583	0.870327	-0.288422	0.00505257	0.204305	0.0494867	0.788583	6.38e-21	0.153828	0.140972	0.271283	0.00853101	-0.227387	0.0283809	0.516098	1.19e-07	-0.0780232	0.457248	0.51047	1.72e-07	0.60816	1.01e-10	0.0123881	0.906182	0.115084	0.271996	0.0642593	0.540574	0.114699	0.273616	0.0179242	0.864593	0.273279	0.00803932	0.0966936	0.356513	0.321354	0.00168452	-0.0199193	0.849688
VIT_18s0001g14930	VIT_18s0001g14930	100267768	brown	0.411415	4.19e-05	0.53047	4.52e-08	0.210615	0.0427224	0.0473484	0.652214	-0.392457	9.99e-05	0.449617	6.15e-06	0.772492	1.21e-19	0.126399	0.227312	0.317745	0.00191162	-0.267323	0.00958576	0.483568	9.1e-07	0.251719	0.0149335	-0.0419339	0.689818	0.173486	0.0963038	-0.109188	0.297482	-0.0269362	0.797722	-0.0963037	0.358464	0.0428037	0.683723	-0.360951	0.000378799	0.158217	0.129846	0.220824	0.0334136	0.133846	0.200874	-0.0207409	0.843566
VIT_09s0018g01970	VIT_09s0018g01970	100260424	brown	0.410863	4.3e-05	0.407626	5e-05	0.0649298	0.536348	-0.372199	0.000239036	-0.52742	5.58e-08	0.0412789	0.69442	0.658387	7.38e-13	0.124681	0.233744	0.307661	0.00270009	-0.130087	0.213929	0.18874	0.0700093	-0.0196269	0.85187	0.492793	5.22e-07	0.352857	0.000522211	-0.0875484	0.404015	0.279916	0.00657856	0.0589452	0.574629	-0.0206175	0.844485	0.0755078	0.471925	0.172191	0.098853	0.226333	0.0291424	0.0868995	0.407522	-0.163114	0.118235
VIT_07s0031g01400	VIT_07s0031g01400	100264486	brown	0.410652	4.34e-05	0.670088	2.05e-13	0.354547	0.00048869	-0.0647872	0.537245	-0.513619	1.4e-07	0.206661	0.0468645	0.842145	3.86e-26	0.21628	0.037321	0.227612	0.0282204	-0.067992	0.517261	0.484014	8.86e-07	0.0504054	0.631354	-0.0660948	0.529046	0.287273	0.00523835	-0.0830168	0.428871	-0.222335	0.0321928	-0.109351	0.296756	0.0554252	0.597723	-0.464845	2.68e-06	0.275561	0.0075077	0.0660405	0.529385	0.0610698	0.560894	-0.0392156	0.708992
VIT_06s0080g01270	VIT_06s0080g01270	100854423	brown	0.410536	4.37e-05	0.737456	3.46e-17	0.32534	0.00146226	0.163492	0.117374	-0.183781	0.0778327	0.288098	0.00510438	0.730691	9.31e-17	0.294551	0.00415685	0.177586	0.0885723	-0.286612	0.00534799	0.571443	2.2e-09	0.0288274	0.783855	-0.102842	0.326613	0.408962	4.7e-05	-0.097338	0.353301	-0.318147	0.00188499	-0.14475	0.166253	0.130249	0.213354	-0.43838	1.11e-05	0.408243	4.86e-05	-0.00832984	0.936838	0.161033	0.123067	0.0261695	0.803362
VIT_15s0021g01210	VIT_15s0021g01210	100241055	brown	0.410114	4.45e-05	0.598467	2.37e-10	0.144222	0.16782	-0.157294	0.132127	-0.316247	0.00201377	0.484498	8.61e-07	0.689617	2.11e-14	0.277224	0.00714009	0.260951	0.0115232	-0.251964	0.0148328	0.310211	0.00247701	-0.0116458	0.911781	0.420428	2.72e-05	0.544511	1.68e-08	0.0531303	0.612999	0.1441	0.168183	0.0716968	0.49464	0.152072	0.14562	0.001011	0.992326	0.436395	1.23e-05	0.249104	0.0160459	0.0805692	0.442652	-0.105755	0.313021
VIT_18s0089g00730	VIT_18s0089g00730	NA	brown	0.410068	4.46e-05	0.514473	1.33e-07	0.266364	0.00985768	-0.00878745	0.933376	-0.156946	0.132997	0.185739	0.0746635	0.48294	9.45e-07	0.31445	0.00214277	0.231936	0.0252823	-0.223499	0.0312785	0.308466	0.00262773	0.118028	0.25984	-0.0310161	0.767892	0.127792	0.222189	-0.0393518	0.708027	-0.0605519	0.564228	-0.10229	0.329227	0.0457961	0.662911	-0.18312	0.0789269	0.284001	0.00580115	-0.0094133	0.928643	0.0368338	0.725943	-0.0159473	0.879408
VIT_18s0041g00070	VIT_18s0041g00070	NA	brown	0.409952	4.49e-05	0.746691	8.54e-18	0.270746	0.00866773	-0.0186402	0.859238	-0.39404	9.31e-05	0.220676	0.0335349	0.771542	1.43e-19	0.213168	0.0402129	0.0325603	0.756686	-0.10966	0.295385	0.452397	5.3e-06	-0.0679518	0.517509	-0.0729204	0.487285	0.522954	7.55e-08	-0.058969	0.574475	-0.354545	0.000488738	-0.115226	0.271402	0.0543135	0.605101	-0.484928	8.4e-07	0.295736	0.00400113	0.0873336	0.405174	0.0528896	0.614611	0.0393139	0.708295
VIT_09s0018g01880	VIT_09s0018g01880	100263943	brown	0.409922	4.49e-05	0.800453	6.13e-22	0.407773	4.97e-05	0.0261803	0.803282	-0.380759	0.000166481	0.340697	0.000832695	0.828834	1.12e-24	0.302124	0.00324754	0.242457	0.0192014	-0.276466	0.00730572	0.558485	5.99e-09	0.0325789	0.756551	0.025787	0.806179	0.642452	3.88e-12	-0.0755827	0.471484	-0.331598	0.00116649	-0.0479852	0.647846	0.217151	0.0365438	-0.454762	4.66e-06	0.507648	2.06e-07	0.0920963	0.379944	0.193349	0.0633196	0.131804	0.20789
VIT_14s0030g01720	VIT_14s0030g01720	100250274	brown	0.409747	4.53e-05	0.583722	8.2e-10	0.208319	0.0450882	0.0114944	0.912923	-0.395107	8.87e-05	0.384125	0.000144006	0.816067	2.19e-23	0.100762	0.336544	0.15492	0.13814	-0.34648	0.00066852	0.530939	4.38e-08	0.0746877	0.476765	0.149327	0.153118	0.461683	3.19e-06	-0.10976	0.294942	-0.102489	0.328282	0.0248821	0.812854	-0.0502141	0.632651	-0.327021	0.00137678	0.176818	0.0899818	0.1138	0.277416	0.163553	0.117235	0.0620776	0.554434
VIT_03s0038g00510	VIT_03s0038g00510	100255513	brown	0.409529	4.58e-05	0.378157	0.000186026	0.0333921	0.750671	-0.393268	9.64e-05	-0.526991	5.74e-08	0.0140002	0.894041	0.466924	2.38e-06	0.00695855	0.947219	0.0973808	0.353089	-0.0348987	0.739813	-0.000143908	0.998908	-0.0181337	0.863026	0.238204	0.0214882	0.156285	0.134659	-0.0739207	0.481316	0.16804	0.107381	0.0219069	0.834893	-0.0713375	0.496811	-0.128394	0.22	0.0567436	0.589025	0.114364	0.275027	-0.073881	0.481552	-0.0151671	0.885267
VIT_07s0005g00160	VIT_07s0005g00160	100257344	brown	0.409185	4.65e-05	0.682229	5.08e-14	0.190826	0.0669143	-0.118189	0.259185	-0.412373	4e-05	0.310499	0.00245295	0.837422	1.32e-25	0.166897	0.109829	0.248397	0.0163586	-0.217888	0.0358966	0.450114	5.99e-06	-0.0713654	0.496642	0.367285	0.000292898	0.592312	4.01e-10	0.00256815	0.980508	-0.00995834	0.924523	0.0262923	0.802457	0.197973	0.0571399	-0.130335	0.21305	0.3698	0.000264078	0.136042	0.193514	0.237193	0.0220653	-0.0360348	0.73166
VIT_05s0062g01210	VIT_05s0062g01210	100246273	brown	0.408866	4.72e-05	0.55193	9.78e-09	0.15768	0.131171	-0.215784	0.0377699	-0.569758	2.52e-09	0.111356	0.287933	0.859481	2.91e-28	0.155543	0.136541	0.233258	0.0244383	-0.201197	0.0531303	0.430696	1.64e-05	0.0934863	0.372763	0.26954	0.00898199	0.367135	0.000294706	-0.0262108	0.803057	0.0482102	0.646305	0.00880165	0.933268	-0.0124264	0.905893	-0.193196	0.0635333	0.213122	0.0402564	0.139422	0.182572	0.0740496	0.480549	-0.0995692	0.342322
VIT_11s0037g00060	VIT_11s0037g00060	NA	brown	0.408752	4.75e-05	0.683167	4.55e-14	0.197971	0.0571427	-0.302068	0.00325353	-0.458842	3.73e-06	0.166411	0.110882	0.577972	1.31e-09	0.283441	0.00590259	0.157753	0.130989	-0.364339	0.000330331	0.202992	0.0510008	0.0129099	0.90225	0.213599	0.0398013	0.480137	1.11e-06	-0.0620079	0.55488	-0.0241561	0.818219	0.0336334	0.748928	0.139787	0.181419	-0.227299	0.0284438	0.501684	3.01e-07	-0.00235598	0.982118	0.0862378	0.411116	-0.0119156	0.909745
VIT_07s0141g00170	VIT_07s0141g00170	100261345	brown	0.408742	4.75e-05	0.705768	2.79e-15	0.288948	0.00496943	-0.0919187	0.380867	-0.195461	0.0604335	0.348226	0.00062513	0.616745	4.63e-11	0.406347	5.31e-05	0.278193	0.00693321	-0.391286	0.000105226	0.384148	0.000143864	-0.104648	0.318141	0.462072	3.12e-06	0.684064	4.09e-14	0.014859	0.887582	0.0497578	0.635749	0.133723	0.201291	0.344913	0.000709798	0.0130867	0.900918	0.636192	7.25e-12	-0.00735747	0.944198	0.24673	0.0171173	0.0230687	0.826271
VIT_10s0003g00540	VIT_10s0003g00540	NA	brown	0.408366	4.83e-05	0.859077	3.29e-28	0.40923	4.64e-05	-0.0049847	0.962178	-0.302924	0.00316276	0.36476	0.000324724	0.669147	2.28e-13	0.42919	1.77e-05	0.0555146	0.597131	-0.227686	0.028168	0.386813	0.000128117	0.00388286	0.970534	-0.124861	0.233065	0.459783	3.55e-06	-0.0885458	0.398661	-0.364616	0.000326642	-0.106424	0.30995	0.250614	0.0153949	-0.490899	5.86e-07	0.588406	5.56e-10	0.0356848	0.734168	0.0503974	0.631407	-0.010991	0.916723
VIT_05s0077g00110	VIT_05s0077g00110	100251153	brown	0.408002	4.92e-05	0.424415	2.24e-05	0.27615	0.00737564	-0.0531869	0.61262	-0.498894	3.58e-07	0.0834663	0.426368	0.792937	2.75e-21	-0.0807061	0.441875	0.235539	0.0230376	-0.0236507	0.821959	0.454561	4.72e-06	0.143372	0.170367	-0.00660101	0.949928	0.198485	0.0564874	-0.0671416	0.522527	-0.101125	0.334796	-0.131083	0.210412	-0.079531	0.448572	-0.345744	0.000687641	-0.0699428	0.505284	0.24873	0.0162109	0.167042	0.109516	-0.0638388	0.543232
VIT_12s0034g01840	VIT_12s0034g01840	100244668	brown	0.408	4.92e-05	0.531492	4.22e-08	0.403115	6.17e-05	-0.000129701	0.999016	-0.321009	0.00170514	0.144692	0.166424	0.57886	1.22e-09	0.102744	0.327074	0.316531	0.00199401	-0.215302	0.0382108	0.401273	6.71e-05	0.0689577	0.511314	-0.135284	0.19603	0.134257	0.199479	-0.0839035	0.42394	-0.279172	0.00672975	-0.143424	0.170211	0.0710073	0.49881	-0.390005	0.000111363	0.179462	0.0852033	-0.0736458	0.482952	0.152687	0.14398	-0.0319646	0.761003
VIT_05s0020g01930	VIT_05s0020g01930	100258055	brown	0.407983	4.92e-05	0.523412	7.32e-08	0.143885	0.168827	-0.0932483	0.373986	-0.184003	0.0774674	0.17373	0.0958277	0.579706	1.14e-09	0.178821	0.0863429	0.463429	2.9e-06	-0.280143	0.00653317	0.352452	0.000530547	-0.124723	0.233585	0.587787	5.86e-10	0.556062	7.19e-09	-0.00152524	0.988423	0.15986	0.125856	0.225943	0.0294294	0.0571904	0.58609	0.131254	0.209814	0.301502	0.0033149	-0.0817079	0.436211	0.239678	0.0206704	-0.0682595	0.51561
VIT_05s0020g00940	VIT_05s0020g00940	100264852	brown	0.407862	4.95e-05	0.760147	9.93e-19	0.268303	0.00931447	0.0318635	0.761736	-0.306155	0.00284012	0.239345	0.0208532	0.858432	3.99e-28	0.347463	0.000643773	0.228893	0.027321	-0.228012	0.0279366	0.600442	1.99e-10	-0.0770649	0.46281	0.220089	0.0340209	0.671848	1.68e-13	-0.02494	0.812427	-0.205352	0.0483072	-0.0122772	0.907018	0.210489	0.0428494	-0.268627	0.00922652	0.530558	4.5e-08	0.0464286	0.658544	0.215848	0.0377116	0.0240019	0.81936
VIT_15s0024g01510	VIT_15s0024g01510	100248788	brown	0.407658	5e-05	0.626394	1.88e-11	0.262736	0.0109486	-0.0876182	0.403639	-0.536325	3.01e-08	0.185245	0.0754538	0.879345	4.5e-31	0.191761	0.0655645	0.232668	0.024812	-0.13558	0.195047	0.510817	1.68e-07	0.101194	0.334462	0.032828	0.754749	0.314092	0.00216929	-0.0452757	0.666513	-0.141656	0.175593	-0.0789171	0.452093	0.0502424	0.632459	-0.397434	7.99e-05	0.234037	0.0239515	0.0455531	0.664592	0.116707	0.26525	-0.0341086	0.745501
VIT_18s0001g05930	VIT_18s0001g05930	100248221	brown	0.407466	5.04e-05	0.480031	1.12e-06	0.287033	0.00527795	-0.0889794	0.396346	-0.558138	6.15e-09	0.0958441	0.360773	0.815853	2.29e-23	-0.0171905	0.870086	0.262575	0.0109994	-0.0541577	0.606139	0.453395	5.02e-06	0.130351	0.212994	-0.0311296	0.767066	0.107228	0.30629	-0.116167	0.267483	-0.0991316	0.344459	-0.105476	0.314304	-0.102438	0.328525	-0.400435	6.97e-05	-0.00781819	0.94071	0.14919	0.1535	0.0709771	0.498993	-0.0637867	0.543561
VIT_05s0020g04730	VIT_05s0020g04730	100245936	brown	0.407286	5.08e-05	0.412629	3.95e-05	0.019302	0.854295	-0.348159	0.000626742	-0.409695	4.54e-05	0.117645	0.261401	0.504489	2.52e-07	0.293248	0.00433444	0.144537	0.166884	-0.165615	0.112623	0.0913707	0.383725	-0.0589617	0.574522	0.522356	7.86e-08	0.364725	0.00032519	-0.0173888	0.868601	0.343094	0.000760628	0.148023	0.15678	0.0688694	0.511857	0.114635	0.273885	0.243135	0.0188565	0.100432	0.338135	-0.0436143	0.678061	-0.15072	0.149278
VIT_05s0094g00560	VIT_05s0094g00560	NA	brown	0.407278	5.09e-05	0.527392	5.59e-08	0.228419	0.0276511	-0.340298	0.000845259	-0.352275	0.000534232	0.168444	0.106527	0.435866	1.26e-05	0.155773	0.135956	0.0527352	0.615645	-0.319681	0.00178659	0.0929095	0.375732	-0.170946	0.101353	0.386551	0.000129593	0.420607	2.7e-05	-0.0201846	0.847711	0.0552853	0.598649	0.0950473	0.364798	0.0726912	0.488658	0.0126066	0.904535	0.333968	0.00106946	-0.0984014	0.348042	-0.0681807	0.516097	-0.11579	0.269046
VIT_15s0048g02620	VIT_15s0048g02620	100256815	brown	0.407234	5.1e-05	0.629645	1.37e-11	0.198167	0.0568923	-0.141994	0.174554	-0.567474	3.01e-09	0.206842	0.0466678	0.832885	4.15e-25	0.152705	0.143932	0.194466	0.0617801	-0.216841	0.0368188	0.410004	4.48e-05	0.225083	0.0300692	-0.0252077	0.810451	0.272301	0.00827709	-0.0755311	0.471788	-0.141968	0.174635	-0.0956369	0.361817	0.0521152	0.619809	-0.431656	1.56e-05	0.243647	0.0185998	0.141825	0.175075	0.0595094	0.570966	-0.0224338	0.83098
VIT_17s0000g02030	VIT_17s0000g02030	NA	brown	0.407092	5.13e-05	0.586538	6.5e-10	0.217449	0.0362807	-0.23604	0.0227389	-0.56696	3.13e-09	0.358059	0.000425256	0.773363	1.04e-19	0.252351	0.014675	0.258993	0.0121835	-0.272736	0.00817056	0.348428	0.000620278	0.0811508	0.439355	0.291922	0.0045221	0.355957	0.000462244	-0.136191	0.193024	0.139886	0.181109	-0.0188752	0.857482	0.043928	0.675875	-0.191939	0.0653095	0.334393	0.0010529	0.121559	0.245752	0.0761248	0.468301	-0.0783684	0.455253
VIT_16s0039g01580	VIT_16s0039g01580	100251027	brown	0.407001	5.15e-05	0.519993	9.2e-08	0.613301	6.35e-11	0.0599296	0.568246	-0.2485	0.0163128	0.131756	0.208059	0.502772	2.81e-07	0.0257915	0.806146	0.222152	0.0323388	-0.0766795	0.465057	0.345183	0.000702536	0.123124	0.239679	-0.294188	0.00420567	0.131634	0.208483	-0.103469	0.323656	-0.335231	0.00102082	-0.0715004	0.495826	-0.0290359	0.78233	-0.44423	8.18e-06	0.0503533	0.631706	0.0875524	0.403994	0.17222	0.0987955	0.0312684	0.766057
VIT_14s0060g01100	VIT_14s0060g01100	100244357	brown	0.406807	5.2e-05	0.676341	1.01e-13	0.206839	0.0466708	0.023014	0.826676	-0.2869	0.00529995	0.297113	0.00382656	0.821178	6.85e-24	0.210565	0.0427726	0.326423	0.00140664	-0.371502	0.000246073	0.539137	2.47e-08	0.111461	0.287479	0.340611	0.000835391	0.586108	6.73e-10	0.0244109	0.816335	0.0312963	0.765854	0.0321753	0.759475	0.189618	0.0686939	-0.0924051	0.378341	0.345087	0.000705123	0.108623	0.300005	0.322136	0.00163861	0.0298853	0.776128
VIT_02s0033g00960	VIT_02s0033g00960	NA	brown	0.406658	5.24e-05	0.637886	6.13e-12	0.238005	0.021601	-0.0263413	0.802097	-0.333605	0.00108384	0.265996	0.00996379	0.722559	2.94e-16	0.273877	0.00789687	0.136167	0.193101	-0.35459	0.000487869	0.443525	8.48e-06	0.104196	0.320249	0.0209301	0.842157	0.369499	0.000267382	-0.0910375	0.385469	-0.144762	0.166218	-0.151024	0.14845	0.137948	0.187288	-0.33824	0.00091295	0.377785	0.000188985	0.0587313	0.57602	0.0723816	0.490517	0.011012	0.916564
VIT_19s0014g03440	VIT_19s0014g03440	NA	brown	0.406154	5.36e-05	0.376221	0.000201925	0.061177	0.560205	-0.433837	1.4e-05	-0.505501	2.37e-07	-0.0486781	0.643106	0.514358	1.34e-07	0.0921985	0.379413	0.166766	0.110111	0.00881679	0.933154	0.0420369	0.689095	-0.120582	0.249595	0.382946	0.000151537	0.230789	0.0260353	-0.102137	0.329958	0.169162	0.105021	0.0315404	0.764081	-0.0823698	0.43249	0.0436788	0.677611	0.10737	0.305644	0.0490827	0.640345	-0.118962	0.256059	-0.195393	0.0605252
VIT_01s0026g01280	VIT_01s0026g01280	100250172	brown	0.40594	5.41e-05	0.599721	2.12e-10	0.193017	0.0637845	-0.0282465	0.788107	-0.43958	1.04e-05	0.205689	0.0479325	0.883796	9.02e-32	0.173948	0.095406	0.277668	0.00704466	-0.245319	0.0177827	0.572779	1.98e-09	0.0535374	0.610276	0.156983	0.132904	0.346118	0.000677875	-0.0456691	0.663789	-0.027352	0.794668	-0.102883	0.326417	0.0759228	0.469486	-0.276247	0.00735415	0.3036	0.00309264	0.0310985	0.767293	0.158432	0.129318	-0.0372012	0.72332
VIT_00s0361g00080	VIT_00s0361g00080	NA	brown	0.405434	5.54e-05	0.790524	4.39e-21	0.558683	5.9e-09	0.105282	0.315203	-0.1414	0.176385	0.395968	8.54e-05	0.539146	2.47e-08	0.355974	0.000461934	0.0829815	0.429068	-0.271138	0.00856784	0.393174	9.68e-05	0.000969844	0.992639	-0.176552	0.0904739	0.510076	1.76e-07	-0.0104375	0.920903	-0.420872	2.66e-05	-0.0920642	0.38011	0.300912	0.00337985	-0.458076	3.89e-06	0.555033	7.76e-09	0.0610928	0.560746	0.15996	0.125618	0.128825	0.218445
VIT_08s0007g07710	VIT_08s0007g07710	100253679	brown	0.405374	5.56e-05	0.516185	1.18e-07	0.201214	0.0531098	-0.286758	0.00532355	-0.460434	3.42e-06	0.11169	0.28648	0.599535	2.16e-10	0.118349	0.258537	0.0871124	0.406369	-0.122848	0.240742	0.220346	0.0338074	-0.0671999	0.522165	0.382355	0.000155449	0.457748	3.96e-06	0.000894928	0.993207	-0.0169088	0.872197	0.13323	0.202972	0.028806	0.784012	-0.087383	0.404907	0.211684	0.0416556	0.0749468	0.475233	0.0482934	0.645736	-0.0796908	0.447658
VIT_07s0005g02830	VIT_07s0005g02830	NA	brown	0.405358	5.56e-05	0.590956	4.49e-10	0.159844	0.125895	-0.0787417	0.453102	-0.297462	0.0037834	0.236659	0.022375	0.781585	2.37e-20	0.290797	0.00468693	0.254636	0.0137722	-0.337254	0.000947118	0.49336	5.05e-07	-0.0370054	0.724718	0.530303	4.58e-08	0.608855	9.48e-11	0.0946978	0.366572	0.124437	0.234667	0.079181	0.450578	0.156036	0.135288	0.0574552	0.584354	0.393861	9.38e-05	0.0456695	0.663786	0.280953	0.00637305	-0.00473754	0.964052
VIT_01s0010g02160	VIT_01s0010g02160	100247607	brown	0.405293	5.58e-05	0.571704	2.16e-09	0.243106	0.0188715	0.0461309	0.660598	-0.500901	3.16e-07	0.220226	0.0339071	0.893332	2.28e-33	0.0427043	0.684419	0.26762	0.00950268	-0.172821	0.0976046	0.586844	6.33e-10	0.110177	0.293102	-0.0611859	0.560148	0.318125	0.00188646	-0.12518	0.231861	-0.214269	0.0391694	-0.0728567	0.487666	0.0169019	0.872248	-0.49682	4.08e-07	0.11467	0.273739	0.238389	0.0213843	0.22106	0.03322	0.0448366	0.669557
VIT_09s0096g00930	VIT_09s0096g00930	NA	brown	0.404765	5.72e-05	0.623472	2.47e-11	0.222	0.0324601	-0.190043	0.068064	-0.417924	3.07e-05	0.104643	0.318164	0.665356	3.46e-13	0.214319	0.0391225	0.101634	0.332358	-0.0585429	0.577247	0.302985	0.00315635	-0.0925747	0.377463	0.298973	0.00360167	0.49856	3.66e-07	-0.0156329	0.881768	-0.0707865	0.50015	-0.0135299	0.89758	0.109037	0.298153	-0.152788	0.143713	0.295989	0.00396856	0.14197	0.17463	0.221121	0.03317	-0.021583	0.8373
VIT_05s0062g00970	VIT_05s0062g00970	NA	brown	0.404711	5.73e-05	0.595128	3.15e-10	0.336258	0.000982763	0.0648984	0.536546	-0.156217	0.134831	0.240766	0.020084	0.444088	8.24e-06	0.101854	0.331305	0.0926418	0.377116	-0.169113	0.105124	0.306478	0.00280948	-0.00601742	0.95435	-0.130654	0.211921	0.113185	0.280038	-0.157	0.132862	-0.191802	0.0655057	-0.145902	0.162872	0.134524	0.198578	-0.308774	0.00260061	0.177417	0.0888806	-0.034393	0.743452	0.20906	0.044313	-0.020158	0.847909
VIT_08s0007g06410	VIT_08s0007g06410	NA	brown	0.404669	5.74e-05	0.772277	1.26e-19	0.40167	6.59e-05	0.0917985	0.381493	-0.192543	0.0644511	0.272543	0.0082177	0.724522	2.24e-16	0.322631	0.00161016	0.158987	0.127963	-0.0847702	0.419152	0.501227	3.1e-07	-0.0907713	0.386865	-0.0738032	0.482015	0.449537	6.18e-06	0.0113349	0.914127	-0.304532	0.00299831	-0.148691	0.154894	0.230099	0.0264972	-0.35978	0.000397022	0.48132	1.04e-06	0.0140513	0.893656	0.0725215	0.489676	0.029289	0.780481
VIT_00s0265g00060	VIT_00s0265g00060	100253928	brown	0.40458	5.76e-05	0.451877	5.45e-06	0.232706	0.0247877	0.182319	0.0802683	0.087531	0.404109	0.359755	0.000397426	0.575583	1.59e-09	0.162752	0.119066	0.365581	0.000314048	-0.366422	0.000303439	0.525487	6.36e-08	-0.15699	0.132886	0.453249	5.06e-06	0.301744	0.0032885	0.0252666	0.810016	0.240283	0.0203427	0.0696504	0.507071	0.0547	0.602531	0.216479	0.0371428	0.224174	0.030758	-0.127636	0.22276	0.293508	0.00429856	-0.0322212	0.759143
VIT_05s0020g02400	VIT_05s0020g02400	100254543	brown	0.404559	5.77e-05	0.781813	2.27e-20	0.444791	7.94e-06	0.0961032	0.359471	-0.257798	0.0126023	0.366225	0.000305895	0.808597	1.12e-22	0.314775	0.00211887	0.213021	0.040354	-0.205044	0.0486514	0.586756	6.38e-10	0.0210448	0.841304	0.04171	0.69139	0.595795	2.98e-10	0.0328082	0.754892	-0.326273	0.00141423	-0.0479243	0.648263	0.237536	0.0218682	-0.360224	0.000390021	0.509748	1.8e-07	0.0728427	0.48775	0.230014	0.0265547	0.0516855	0.622702
VIT_08s0105g00310	VIT_08s0105g00310	100252319	brown	0.404345	5.83e-05	0.404887	5.68e-05	0.129751	0.215123	-0.516916	1.13e-07	-0.578074	1.3e-09	-0.127384	0.223683	0.477294	1.32e-06	0.000858139	0.993486	0.0719074	0.49337	-0.0254838	0.808414	-0.0604727	0.564739	-0.00197016	0.985046	0.361721	0.000367251	0.243441	0.018703	-0.00396257	0.969929	0.164321	0.1155	0.088112	0.400984	-0.0509314	0.627792	0.0512118	0.625898	0.023982	0.819508	0.203136	0.0508325	-0.0191923	0.855114	-0.128712	0.21885
VIT_02s0154g00050	VIT_02s0154g00050	NA	brown	0.404209	5.86e-05	0.684791	3.76e-14	0.253101	0.014373	-0.224871	0.0302287	-0.538131	2.65e-08	0.0359365	0.732364	0.780448	2.92e-20	0.197463	0.0577965	0.0752533	0.473424	-0.0593342	0.572103	0.357221	0.000439664	-0.161381	0.12225	0.237573	0.0218471	0.768798	2.31e-19	-0.0182681	0.86202	-0.304659	0.00298565	0.00143901	0.989078	0.163597	0.117135	-0.316214	0.00201603	0.370377	0.000257838	0.118585	0.257583	0.131832	0.207796	0.0021309	0.983827
VIT_06s0009g01450	VIT_06s0009g01450	NA	brown	0.403891	5.95e-05	0.594347	3.37e-10	0.167055	0.109488	0.194201	0.0621423	-0.144882	0.165864	0.460897	3.33e-06	0.767952	2.67e-19	0.114385	0.27494	0.296132	0.00395024	-0.312778	0.00226944	0.603888	1.47e-10	0.0404385	0.700342	0.111641	0.286696	0.39727	8.05e-05	-0.0884515	0.399165	0.0228464	0.827919	-0.143029	0.171403	0.0756145	0.471297	-0.207651	0.0457973	0.233018	0.0245896	0.138958	0.184049	0.312534	0.00228845	-0.0233367	0.824285
VIT_18s0001g07010	VIT_18s0001g07010	NA	brown	0.403863	5.96e-05	0.673051	1.47e-13	0.248919	0.0161272	-0.160878	0.123434	-0.301264	0.00334096	0.190611	0.0672279	0.612559	6.79e-11	0.361374	0.000372417	0.157045	0.13275	-0.14565	0.163608	0.309159	0.00256697	-0.196684	0.0588116	0.390793	0.000107549	0.707787	2.15e-15	0.032486	0.757224	-0.045099	0.667737	0.0599051	0.568404	0.195981	0.0597392	-0.101899	0.331092	0.498293	3.72e-07	0.035113	0.738273	0.084365	0.421387	-0.0808348	0.441145
VIT_18s0001g05820	VIT_18s0001g05820	100241378	brown	0.403773	5.98e-05	0.695052	1.08e-14	0.582857	8.8e-10	0.129161	0.217235	-0.0741447	0.479984	0.505385	2.38e-07	0.449061	6.33e-06	0.495026	4.56e-07	0.161639	0.121646	-0.0850269	0.41774	0.340244	0.000846986	-0.0987176	0.346487	-0.213026	0.0403492	0.271405	0.00850012	-0.0866052	0.409118	-0.274456	0.00776099	-0.189238	0.0692612	0.176073	0.0913659	-0.39367	9.46e-05	0.479567	1.15e-06	0.0335492	0.749536	0.0551158	0.599772	0.00710919	0.946078
VIT_14s0006g02550	VIT_14s0006g02550	100854182	brown	0.403357	6.1e-05	0.58596	6.82e-10	0.309414	0.00254491	0.182846	0.0793838	-0.125929	0.229058	0.446143	7.39e-06	0.631674	1.13e-11	0.0805828	0.442575	0.0878679	0.402296	-0.110655	0.290999	0.490941	5.85e-07	-0.0493291	0.638666	-0.108909	0.298723	0.479827	1.14e-06	-0.0744088	0.478417	-0.320253	0.00175109	-0.161364	0.122289	0.0332001	0.752058	-0.401892	6.52e-05	0.19005	0.0680525	0.0299454	0.775689	0.174801	0.0937673	-0.070376	0.502644
VIT_06s0004g03230	VIT_06s0004g03230	NA	brown	0.40335	6.1e-05	0.744095	1.27e-17	0.366615	0.000301056	0.0675323	0.520104	-0.314951	0.00210602	0.294138	0.00421254	0.822445	5.11e-24	0.285945	0.00546065	0.212036	0.04131	-0.15468	0.138758	0.557442	6.48e-09	-0.0277539	0.791718	0.0377064	0.719717	0.486606	7.59e-07	-0.0216102	0.837099	-0.293056	0.00436118	-0.0783136	0.45557	0.190329	0.0676426	-0.373797	0.000223594	0.412753	3.93e-05	0.0900505	0.390662	0.152389	0.144775	0.0173459	0.868922
VIT_06s0004g02120	VIT_06s0004g02120	100253664	brown	-0.403325	6.11e-05	-0.601093	1.88e-10	-0.300935	0.00337735	0.455256	4.54e-06	0.784898	1.28e-20	0.122025	0.243934	-0.632705	1.02e-11	-0.148652	0.155006	0.0172684	0.869503	-0.0660696	0.529203	-0.110983	0.289564	0.068575	0.513667	-0.170761	0.101728	-0.572364	2.05e-09	0.0512058	0.625938	0.244732	0.0180659	-0.080871	0.44094	-0.126525	0.226847	0.438219	1.12e-05	-0.286397	0.00538401	-0.114025	0.276465	-0.0139273	0.894589	0.0009546	0.992754
VIT_00s0392g00010	VIT_00s0392g00010	NA	brown	0.403118	6.17e-05	0.782466	2.01e-20	0.544527	1.68e-08	0.0453822	0.665775	-0.171494	0.100246	0.348108	0.000627973	0.541111	2.15e-08	0.369843	0.000263607	0.0790741	0.451191	-0.302384	0.00321974	0.373	0.000231185	-0.0078165	0.940723	-0.109828	0.29464	0.537067	2.86e-08	0.0389448	0.710912	-0.380268	0.000170016	-0.0712537	0.497318	0.309009	0.00258001	-0.407679	4.99e-05	0.578913	1.21e-09	0.0349939	0.739129	0.16929	0.104755	0.131691	0.208285
VIT_17s0000g08190	VIT_17s0000g08190	NA	brown	0.402507	6.34e-05	0.713038	1.07e-15	0.198992	0.0558474	-0.116692	0.26531	-0.337497	0.000938579	0.356548	0.000451562	0.603317	1.55e-10	0.439129	1.07e-05	0.0757324	0.470604	-0.308628	0.00261347	0.286234	0.00541151	-0.0276318	0.792614	0.0708166	0.499967	0.413711	3.76e-05	-0.0475584	0.650772	-0.128704	0.218882	-0.128113	0.22102	0.215848	0.037712	-0.306162	0.00283939	0.498439	3.69e-07	0.0947244	0.366437	0.0309531	0.768349	-0.0106905	0.918991
VIT_12s0035g00270	VIT_12s0035g00270	100249080	brown	-0.402343	6.39e-05	-0.652353	1.4e-12	-0.305579	0.00289532	0.345271	0.000700182	0.738934	2.78e-17	-0.0481485	0.646727	-0.767856	2.71e-19	-0.171441	0.100352	-0.113544	0.278509	0.0457845	0.662991	-0.283826	0.00583274	0.0288334	0.783811	-0.229067	0.027201	-0.613176	6.42e-11	0.0296475	0.777863	0.150946	0.148661	-0.0895419	0.393355	-0.0892598	0.394853	0.388848	0.000117186	-0.317093	0.00195551	-0.125999	0.228797	-0.087002	0.406967	-0.0233272	0.824355
VIT_11s0016g01510	VIT_11s0016g01510	NA	brown	0.402341	6.39e-05	0.604504	1.4e-10	0.199837	0.0547936	-0.358618	0.000415891	-0.494357	4.75e-07	0.0438045	0.676735	0.641246	4.38e-12	0.214659	0.0388047	0.174976	0.0934347	-0.105981	0.31198	0.193273	0.0634265	-0.165108	0.113745	0.498524	3.67e-07	0.518952	9.86e-08	-0.0865592	0.409368	0.0597386	0.569482	0.0638258	0.543314	0.074275	0.479211	0.00758277	0.942492	0.332187	0.00114165	-0.00584201	0.955679	0.0654899	0.532831	-0.12352	0.238161
VIT_07s0005g04860	VIT_07s0005g04860	100265126	brown	0.40232	6.4e-05	0.492654	5.27e-07	0.0970653	0.354658	-0.0702929	0.503151	-0.40439	5.82e-05	0.160342	0.124705	0.828681	1.16e-24	0.0852196	0.416681	0.418802	2.94e-05	-0.0691031	0.510422	0.490832	5.89e-07	-0.00986764	0.925208	0.390354	0.000109656	0.484057	8.84e-07	-0.0939605	0.370332	0.104602	0.318357	0.116717	0.265205	-0.0137436	0.895971	-0.0746188	0.477173	0.176558	0.090463	0.233592	0.0242286	0.263676	0.0106562	-0.0838183	0.424412
VIT_00s0455g00030	VIT_00s0455g00030	100853388	brown	0.402182	6.44e-05	0.54994	1.13e-08	0.15242	0.14469	-0.132581	0.205201	-0.520671	8.8e-08	0.178404	0.0870907	0.856889	6.3e-28	0.192746	0.0641644	0.401692	6.58e-05	-0.280603	0.00644186	0.481493	1.03e-06	0.205761	0.0478526	0.205484	0.0481604	0.390635	0.000108305	-0.0455889	0.664344	-0.00535364	0.959381	0.00225697	0.98287	0.0481085	0.647001	-0.243124	0.0188624	0.246756	0.0171049	0.0680591	0.516847	0.137446	0.188914	-0.0374305	0.721683
VIT_03s0038g02950	VIT_03s0038g02950	100255431	brown	0.402085	6.47e-05	0.604309	1.42e-10	0.189405	0.0690111	-0.163587	0.117158	-0.574211	1.77e-09	0.155103	0.137669	0.850165	4.35e-27	0.206794	0.0467196	0.296578	0.00389362	-0.180225	0.0838622	0.439291	1.06e-05	0.16462	0.114832	0.11091	0.289883	0.285159	0.00559607	-0.0655826	0.53225	-0.0430862	0.681748	-0.011534	0.912624	0.0729686	0.486996	-0.337247	0.000947369	0.286625	0.00534573	0.0757789	0.470331	0.0900097	0.390878	-0.0149916	0.886585
VIT_14s0060g02350	VIT_14s0060g02350	100257897	brown	0.401986	6.5e-05	0.637504	6.36e-12	0.241669	0.0196085	0.0498994	0.634787	-0.261412	0.0113723	0.425942	2.07e-05	0.819468	1.01e-23	0.258745	0.0122693	0.408006	4.92e-05	-0.279323	0.00669883	0.562928	4.27e-09	-0.0281737	0.788641	0.266905	0.00970349	0.45222	5.35e-06	-0.0318603	0.76176	0.0658085	0.530836	-0.0498036	0.635438	0.145635	0.16365	-0.1093	0.296982	0.379725	0.00017401	0.150876	0.148852	0.273653	0.00794988	0.0285658	0.785769
VIT_07s0095g00170	VIT_07s0095g00170	NA	brown	0.401679	6.59e-05	0.754125	2.65e-18	0.321919	0.00165128	0.038262	0.715762	-0.23605	0.0227332	0.32083	0.00171591	0.69734	8.15e-15	0.204712	0.049025	0.0453141	0.666247	-0.088466	0.399088	0.432908	1.46e-05	-0.173408	0.0964544	0.03527	0.737146	0.503114	2.75e-07	-0.0719072	0.493371	-0.262995	0.0108673	-0.0736753	0.482776	0.110418	0.292042	-0.333766	0.00107745	0.355255	0.000475242	0.0914865	0.38312	0.0201628	0.847873	0.00719647	0.945417
VIT_10s0042g00540	VIT_10s0042g00540	100266663	brown	0.401276	6.71e-05	0.595691	3e-10	0.232739	0.0247665	-0.0796918	0.447652	-0.511894	1.57e-07	0.178575	0.0867831	0.862121	1.31e-28	0.130701	0.211756	0.248734	0.0162089	-0.111093	0.28908	0.499623	3.43e-07	0.108951	0.29854	0.00830225	0.937047	0.259611	0.0119716	-0.0629533	0.54885	-0.113712	0.277792	-0.0922153	0.379325	0.0380889	0.716993	-0.397914	7.82e-05	0.234713	0.0235364	0.0987086	0.346532	0.0819271	0.434976	-0.0455958	0.664296
VIT_11s0118g00520	VIT_11s0118g00520	NA	brown	0.401207	6.73e-05	0.580452	1.07e-09	0.187178	0.0724022	-0.246483	0.0172319	-0.508599	1.94e-07	0.200453	0.0540355	0.767056	3.11e-19	0.163626	0.117069	0.254365	0.0138767	-0.332159	0.00114282	0.344874	0.000710868	0.103764	0.322268	0.326603	0.00139758	0.41662	3.27e-05	-0.068832	0.512086	0.0828271	0.42993	-0.0110378	0.916369	0.0442565	0.673589	-0.128238	0.220567	0.258176	0.0124684	0.216698	0.0369463	0.13346	0.202187	-0.0424419	0.686256
VIT_04s0008g05050	VIT_04s0008g05050	100854189	brown	0.401203	6.73e-05	0.584795	7.51e-10	0.211269	0.0420672	-0.0482246	0.646206	-0.415425	3.46e-05	0.313066	0.00224716	0.772191	1.28e-19	0.174389	0.0945568	0.307649	0.00270118	-0.240961	0.0199807	0.461524	3.22e-06	0.0300352	0.775035	0.0894145	0.394031	0.205577	0.0480563	-0.133015	0.203707	0.0371449	0.723721	-0.102454	0.32845	0.0221978	0.832732	-0.283833	0.00583153	0.265384	0.0101425	0.0324906	0.757191	0.0729926	0.486853	-0.015053	0.886124
VIT_10s0042g00350	VIT_10s0042g00350	NA	brown	0.401176	6.74e-05	0.367466	0.000290733	0.0395528	0.706603	-0.085632	0.414422	-0.107813	0.303643	0.238978	0.0210557	0.39987	7.16e-05	0.280692	0.00642416	0.206137	0.0474372	-0.303768	0.00307538	0.212139	0.0412091	-0.119969	0.252031	0.319549	0.00179487	0.299666	0.00352097	-0.0396529	0.705895	0.107475	0.30517	-0.0322699	0.75879	0.132863	0.204229	0.0731916	0.485663	0.294743	0.00413125	-0.123466	0.238369	0.108938	0.298595	-0.0689211	0.511539
VIT_01s0011g01210	VIT_01s0011g01210	NA	brown	0.400919	6.82e-05	0.640968	4.5e-12	0.334653	0.00104283	-0.0421978	0.687967	-0.340914	0.000825931	0.218259	0.0355746	0.583568	8.3e-10	0.130098	0.213889	0.0597236	0.569579	0.00724766	0.94503	0.291841	0.00453386	-0.0336206	0.749021	-0.143705	0.169366	0.252948	0.0144341	-0.140515	0.179134	-0.280344	0.00649304	-0.157663	0.131212	0.0336917	0.748508	-0.410486	4.38e-05	0.192115	0.0650579	0.115148	0.271731	0.0134387	0.898267	-0.033834	0.747481
VIT_03s0167g00100	VIT_03s0167g00100	100252160	brown	-0.40087	6.84e-05	-0.53755	2.76e-08	-0.412385	4e-05	0.284045	0.00579327	0.677865	8.45e-14	-0.201314	0.0529897	-0.48653	7.63e-07	-0.122331	0.242742	0.00756709	0.942611	0.0474754	0.651342	-0.0684736	0.514291	-0.25817	0.0124706	0.296509	0.0039023	-0.260416	0.0117004	0.0991428	0.344404	0.358002	0.000426223	0.264986	0.0102602	-0.112748	0.281911	0.665371	3.46e-13	-0.186544	0.0733914	-0.168118	0.107216	0.0268142	0.798619	0.0240671	0.818878
VIT_00s0299g00090	VIT_00s0299g00090	NA	brown	0.400669	6.9e-05	0.735924	4.34e-17	0.179288	0.0855099	-0.0890671	0.395879	-0.325589	0.00144931	0.195644	0.0601887	0.707014	2.37e-15	0.343644	0.00074493	0.0614653	0.558355	-0.162431	0.119806	0.370404	0.000257549	-0.0974053	0.352967	0.0954503	0.362759	0.364224	0.000331889	-0.0757344	0.470592	-0.142281	0.173677	-0.0830897	0.428465	0.144133	0.168087	-0.260224	0.0117644	0.451317	5.62e-06	0.0465929	0.657412	0.0767764	0.464491	-0.0316413	0.763349
VIT_07s0104g01350	VIT_07s0104g01350	100244310	brown	0.400653	6.9e-05	0.647268	2.37e-12	0.372693	0.000234165	-0.155926	0.135567	-0.553766	8.53e-09	0.0305623	0.771194	0.692675	1.45e-14	0.095073	0.364668	0.0790452	0.451357	-0.185037	0.0757874	0.348979	0.00060723	0.143729	0.169294	-0.0787471	0.453071	0.398034	7.78e-05	-0.111314	0.288116	-0.322447	0.00162072	-0.0892627	0.394838	-0.0280279	0.789709	-0.492455	5.33e-07	0.157665	0.131206	-0.0087438	0.933706	0.088565	0.398558	0.0367066	0.726852
VIT_14s0036g01210	VIT_14s0036g01210	NA	brown	0.400202	7.05e-05	0.635817	7.52e-12	0.294018	0.0042288	-0.240817	0.0200569	-0.422386	2.47e-05	0.125425	0.230942	0.604759	1.37e-10	0.286716	0.00533058	0.137247	0.189561	-0.198806	0.0560817	0.250212	0.0155663	0.0167853	0.873122	0.30189	0.00327268	0.407387	5.06e-05	-0.00793254	0.939845	0.0128661	0.90258	0.160421	0.124517	0.116431	0.266389	-0.129681	0.215375	0.385016	0.000138549	0.0662694	0.527956	0.0647056	0.537759	-0.0439676	0.675599
VIT_09s0070g00290	VIT_09s0070g00290	NA	brown	0.400095	7.08e-05	0.519256	9.67e-08	0.353193	0.000515382	-0.186486	0.0734832	-0.594836	3.23e-10	0.158784	0.128458	0.739457	2.57e-17	0.118677	0.25721	0.2927	0.00441115	-0.0056242	0.95733	0.329477	0.00126001	0.159804	0.125991	-0.0244832	0.815801	0.2421	0.0193847	-0.112655	0.282312	-0.179633	0.0849005	-0.0307434	0.769875	-0.0457918	0.662941	-0.413671	3.76e-05	0.110365	0.292275	0.163953	0.116328	0.0304441	0.772054	-0.0463407	0.65915
VIT_08s0007g01610	VIT_08s0007g01610	100264906	brown	0.399731	7.2e-05	0.470312	1.97e-06	0.168428	0.106561	-0.20434	0.0494469	-0.546503	1.45e-08	0.134175	0.199757	0.759174	1.17e-18	0.0504945	0.63075	0.327509	0.00135279	-0.0436398	0.677884	0.344351	0.00072516	0.0298247	0.77657	0.189016	0.0695936	0.297218	0.00381363	-0.169187	0.10497	0.0602722	0.566032	-0.0455131	0.664869	-0.110573	0.291357	-0.247073	0.0169588	0.0720276	0.492646	0.169775	0.103749	0.0791791	0.450589	-0.0576462	0.583103
VIT_05s0020g03850	VIT_05s0020g03850	NA	brown	0.399699	7.21e-05	0.56073	5.05e-09	0.241153	0.019879	-0.144802	0.166099	-0.629647	1.37e-11	0.101742	0.331839	0.845434	1.6e-26	0.0592392	0.572719	0.304364	0.00301507	-0.10824	0.301719	0.442747	8.83e-06	0.20725	0.0462266	0.00255558	0.980604	0.240051	0.0204681	-0.0968803	0.35558	-0.123137	0.239629	-0.0858178	0.413406	-0.0393478	0.708055	-0.44196	9.2e-06	0.119941	0.252143	0.0954124	0.362951	0.0742665	0.479261	-0.0127903	0.903151
VIT_06s0004g00730	VIT_06s0004g00730	NA	brown	0.399212	7.37e-05	0.537308	2.81e-08	0.2036	0.0502945	-0.246222	0.017354	-0.536662	2.94e-08	0.24179	0.0195454	0.728169	1.34e-16	0.179459	0.0852077	0.24711	0.0169417	-0.0719014	0.493406	0.283522	0.00588796	0.103939	0.32145	0.195287	0.0606668	0.423249	2.37e-05	-0.0164188	0.87587	-0.0049777	0.962231	-0.045567	0.664496	0.0279925	0.789969	-0.22191	0.0325319	0.227563	0.0282553	0.388468	0.00011916	0.0792834	0.44999	-0.0804135	0.443537
VIT_18s0075g00860	VIT_18s0075g00860	NA	brown	0.399196	7.38e-05	0.48443	8.65e-07	0.280695	0.00642361	-0.0964451	0.357756	-0.465085	2.64e-06	0.197248	0.0580749	0.56046	5.16e-09	0.076471	0.466275	0.149326	0.15312	-0.27518	0.00759413	0.259374	0.0120525	0.428542	1.82e-05	-0.153355	0.142213	0.0516682	0.622818	-0.139493	0.182347	-0.130189	0.213567	-0.120546	0.249739	-0.0494852	0.637603	-0.427917	1.88e-05	0.0710862	0.498332	0.0786415	0.453679	0.0624711	0.551922	-0.0802393	0.444529
VIT_13s0067g00010	VIT_13s0067g00010	100241559	brown	0.399165	7.39e-05	0.731143	8.72e-17	0.245795	0.0175558	-0.0269232	0.797817	-0.367881	0.000285821	0.357606	0.000432993	0.799435	7.54e-22	0.380499	0.000168341	0.331141	0.00118609	-0.216946	0.0367253	0.502334	2.89e-07	-0.0641883	0.541022	0.165447	0.112994	0.438912	1.08e-05	-0.116977	0.264135	-0.0462097	0.660054	-0.0642456	0.54066	0.157032	0.132783	-0.273079	0.00808728	0.523176	7.44e-08	0.107832	0.303559	0.170149	0.102979	-0.00208041	0.98421
VIT_19s0014g03540	VIT_19s0014g03540	NA	brown	0.39908	7.42e-05	0.804174	2.85e-22	0.261301	0.0114084	-0.0640559	0.541858	-0.239833	0.0205864	0.269176	0.00907883	0.670767	1.9e-13	0.437317	1.17e-05	0.16932	0.104693	-0.19154	0.0658806	0.388147	0.00012085	-0.164355	0.115426	0.184561	0.076558	0.606436	1.18e-10	-0.0816529	0.43652	-0.146592	0.16087	-0.0320777	0.760183	0.204153	0.04966	-0.214426	0.0390224	0.60697	1.12e-10	-0.00584552	0.955652	0.0814991	0.437388	-0.0490741	0.640404
VIT_04s0044g00890	VIT_04s0044g00890	100242145	brown	0.399069	7.42e-05	0.522518	7.77e-08	0.236537	0.0224468	-0.154169	0.140084	-0.62826	1.57e-11	0.125619	0.230215	0.835901	1.95e-25	0.0655081	0.532717	0.31242	0.00229736	-0.104907	0.316938	0.418584	2.97e-05	0.215585	0.0379511	-0.00356885	0.972916	0.205231	0.0484422	-0.118339	0.258576	-0.110895	0.289949	-0.101322	0.33385	-0.0293244	0.780222	-0.427838	1.89e-05	0.106787	0.308296	0.202275	0.0518424	0.0671899	0.522227	-0.0612905	0.559476
VIT_00s0173g00060	VIT_00s0173g00060	NA	brown	0.39895	7.46e-05	0.781179	2.55e-20	0.435203	1.3e-05	-0.0771784	0.462149	-0.337545	0.000936907	0.172106	0.0990223	0.624808	2.18e-11	0.282894	0.00600331	0.0328656	0.754477	-0.0572405	0.585761	0.320173	0.001756	-0.0848425	0.418754	-0.116756	0.265045	0.463549	2.88e-06	0.0296133	0.778113	-0.398709	7.54e-05	-0.118492	0.257956	0.223096	0.0315919	-0.442189	9.1e-06	0.419254	2.88e-05	0.106705	0.308671	0.0259029	0.805325	-0.0184378	0.860752
VIT_16s0039g02850	VIT_16s0039g02850	NA	brown	0.39888	7.48e-05	0.550414	1.09e-08	0.278338	0.00690271	0.0798489	0.446755	-0.0596761	0.569886	0.226584	0.0289595	0.451425	5.58e-06	0.243653	0.0185968	0.158545	0.129042	-0.223057	0.0316226	0.309194	0.00256393	0.0411976	0.694993	-0.0391676	0.709332	0.144545	0.16686	0.0645375	0.538818	-0.0109292	0.917189	-0.127491	0.223289	0.223659	0.0311545	-0.136926	0.190607	0.352506	0.00052942	0.126783	0.225894	0.433114	1.45e-05	-0.00209229	0.98412
VIT_00s0213g00070	VIT_00s0213g00070	NA	brown	0.398782	7.52e-05	0.789751	5.1e-21	0.399614	7.24e-05	-0.145243	0.164801	-0.330804	0.00120073	0.149496	0.152648	0.511663	1.59e-07	0.298683	0.00363593	-0.00302196	0.977065	-0.00812307	0.938402	0.207289	0.0461847	-0.120733	0.248999	-0.0434322	0.679332	0.482341	9.79e-07	-0.0892593	0.394856	-0.34558	0.00069196	-0.0637196	0.543986	0.250166	0.0155856	-0.385315	0.000136758	0.557054	6.67e-09	0.00593345	0.954986	0.0617836	0.556315	0.0341634	0.745106
VIT_17s0000g06830	VIT_17s0000g06830	100251937	brown	0.398271	7.69e-05	0.568081	2.87e-09	0.14598	0.162644	-0.089272	0.394789	-0.419492	2.85e-05	0.202406	0.0516875	0.856409	7.26e-28	0.126304	0.227663	0.372449	0.000236562	-0.229843	0.0266706	0.5323	3.99e-08	-0.0495242	0.637338	0.404496	5.79e-05	0.537558	2.76e-08	-0.0627799	0.549954	0.0382711	0.715698	0.0847094	0.419487	0.00217297	0.983507	-0.108691	0.299699	0.260717	0.0116004	0.035814	0.733242	0.180522	0.0833435	-0.0605361	0.564329
VIT_15s0048g00300	VIT_15s0048g00300	100254014	brown	0.398052	7.77e-05	0.649239	1.94e-12	0.280285	0.00650482	-0.0305007	0.771643	-0.513836	1.38e-07	0.171837	0.0995587	0.897748	3.69e-34	0.0905297	0.388136	0.202104	0.0520449	-0.0161288	0.878046	0.521427	8.36e-08	0.0514807	0.624083	-0.0937958	0.371175	0.374938	0.000213137	-0.0864116	0.41017	-0.301766	0.00328608	-0.10525	0.315352	0.0220114	0.834117	-0.50673	2.19e-07	0.18108	0.0823799	0.22875	0.0274201	0.0945848	0.367147	-0.0262393	0.802848
VIT_04s0008g04770	VIT_04s0008g04770	NA	brown	0.39792	7.82e-05	0.581403	9.91e-10	0.251678	0.0149503	-0.0186044	0.859506	-0.398519	7.61e-05	0.184784	0.0761959	0.717566	5.84e-16	0.126352	0.227485	0.194811	0.0613099	-0.330229	0.00122611	0.46589	2.53e-06	0.1664	0.110906	-0.0680775	0.516733	0.204852	0.0488678	-0.151646	0.146767	-0.19256	0.0644268	-0.109169	0.297568	0.0364228	0.728882	-0.411157	4.24e-05	0.186932	0.0727849	0.0542284	0.605668	0.0599485	0.568123	-0.0119396	0.909564
VIT_19s0093g00500	VIT_19s0093g00500	NA	brown	0.397853	7.84e-05	0.694376	1.18e-14	0.223783	0.031058	-0.273034	0.00809832	-0.336758	0.000964738	0.233902	0.0240355	0.651349	1.55e-12	0.242716	0.0190691	0.161416	0.122166	-0.15971	0.126218	0.248334	0.0163869	-0.201755	0.0524607	0.562104	4.55e-09	0.691994	1.58e-14	0.0526664	0.616107	0.103165	0.325088	0.0720868	0.492289	0.15526	0.137265	0.0655442	0.532491	0.509347	1.85e-07	0.0589723	0.574453	0.0703213	0.502978	-0.115394	0.270698
VIT_09s0002g07100	VIT_09s0002g07100	NA	brown	0.397352	8.02e-05	0.556306	7.06e-09	0.165368	0.113168	-0.0758415	0.469964	-0.484195	8.77e-07	0.176083	0.0913476	0.848783	6.39e-27	0.0690587	0.510695	0.241088	0.0199135	-0.21441	0.0390371	0.499505	3.45e-07	0.117475	0.262095	0.0967158	0.356402	0.265691	0.0100524	-0.0746256	0.477132	-0.050392	0.631444	-0.057099	0.58669	0.00922408	0.930073	-0.303367	0.00311658	0.178608	0.0867237	0.0215888	0.837257	0.127572	0.222995	0.0196838	0.851446
VIT_19s0090g00810	VIT_19s0090g00810	100262276	brown	0.3972	8.08e-05	0.494634	4.67e-07	0.165244	0.113442	-0.133148	0.203251	-0.345402	0.000696686	0.257804	0.0126003	0.653618	1.23e-12	0.211707	0.0416328	0.440292	1e-05	-0.227348	0.0284088	0.332509	0.00112827	0.0688974	0.511685	0.25765	0.0126551	0.169963	0.103361	-0.00384937	0.970788	0.201271	0.0530409	-0.0553211	0.598412	0.044929	0.668916	-0.0316933	0.762971	0.240781	0.0200761	0.145011	0.165482	0.0884506	0.39917	-0.0724211	0.490279
VIT_00s0204g00010	VIT_00s0204g00010	NA	brown	0.397119	8.11e-05	0.730443	9.65e-17	0.267302	0.00959145	-0.20364	0.0502488	-0.445525	7.64e-06	0.149282	0.153243	0.632383	1.05e-11	0.377536	0.000190996	0.0507565	0.628975	-0.307406	0.00272328	0.261017	0.0115013	0.118366	0.258469	0.0420363	0.689099	0.569705	2.53e-09	-0.00147451	0.988808	-0.292385	0.00445581	-0.0398501	0.7045	0.238652	0.0212369	-0.356108	0.000459506	0.535198	3.26e-08	0.174804	0.0937613	0.100579	0.337423	0.0642241	0.540796
VIT_08s0040g02990	VIT_08s0040g02990	100255198	brown	0.397054	8.13e-05	0.577258	1.39e-09	0.202491	0.0515872	-0.251432	0.0150523	-0.657113	8.46e-13	0.132723	0.204712	0.813127	4.19e-23	0.18648	0.0734924	0.193646	0.0629079	-0.10641	0.310015	0.341231	0.000816117	0.164852	0.114313	0.113038	0.280669	0.355805	0.000465045	-0.105592	0.313771	-0.0651795	0.534779	-0.0108539	0.917757	0.0218902	0.835017	-0.387172	0.000126122	0.250802	0.0153157	0.143954	0.168622	0.044052	0.675011	-0.0439062	0.676027
VIT_06s0004g07810	VIT_06s0004g07810	NA	brown	0.396761	8.24e-05	0.630975	1.21e-11	0.340734	0.000831539	0.00683697	0.94814	-0.236036	0.0227413	0.231718	0.0254245	0.527006	5.74e-08	0.296655	0.00388381	0.210093	0.0432511	-0.135953	0.193809	0.349765	0.000589033	-0.128793	0.21856	0.100704	0.33682	0.332818	0.0011156	-0.159094	0.127704	-0.126401	0.227304	-0.0805997	0.442479	0.184765	0.0762264	-0.254273	0.0139123	0.424601	2.22e-05	0.0334388	0.750333	0.173735	0.0958178	0.162075	0.12063
VIT_00s0214g00090	VIT_00s0214g00090	100245523	brown	0.396471	8.35e-05	0.781497	2.41e-20	0.584825	7.49e-10	0.0477925	0.649166	-0.11984	0.252544	0.462852	2.99e-06	0.485032	8.34e-07	0.416541	3.28e-05	0.193158	0.0635872	-0.185759	0.0746327	0.302514	0.00320594	-0.0594971	0.571046	-0.0326418	0.756096	0.500682	3.21e-07	-0.0481514	0.646707	-0.209935	0.0434123	-0.072347	0.490724	0.477315	1.31e-06	-0.301419	0.0033239	0.649255	1.93e-12	0.223551	0.0312378	0.239648	0.0206869	0.0416884	0.691542
VIT_19s0015g00380	VIT_19s0015g00380	100260099	brown	0.396262	8.43e-05	0.594115	3.44e-10	0.214229	0.0392063	0.00415303	0.968485	-0.225057	0.0300887	0.309355	0.00254998	0.756511	1.8e-18	0.220346	0.0338075	0.487616	7.15e-07	-0.277544	0.00707123	0.508611	1.94e-07	-0.0661221	0.528875	0.39152	0.000104141	0.361444	0.000371368	0.0247581	0.81377	0.157313	0.132081	0.0637259	0.543947	0.195663	0.0601631	0.0148091	0.887957	0.392918	9.79e-05	0.0897973	0.392002	0.239056	0.0210126	0.00106376	0.991926
VIT_09s0002g03910	VIT_09s0002g03910	100258390	brown	0.395878	8.57e-05	0.651685	1.5e-12	0.395273	8.81e-05	0.112305	0.283821	-0.153025	0.143084	0.252883	0.0144604	0.541316	2.11e-08	0.239839	0.0205831	0.211332	0.0420039	-0.184542	0.0765892	0.413543	3.79e-05	-0.0114965	0.912907	-0.166788	0.110065	0.337665	0.000932718	-0.149165	0.153569	-0.314713	0.00212344	-0.0928993	0.375785	0.129856	0.214752	-0.426185	2.05e-05	0.37041	0.000257493	-0.0368098	0.726114	0.0478969	0.64845	-0.0522401	0.618969
VIT_13s0073g00530	VIT_13s0073g00530	NA	brown	0.395575	8.69e-05	0.449808	6.09e-06	0.0968475	0.355744	-0.42393	2.29e-05	-0.686995	2.89e-14	0.0766146	0.465436	0.644689	3.09e-12	0.0730295	0.486632	0.110305	0.292537	-0.199593	0.055096	0.146368	0.161517	0.0565144	0.590533	0.415877	3.39e-05	0.36949	0.00026748	-0.1599	0.12576	0.19446	0.0617885	0.0567253	0.589145	-0.0771078	0.46256	-0.147653	0.15783	0.120163	0.251258	0.184473	0.0767001	-0.0270718	0.796725	-0.142876	0.171867
VIT_13s0019g03240	VIT_13s0019g03240	NA	brown	0.395564	8.69e-05	0.774979	7.82e-20	0.408827	4.73e-05	0.0187105	0.858713	-0.225688	0.0296176	0.354438	0.000490785	0.732924	6.74e-17	0.404966	5.66e-05	0.235109	0.0232963	-0.218538	0.0353341	0.499155	3.53e-07	-0.10724	0.306237	0.279552	0.0066523	0.6671	2.86e-13	0.0723561	0.49067	-0.127614	0.222841	-0.0402308	0.701809	0.366657	0.000300531	-0.166634	0.110398	0.614061	5.92e-11	0.0760183	0.468926	0.238901	0.0210982	0.0185318	0.860048
VIT_12s0055g00450	VIT_12s0055g00450	100252142	brown	0.395546	8.7e-05	0.501916	2.97e-07	0.201422	0.0528594	-0.00317624	0.975894	-0.296195	0.00394212	0.133504	0.202036	0.701963	4.55e-15	0.101368	0.333629	0.42209	2.51e-05	-0.232487	0.0249276	0.425071	2.17e-05	0.235647	0.0229726	0.108118	0.30227	0.143787	0.169122	0.024398	0.816431	0.00610714	0.95367	-0.0751748	0.473887	0.0601519	0.566809	-0.109659	0.29539	0.154159	0.140109	0.181211	0.0821546	0.217147	0.0365477	-0.0524111	0.61782
VIT_05s0094g01340	VIT_05s0094g01340	100267940	brown	0.395368	8.77e-05	0.56608	3.35e-09	0.212126	0.0412213	-0.0033214	0.974793	-0.415037	3.53e-05	0.219836	0.0342323	0.832223	4.9e-25	0.102936	0.326165	0.381375	0.000162138	-0.0298586	0.776322	0.506187	2.26e-07	-0.00998937	0.924288	0.0111031	0.915876	0.26199	0.0111858	-0.116175	0.267446	-0.114514	0.274393	-0.0830254	0.428823	-0.0108308	0.917932	-0.334603	0.00104478	0.15569	0.136167	0.184556	0.0765665	0.120501	0.249916	-0.0512914	0.62536
VIT_05s0124g00400	VIT_05s0124g00400	NA	brown	0.395343	8.78e-05	0.440851	9.75e-06	0.133361	0.202523	-0.403771	5.98e-05	-0.509728	1.8e-07	0.176427	0.0907052	0.499803	3.39e-07	0.136281	0.192725	0.221673	0.0327231	-0.387691	0.000123291	0.079373	0.449477	0.156496	0.134126	0.389516	0.000113789	0.242163	0.019352	-0.0444727	0.672085	0.287308	0.00523255	0.0882011	0.400506	-0.018863	0.857574	0.00726728	0.944881	0.210332	0.0430082	0.118597	0.257533	0.0635426	0.545108	-0.0263356	0.802139
VIT_17s0000g02130	VIT_17s0000g02130	100262931	brown	0.395175	8.85e-05	0.641273	4.37e-12	0.138056	0.186938	0.0312614	0.766108	-0.34294	0.000765095	0.350059	0.000582366	0.881272	2.26e-31	0.241321	0.0197909	0.298865	0.0036144	-0.269229	0.00906462	0.567274	3.05e-09	0.0658174	0.53078	0.153626	0.141502	0.492657	5.27e-07	-0.00412687	0.968683	-0.0830789	0.428525	-0.0915262	0.382913	0.207398	0.0460678	-0.263672	0.0106574	0.386887	0.000127704	0.21769	0.0360693	0.185521	0.0750122	0.00248904	0.981109
VIT_09s0018g01300	VIT_09s0018g01300	NA	brown	0.395029	8.91e-05	0.678162	8.17e-14	0.404525	5.78e-05	0.0717119	0.494549	-0.217393	0.0363303	0.32426	0.00151969	0.678158	8.17e-14	0.266264	0.00988637	0.3034	0.00311319	-0.342519	0.000777395	0.525885	6.19e-08	-0.0468738	0.655477	0.135922	0.193912	0.434148	1.38e-05	-0.0376622	0.720032	-0.165416	0.113062	-0.0766053	0.46549	0.158129	0.130061	-0.245316	0.0177843	0.471412	1.85e-06	-0.0673022	0.52153	0.28501	0.00562215	0.00690113	0.947654
VIT_16s0013g02130	VIT_16s0013g02130	100245331	brown	0.394872	8.97e-05	0.626463	1.86e-11	0.256465	0.0130843	0.10725	0.306189	-0.176325	0.0908959	0.316801	0.00197544	0.772261	1.26e-19	0.267324	0.00958536	0.315474	0.00206833	-0.365191	0.000319081	0.605172	1.32e-10	0.0417809	0.690892	0.356967	0.000444121	0.516928	1.13e-07	0.0740666	0.480448	0.0364296	0.728833	-0.000189926	0.998558	0.222439	0.0321099	-0.0476092	0.650423	0.429986	1.7e-05	0.0498555	0.635085	0.364361	0.00033004	0.0398686	0.704369
VIT_12s0035g01970	VIT_12s0035g01970	NA	brown	0.394811	8.99e-05	0.516897	1.13e-07	0.16827	0.106894	-0.146906	0.159967	-0.552764	9.19e-09	0.160996	0.123156	0.766226	3.58e-19	0.112989	0.28088	0.300769	0.00339577	-0.240308	0.0203294	0.379336	0.000176922	0.357214	0.000439799	-0.0265151	0.800818	0.200562	0.0539011	-0.0707491	0.500377	-0.0999934	0.34026	-0.0622321	0.553447	0.0127863	0.903181	-0.394533	9.11e-05	0.16309	0.118291	0.109018	0.298241	0.0297787	0.776905	-0.0391451	0.709492
VIT_03s0063g02080	VIT_03s0063g02080	100248731	brown	0.394706	9.04e-05	0.471671	1.82e-06	0.277738	0.00702977	0.171816	0.0996007	0.0258868	0.805444	0.385834	0.000133704	0.606133	1.21e-10	0.0790758	0.451181	0.498011	3.79e-07	-0.190667	0.067147	0.514095	1.36e-07	-0.154471	0.139299	0.337524	0.000937655	0.291974	0.00451459	-0.063034	0.548337	0.223789	0.0310536	-0.0715335	0.495626	0.00791505	0.939977	0.133211	0.203035	0.180586	0.0832335	0.100237	0.339077	0.296371	0.0039198	-0.0607813	0.56275
VIT_06s0004g07180	VIT_06s0004g07180	100263920	brown	0.39464	9.06e-05	0.600511	1.98e-10	0.243606	0.0186202	-0.0464768	0.658212	-0.52261	7.73e-08	0.191179	0.0664025	0.905076	1.48e-35	0.174335	0.0946599	0.256275	0.0131546	-0.12741	0.223587	0.557685	6.36e-09	0.0389004	0.711227	0.0150868	0.88587	0.339768	0.000862245	-0.0716002	0.495223	-0.162938	0.118637	-0.0964866	0.357548	0.0541027	0.606505	-0.420067	2.77e-05	0.241646	0.0196205	0.0636471	0.544446	0.102524	0.328118	-0.0181831	0.862656
VIT_10s0116g00320	VIT_10s0116g00320	100260658	brown	0.394028	9.31e-05	0.601194	1.87e-10	0.245592	0.0176523	0.181275	0.0820435	-0.271386	0.00850512	0.295795	0.00399351	0.822131	5.5e-24	0.193334	0.0633412	0.224841	0.0302509	-0.240812	0.0200598	0.654857	1.08e-12	-0.0046349	0.96483	0.0196928	0.851378	0.395308	8.79e-05	-0.0533679	0.611409	-0.172036	0.0991603	-0.138659	0.185004	0.117398	0.262411	-0.357006	0.000443446	0.260021	0.0118328	0.133277	0.202811	0.344648	0.000717006	0.0611507	0.560374
VIT_05s0094g01650	VIT_05s0094g01650	NA	brown	0.393994	9.33e-05	0.676695	9.67e-14	0.277759	0.00702526	0.0122211	0.907442	-0.368833	0.000274832	0.226785	0.028814	0.836109	1.85e-25	0.223741	0.0310904	0.126767	0.225951	-0.242394	0.0192337	0.557298	6.55e-09	-0.0352958	0.73696	0.175847	0.0917884	0.466622	2.42e-06	-0.089263	0.394836	-0.155159	0.137524	0.00187961	0.985734	0.0974292	0.352848	-0.278996	0.00676597	0.313455	0.00221732	0.0158106	0.880434	0.149962	0.151358	-0.0330594	0.753075
VIT_11s0016g02170	VIT_11s0016g02170	100264505	brown	0.393773	9.42e-05	0.687377	2.76e-14	0.24738	0.0168177	-0.0999138	0.340646	-0.269481	0.00899761	0.489293	6.46e-07	0.597513	2.57e-10	0.34747	0.000643592	0.235838	0.0228587	-0.41491	3.55e-05	0.320225	0.00175275	0.0688262	0.512122	0.312287	0.00230783	0.432223	1.52e-05	-0.0497951	0.635495	0.148315	0.155954	0.0330454	0.753176	0.102653	0.327506	-0.0583421	0.578556	0.466166	2.49e-06	0.0213672	0.838905	0.185853	0.0744828	0.0304231	0.772207
VIT_01s0026g00680	VIT_01s0026g00680	100255243	brown	0.393731	9.44e-05	0.527421	5.58e-08	0.374943	0.0002131	0.210941	0.0423944	-0.199172	0.0556211	0.327715	0.0013428	0.702311	4.35e-15	0.0930357	0.375082	0.305555	0.00289763	-0.287058	0.00527371	0.572994	1.95e-09	0.20735	0.0461193	-0.139675	0.181773	0.0729853	0.486896	-0.0314082	0.765041	-0.153293	0.142377	-0.0906639	0.38743	0.0165704	0.874733	-0.335154	0.00102375	0.117111	0.263585	0.187601	0.0717485	0.298654	0.00363945	0.0260384	0.804327
VIT_07s0130g00290	VIT_07s0130g00290	100242635	brown	0.393512	9.53e-05	0.734289	5.52e-17	0.212267	0.041084	0.0611555	0.560344	-0.282361	0.0061029	0.337375	0.000942853	0.812844	4.46e-23	0.283568	0.00587958	0.259247	0.0120959	-0.131677	0.208336	0.532289	3.99e-08	-0.0353183	0.736799	0.0821668	0.433629	0.440324	1e-05	-0.0721967	0.491628	-0.120104	0.251494	-0.116523	0.266007	0.183774	0.0778446	-0.302293	0.00322939	0.436798	1.2e-05	0.140388	0.17953	0.184603	0.07649	0.0348733	0.739996
VIT_13s0064g01210	VIT_13s0064g01210	100852460	brown	0.393295	9.62e-05	0.754609	2.45e-18	0.507043	2.14e-07	0.0912154	0.384537	-0.196073	0.0596168	0.426684	2e-05	0.496086	4.27e-07	0.295121	0.00408127	0.00729082	0.944703	-0.21982	0.0342455	0.313269	0.00223152	0.145323	0.164566	-0.344025	0.000734227	0.402485	6.35e-05	-0.0599471	0.568133	-0.464397	2.75e-06	-0.163217	0.118001	0.236104	0.0227015	-0.571662	2.17e-09	0.438874	1.08e-05	0.0958717	0.360635	0.0824806	0.431869	0.0956703	0.361649
VIT_10s0003g02990	VIT_10s0003g02990	100258854	brown	0.393177	9.67e-05	0.684474	3.9e-14	0.328619	0.00129975	0.00128273	0.990264	-0.392454	9.99e-05	0.282334	0.00610804	0.644828	3.05e-12	0.203321	0.0506176	0.0659642	0.529862	-0.233993	0.0239789	0.349246	0.000600984	0.231348	0.0256659	-0.291542	0.00457717	0.253397	0.0142555	-0.0840401	0.423184	-0.344463	0.00072209	-0.181831	0.081094	0.101932	0.330932	-0.598023	2.46e-10	0.287368	0.00522275	0.242293	0.0192854	0.0209551	0.841972	0.0460293	0.6613
VIT_12s0059g02680	VIT_12s0059g02680	NA	brown	0.393157	9.68e-05	0.438151	1.12e-05	0.0938248	0.371027	-0.311927	0.00233641	-0.529902	4.7e-08	0.0753017	0.473139	0.607508	1.07e-10	0.216398	0.0372147	0.100493	0.33784	-0.0286902	0.784859	0.163572	0.117193	0.100628	0.33719	0.190594	0.0672535	0.307779	0.00268936	-0.0247147	0.81409	0.0490155	0.640803	-0.0657282	0.531338	0.00614166	0.953408	-0.207306	0.0461672	0.213218	0.0401646	0.201721	0.0525008	-0.0705466	0.501607	-0.0889136	0.396697
VIT_16s0013g01680	VIT_16s0013g01680	100855408	brown	0.392832	9.82e-05	0.552153	9.62e-09	0.0382265	0.716015	-0.187215	0.0723451	-0.308693	0.00260768	0.120445	0.250138	0.627563	1.68e-11	0.149084	0.153795	0.137432	0.18896	-0.31788	0.00190263	0.324853	0.00148791	-0.17688	0.0898667	0.515263	1.26e-07	0.563861	3.98e-09	0.0510069	0.627282	0.14056	0.178994	0.20053	0.0539407	0.028675	0.78497	0.0424392	0.686275	0.272582	0.00820805	-0.023564	0.822601	0.148666	0.154965	-0.0764773	0.466238
VIT_04s0008g02120	VIT_04s0008g02120	100267901	brown	0.392516	9.96e-05	0.492387	5.35e-07	0.242742	0.0190555	-0.218108	0.0357056	-0.608359	9.91e-11	0.157639	0.131271	0.753584	2.89e-18	0.115493	0.270286	0.278004	0.00697315	-0.144951	0.16566	0.341841	0.000797548	0.187495	0.0719113	0.139852	0.181214	0.191243	0.0663097	-0.0787282	0.45318	0.0822005	0.43344	-0.0405241	0.699739	-0.0264114	0.801581	-0.288693	0.00500955	0.143121	0.171124	0.103941	0.321441	0.0175364	0.867496	-0.0735606	0.48346
VIT_16s0039g01060	VIT_16s0039g01060	100244251	brown	0.392364	0.000100311	0.68954	2.13e-14	0.357432	0.000436008	0.130625	0.212023	-0.303784	0.00307384	0.3161	0.00202401	0.809617	8.99e-23	0.244774	0.0180457	0.332729	0.00111926	-0.2191	0.0348531	0.588328	5.6e-10	0.0926372	0.377139	-0.0945541	0.367303	0.463925	2.82e-06	-0.042303	0.687229	-0.328436	0.00130835	-0.101509	0.332954	0.343481	0.000749553	-0.473115	1.68e-06	0.415656	3.42e-05	0.22966	0.026795	0.367303	0.000292688	0.155078	0.137733
VIT_14s0081g00310	VIT_14s0081g00310	NA	brown	0.392343	0.000100406	0.595302	3.11e-10	0.274336	0.00778899	-0.149512	0.152602	-0.556527	6.94e-09	0.149872	0.151607	0.79198	3.31e-21	0.102063	0.330307	0.224609	0.0304267	-0.0264295	0.801448	0.407148	5.12e-05	0.0466003	0.657361	0.0235104	0.822998	0.328261	0.00131663	-0.059726	0.569563	-0.151559	0.147001	-0.107592	0.304641	0.0610024	0.561327	-0.398535	7.6e-05	0.303992	0.00305264	0.138251	0.186311	0.0637353	0.543887	0.00617046	0.95319
VIT_12s0035g01260	VIT_12s0035g01260	NA	brown	0.392059	0.000101679	0.647537	2.31e-12	0.379417	0.000176313	0.0334191	0.750476	-0.398937	7.47e-05	0.178195	0.0874667	0.847764	8.47e-27	0.203967	0.0498728	0.353494	0.000509336	-0.204032	0.0497985	0.609186	9.21e-11	-0.0174734	0.867967	0.0652389	0.534406	0.44413	8.22e-06	-0.0261607	0.803426	-0.237766	0.0217367	-0.0506211	0.629892	0.116184	0.267412	-0.358396	0.000419599	0.330425	0.00121742	0.0354828	0.735618	0.26006	0.0118195	0.16508	0.113806
VIT_02s0025g00220	VIT_02s0025g00220	NA	brown	0.392057	0.000101689	0.650413	1.71e-12	0.214649	0.0388136	-0.0841601	0.42252	-0.53683	2.91e-08	0.195147	0.0608562	0.899608	1.67e-34	0.189227	0.0692772	0.170701	0.101851	-0.175672	0.0921167	0.513474	1.41e-07	0.0908028	0.3867	0.0208597	0.842682	0.372662	0.000234463	-0.0654601	0.533018	-0.175967	0.0915647	-0.0628635	0.549422	0.0721822	0.491715	-0.423509	2.34e-05	0.288896	0.00497759	0.0890468	0.395987	0.055605	0.596533	-0.017411	0.868435
VIT_18s0001g09150	VIT_18s0001g09150	100262693	brown	0.391959	0.000102133	0.656294	9.23e-13	0.45358	4.97e-06	0.10614	0.311254	-0.314112	0.00216786	0.339263	0.000878725	0.706423	2.56e-15	0.164935	0.114129	0.14567	0.163548	0.031135	0.767027	0.502776	2.81e-07	-0.0562316	0.592396	-0.244783	0.0180414	0.328111	0.00132379	-0.0844541	0.420895	-0.361802	0.000366059	-0.11591	0.268548	0.0331314	0.752554	-0.553103	8.96e-09	0.265527	0.0101004	0.0408303	0.69758	0.124172	0.235672	0.0278952	0.790682
VIT_11s0016g00260	VIT_11s0016g00260	100261032	brown	0.391465	0.000104397	0.688752	2.34e-14	0.311365	0.0023817	0.199968	0.0546312	-0.139586	0.182055	0.343674	0.000744082	0.840881	5.39e-26	0.211085	0.0422505	0.210943	0.042392	-0.147378	0.158612	0.662028	4.98e-13	-0.0656755	0.531668	0.0981164	0.349446	0.58685	6.33e-10	0.0484269	0.644823	-0.230393	0.0262995	-0.0970907	0.354532	0.170486	0.102289	-0.249259	0.015978	0.36392	0.000336	0.116731	0.26515	0.261146	0.0114591	0.0211729	0.840351
VIT_08s0058g00020	VIT_08s0058g00020	NA	brown	0.391309	0.000105121	0.490374	6.05e-07	0.303324	0.00312106	0.212404	0.0409506	-0.0463559	0.659045	0.164385	0.115357	0.546481	1.46e-08	0.0904154	0.388737	0.199726	0.0549301	-0.240201	0.0203868	0.514675	1.31e-07	-0.106316	0.310447	-0.037312	0.722529	0.204321	0.0494692	-0.0589866	0.57436	-0.189314	0.0691468	-0.087091	0.406485	0.101234	0.33427	-0.191999	0.0652242	0.14157	0.17586	-0.0408787	0.697239	0.44435	8.12e-06	0.0950967	0.364548
VIT_07s0005g03900	VIT_07s0005g03900	100254819	brown	0.391006	0.000106541	0.569659	2.54e-09	0.155883	0.135676	-0.149477	0.152701	-0.377637	0.00019018	0.310454	0.00245667	0.735987	4.3e-17	0.115141	0.271756	0.349925	0.000585392	-0.148457	0.155553	0.354992	0.000480205	-0.00643004	0.951223	0.396996	8.15e-05	0.500845	3.17e-07	0.00577715	0.956171	0.118713	0.257064	0.0507393	0.629092	0.0622065	0.55361	-0.0172857	0.869373	0.236847	0.0222658	0.197651	0.057554	0.176662	0.0902704	-0.0316709	0.763134
VIT_01s0011g01400	VIT_01s0011g01400	NA	brown	0.389936	0.000111703	0.651125	1.59e-12	0.0793102	0.449837	-0.169387	0.104554	-0.397505	7.97e-05	0.135111	0.19661	0.795256	1.74e-21	0.218308	0.0355327	0.144625	0.166623	-0.148042	0.156726	0.413509	3.79e-05	-0.18262	0.0797613	0.369666	0.00026554	0.638097	6e-12	-0.0523739	0.618071	-0.0717245	0.494473	0.0223623	0.831511	0.0787945	0.452798	-0.13051	0.212429	0.379042	0.000179151	0.0554935	0.597271	0.0892585	0.39486	-0.0555544	0.596868
VIT_04s0023g00970	VIT_04s0023g00970	NA	brown	0.389466	0.000114039	0.7033	3.83e-15	0.359934	0.000394591	0.0274714	0.793791	-0.2967	0.00387824	0.141698	0.175463	0.683778	4.23e-14	0.392005	0.000101926	0.116848	0.264668	-0.192035	0.0651725	0.453943	4.88e-06	0.0834406	0.42651	-0.0322597	0.758863	0.502894	2.79e-07	-0.109871	0.294451	-0.323212	0.00157737	-0.0676683	0.519263	0.250933	0.0152604	-0.404397	5.81e-05	0.471843	1.8e-06	0.0813498	0.43823	0.159114	0.127655	-0.03063	0.770701
VIT_05s0020g02440	VIT_05s0020g02440	NA	brown	0.389406	0.000114342	0.506833	2.17e-07	0.159863	0.12585	0.069739	0.506529	-0.205779	0.0478325	0.356729	0.000448332	0.73853	2.95e-17	0.117703	0.261164	0.454599	4.71e-06	-0.194314	0.061987	0.529072	4.98e-08	-0.0164591	0.875568	0.293808	0.00425737	0.309649	0.00252473	-0.0213079	0.839346	0.156316	0.134579	-0.0686922	0.512946	0.0520428	0.620296	-0.0218261	0.835494	0.221737	0.0326714	0.150022	0.151192	0.365404	0.000316322	0.0226343	0.829493
VIT_05s0102g00650	VIT_05s0102g00650	100249250	brown	0.388961	0.000116605	0.653008	1.31e-12	0.282443	0.00608744	0.0396726	0.705755	-0.401418	6.67e-05	0.39239	0.000100193	0.773392	1.04e-19	0.192951	0.0638771	0.332605	0.00112431	-0.335389	0.00101488	0.502253	2.9e-07	0.344254	0.000727855	-0.0239568	0.819693	0.328128	0.00132299	-0.148573	0.155228	-0.118301	0.258732	-0.113091	0.280442	0.0636422	0.544476	-0.409339	4.62e-05	0.311573	0.00236486	0.149551	0.152497	0.203528	0.0503783	0.041041	0.696095
VIT_00s0183g00050	VIT_00s0183g00050	NA	brown	0.388938	0.000116724	0.692363	1.51e-14	0.459402	3.62e-06	0.113638	0.278106	-0.25823	0.0124495	0.198872	0.0559977	0.65346	1.25e-12	0.220382	0.0337777	0.177683	0.0883952	0.0312261	0.766365	0.46161	3.21e-06	-0.0715514	0.495518	-0.258076	0.0125038	0.309758	0.00251543	-0.0819971	0.434583	-0.421643	2.56e-05	-0.154513	0.139191	0.186543	0.0733942	-0.548804	1.23e-08	0.382664	0.000153393	0.0887739	0.397442	0.125952	0.228975	0.0568838	0.588103
VIT_00s0174g00250	VIT_00s0174g00250	NA	brown	0.38886	0.000117123	0.506349	2.24e-07	0.238942	0.0210756	-0.164536	0.11502	-0.481301	1.04e-06	0.124007	0.2363	0.502103	2.93e-07	0.0860519	0.412129	0.0550566	0.600165	-0.342806	0.000768973	0.175199	0.0930109	0.418082	3.05e-05	-0.163032	0.118422	0.0583382	0.578582	-0.162778	0.119005	-0.143601	0.169678	-0.127679	0.222602	-0.0600786	0.567282	-0.429083	1.77e-05	0.072649	0.488911	0.0381964	0.716229	-0.00743382	0.94362	-0.039549	0.70663
ENSRNA049462606	ENSRNA049462606	NA	brown	0.388794	0.000117462	0.577686	1.34e-09	0.313338	0.00222629	-0.18813	0.0709365	-0.39151	0.000104187	0.195222	0.0607545	0.474962	1.51e-06	0.142589	0.172738	-0.0441181	0.674551	0.147302	0.158829	0.097204	0.353968	-0.0557065	0.595862	-0.129632	0.21555	0.268773	0.00918702	-0.0755382	0.471746	-0.193916	0.0625344	-0.0984039	0.348029	0.221252	0.0330639	-0.391149	0.000105868	0.231897	0.0253077	0.257951	0.0125478	-0.0561354	0.59303	0.00803156	0.939095
VIT_14s0066g00740	VIT_14s0066g00740	NA	brown	0.388631	0.000118307	0.583125	8.61e-10	0.203356	0.0505776	-0.0869371	0.407318	-0.307078	0.00275355	0.227157	0.0285456	0.756953	1.68e-18	0.223655	0.0311574	0.321453	0.00167865	-0.28125	0.00631512	0.488327	6.85e-07	-0.150418	0.150106	0.527887	5.4e-08	0.586277	6.64e-10	-0.029048	0.782242	0.119358	0.254471	0.0914776	0.383166	0.0749964	0.47494	0.0357753	0.73352	0.356231	0.000457268	0.0143838	0.891155	0.202126	0.0520192	-0.0908392	0.386509
VIT_03s0038g04180	VIT_03s0038g04180	100252027	brown	0.388503	0.000118976	0.498383	3.7e-07	0.277616	0.00705586	-0.221745	0.0326651	-0.54733	1.37e-08	0.140519	0.179121	0.735706	4.49e-17	0.0826851	0.430725	0.30441	0.00301045	0.0412345	0.694733	0.310932	0.00241708	-0.0277219	0.791953	0.170805	0.10164	0.317888	0.00190211	-0.0945924	0.367108	0.027649	0.792488	-0.120344	0.250538	0.00606944	0.953955	-0.22554	0.0297277	0.13373	0.201268	0.218114	0.0357003	0.0834484	0.426467	-0.11833	0.258615
VIT_16s0148g00290	VIT_16s0148g00290	100854552	brown	0.388486	0.000119064	0.460143	3.48e-06	0.168181	0.107083	0.100374	0.338415	-0.381517	0.000161155	0.195696	0.0601195	0.7763	6.18e-20	0.016421	0.875854	0.483739	9.01e-07	-0.142747	0.172257	0.554074	8.34e-09	0.260309	0.0117362	-0.063103	0.547898	0.188977	0.0696524	-0.10309	0.325438	-0.123584	0.237914	-0.106796	0.308256	0.017518	0.867633	-0.384176	0.000143689	0.0869279	0.407368	0.181285	0.0820268	0.503456	2.69e-07	0.0382312	0.715981
VIT_12s0035g00950	VIT_12s0035g00950	NA	brown	0.388342	0.000119818	0.728995	1.19e-16	0.485019	8.35e-07	0.186138	0.074032	-0.10423	0.320089	0.352292	0.000533869	0.71202	1.23e-15	0.352844	0.000522464	0.250561	0.0154177	-0.22761	0.0282217	0.597409	2.59e-10	-0.0946851	0.366637	-0.0201619	0.84788	0.448765	6.43e-06	0.00107082	0.991872	-0.230306	0.0263579	-0.1177	0.261174	0.181062	0.08241	-0.301822	0.00328006	0.480288	1.1e-06	-0.0328946	0.754267	0.236786	0.0223014	0.0335741	0.749357
VIT_07s0141g00780	VIT_07s0141g00780	100244169	brown	0.388278	0.000120156	0.621975	2.85e-11	0.154083	0.140308	-0.0890187	0.396137	-0.307927	0.00267596	0.215353	0.0381638	0.694708	1.13e-14	0.29324	0.00433557	0.118369	0.258454	-0.206704	0.046818	0.413074	3.87e-05	-0.102714	0.327216	0.19367	0.0628749	0.448607	6.49e-06	-0.0431543	0.681272	-0.105003	0.316495	-0.104035	0.321	0.112702	0.28211	-0.197414	0.0578607	0.402816	6.25e-05	-0.0446669	0.670735	0.0390765	0.709978	-0.0759324	0.46943
VIT_09s0002g01880	VIT_09s0002g01880	100258284	brown	0.388223	0.000120448	0.633724	9.24e-12	0.330832	0.00119952	0.244051	0.0183994	-0.264571	0.0103843	0.366277	0.000305241	0.829247	1.02e-24	0.0776476	0.459423	0.242541	0.019158	-0.131894	0.207579	0.662177	4.9e-13	0.0584906	0.577588	-0.165792	0.112236	0.349455	0.00059614	-0.121462	0.246134	-0.316174	0.00201888	-0.152107	0.145526	0.0933652	0.373385	-0.513507	1.41e-07	0.196202	0.0594462	0.12328	0.239079	0.313102	0.00224436	0.0631575	0.547552
VIT_11s0052g00540	VIT_11s0052g00540	100249647	brown	0.388127	0.000120953	0.713701	9.83e-16	0.341518	0.000807337	0.0527462	0.615572	-0.207669	0.0457784	0.420388	2.72e-05	0.600417	2e-10	0.252339	0.0146797	0.109665	0.295363	-0.230227	0.0264113	0.37361	0.000225357	0.0597809	0.569208	-0.10997	0.294013	0.46868	2.16e-06	0.0408312	0.697573	-0.301628	0.00330117	-0.0618394	0.555958	0.304643	0.00298717	-0.396384	8.38e-05	0.418656	2.96e-05	0.113173	0.280093	0.186038	0.0741896	0.0204862	0.845464
VIT_18s0001g05340	VIT_18s0001g05340	NA	brown	0.388096	0.000121119	0.656999	8.57e-13	0.354601	0.000487645	0.134445	0.198845	-0.337624	0.000934153	0.329395	0.00126374	0.83477	2.59e-25	0.210353	0.0429871	0.264858	0.0102983	-0.162515	0.119611	0.615696	5.1e-11	0.0333703	0.750828	-0.136597	0.191686	0.241423	0.0197368	-0.0973489	0.353247	-0.256036	0.0132432	-0.163443	0.117486	0.0388248	0.711764	-0.474214	1.57e-06	0.27118	0.00855711	0.119804	0.252687	0.151613	0.146855	0.046706	0.656633
VIT_00s0593g00010	VIT_00s0593g00010	NA	brown	0.387521	0.000124211	0.563694	4.03e-09	0.145659	0.163581	-0.145893	0.162897	-0.583982	8.03e-10	0.173359	0.096551	0.84499	1.81e-26	0.0911656	0.384798	0.214238	0.0391979	-0.139044	0.183773	0.427894	1.88e-05	0.153871	0.14086	0.0542036	0.605833	0.266301	0.00987577	-0.106419	0.309976	-0.0634617	0.545621	-0.0735208	0.483697	-0.0154671	0.883013	-0.391723	0.000103208	0.177197	0.0892839	0.107148	0.306654	0.0266758	0.799636	-0.0448131	0.66972
VIT_18s0001g07250	VIT_18s0001g07250	100243762	brown	0.387489	0.000124387	0.525243	6.47e-08	0.345528	0.000693331	-0.0756069	0.471342	-0.541069	2.15e-08	0.170555	0.102148	0.803004	3.63e-22	0.0744831	0.477977	0.211733	0.0416077	-0.0318012	0.762189	0.436079	1.25e-05	0.106019	0.311808	-0.0438376	0.676504	0.195927	0.0598111	-0.0667346	0.525056	-0.126415	0.227251	-0.0844181	0.421093	-0.002277	0.982718	-0.413519	3.79e-05	0.113058	0.280583	0.29207	0.00450087	0.0885155	0.398823	-0.0103221	0.921774
VIT_05s0077g01210	VIT_05s0077g01210	100246616	brown	0.387436	0.000124676	0.454263	4.79e-06	0.0909756	0.385793	-0.393618	9.49e-05	-0.575976	1.54e-09	0.105404	0.314638	0.678471	7.88e-14	0.119447	0.254113	0.257044	0.0128732	-0.192617	0.0643462	0.189113	0.0694473	-0.0104107	0.921105	0.526261	6.04e-08	0.375056	0.000212084	-0.022981	0.826921	0.267594	0.00951002	0.0542316	0.605647	-0.0197963	0.850606	0.0680526	0.516887	0.170934	0.101378	0.106708	0.308654	0.0274969	0.793604	-0.11953	0.253782
VIT_08s0007g01880	VIT_08s0007g01880	NA	brown	0.387429	0.000124713	0.55429	8.21e-09	0.0954134	0.362945	-0.0732764	0.485156	-0.51634	1.17e-07	0.164224	0.115718	0.851046	3.4e-27	0.140683	0.178609	0.278059	0.00696163	-0.0591634	0.573211	0.478589	1.22e-06	0.0238292	0.820638	0.0401763	0.702194	0.348459	0.00061955	-0.12418	0.235641	-0.140222	0.180052	-0.0629751	0.548712	0.0330484	0.753155	-0.389598	0.000113379	0.199722	0.0549351	0.126919	0.225392	0.0768445	0.464094	0.0253317	0.809536
VIT_00s0173g00150	VIT_00s0173g00150	NA	brown	0.387379	0.000124985	0.756219	1.89e-18	0.4133	3.83e-05	-0.00457195	0.965308	-0.107136	0.306709	0.250037	0.0156409	0.515619	1.23e-07	0.429126	1.77e-05	0.147292	0.158859	-0.246604	0.0171757	0.360688	0.000382835	-0.196752	0.0587226	0.151019	0.148463	0.525471	6.37e-08	-0.0295388	0.778657	-0.207794	0.0456448	8.12e-05	0.999384	0.249307	0.0159571	-0.169636	0.104037	0.596698	2.76e-10	-0.0775176	0.460177	0.101123	0.334807	0.00759877	0.942371
VIT_09s0054g00780	VIT_09s0054g00780	100259844	brown	0.38687	0.000127796	0.543317	1.83e-08	0.0953769	0.36313	-0.0195713	0.852285	-0.392744	9.86e-05	0.290949	0.00466431	0.822324	5.25e-24	0.191028	0.0666207	0.361808	0.000365963	-0.292007	0.00450983	0.524492	6.8e-08	0.0847244	0.419404	0.238393	0.0213819	0.369139	0.000271386	-0.0832216	0.427729	0.0316014	0.763638	-0.0463872	0.65883	0.00894557	0.93218	-0.197413	0.0578615	0.243278	0.0187844	0.0764935	0.466143	0.141329	0.176602	-0.0378062	0.719006
VIT_04s0008g03890	VIT_04s0008g03890	100257669	brown	0.386829	0.000128028	0.515215	1.26e-07	0.19606	0.0596339	-0.156951	0.132984	-0.531584	4.19e-08	0.110418	0.292039	0.807874	1.31e-22	0.142881	0.17185	0.435287	1.3e-05	-0.161822	0.121217	0.433614	1.41e-05	0.109563	0.295814	0.209189	0.044179	0.248197	0.0164482	-0.0552429	0.59893	0.0546251	0.603029	-0.0340152	0.746174	0.0183318	0.861544	-0.22024	0.0338954	0.209236	0.0441305	0.145299	0.164634	0.0921772	0.379523	-0.0960165	0.359906
VIT_06s0009g01790	VIT_06s0009g01790	100254738	brown	0.386318	0.000130917	0.544464	1.69e-08	0.0647987	0.537173	-0.000789121	0.99401	-0.220782	0.0334481	0.219075	0.0348749	0.769428	2.07e-19	0.220503	0.0336777	0.255965	0.0132692	-0.257929	0.0125557	0.523255	7.4e-08	-0.169275	0.104786	0.478508	1.23e-06	0.574399	1.74e-09	0.0110833	0.916026	0.090626	0.387629	0.0186823	0.858924	0.184877	0.076046	0.0259404	0.805049	0.365198	0.000318992	0.102838	0.326632	0.287472	0.0052057	0.0145859	0.889635
VIT_00s0291g00060	VIT_00s0291g00060	100247658	brown	-0.386026	0.00013259	-0.530731	4.44e-08	-0.354827	0.000483335	0.272281	0.00828186	0.74665	8.59e-18	-0.117567	0.26172	-0.610231	8.38e-11	-0.0982769	0.348655	-0.0482302	0.646168	9.37e-05	0.999289	-0.190917	0.0667824	-0.174133	0.0950493	0.11229	0.283883	-0.301004	0.00336963	0.15292	0.143362	0.218327	0.0355154	0.0711871	0.497721	-0.0474597	0.65145	0.63622	7.23e-12	-0.174916	0.0935482	-0.133668	0.201479	-0.000832903	0.993678	0.102136	0.329959
VIT_00s1045g00030	VIT_00s1045g00030	NA	brown	0.386026	0.000132591	0.308045	0.00266532	-0.0169339	0.872009	-0.264435	0.0104253	-0.435838	1.26e-05	-0.00755806	0.94268	0.540889	2.18e-08	-0.0573043	0.585343	0.185235	0.07547	-0.0231523	0.825651	0.139389	0.18268	-0.0490065	0.640865	0.260183	0.0117782	0.202268	0.0518505	-0.0774151	0.460773	0.160975	0.123204	0.0346343	0.741715	-0.00977034	0.925944	-0.0739856	0.480929	-0.0190318	0.856313	0.240514	0.0202186	-0.0456621	0.663838	-0.0670607	0.523029
VIT_10s0003g00510	VIT_10s0003g00510	100253769	brown	0.385867	0.000133516	0.690558	1.88e-14	0.283484	0.00589481	0.196913	0.0585123	-0.24467	0.0180962	0.413911	3.72e-05	0.796957	1.24e-21	0.253019	0.0144057	0.183218	0.0787637	-0.213285	0.0401005	0.598899	2.28e-10	0.0189662	0.856802	-0.0516723	0.622791	0.442588	8.91e-06	-0.110274	0.292674	-0.218858	0.0350594	-0.126901	0.225458	0.238169	0.021508	-0.437871	1.14e-05	0.395704	8.64e-05	0.261901	0.0112141	0.278773	0.006812	0.082488	0.431828
VIT_05s0029g00450	VIT_05s0029g00450	100247030	brown	0.385629	0.000134906	0.545814	1.53e-08	0.154627	0.138895	-0.106296	0.310537	-0.544913	1.63e-08	0.160592	0.12411	0.858847	3.52e-28	0.107846	0.303494	0.248899	0.0161362	-0.0404786	0.700059	0.460023	3.5e-06	0.0922769	0.379006	0.0595123	0.570948	0.268615	0.00922964	-0.0408241	0.697623	-0.064361	0.539932	-0.102193	0.329688	-0.000571492	0.995662	-0.356861	0.000446	0.156409	0.134344	0.162301	0.120106	0.0748954	0.475537	-0.0600475	0.567484
VIT_18s0001g02680	VIT_18s0001g02680	100257421	brown	0.385475	0.000135812	0.69886	6.73e-15	0.316397	0.00200332	0.14518	0.164986	-0.359575	0.000400294	0.322983	0.00159023	0.883078	1.17e-31	0.212012	0.0413331	0.21694	0.0367311	-0.217241	0.036464	0.650994	1.61e-12	0.122082	0.243712	-0.0795988	0.448184	0.481038	1.06e-06	-0.0451943	0.667077	-0.337251	0.000947223	-0.0952265	0.363891	0.163049	0.118384	-0.497246	3.97e-07	0.33864	0.000899419	0.174775	0.0938163	0.319334	0.00180839	0.119185	0.255163
VIT_08s0007g06450	VIT_08s0007g06450	100252129	brown	0.385393	0.000136299	0.439529	1.04e-05	0.174757	0.0938523	-0.192659	0.0642868	-0.50134	3.08e-07	-0.0841204	0.422739	0.546554	1.45e-08	0.0412517	0.694612	-0.0781004	0.456801	-0.247782	0.0166352	0.219992	0.0341021	-0.00431041	0.967291	0.0272468	0.79544	0.0748822	0.475615	-0.147087	0.159445	-0.124181	0.235639	-0.0347015	0.741232	-0.0510795	0.626791	-0.352833	0.000522689	0.0358981	0.732639	0.0482342	0.64614	-0.00789969	0.940093	-0.00981712	0.92559
VIT_06s0004g01180	VIT_06s0004g01180	100260291	brown	0.384984	0.000138743	0.499392	3.48e-07	0.201384	0.0529057	0.0418824	0.69018	-0.260064	0.0118181	0.302551	0.003202	0.604063	1.45e-10	0.00395955	0.969952	0.239069	0.0210052	-0.327686	0.00134421	0.397851	7.84e-05	0.0894805	0.393681	0.0396766	0.705727	0.118937	0.256162	-0.192191	0.0649507	-0.0200439	0.84876	0.0711016	0.498239	-0.111734	0.28629	-0.231804	0.025368	0.0165188	0.875121	-0.010007	0.924155	0.220538	0.0336486	0.0700442	0.504666
VIT_09s0002g01870	VIT_09s0002g01870	NA	brown	0.384894	0.000139284	0.6575	8.12e-13	0.215868	0.037694	0.208549	0.044847	-0.243602	0.0186226	0.322675	0.00160767	0.782871	1.87e-20	0.224289	0.0306704	0.198638	0.0562933	-0.282389	0.00609772	0.62348	2.47e-11	0.148522	0.155369	-0.113542	0.278516	0.358165	0.000423475	-0.0907719	0.386862	-0.281402	0.00628569	-0.133228	0.202977	0.172649	0.097945	-0.46976	2.03e-06	0.336086	0.000989078	0.119271	0.254821	0.298706	0.00363318	0.110161	0.293173
VIT_13s0073g00550	VIT_13s0073g00550	NA	brown	0.384835	0.000139644	0.471629	1.82e-06	0.132482	0.205542	-0.374319	0.000218756	-0.673871	1.34e-13	0.0637219	0.543972	0.71854	5.11e-16	0.0731963	0.485634	0.145979	0.162646	-0.194826	0.0612901	0.239895	0.0205523	0.00619269	0.953021	0.437089	1.18e-05	0.398739	7.53e-05	-0.0989555	0.345321	0.199534	0.0551693	0.0708025	0.500053	-0.0602176	0.566385	-0.139782	0.181436	0.154018	0.140477	0.160691	0.123877	-0.025017	0.811858	-0.117501	0.261988
VIT_00s0218g00120	VIT_00s0218g00120	NA	brown	0.384814	0.000139769	0.512313	1.53e-07	0.159468	0.1268	-0.125427	0.230936	-0.57555	1.59e-09	0.132849	0.204277	0.874652	2.29e-30	0.0558317	0.595034	0.242203	0.0193314	-0.0846352	0.419896	0.471269	1.86e-06	0.0922907	0.378934	0.100638	0.337138	0.255369	0.0134929	-0.0616334	0.557277	-0.0293098	0.780329	-0.0697283	0.506595	-0.00106466	0.991919	-0.338376	0.000908336	0.127094	0.224747	0.112901	0.281255	0.0869347	0.407331	-0.0460809	0.660944
VIT_07s0129g00350	VIT_07s0129g00350	100257838	brown	0.384387	0.000142384	0.731761	7.98e-17	0.321771	0.00165992	0.123305	0.238986	-0.22083	0.0334081	0.35284	0.000522562	0.781175	2.55e-20	0.338915	0.000890238	0.294069	0.00422181	-0.285228	0.00558403	0.595359	3.09e-10	-0.0175915	0.867083	0.0834743	0.426323	0.439916	1.02e-05	-0.0861848	0.411404	-0.144196	0.167899	-0.0720078	0.492765	0.181352	0.0819116	-0.303031	0.00315158	0.490399	6.04e-07	0.0127695	0.903308	0.291386	0.00459993	-0.0124221	0.905926
VIT_17s0000g07360	VIT_17s0000g07360	100267211	brown	0.384279	0.000143053	0.749022	5.94e-18	0.30654	0.0028037	0.0901309	0.390238	-0.251946	0.0148403	0.348705	0.000613679	0.784776	1.31e-20	0.28426	0.00575473	0.270487	0.00873434	-0.221109	0.0331803	0.554671	7.98e-09	-0.0152933	0.884319	0.0433623	0.679819	0.567256	3.06e-09	-0.0813256	0.438367	-0.325591	0.00144917	-0.0337159	0.748333	0.178205	0.0874481	-0.349368	0.000598166	0.431169	1.6e-05	0.0532824	0.611981	0.171267	0.100703	0.0246771	0.814368
VIT_01s0182g00020	VIT_01s0182g00020	100242045	brown	0.38379	0.000146112	0.651184	1.58e-12	0.30184	0.00327811	-0.0181181	0.863142	-0.341733	0.000800822	0.226853	0.028765	0.829616	9.28e-25	0.283913	0.00581702	0.349469	0.000595825	-0.350282	0.000577332	0.564187	3.88e-09	0.0634225	0.54587	0.376294	0.000201304	0.652735	1.34e-12	0.0696432	0.507115	-0.030949	0.768379	0.118086	0.259602	0.176652	0.0902886	-0.0985709	0.347208	0.409651	4.55e-05	0.0270106	0.797175	0.358309	0.000421057	0.0480947	0.647095
VIT_13s0084g00020	VIT_13s0084g00020	NA	brown	0.383774	0.000146213	0.604085	1.45e-10	0.175365	0.0926959	0.0618102	0.556145	-0.278072	0.00695888	0.396278	8.42e-05	0.761785	7.57e-19	0.156647	0.133746	0.252999	0.0144138	-0.123271	0.239117	0.508274	1.98e-07	-0.0627345	0.550243	0.115297	0.271105	0.249393	0.0159195	-0.0930485	0.375016	0.0300859	0.774665	-0.110736	0.290643	0.0749007	0.475505	-0.21731	0.0364032	0.27565	0.00748751	0.157069	0.132689	0.146955	0.159825	-0.0487247	0.642788
VIT_07s0031g00680	VIT_07s0031g00680	100252439	brown	0.38348	0.000148083	0.461798	3.17e-06	0.201716	0.0525068	0.0278621	0.790925	-0.420835	2.67e-05	0.211069	0.0422664	0.795551	1.64e-21	0.00892857	0.932308	0.320638	0.00172754	-0.225193	0.0299864	0.521022	8.59e-08	0.220064	0.0340421	-0.0489947	0.640945	0.0895325	0.393405	-0.144705	0.166388	-0.0850536	0.417593	-0.157671	0.131193	-0.0672189	0.522047	-0.375296	0.000209955	0.0301306	0.774339	0.12625	0.227866	0.181286	0.0820244	-0.0941135	0.36955
VIT_14s0219g00280	VIT_14s0219g00280	100261224	brown	-0.383199	0.000149892	-0.514238	1.35e-07	-0.253785	0.0141026	0.377944	0.000187716	0.738747	2.86e-17	-0.0256383	0.807275	-0.656881	8.68e-13	-0.0888935	0.396804	-0.0643968	0.539706	0.0849796	0.418	-0.179036	0.0859585	-0.114141	0.275973	-0.158514	0.129117	-0.422459	2.46e-05	-0.0215697	0.837399	0.0448079	0.669757	0.00225492	0.982885	-0.108342	0.301263	0.321693	0.00166449	-0.203034	0.0509513	-0.136042	0.193513	-0.0992843	0.343712	0.126766	0.225955
VIT_18s0001g00820	VIT_18s0001g00820	100259132	brown	0.383169	0.000150084	0.561871	4.63e-09	0.399989	7.12e-05	0.00725568	0.944969	-0.49012	6.15e-07	0.0822709	0.433045	0.687889	2.59e-14	-0.00315592	0.976049	0.0628993	0.549194	-0.0440508	0.67502	0.406098	5.37e-05	0.100684	0.336917	-0.420473	2.71e-05	0.129559	0.215808	-0.179843	0.084531	-0.486122	7.82e-07	-0.186703	0.0731426	-0.0793726	0.449479	-0.708024	2.08e-15	0.00836431	0.936577	0.129774	0.215043	0.0657832	0.530994	0.0788079	0.452721
VIT_14s0081g00140	VIT_14s0081g00140	NA	brown	0.383045	0.000150892	0.48877	6.67e-07	0.171649	0.0999352	0.0847505	0.419261	-0.36385	0.000336954	0.208431	0.0449705	0.780403	2.94e-20	-0.00504676	0.961707	0.398557	7.6e-05	-0.0722545	0.491281	0.536845	2.9e-08	0.132476	0.205563	-0.116199	0.26735	0.162072	0.120635	0.0261059	0.80383	-0.196348	0.0592537	-0.124961	0.232686	-0.00615691	0.953293	-0.402556	6.33e-05	0.0713497	0.496737	0.0765269	0.465948	0.132062	0.206996	-0.0409868	0.696477
VIT_10s0116g00420	VIT_10s0116g00420	100241937	brown	0.382703	0.000153137	0.424559	2.22e-05	0.163399	0.117585	0.00647466	0.950885	-0.243669	0.0185888	0.120825	0.248638	0.701224	4.99e-15	0.116434	0.266376	0.488476	6.79e-07	-0.215649	0.0378925	0.498834	3.6e-07	-0.0875638	0.403932	0.457417	4.04e-06	0.352145	0.000536957	0.026548	0.800576	0.142859	0.171917	0.0714439	0.496167	0.130302	0.213167	0.0855421	0.414914	0.198621	0.0563158	0.0862277	0.411171	0.358447	0.00041874	0.0364767	0.728496
VIT_00s1543g00010	VIT_00s1543g00010	100854249	brown	0.38254	0.000154216	0.577451	1.37e-09	0.19934	0.0554107	-0.435978	1.25e-05	-0.70288	4.05e-15	-0.0256063	0.807511	0.72358	2.55e-16	0.103678	0.322674	0.0313298	0.765611	-0.0194768	0.85299	0.181467	0.0817151	-0.114088	0.276196	0.344699	0.000715622	0.663226	4.38e-13	-0.016494	0.875306	-0.13496	0.197116	0.0369063	0.725425	0.0246691	0.814427	-0.231767	0.0253926	0.216524	0.0371023	0.149233	0.153379	0.0111097	0.915826	-0.0631849	0.547378
VIT_14s0006g01790	VIT_14s0006g01790	100250218	brown	0.382485	0.000154578	0.423513	2.34e-05	0.0906606	0.387447	-0.446235	7.36e-06	-0.651776	1.49e-12	-0.119438	0.254149	0.6177	4.24e-11	0.0734791	0.483946	0.162427	0.119815	-0.160393	0.124583	0.131694	0.208276	-0.0310224	0.767846	0.569053	2.66e-09	0.356623	0.000450218	-0.0421524	0.688285	0.242232	0.0193166	0.132979	0.203831	-0.00694954	0.947288	0.019695	0.851362	0.121197	0.247174	0.0960316	0.35983	0.0976062	0.35197	-0.0983457	0.348316
VIT_11s0065g00390	VIT_11s0065g00390	NA	brown	0.382411	0.000155076	0.742868	1.54e-17	0.308683	0.00260861	-0.0664812	0.526635	-0.334718	0.00104035	0.175043	0.0933066	0.699256	6.41e-15	0.374946	0.000213073	0.123864	0.236846	-0.269245	0.00906036	0.441269	9.54e-06	-0.0639274	0.542671	0.153356	0.14221	0.523205	7.42e-08	-0.0628662	0.549404	-0.188767	0.0699692	-0.00675236	0.948781	0.215767	0.0377851	-0.276785	0.00723558	0.541943	2.02e-08	-0.0167315	0.873526	0.136959	0.190499	-0.0158922	0.879821
VIT_16s0148g00100	VIT_16s0148g00100	NA	brown	0.382342	0.000155537	0.544677	1.66e-08	0.165198	0.113546	0.0357691	0.733564	-0.471474	1.84e-06	0.176843	0.0899347	0.8623	1.24e-28	0.128791	0.218568	0.359049	0.000408793	-0.149712	0.152051	0.565856	3.41e-09	0.211997	0.0413482	-0.0604194	0.565082	0.256295	0.0131471	-0.107394	0.305536	-0.178998	0.086027	-0.109869	0.29446	0.0542604	0.605455	-0.441596	9.38e-06	0.165151	0.11365	0.141884	0.174893	0.247951	0.0165587	-0.00698846	0.946993
VIT_01s0010g02420	VIT_01s0010g02420	100249383	brown	0.382116	0.000157056	0.657514	8.11e-13	0.293587	0.00428769	0.122952	0.240344	-0.315944	0.00203498	0.239504	0.0207657	0.887747	2.05e-32	0.192867	0.0639946	0.28469	0.00567837	-0.20585	0.0477536	0.684044	4.1e-14	0.00479566	0.963611	0.108598	0.300114	0.578475	1.26e-09	-0.0234998	0.823076	-0.244409	0.0182233	-0.0346618	0.741517	0.142858	0.171922	-0.338751	0.000895716	0.350234	0.000578417	0.0646173	0.538315	0.336494	0.000974217	0.0236628	0.82187
VIT_04s0008g01940	VIT_04s0008g01940	100247309	brown	0.381967	0.000158063	0.503961	2.61e-07	0.283402	0.00590974	0.112091	0.284745	-0.148554	0.15528	0.261706	0.0112771	0.567514	3e-09	0.0695876	0.507455	0.152796	0.143691	-0.0872124	0.405829	0.407169	5.11e-05	-0.0546512	0.602856	0.041977	0.689516	0.140736	0.178443	-0.110793	0.290396	-0.101279	0.334058	-0.0430615	0.681921	-0.0476985	0.649811	-0.151865	0.146176	0.105036	0.316341	-0.0101645	0.922965	0.100536	0.337631	-0.0662964	0.527787
VIT_03s0017g01710	VIT_03s0017g01710	100253491	brown	0.381931	0.00015831	0.695888	9.76e-15	0.212919	0.0404516	-0.474663	1.53e-06	-0.62471	2.2e-11	0.0514479	0.624304	0.606879	1.13e-10	0.319738	0.00178302	0.00396567	0.969906	0.0255607	0.807847	0.0621063	0.554251	-0.175168	0.0930689	0.323818	0.00154377	0.794019	2.22e-21	-0.0216532	0.836779	-0.216259	0.03734	0.0108605	0.917708	0.12826	0.220488	-0.241514	0.0196897	0.469593	2.05e-06	0.118239	0.258981	-0.0770864	0.462684	-0.0450957	0.66776
VIT_12s0035g01660	VIT_12s0035g01660	NA	brown	0.381437	0.000161709	0.420916	2.66e-05	0.255586	0.0134109	0.081782	0.435793	0.114545	0.274265	0.224767	0.0303071	0.174622	0.0941089	0.157774	0.130937	0.166769	0.110104	-0.303295	0.00312405	0.148126	0.156488	0.00840262	0.936287	0.0272706	0.795265	0.0504014	0.63138	-0.00480124	0.963569	-0.03192	0.761326	-0.0598698	0.568632	0.0782988	0.455655	-0.0521972	0.619258	0.21366	0.0397434	-0.0285655	0.785772	0.147413	0.158514	-0.0431426	0.681353
VIT_01s0010g01030	VIT_01s0010g01030	100266775	brown	0.381373	0.000162151	0.517	1.12e-07	0.127369	0.223736	-0.0720287	0.492639	-0.40661	5.25e-05	0.30312	0.00314228	0.812457	4.86e-23	0.133605	0.201691	0.278118	0.00694916	-0.116413	0.266462	0.455437	4.5e-06	-0.0403532	0.700945	0.270605	0.00870408	0.444164	8.2e-06	-0.00590481	0.955203	0.0823076	0.432839	-0.0224872	0.830584	0.129624	0.215578	-0.161199	0.122677	0.250286	0.0155347	0.443532	8.48e-06	0.234394	0.0237316	0.00549794	0.958287
VIT_00s1405g00020	VIT_00s1405g00020	NA	brown	0.381057	0.000164365	0.630828	1.22e-11	0.337034	0.000954887	-0.0268602	0.79828	-0.36149	0.000370681	0.304661	0.00298536	0.689296	2.19e-14	0.294224	0.00420093	0.307637	0.00270226	-0.343688	0.000743698	0.462275	3.09e-06	0.233944	0.0240091	0.054702	0.602518	0.354547	0.000488699	0.0117515	0.910983	-0.103825	0.321982	-0.0366795	0.727046	0.211191	0.042145	-0.298097	0.00370611	0.437596	1.15e-05	0.0457332	0.663346	0.148393	0.155732	0.0658167	0.530784
VIT_06s0004g00490	VIT_06s0004g00490	100245016	brown	0.3808	0.000166183	0.487267	7.3e-07	0.332633	0.00112316	0.0929411	0.37557	-0.315098	0.00209539	0.158022	0.130325	0.6397	5.11e-12	0.0924701	0.378004	0.140286	0.179851	-0.283857	0.00582714	0.483882	8.93e-07	0.183823	0.0777634	-0.123509	0.238205	0.0714836	0.495927	-0.140328	0.179718	-0.190542	0.0673289	-0.165962	0.111861	-0.0504358	0.631147	-0.411476	4.18e-05	0.0866821	0.408701	-0.0465308	0.657839	0.144738	0.166289	-0.0750203	0.474799
VIT_10s0116g00240	VIT_10s0116g00240	100250298	brown	0.380515	0.00016823	0.567069	3.1e-09	0.211835	0.0415067	-0.122687	0.241367	-0.579547	1.15e-09	0.135792	0.194341	0.857534	5.21e-28	0.147448	0.158414	0.205516	0.0481244	-0.0779055	0.457929	0.446701	7.18e-06	0.155825	0.135825	-0.0114833	0.913006	0.281568	0.00625372	-0.0643787	0.53982	-0.152657	0.144061	-0.0762857	0.467359	0.0259881	0.804698	-0.421198	2.62e-05	0.195941	0.0597921	0.184407	0.0768076	0.0588877	0.575003	-0.0501606	0.633013
VIT_02s0025g00940	VIT_02s0025g00940	NA	brown	0.380073	0.000171442	0.733531	6.17e-17	0.29902	0.00359618	-0.169839	0.103618	-0.327826	0.00133746	0.31575	0.0020487	0.554944	7.81e-09	0.276446	0.00731009	-0.0186211	0.859381	-0.0668064	0.52461	0.19496	0.061108	-0.103436	0.32381	0.0278006	0.791376	0.401199	6.73e-05	-0.0433716	0.679755	-0.191206	0.0663634	-0.134896	0.197328	0.206408	0.0471406	-0.305482	0.00290475	0.460534	3.4e-06	0.106566	0.309303	-0.0257677	0.806321	-0.0771456	0.46234
VIT_19s0014g04830	VIT_19s0014g04830	NA	brown	0.379876	0.000172892	0.513508	1.41e-07	0.0413255	0.694093	-0.0338778	0.747165	-0.252183	0.0147434	0.238279	0.0214464	0.757511	1.53e-18	0.154138	0.140164	0.22453	0.0304862	-0.189561	0.0687775	0.482017	9.98e-07	-0.183715	0.0779412	0.451266	5.63e-06	0.395005	8.92e-05	-0.0519089	0.621197	0.20314	0.0508284	0.00126965	0.990363	0.0128324	0.902833	0.0401197	0.702594	0.247458	0.0167822	0.042004	0.689326	0.16023	0.124973	-0.0821332	0.433818
VIT_14s0066g02340	VIT_14s0066g02340	100261085	brown	0.379811	0.000173373	0.723797	2.47e-16	0.404192	5.87e-05	-0.10099	0.335445	-0.545667	1.55e-08	0.347077	0.000653402	0.818644	1.22e-23	0.252865	0.0144676	0.146913	0.159947	-0.0820221	0.434442	0.43759	1.15e-05	0.089648	0.392793	-0.0760808	0.468559	0.531871	4.11e-08	-0.0308576	0.769045	-0.314371	0.00214862	-0.132293	0.206195	0.196545	0.0589937	-0.523588	7.23e-08	0.4139	3.72e-05	0.210545	0.0427925	0.0661376	0.528778	0.0154979	0.882782
VIT_09s0070g00870	VIT_09s0070g00870	NA	brown	0.379776	0.000173629	0.673926	1.33e-13	0.261312	0.0114047	0.0220272	0.833999	-0.357469	0.000435356	0.166919	0.109782	0.769421	2.07e-19	0.157025	0.132798	0.158689	0.128689	-0.0152848	0.884382	0.505894	2.31e-07	-0.0935625	0.372372	-0.0189163	0.857175	0.460843	3.34e-06	-0.0645607	0.538672	-0.383101	0.000150524	-0.0294066	0.779622	0.0686647	0.513115	-0.432619	1.49e-05	0.279872	0.00658758	-0.0173106	0.869187	0.158574	0.128972	-0.0273035	0.795024
VIT_14s0006g01700	VIT_14s0006g01700	NA	brown	0.379767	0.000173696	0.484344	8.69e-07	0.133839	0.200897	-0.197312	0.0579924	-0.491699	5.58e-07	0.0102947	0.921981	0.686472	3.07e-14	0.0297312	0.777252	0.1368	0.191022	-0.245016	0.0179286	0.357886	0.000428209	0.0263182	0.802267	0.3568	0.000447079	0.415895	3.38e-05	-0.0749926	0.474962	0.0205611	0.844905	0.13127	0.209756	-0.0115196	0.912733	-0.14195	0.17469	0.126072	0.228528	-0.0392291	0.708896	0.143774	0.169161	-0.0488599	0.641865
VIT_14s0006g00170	VIT_14s0006g00170	100241270	brown	0.37974	0.000173896	0.611421	7.53e-11	0.359966	0.000394078	0.0939444	0.370414	-0.351117	0.00055891	0.295424	0.00404161	0.821331	6.61e-24	0.0600332	0.567576	0.344745	0.000714374	-0.257384	0.0127504	0.610523	8.16e-11	0.0979006	0.350513	-0.022938	0.82724	0.275422	0.0075391	-0.062176	0.553805	-0.166276	0.111175	-0.107643	0.304412	0.0238028	0.820833	-0.38876	0.000117638	0.222672	0.0319259	0.0335022	0.749876	0.200567	0.0538959	0.0680973	0.516611
VIT_02s0025g00810	VIT_02s0025g00810	100248364	brown	0.3797	0.000174195	0.53978	2.36e-08	0.136323	0.192589	-0.345431	0.000695903	-0.541649	2.06e-08	0.150328	0.15035	0.554756	7.93e-09	0.132149	0.206692	-0.018989	0.856632	-0.16977	0.10376	0.0998773	0.340824	0.0633805	0.546136	0.28296	0.00599108	0.458495	3.81e-06	-0.0390817	0.709941	0.0718922	0.493462	0.0931009	0.374746	0.019128	0.855594	-0.177178	0.0893188	0.269506	0.00899105	0.262873	0.0109057	-0.0802115	0.444687	-0.0430906	0.681717
VIT_16s0039g01570	VIT_16s0039g01570	100256185	brown	0.379533	0.000175439	0.57213	2.09e-09	0.343457	0.000750224	0.0950834	0.364615	-0.132328	0.206075	0.386845	0.00012794	0.548622	1.25e-08	0.323871	0.00154086	0.303705	0.00308182	-0.496489	4.16e-07	0.441606	9.38e-06	0.314074	0.00217064	0.103285	0.324521	0.436838	1.2e-05	0.00520021	0.960544	-0.103346	0.324232	-0.00572612	0.956557	0.132726	0.204699	-0.1628	0.118954	0.407154	5.12e-05	0.0341998	0.744844	0.203638	0.0502516	0.0227782	0.828425
VIT_18s0041g00140	VIT_18s0041g00140	NA	brown	0.379435	0.000176175	0.404691	5.74e-05	0.149181	0.153526	-0.249231	0.0159903	-0.607794	1.04e-10	0.145539	0.163933	0.707319	2.28e-15	0.0620233	0.554782	0.365021	0.000321299	-0.0718541	0.493691	0.29112	0.00463913	0.163273	0.117873	0.178753	0.0864641	0.205556	0.0480793	-0.121648	0.245406	0.117878	0.260449	-0.0503754	0.631557	-0.0277885	0.791464	-0.232301	0.025047	0.0995423	0.342454	0.174639	0.0940779	0.0674219	0.520788	-0.110294	0.292587
VIT_07s0151g00200	VIT_07s0151g00200	100248513	brown	0.379356	0.000176773	0.498491	3.68e-07	0.0949629	0.365226	-0.299933	0.00349026	-0.615214	5.33e-11	-0.00303544	0.976963	0.708478	1.96e-15	0.0559723	0.594106	0.151785	0.146391	-0.191538	0.0658843	0.263368	0.0107514	0.184866	0.0760634	0.349038	0.000605843	0.489102	6.54e-07	-0.0958904	0.36054	0.0197506	0.850947	0.105732	0.313128	-0.0578391	0.581841	-0.193668	0.0628767	0.131466	0.209071	0.091485	0.383128	0.0814955	0.437408	-0.117981	0.260031
VIT_15s0045g01230	VIT_15s0045g01230	100255104	brown	0.378938	0.000179948	0.598847	2.29e-10	0.0806685	0.442089	-0.271992	0.00835335	-0.564598	3.76e-09	0.105347	0.314902	0.765851	3.82e-19	0.0959394	0.360294	0.144976	0.165585	-0.0527328	0.615662	0.28038	0.00648598	-0.0351428	0.738059	0.26533	0.0101584	0.512614	1.5e-07	0.015821	0.880356	-0.0851844	0.416875	-0.0148525	0.88763	0.0793286	0.449731	-0.225352	0.0298673	0.21357	0.0398288	0.222035	0.0324321	0.0469099	0.655229	-0.0023108	0.982461
VIT_19s0014g04820	VIT_19s0014g04820	NA	brown	0.378567	0.000182813	0.495338	4.47e-07	0.0298655	0.776272	-0.0555186	0.597105	-0.301831	0.0032791	0.167303	0.108955	0.763954	5.27e-19	0.148694	0.154886	0.19592	0.05982	-0.147831	0.157322	0.483692	9.04e-07	-0.123091	0.239806	0.367968	0.0002848	0.373172	0.000229528	0.000672742	0.994894	0.109086	0.297936	-0.00893201	0.932282	0.0615973	0.557508	-0.033224	0.751885	0.268484	0.00926532	0.0506532	0.629675	0.125268	0.231533	-0.0739978	0.480857
VIT_00s0204g00020	VIT_00s0204g00020	100259805	brown	0.378525	0.000183137	0.742169	1.71e-17	0.301192	0.0033489	-0.0174024	0.868499	-0.32339	0.00156745	0.194559	0.0616526	0.77004	1.86e-19	0.290391	0.00474764	0.0801407	0.44509	-0.120347	0.250526	0.459348	3.63e-06	-0.0716384	0.494992	0.0694958	0.508016	0.664188	3.94e-13	0.050121	0.633282	-0.348926	0.000608475	-0.060195	0.56653	0.216008	0.0375666	-0.334197	0.00106053	0.439546	1.04e-05	0.223768	0.0310703	0.16343	0.117515	0.13051	0.21243
VIT_07s0151g00330	VIT_07s0151g00330	100852840	brown	0.378176	0.000185876	0.536344	3.01e-08	0.18003	0.0842024	-0.0997089	0.341642	-0.54088	2.18e-08	0.126145	0.228255	0.808776	1.08e-22	-0.0209302	0.842157	0.0968669	0.355647	-0.0522072	0.61919	0.42674	1.99e-05	0.0608323	0.562422	-0.0437794	0.67691	0.248895	0.0161379	-0.113607	0.278238	-0.179457	0.0852114	-0.166442	0.110815	-0.0376602	0.720046	-0.43973	1.03e-05	0.0803635	0.443822	0.125276	0.231503	0.0608078	0.562579	-0.0787388	0.453119
VIT_09s0070g00950	VIT_09s0070g00950	NA	brown	0.377925	0.00018787	0.651391	1.55e-12	0.261824	0.011239	0.0657091	0.531458	-0.337964	0.000922395	0.18389	0.0776529	0.777336	5.13e-20	0.112679	0.282209	0.222679	0.0319203	-0.00917411	0.930451	0.544473	1.69e-08	-0.0874905	0.404328	-0.0336074	0.749116	0.439696	1.04e-05	-0.0634641	0.545605	-0.369324	0.000269323	-0.0488097	0.642208	0.0730805	0.486327	-0.440175	1.01e-05	0.246451	0.0172471	-0.0141133	0.89319	0.157861	0.130722	0.00543235	0.958784
VIT_00s1011g00010	VIT_00s1011g00010	NA	brown	0.377814	0.000188757	0.242953	0.0189485	0.250151	0.0155923	-0.15444	0.139379	-0.282043	0.00616304	-0.0202018	0.847583	0.230559	0.0261883	-0.0451645	0.667284	-0.0942505	0.36885	0.0283264	0.787522	0.0378441	0.718736	-0.00993791	0.924677	-0.0138558	0.895127	-0.0427236	0.684284	-0.0444067	0.672544	0.00567989	0.956908	0.0355684	0.735004	-0.107039	0.307148	-0.162932	0.118653	-0.0756563	0.471051	-0.0873396	0.405142	-0.0629891	0.548622	-0.0609908	0.561402
VIT_07s0005g06670	VIT_07s0005g06670	100250032	brown	0.377785	0.00018899	0.445746	7.55e-06	0.39564	8.66e-05	-0.0397431	0.705256	-0.263269	0.0107821	0.261688	0.0112829	0.532598	3.91e-08	0.099007	0.345068	0.504169	2.57e-07	-0.239918	0.0205399	0.33702	0.00095539	0.111383	0.287815	0.14067	0.178649	0.105182	0.315663	-0.0989568	0.345314	0.167101	0.109388	-0.073635	0.483016	-0.0233471	0.824208	-0.066026	0.529476	0.169947	0.103395	0.179238	0.0855994	0.159901	0.12576	-0.0229362	0.827253
VIT_07s0031g01340	VIT_07s0031g01340	100254254	brown	0.377366	0.00019238	0.549484	1.17e-08	0.177484	0.0887584	-0.115538	0.270096	-0.570506	2.37e-09	0.133399	0.202394	0.879385	4.44e-31	0.126831	0.225716	0.264904	0.0102846	-0.108937	0.298599	0.480412	1.1e-06	0.127723	0.22244	0.0657391	0.53127	0.274422	0.00776896	-0.0702353	0.503502	-0.0890204	0.396128	-0.0672349	0.521948	0.0381815	0.716335	-0.365443	0.000315824	0.185752	0.074643	0.10469	0.317946	0.0889714	0.396389	-0.0388574	0.711533
VIT_18s0001g15060	VIT_18s0001g15060	NA	brown	0.377168	0.000193998	0.392424	0.000100045	0.0915208	0.382941	-0.201087	0.0532642	-0.256764	0.0129749	0.0691212	0.510311	0.328616	0.00129986	0.239359	0.0208451	0.217941	0.0358507	-0.199447	0.0552774	0.0562089	0.592545	-0.014774	0.888221	0.236365	0.0225476	0.15407	0.14034	-0.0932335	0.374063	0.140076	0.18051	-0.05312	0.613067	0.27195	0.00836387	-0.0163569	0.876335	0.319485	0.00179889	0.154923	0.138131	0.0408735	0.697275	0.10771	0.30411
VIT_05s0020g03020	VIT_05s0020g03020	100249437	brown	0.3768	0.000197043	0.755865	2e-18	0.288002	0.00511972	-0.0467545	0.656298	-0.221634	0.0327546	0.260307	0.0117368	0.693838	1.26e-14	0.472645	1.72e-06	0.261785	0.0112517	-0.34274	0.000770904	0.460477	3.41e-06	-0.0900388	0.390724	0.415321	3.48e-05	0.711661	1.29e-15	0.0485662	0.64387	-0.037247	0.722993	0.0784512	0.454775	0.340145	0.000850149	-0.0631069	0.547874	0.696506	9.04e-15	-0.00450837	0.96579	0.262359	0.0110677	0.0289387	0.783041
VIT_14s0006g01710	VIT_14s0006g01710	NA	brown	0.376499	0.000199568	0.450762	5.78e-06	0.122946	0.240366	-0.262901	0.0108968	-0.507762	2.05e-07	-0.0151876	0.885113	0.629966	1.33e-11	0.02719	0.795857	0.101992	0.330647	-0.263764	0.0106293	0.282823	0.00601659	-0.0210491	0.841272	0.401269	6.71e-05	0.418903	2.93e-05	-0.084262	0.421956	0.0675463	0.520018	0.160123	0.125229	-0.0582583	0.579103	-0.102774	0.326932	0.0941075	0.369581	-0.0605406	0.564301	0.0779799	0.457498	-0.107269	0.306104
VIT_04s0044g00120	VIT_04s0044g00120	100255709	brown	0.376435	0.000200104	0.574342	1.75e-09	0.255862	0.0133079	-0.0735344	0.483616	-0.546373	1.47e-08	0.113916	0.276926	0.835864	1.97e-25	0.0648986	0.536545	0.351358	0.00055369	0.0524248	0.617728	0.483135	9.34e-07	-0.00990027	0.924962	0.0278806	0.790789	0.340364	0.000843172	-0.117669	0.261302	-0.212127	0.0412207	0.000890968	0.993237	-0.04798	0.647881	-0.432788	1.47e-05	0.131102	0.210344	0.166441	0.110817	0.0758195	0.470092	-0.0103229	0.921769
VIT_14s0068g01070	VIT_14s0068g01070	100854632	brown	0.376407	0.000200344	0.637577	6.32e-12	0.311133	0.00240055	-0.0247195	0.814055	-0.327197	0.0013681	0.311533	0.00236806	0.709646	1.68e-15	0.222512	0.0320523	0.185181	0.0755563	-0.523287	7.38e-08	0.46868	2.16e-06	0.259408	0.0120407	0.186875	0.0728738	0.444274	8.16e-06	-0.00329609	0.974985	-0.0320697	0.76024	-0.00018437	0.998601	0.0677667	0.518654	-0.181881	0.0810095	0.318566	0.00185765	-0.0118681	0.910104	0.184981	0.0758788	0.00828808	0.937154
VIT_06s0080g00660	VIT_06s0080g00660	NA	brown	0.376141	0.000202611	0.540905	2.18e-08	0.293832	0.00425408	0.0229606	0.827072	-0.198317	0.0567015	0.290222	0.00477324	0.612446	6.86e-11	0.10782	0.303611	0.0809517	0.440483	-0.187212	0.0723494	0.397454	7.98e-05	-0.118221	0.259054	0.126643	0.226408	0.338002	0.000921099	-0.0846011	0.420084	-0.168951	0.105462	0.0176922	0.866329	-0.0297516	0.777103	-0.186141	0.0740273	0.163758	0.116771	-0.0307228	0.770025	0.0502878	0.63215	-0.0414891	0.692942
VIT_14s0108g00360	VIT_14s0108g00360	NA	brown	0.376056	0.000203333	0.431561	1.57e-05	0.209109	0.0442625	0.209221	0.0441467	-0.111742	0.286256	0.263865	0.0105984	0.62383	2.39e-11	0.170331	0.102607	0.530342	4.56e-08	-0.223412	0.0313456	0.544831	1.64e-08	0.0807321	0.441728	-0.030416	0.772259	0.291317	0.00461004	-0.0819246	0.43499	-0.169221	0.104899	-0.063028	0.548375	0.0406728	0.69869	-0.289661	0.00485881	0.170767	0.101717	-0.0230486	0.82642	0.175662	0.0921357	-0.02717	0.796004
VIT_01s0011g00520	VIT_01s0011g00520	100259407	brown	0.376031	0.000203554	0.538871	2.52e-08	0.223593	0.0312056	-0.0421339	0.688415	-0.543413	1.82e-08	0.229204	0.0271064	0.873023	3.97e-30	0.0902572	0.389572	0.272168	0.00830985	-0.086856	0.407757	0.510093	1.76e-07	0.1238	0.237091	-0.0612803	0.559542	0.248491	0.0163168	-0.0630861	0.548006	-0.18511	0.0756712	-0.118586	0.257578	0.0276808	0.792254	-0.45634	4.28e-06	0.137333	0.18928	0.226778	0.0288187	0.100809	0.336314	-0.0328205	0.754803
VIT_11s0016g01630	VIT_11s0016g01630	NA	brown	0.375917	0.000204535	0.567415	3.02e-09	0.137811	0.18773	-0.341383	0.000811467	-0.469337	2.08e-06	0.0430663	0.681887	0.528719	5.1e-08	0.264108	0.0105241	0.0415067	0.692819	-0.084173	0.422448	0.128486	0.21967	-0.113794	0.277446	0.387135	0.000126329	0.377692	0.000189735	-0.00417775	0.968297	0.118608	0.257487	0.0636798	0.544239	0.0328477	0.754606	-0.0325167	0.757002	0.344277	0.000727215	0.0406356	0.698953	-0.0288679	0.783559	-0.13312	0.203349
VIT_18s0072g00470	VIT_18s0072g00470	100262305	brown	0.375882	0.000204837	0.75729	1.59e-18	0.433295	1.44e-05	0.0708903	0.49952	0.0228744	0.827711	0.408744	4.75e-05	0.505806	2.32e-07	0.369883	0.000263175	0.175779	0.0919171	-0.389951	0.000111627	0.368781	0.000275421	-0.0370048	0.724722	0.242654	0.0191006	0.51799	1.05e-07	0.183843	0.0777308	-0.0931553	0.374465	0.0269299	0.797768	0.332988	0.00110866	0.0108856	0.917518	0.574734	1.7e-09	0.0326697	0.755894	0.234763	0.0235063	0.104976	0.31662
VIT_16s0098g01890	VIT_16s0098g01890	100264030	brown	0.375795	0.00020559	0.594111	3.44e-10	0.103026	0.325741	-0.104229	0.320095	-0.373096	0.000230258	0.112629	0.282423	0.809699	8.83e-23	0.207098	0.0463908	0.221813	0.0326098	-0.30377	0.00307522	0.501594	3.03e-07	-0.0561897	0.592672	0.4942	4.79e-07	0.709758	1.66e-15	0.0795306	0.448574	-0.00443507	0.966346	0.0556565	0.596193	0.160886	0.123414	-0.0487271	0.642771	0.3777	0.000189669	0.0141243	0.893106	0.317394	0.00193509	0.0138817	0.894932
VIT_04s0044g01360	VIT_04s0044g01360	NA	brown	0.375745	0.000206018	0.640632	4.66e-12	0.28201	0.00616921	0.160365	0.124649	-0.114853	0.272969	0.387374	0.000125012	0.738737	2.86e-17	0.209905	0.0434421	0.281358	0.00629429	-0.128941	0.218027	0.56762	2.97e-09	-0.137477	0.188814	0.24296	0.0189452	0.522444	7.81e-08	-0.00652653	0.950492	-0.0443846	0.672697	-0.0183252	0.861594	0.222496	0.0320645	-0.119764	0.252848	0.374634	0.000215881	0.169236	0.104867	0.339802	0.00086114	0.0202296	0.847375
VIT_18s0001g03390	VIT_18s0001g03390	NA	brown	0.375682	0.000206569	0.577119	1.4e-09	0.0643038	0.540292	-0.333545	0.00108623	-0.590993	4.48e-10	0.0999503	0.340469	0.780226	3.04e-20	0.189592	0.0687321	0.299318	0.00356131	-0.12383	0.236974	0.297145	0.00382266	-0.048824	0.64211	0.49951	3.45e-07	0.613619	6.17e-11	-0.0347968	0.740546	0.094654	0.366795	0.135971	0.193748	0.10105	0.335154	-0.090166	0.390053	0.351826	0.000543673	0.128824	0.218448	0.0832692	0.427464	-0.060424	0.565052
VIT_17s0000g03220	VIT_17s0000g03220	100852715	brown	0.375606	0.000207227	0.669727	2.13e-13	0.35431	0.000493274	0.107525	0.304944	-0.403376	6.09e-05	0.279955	0.00657088	0.847391	9.39e-27	0.190114	0.0679579	0.168666	0.106061	-0.0833643	0.426935	0.58062	1.06e-09	0.0439137	0.675974	-0.189961	0.0681843	0.390302	0.000109909	-0.115528	0.270138	-0.367379	0.000291777	-0.123475	0.238331	0.131147	0.210186	-0.576836	1.43e-09	0.300231	0.00345637	0.286977	0.00528709	0.157781	0.13092	0.102671	0.327421
VIT_04s0023g00680	VIT_04s0023g00680	100264997	brown	0.375277	0.000210125	0.49154	5.64e-07	0.339735	0.000863331	-0.256224	0.0131734	-0.485455	8.14e-07	0.0736414	0.482978	0.628843	1.48e-11	0.0422874	0.687339	0.166087	0.111589	-0.0398787	0.704297	0.2208	0.0334329	0.0169263	0.872065	0.253262	0.0143088	0.446734	7.17e-06	0.0265453	0.800596	-0.0195014	0.852807	0.0682807	0.51548	0.0281876	0.788539	-0.109678	0.295307	0.13002	0.214166	0.292711	0.00440957	0.126717	0.226136	-0.0637706	0.543664
VIT_19s0014g02340	VIT_19s0014g02340	100241870	brown	0.375196	0.000210843	0.682502	4.92e-14	0.192529	0.064471	0.00960073	0.927226	-0.288981	0.00496418	0.443178	8.64e-06	0.840777	5.54e-26	0.249881	0.0157082	0.279851	0.00659174	-0.215502	0.0380272	0.533557	3.65e-08	-0.0342134	0.744746	0.275803	0.00745326	0.70811	2.06e-15	-0.0167957	0.873044	-0.0802084	0.444705	-0.0450241	0.668257	0.233844	0.0240715	-0.185938	0.0743482	0.470914	1.9e-06	0.121289	0.246812	0.164125	0.115942	-0.0530576	0.613485
VIT_07s0104g01010	VIT_07s0104g01010	NA	brown	0.375182	0.000210968	0.733459	6.23e-17	0.233274	0.0244277	0.0150025	0.886504	-0.335068	0.00102699	0.248525	0.0163017	0.838642	9.66e-26	0.297387	0.00379275	0.187033	0.0726282	-0.0856354	0.414403	0.535629	3.16e-08	-0.0436458	0.677841	0.0591339	0.573403	0.581182	1.01e-09	0.0045936	0.965143	-0.252087	0.0147825	-0.0924653	0.378029	0.148985	0.154071	-0.349582	0.000593213	0.413131	3.86e-05	0.139147	0.183445	0.121829	0.244696	-0.00137444	0.989568
VIT_18s0001g07430	VIT_18s0001g07430	NA	brown	0.375039	0.000212239	0.633656	9.3e-12	0.119979	0.251991	-0.103996	0.321185	-0.419654	2.82e-05	0.193488	0.0631266	0.861241	1.71e-28	0.289191	0.00493151	0.245813	0.0175472	-0.24633	0.0173036	0.526895	5.78e-08	-0.0880508	0.401313	0.353989	0.000499543	0.614481	5.7e-11	-0.0204472	0.845754	-0.0502461	0.632433	-0.015635	0.881752	0.157579	0.131419	-0.168877	0.105618	0.430889	1.62e-05	0.054013	0.607103	0.179063	0.0859104	-0.0171615	0.870303
VIT_19s0027g00220	VIT_19s0027g00220	100257731	brown	0.37488	0.000213658	0.577093	1.41e-09	0.197301	0.0580062	0.0458305	0.662673	-0.378779	0.000181172	0.254651	0.0137662	0.884896	6e-32	0.172589	0.0980626	0.496464	4.17e-07	-0.230033	0.026542	0.624011	2.35e-11	0.0882265	0.400371	0.170053	0.103177	0.437789	1.14e-05	-0.0224682	0.830725	-0.0327977	0.754967	-0.0111894	0.915225	0.0843318	0.42157	-0.267767	0.00946194	0.296114	0.00395253	0.15677	0.133438	0.220354	0.0338005	-0.0458831	0.66231
VIT_14s0066g02450	VIT_14s0066g02450	100255941	brown	0.374769	0.000214657	0.503061	2.76e-07	0.109347	0.296773	-0.165052	0.113869	-0.623809	2.4e-11	0.112065	0.284855	0.849371	5.43e-27	0.0374253	0.721721	0.209535	0.0438222	-0.106024	0.311787	0.42243	2.47e-05	0.227432	0.0283483	0.0855671	0.414777	0.263928	0.0105791	-0.0760315	0.468849	-0.0449572	0.668721	-0.0442743	0.673465	-0.0460524	0.66114	-0.368244	0.000281582	0.077446	0.460594	0.10689	0.307827	0.0869369	0.407319	-0.050925	0.627836
VIT_17s0000g03790	VIT_17s0000g03790	100255921	brown	0.374682	0.000215446	0.470671	1.93e-06	0.381877	0.000158677	0.285734	0.00549674	0.0954944	0.362536	0.338543	0.000902677	0.393636	9.48e-05	0.0285809	0.785659	0.280838	0.00639552	-0.26251	0.0110198	0.418806	2.94e-05	-0.11828	0.258818	-0.0881965	0.400531	0.199642	0.0550347	-0.131819	0.207838	-0.216921	0.0367481	-0.080966	0.440402	-0.0108711	0.917628	-0.242462	0.0191989	0.064971	0.536089	-0.084546	0.420387	0.237042	0.0221525	0.101944	0.330877
VIT_04s0008g03320	VIT_04s0008g03320	NA	brown	0.374368	0.000218305	0.584257	7.85e-10	0.146635	0.160745	-0.00623654	0.952689	-0.363298	0.000344584	0.16101	0.123122	0.916645	5.2e-38	0.135233	0.196201	0.320158	0.00175689	-0.217468	0.0362646	0.609229	9.17e-11	0.00476984	0.963807	0.369607	0.000266196	0.515976	1.2e-07	0.00817531	0.938007	0.0558731	0.594762	0.0360918	0.731252	0.0994353	0.342975	-0.0810933	0.439681	0.265417	0.0101329	0.146815	0.160228	0.263084	0.0108397	-0.0171051	0.870726
VIT_12s0035g02070	VIT_12s0035g02070	100245372	brown	0.374077	0.000220988	0.67601	1.05e-13	0.207302	0.0461713	-0.142211	0.173892	-0.539484	2.41e-08	0.188138	0.0709241	0.893896	1.82e-33	0.28084	0.0063951	0.244542	0.0181584	-0.172806	0.0976341	0.485921	7.91e-07	0.132543	0.20533	0.194971	0.0610931	0.656306	9.22e-13	0.0120527	0.908711	-0.189783	0.0684487	-0.0182691	0.862013	0.169883	0.103527	-0.33678	0.000963935	0.425189	2.15e-05	0.179195	0.0856756	0.180833	0.0828054	-0.00318602	0.97582
VIT_08s0007g02780	VIT_08s0007g02780	100261353	brown	0.374024	0.000221483	0.686975	2.89e-14	0.371216	0.000249022	-0.124164	0.235705	-0.595063	3.17e-10	0.160142	0.125183	0.879824	3.8e-31	0.217324	0.0363912	0.202446	0.0516406	-0.103029	0.325727	0.483208	9.3e-07	0.145878	0.162942	-0.00126512	0.990397	0.478983	1.19e-06	-0.0289661	0.782841	-0.284023	0.00579713	-0.0752565	0.473405	0.103894	0.321662	-0.475673	1.45e-06	0.365968	0.000309122	0.144182	0.167942	0.0848844	0.418523	0.00986932	0.925195
VIT_13s0067g02550	VIT_13s0067g02550	100853368	brown	0.373882	0.000222802	0.553721	8.56e-09	0.0817117	0.436189	0.0211051	0.840855	-0.340528	0.000837992	0.263076	0.010842	0.841312	4.81e-26	0.171795	0.0996428	0.329197	0.00127283	-0.111696	0.286457	0.54478	1.65e-08	-0.0637737	0.543644	0.166741	0.110165	0.386442	0.000130211	-0.0931308	0.374591	-0.0659147	0.530171	-0.0979737	0.350151	0.0460968	0.660834	-0.229311	0.0270329	0.238747	0.0211839	0.150325	0.15036	0.163885	0.116484	-0.0656017	0.53213
VIT_08s0007g03840	VIT_08s0007g03840	100240905	brown	0.373711	0.000224404	0.725596	1.92e-16	0.288783	0.0049954	0.00762175	0.942197	-0.265634	0.0100692	0.23795	0.0216322	0.714812	8.47e-16	0.341974	0.000793566	0.195482	0.0604047	-0.0942723	0.368739	0.451587	5.53e-06	-0.0723224	0.490872	0.0593778	0.57182	0.57594	1.54e-09	-0.0447768	0.669973	-0.352971	0.000519875	-0.0727174	0.488501	0.148285	0.156037	-0.328485	0.00130605	0.460397	3.43e-06	-0.0352211	0.737497	0.124758	0.233454	0.024122	0.818472
VIT_16s0148g00360	VIT_16s0148g00360	NA	brown	0.373244	0.000228835	0.435423	1.29e-05	0.188452	0.0704468	0.0996198	0.342076	-0.380733	0.000166663	0.158523	0.129096	0.766598	3.36e-19	0.0424831	0.685967	0.346316	0.000672753	-0.158694	0.128678	0.55932	5.62e-09	0.235161	0.0232646	-0.0688531	0.511957	0.162522	0.119595	-0.103705	0.322545	-0.115746	0.269229	-0.0862233	0.411195	0.023103	0.826017	-0.38221	0.000156425	0.0672751	0.521698	0.143137	0.171075	0.571874	2.13e-09	0.0252703	0.809989
VIT_07s0005g05830	VIT_07s0005g05830	NA	brown	0.37313	0.000229926	0.496672	4.11e-07	0.390914	0.000106978	-0.0576532	0.583057	-0.273109	0.00808013	0.171714	0.0998051	0.444977	7.86e-06	-0.0698118	0.506085	0.125005	0.232521	-0.151045	0.148393	0.24813	0.0164784	0.0459569	0.6618	-0.124452	0.234609	0.029209	0.781065	-0.0830966	0.428426	-0.120301	0.25071	-0.117574	0.26169	-0.0626193	0.550977	-0.278227	0.00692621	0.0451421	0.667438	-0.0859144	0.412879	0.0663451	0.527483	-0.0122955	0.906881
VIT_18s0001g10290	VIT_18s0001g10290	NA	brown	0.372881	0.000232334	0.710302	1.54e-15	0.251072	0.0152023	-0.202554	0.0515142	-0.463427	2.9e-06	0.173949	0.0954039	0.653928	1.19e-12	0.236263	0.0226073	0.0288705	0.78354	-0.390346	0.000109695	0.314375	0.00214827	-0.00423729	0.967846	0.0920223	0.380328	0.523984	7.04e-08	-0.0848836	0.418528	-0.238335	0.0214146	-0.000825009	0.993738	0.145732	0.163368	-0.353306	0.000513107	0.417846	3.08e-05	-0.0301524	0.77418	0.0819772	0.434695	0.0767832	0.464451
VIT_04s0044g01940	VIT_04s0044g01940	100258437	brown	0.372261	0.000238417	0.56991	2.49e-09	0.27128	0.00853189	0.225028	0.0301099	-0.17142	0.100394	0.551002	1.05e-08	0.799144	7.99e-22	0.156904	0.133102	0.337753	0.000929669	-0.276577	0.00728128	0.662967	4.5e-13	0.0579595	0.581054	0.0157338	0.881011	0.400178	7.06e-05	-0.124637	0.233911	-0.129973	0.214334	-0.114852	0.272971	0.0460639	0.661061	-0.333839	0.00107456	0.267437	0.0095538	0.0868962	0.40754	0.193336	0.0633385	-0.0321652	0.759549
VIT_05s0020g00250	VIT_05s0020g00250	NA	brown	0.372195	0.000239083	0.738206	3.1e-17	0.299788	0.00350692	0.174139	0.0950374	-0.162027	0.120741	0.344146	0.000730842	0.755176	2.23e-18	0.298858	0.00361518	0.152364	0.144841	-0.162009	0.120783	0.580698	1.05e-09	-0.0732725	0.485179	-0.0546797	0.602667	0.493833	4.9e-07	-0.020219	0.847454	-0.306219	0.00283403	-0.119106	0.255481	0.1779	0.088	-0.379947	0.000172367	0.441839	9.26e-06	0.054222	0.605711	0.155256	0.137277	0.0462466	0.6598
VIT_19s0027g00930	VIT_19s0027g00930	NA	brown	0.372167	0.000239362	0.38464	0.000140826	0.0241655	0.81815	-0.0542356	0.60562	-0.307163	0.00274562	0.0794615	0.44897	0.599983	2.07e-10	0.032364	0.758107	0.353099	0.000517284	0.002558	0.980586	0.353677	0.000505694	-0.0202544	0.84719	0.159067	0.12777	0.340421	0.000841381	-0.0328629	0.754496	-0.0881084	0.401004	-0.0894677	0.393749	-0.0515506	0.623611	-0.163584	0.117166	0.0438227	0.676609	-0.0605153	0.564464	0.18623	0.0738862	-0.0699099	0.505486
VIT_11s0052g00960	VIT_11s0052g00960	NA	brown	0.372082	0.000240203	0.698222	7.29e-15	0.5328	3.85e-08	0.20706	0.0464319	0.141329	0.176602	0.431169	1.6e-05	0.349971	0.000584338	0.31886	0.00183869	0.0496301	0.636618	-0.194903	0.0611854	0.319197	0.00181712	-0.130041	0.214091	-0.105656	0.313475	0.386839	0.000127973	0.00425628	0.967702	-0.270434	0.00874814	-0.0761404	0.46821	0.273393	0.00801185	-0.20887	0.0445109	0.460369	3.43e-06	-0.0162089	0.877445	0.201999	0.0521698	0.0731673	0.485808
VIT_07s0141g00990	VIT_07s0141g00990	NA	brown	0.371897	0.00024207	0.606007	1.22e-10	0.361763	0.000366634	-0.357264	0.000438924	-0.499253	3.51e-07	0.060804	0.562604	0.470457	1.95e-06	0.221851	0.0325798	0.0537082	0.609136	0.0332106	0.751982	0.0350434	0.738774	-0.0881023	0.401036	0.0186249	0.859353	0.408279	4.85e-05	0.0567858	0.588747	-0.258695	0.0122868	-0.106802	0.308228	0.15637	0.134444	-0.32423	0.0015213	0.332969	0.00110945	-0.00865891	0.934348	-0.101402	0.333468	-0.0554948	0.597262
VIT_16s0050g01580	VIT_16s0050g01580	100261214	brown	0.371743	0.000243624	0.379396	0.00017647	0.0673628	0.521155	-0.307192	0.002743	-0.618864	3.81e-11	-0.0614535	0.558431	0.676707	9.66e-14	-0.0202014	0.847586	0.258055	0.0125111	-0.179959	0.0843279	0.238262	0.0214557	0.0954509	0.362756	0.385232	0.000137254	0.253055	0.0143915	-0.086505	0.409662	0.201357	0.0529377	0.116147	0.267565	-0.0933669	0.373376	-0.0941979	0.369119	-0.00186904	0.985814	0.185633	0.074833	0.15347	0.141912	-0.0103335	0.921688
VIT_03s0038g00210	VIT_03s0038g00210	NA	brown	0.370581	0.000255673	0.439472	1.05e-05	0.233733	0.0241408	-0.0974137	0.352925	-0.496676	4.11e-07	0.0273644	0.794577	0.568283	2.82e-09	-0.0531777	0.612682	0.0792493	0.450186	-0.187237	0.07231	0.272986	0.00810972	0.28871	0.00500686	-0.224376	0.0306033	-0.0327745	0.755136	-0.179874	0.0844768	-0.209025	0.0443492	-0.111142	0.288868	-0.142196	0.173938	-0.491501	5.65e-07	-0.0756641	0.471006	-0.0102983	0.921954	-0.0297628	0.777021	-0.0697347	0.506555
VIT_15s0046g00870	VIT_15s0046g00870	NA	brown	0.370332	0.000258326	0.598691	2.32e-10	0.0794469	0.449054	-0.0374677	0.721418	-0.339467	0.000872046	0.191114	0.0664961	0.770972	1.58e-19	0.228419	0.0276508	0.258359	0.0124043	-0.155829	0.135815	0.486827	7.5e-07	-0.0644365	0.539455	0.213356	0.0400332	0.550632	1.08e-08	-0.033929	0.746796	-0.0945394	0.367378	-0.0947088	0.366516	0.107505	0.305037	-0.203759	0.050112	0.356862	0.000445973	0.0942618	0.368793	0.153861	0.140887	-0.0114562	0.913211
VIT_05s0020g00170	VIT_05s0020g00170	NA	brown	0.370263	0.000259064	0.708775	1.89e-15	0.227116	0.0285754	0.173989	0.0953267	-0.173266	0.0967317	0.328088	0.0013249	0.769202	2.15e-19	0.255177	0.0135654	0.108013	0.302741	-0.107114	0.306807	0.58423	7.86e-10	-0.109048	0.298105	-0.0443399	0.673009	0.49899	3.56e-07	-0.0539139	0.607764	-0.305858	0.00286843	-0.119245	0.254925	0.136822	0.190949	-0.390925	0.000106922	0.379537	0.000175413	0.0483823	0.645128	0.130713	0.211715	0.0204465	0.845759
VIT_00s0194g00160	VIT_00s0194g00160	100254484	brown	0.370183	0.000259923	0.562569	4.39e-09	0.183076	0.079	-0.438669	1.09e-05	-0.691082	1.76e-14	-0.0298097	0.776679	0.714569	8.75e-16	0.111945	0.285374	0.0297005	0.777476	-0.019817	0.850452	0.176178	0.0911701	-0.125223	0.2317	0.365835	0.000310807	0.660799	5.7e-13	-0.0150511	0.886138	-0.112289	0.283889	0.0374749	0.721367	0.0278028	0.79136	-0.20409	0.0497319	0.221411	0.0329342	0.160503	0.124322	0.0104204	0.921031	-0.0670501	0.523095
VIT_18s0001g15670	VIT_18s0001g15670	100264380	brown	0.370129	0.000260502	0.541533	2.08e-08	0.165205	0.113529	0.103241	0.324728	-0.287104	0.00526613	0.226099	0.029314	0.86522	5e-29	0.164076	0.116053	0.413852	3.73e-05	-0.290915	0.00466935	0.657056	8.52e-13	0.0359882	0.731993	0.304633	0.00298824	0.424019	2.28e-05	-0.0701894	0.503781	0.0201118	0.848254	-0.0374997	0.72119	0.0840652	0.423044	-0.127241	0.224206	0.264524	0.0103985	0.109171	0.297556	0.433749	1.4e-05	0.00951346	0.927885
VIT_12s0134g00460	VIT_12s0134g00460	NA	brown	0.370128	0.000260518	0.676604	9.77e-14	0.397948	7.81e-05	0.0622609	0.553263	-0.253792	0.0140997	0.206343	0.0472116	0.741283	1.95e-17	0.277975	0.00697934	0.282178	0.00613743	-0.24613	0.0173974	0.545996	1.51e-08	0.0243355	0.816893	0.0459578	0.661794	0.417045	3.2e-05	-0.0358528	0.732964	-0.217421	0.0363059	-0.0993864	0.343214	0.154041	0.140417	-0.317926	0.00189962	0.424698	2.21e-05	-0.0339193	0.746866	0.0855404	0.414923	-0.0687976	0.512298
VIT_01s0011g00230	VIT_01s0011g00230	100252672	brown	0.369614	0.000266109	0.619539	3.58e-11	0.193798	0.062698	0.153583	0.141614	-0.250766	0.015331	0.323474	0.00156278	0.87882	5.42e-31	0.1727	0.0978449	0.266057	0.00994604	-0.0883596	0.399657	0.648588	2.07e-12	-0.052361	0.618157	0.0488355	0.642031	0.431471	1.57e-05	-0.0704871	0.501968	-0.131883	0.207618	-0.132449	0.205656	0.0951419	0.364319	-0.314781	0.00211841	0.279815	0.00659893	0.15293	0.143337	0.177569	0.088602	-0.0637706	0.543664
VIT_14s0030g02220	VIT_14s0030g02220	100250385	brown	0.369498	0.000267393	0.621451	2.99e-11	0.31417	0.00216354	-0.247555	0.0167382	-0.648046	2.19e-12	0.123328	0.238897	0.778093	4.48e-20	0.21291	0.0404606	0.255481	0.0134505	-0.0355101	0.735422	0.32856	0.00130251	0.00765506	0.941945	0.0739022	0.481426	0.368318	0.000280722	-0.0917058	0.381976	-0.148211	0.156246	-0.0865109	0.40963	0.0890429	0.396008	-0.401145	6.75e-05	0.314385	0.00214754	0.257729	0.0126269	0.0811501	0.43936	-0.0365146	0.728225
VIT_14s0006g02750	VIT_14s0006g02750	100248112	brown	0.368924	0.000273806	0.522172	7.96e-08	0.172239	0.0987562	-0.237448	0.0219188	-0.723028	2.75e-16	-0.0234936	0.823123	0.870703	8.58e-30	0.035208	0.737591	0.176659	0.0902746	0.0149899	0.886598	0.395032	8.9e-05	0.0792319	0.450286	0.0817314	0.436078	0.420881	2.66e-05	-0.0784456	0.454808	-0.197095	0.0582742	-0.0323669	0.758087	-0.0270367	0.796984	-0.441689	9.33e-06	0.106627	0.309024	0.203931	0.0499138	0.0624046	0.552346	-0.0425601	0.685428
VIT_12s0028g01980	VIT_12s0028g01980	100257519	brown	0.368897	0.000274108	0.522713	7.67e-08	0.195559	0.0603026	-0.0913911	0.383618	-0.473199	1.67e-06	0.33168	0.00116301	0.749199	5.78e-18	0.190212	0.0678142	0.387276	0.000125549	-0.263829	0.0106094	0.40918	4.65e-05	0.277478	0.0070853	0.0727544	0.488279	0.184347	0.0769062	-0.0779139	0.45788	0.0449326	0.668892	-0.113579	0.27836	0.0411237	0.695513	-0.272547	0.00821666	0.224689	0.0303659	0.182206	0.0804581	0.11894	0.256149	-0.0328538	0.754562
VIT_04s0069g00300	VIT_04s0069g00300	NA	brown	0.3683	0.000280931	0.312034	0.00232792	0.167696	0.108113	-0.205358	0.0482999	-0.297441	0.00378608	0.0437146	0.677362	0.276188	0.00736721	0.16529	0.113342	-0.00656832	0.950175	-0.141742	0.175328	0.0520604	0.620178	-0.0955265	0.362374	-0.0331733	0.752252	0.044887	0.669208	-0.141894	0.174862	0.00397982	0.969798	-0.120541	0.249758	-0.00901638	0.931644	-0.220651	0.0335558	0.0650508	0.535588	-0.0596763	0.569885	-0.0281372	0.788908	-0.0693416	0.50896
VIT_00s0183g00060	VIT_00s0183g00060	NA	brown	0.368211	0.000281962	0.671197	1.81e-13	0.488587	6.74e-07	0.165361	0.113184	-0.218231	0.0355986	0.231378	0.0256466	0.64512	2.96e-12	0.304219	0.0030297	0.10229	0.329226	-0.0241038	0.818606	0.493831	4.9e-07	-0.0234346	0.823559	-0.222585	0.031994	0.261472	0.0113529	-0.0598059	0.569046	-0.328806	0.00129099	-0.16764	0.108233	0.214166	0.0392653	-0.491881	5.52e-07	0.374318	0.000218765	0.142428	0.173228	0.195923	0.0598169	0.126853	0.225634
VIT_13s0019g04150	VIT_13s0019g04150	NA	brown	0.368161	0.000282542	0.336475	0.000974922	0.112626	0.282439	-0.31776	0.00191065	-0.48726	7.3e-07	0.0897341	0.392337	0.520883	8.67e-08	-0.110484	0.291749	0.131068	0.210465	-0.12381	0.237051	0.107984	0.302872	0.0734086	0.484367	0.345843	0.000685043	0.07379	0.482093	-0.0831661	0.428039	0.293093	0.00435607	0.0296604	0.777768	-0.143976	0.168555	0.00857237	0.935003	-0.0861982	0.411331	0.132778	0.20452	0.00107947	0.991806	-0.121048	0.247757
VIT_01s0011g01290	VIT_01s0011g01290	100247417	brown	0.36799	0.000284536	0.672043	1.64e-13	0.248857	0.0161547	-0.0901329	0.390228	-0.515493	1.24e-07	0.0987081	0.346534	0.826026	2.2e-24	0.229143	0.0271483	0.122507	0.242063	-0.107757	0.303896	0.455683	4.44e-06	0.0752153	0.473648	0.0110432	0.916328	0.636271	7.19e-12	0.0284725	0.786452	-0.361864	0.000365146	-0.0481905	0.64644	0.294017	0.00422883	-0.475913	1.43e-06	0.405104	5.63e-05	0.230017	0.0265529	0.137857	0.187584	0.0679276	0.517659
VIT_15s0046g02540	VIT_15s0046g02540	NA	brown	0.36756	0.000289614	0.51655	1.16e-07	0.0987123	0.346513	-0.124771	0.233404	-0.459763	3.55e-06	0.112306	0.283817	0.778367	4.26e-20	0.165365	0.113175	0.221647	0.0327437	-0.0473356	0.652302	0.408824	4.73e-05	-0.06007	0.567338	0.183316	0.0785999	0.295344	0.00405206	-0.074659	0.476935	0.0290208	0.782441	-0.0232191	0.825156	0.00790944	0.940019	-0.24576	0.0175721	0.210887	0.0424487	0.121218	0.247089	0.0533916	0.611251	-0.0131325	0.900573
VIT_18s0001g01590	VIT_18s0001g01590	100243658	brown	0.367076	0.00029542	0.393255	9.64e-05	0.150582	0.149654	0.1029	0.326337	-0.0197882	0.850666	0.198537	0.0564217	0.494988	4.57e-07	0.00932602	0.929303	0.227134	0.0285618	-0.32482	0.00148965	0.395745	8.62e-05	0.0676727	0.519235	0.43046	1.66e-05	0.431414	1.58e-05	0.0246252	0.814752	0.146907	0.159964	0.14252	0.172949	0.0313488	0.765473	0.157897	0.130634	0.107963	0.30297	0.00939455	0.928784	0.379292	0.000177255	0.0324372	0.757577
VIT_03s0038g00340	VIT_03s0038g00340	100241912	brown	0.366277	0.000305241	0.611694	7.34e-11	0.189182	0.0693438	-0.258296	0.0124262	-0.667678	2.68e-13	-0.0259423	0.805035	0.828335	1.27e-24	0.0572765	0.585525	0.0568874	0.58808	-0.0232188	0.825158	0.35277	0.000523991	-0.0104781	0.920596	0.103389	0.32403	0.568031	2.88e-09	-0.00662929	0.949713	-0.300445	0.00343218	-0.0138862	0.894898	-0.0067396	0.948878	-0.422804	2.42e-05	0.179349	0.0854028	0.0927802	0.3764	0.0012793	0.99029	-0.0204076	0.846049
VIT_11s0016g03340	VIT_11s0016g03340	100262789	brown	0.366243	0.000305674	0.634285	8.74e-12	0.207522	0.045935	-0.0850548	0.417586	-0.492611	5.28e-07	0.209975	0.0433713	0.843145	2.96e-26	0.225962	0.0294152	0.347496	0.00064295	-0.229323	0.0270249	0.488789	6.66e-07	0.11493	0.272644	0.0812646	0.438712	0.340349	0.00084364	-0.0396001	0.706268	-0.110918	0.289846	-0.0390174	0.710397	0.0824554	0.432011	-0.344435	0.000722867	0.330941	0.00119477	0.0907904	0.386765	0.074912	0.475439	-0.0446066	0.671154
VIT_03s0017g00130	VIT_03s0017g00130	NA	brown	0.36599	0.000308852	0.492297	5.38e-07	0.270186	0.00881255	-0.0573288	0.585182	-0.330199	0.00122744	0.111772	0.286127	0.424619	2.21e-05	-0.0242354	0.817633	0.0144689	0.890514	-0.105088	0.316102	0.206751	0.0467669	0.133502	0.202042	-0.245006	0.0179333	0.0613652	0.558997	-0.171696	0.0998403	-0.283681	0.00585901	-0.0965558	0.357201	-0.0967011	0.356475	-0.476023	1.42e-06	0.0619478	0.555264	-0.0896542	0.39276	-0.102832	0.32666	-0.0604659	0.564782
VIT_10s0092g00130	VIT_10s0092g00130	100263102	brown	0.365769	0.000311645	0.501897	2.97e-07	0.195895	0.0598538	-0.177936	0.0879363	-0.627027	1.77e-11	0.118134	0.259408	0.791757	3.46e-21	0.0304044	0.772344	0.258874	0.0122246	-0.110949	0.289712	0.362013	0.000362954	0.269995	0.0088624	-0.0378059	0.719008	0.204579	0.0491763	-0.0770669	0.462798	-0.120363	0.250465	-0.0847756	0.419122	-0.0340221	0.746125	-0.422762	2.43e-05	0.0678603	0.518075	0.232551	0.024887	0.0428545	0.683368	-0.0437401	0.677184
VIT_18s0001g04290	VIT_18s0001g04290	100249007	brown	0.365759	0.000311776	0.501912	2.97e-07	0.0154669	0.883015	-0.267575	0.00951542	-0.414403	3.63e-05	0.165178	0.113588	0.674557	1.24e-13	0.0845984	0.420099	0.23122	0.0257504	-0.226112	0.0293044	0.269783	0.00891776	-0.147843	0.15729	0.577153	1.4e-09	0.535541	3.18e-08	0.0191426	0.855485	0.202857	0.0511584	0.10917	0.297562	0.0518981	0.62127	0.0802347	0.444555	0.267575	0.00951518	0.0656931	0.531558	0.0659279	0.530089	-0.013217	0.899936
VIT_00s0169g00050	VIT_00s0169g00050	NA	brown	0.365617	0.000313588	0.774309	8.81e-20	0.299677	0.00351966	-0.131472	0.20905	-0.363357	0.000343758	0.123073	0.239878	0.568179	2.85e-09	0.435523	1.28e-05	0.0454092	0.665588	-0.0852019	0.416779	0.274523	0.00774546	-0.107301	0.305959	-0.0159721	0.879222	0.521185	8.5e-08	-0.0868083	0.408016	-0.291066	0.00464707	-0.0763446	0.467014	0.293712	0.00427052	-0.412424	3.99e-05	0.603357	1.54e-10	0.0128508	0.902695	0.0429756	0.682521	0.0257802	0.806229
VIT_08s0007g07630	VIT_08s0007g07630	100241935	brown	0.365495	0.00031515	0.606309	1.19e-10	0.147974	0.156918	-0.31161	0.00236185	-0.571282	2.23e-09	0.125115	0.232107	0.774244	8.91e-20	0.198388	0.0566108	0.221903	0.0325376	-0.157038	0.132767	0.317012	0.001961	-0.0179934	0.864075	0.469728	2.03e-06	0.743381	1.42e-17	0.00947064	0.928209	-0.0532102	0.612464	0.0427601	0.684028	0.0972408	0.353785	-0.143173	0.170966	0.371642	0.00024465	0.0590747	0.573787	0.0863477	0.410517	-0.0780413	0.457143
VIT_00s0270g00090	VIT_00s0270g00090	100258121	brown	0.365475	0.000315414	0.567824	2.93e-09	0.519075	9.78e-08	-0.153994	0.140539	-0.554274	8.22e-09	0.216433	0.0371833	0.703372	3.8e-15	0.0771495	0.462317	0.120698	0.249138	-0.0757292	0.470623	0.323391	0.00156737	0.194888	0.0612054	-0.101788	0.331621	0.244309	0.0182726	-0.0695787	0.507509	-0.199267	0.0555019	-0.0657639	0.531115	0.00937319	0.928946	-0.446341	7.32e-06	0.183254	0.0787043	0.216115	0.03747	0.0155496	0.882393	-0.038586	0.713459
VIT_00s2424g00010	VIT_00s2424g00010	NA	brown	0.365376	0.000316678	0.413089	3.87e-05	0.190025	0.0680904	-0.0358205	0.733196	-0.47659	1.37e-06	0.063274	0.546812	0.625238	2.09e-11	-0.0383941	0.714823	0.237881	0.0216714	-0.178723	0.0865173	0.352048	0.000538976	0.393549	9.52e-05	-0.246072	0.0174248	-0.0278686	0.790877	-0.159606	0.126467	-0.209753	0.0435978	-0.114556	0.274218	-0.102666	0.327444	-0.504879	2.46e-07	-0.0508308	0.628472	0.0481981	0.646388	0.0466129	0.657274	-0.0345587	0.742259
VIT_05s0077g00960	VIT_05s0077g00960	NA	brown	0.365227	0.000318611	0.648122	2.17e-12	0.125003	0.232527	-0.389968	0.000111542	-0.674717	1.21e-13	0.0263922	0.801722	0.791561	3.59e-21	0.191194	0.066381	0.0936212	0.372071	-0.04834	0.645417	0.24171	0.0195872	-0.0793095	0.449841	0.320239	0.00175191	0.639007	5.48e-12	-0.0160734	0.878462	-0.113747	0.277643	-0.0105148	0.920319	0.0936267	0.372042	-0.252117	0.01477	0.357161	0.000440726	0.177868	0.0880587	0.0061116	0.953636	-0.0727858	0.488091
VIT_14s0060g00880	VIT_14s0060g00880	100244244	brown	0.364912	0.00032272	0.58059	1.06e-09	0.22693	0.0287093	-0.0682507	0.515665	-0.54842	1.27e-08	0.162302	0.120103	0.885719	4.41e-32	0.184042	0.0774039	0.289525	0.00487963	-0.137308	0.189361	0.531168	4.31e-08	0.146432	0.161332	0.00996087	0.924504	0.292484	0.00444167	-0.0438752	0.676243	-0.162421	0.119827	-0.0969519	0.355223	0.0557359	0.595667	-0.417201	3.18e-05	0.244074	0.0183883	0.084099	0.422858	0.095137	0.364343	0.015567	0.882263
VIT_19s0027g00750	VIT_19s0027g00750	100244099	brown	0.364773	0.000324563	0.61127	7.63e-11	0.167627	0.108261	-0.189705	0.0685644	-0.318054	0.00189114	0.272674	0.00818567	0.70064	5.38e-15	0.223689	0.0311311	0.289765	0.00484279	-0.171088	0.101065	0.326513	0.00140211	-0.150803	0.149053	0.558703	5.89e-09	0.524056	7.01e-08	0.000402133	0.996948	0.199668	0.0550031	0.0783986	0.455079	0.122087	0.243693	0.123983	0.236393	0.414349	3.64e-05	0.105771	0.312948	0.131287	0.209698	-0.124804	0.233281
VIT_11s0016g00690	VIT_11s0016g00690	100264520	brown	0.364538	0.000327669	0.484732	8.49e-07	0.101636	0.332347	-0.073832	0.481843	-0.454428	4.75e-06	0.102245	0.32944	0.830728	7.07e-25	0.0336903	0.748518	0.234663	0.0235673	-0.043237	0.680694	0.482102	9.93e-07	-0.0790913	0.451092	0.282652	0.00604845	0.512221	1.54e-07	-0.0371258	0.723857	-0.0514336	0.6244	-0.0295191	0.7788	-0.00273632	0.979232	-0.211102	0.0422331	0.117699	0.26118	0.116983	0.264111	0.197865	0.0572793	-0.0260561	0.804196
VIT_16s0098g01810	VIT_16s0098g01810	NA	brown	0.364009	0.00033479	0.571025	2.28e-09	0.158068	0.130211	-0.405002	5.65e-05	-0.605872	1.24e-10	0.039489	0.707055	0.631927	1.1e-11	0.199947	0.0546575	0.0658524	0.530561	-0.103005	0.32584	0.165141	0.113671	-0.104235	0.320068	0.498929	3.58e-07	0.691178	1.74e-14	-0.0164947	0.875302	-0.0185119	0.860197	0.18415	0.0772278	0.0601098	0.567081	-0.139941	0.180933	0.33579	0.000999967	0.0152416	0.884707	0.000565166	0.99571	-0.0735849	0.483315
VIT_10s0003g05670	VIT_10s0003g05670	NA	brown	0.363966	0.000335374	0.45154	5.55e-06	0.0930801	0.374853	-0.216154	0.037435	-0.654525	1.11e-12	0.00837743	0.936478	0.84711	1.01e-26	0.0264433	0.801347	0.329341	0.00126624	-0.125607	0.23026	0.42017	2.75e-05	0.101331	0.333807	0.213506	0.0398896	0.301121	0.00335673	-0.141753	0.175297	0.00970233	0.926458	0.0117868	0.910717	-0.0700861	0.50441	-0.285963	0.00545758	0.0714502	0.496129	0.161639	0.121645	0.103025	0.325748	-0.0541805	0.605987
VIT_02s0025g03490	VIT_02s0025g03490	100853340	brown	0.363825	0.000337308	0.443081	8.68e-06	0.216233	0.0373638	-0.193864	0.062606	-0.524097	6.99e-08	-0.00470681	0.964285	0.635149	8.03e-12	0.0518713	0.621451	0.15547	0.136728	-0.144463	0.167105	0.310515	0.00245162	-0.124404	0.234793	0.309174	0.00256562	0.234304	0.0237869	-0.15075	0.149197	0.0900782	0.390517	0.0507536	0.628995	-0.101182	0.334522	-0.186523	0.0734255	0.0749786	0.475045	-0.0648461	0.536875	0.0553276	0.598369	-0.0145032	0.890257
VIT_09s0002g08640	VIT_09s0002g08640	100268109	brown	0.363825	0.000337309	0.29639	0.00391731	0.139568	0.182112	0.00341651	0.974072	-0.255743	0.0133523	0.0278333	0.791136	0.635407	7.83e-12	-0.00450129	0.965843	0.436808	1.2e-05	-0.229937	0.0266067	0.465487	2.58e-06	-0.0602493	0.56618	0.349431	0.000596695	0.142931	0.171699	-0.0132989	0.89932	0.253096	0.0143751	0.0521771	0.619393	-0.0397179	0.705435	0.0820744	0.434149	-0.00375868	0.971476	-0.000966586	0.992663	0.376371	0.000200646	0.000508777	0.996138
VIT_00s0415g00070	VIT_00s0415g00070	100262463	brown	0.363812	0.000337484	0.491866	5.53e-07	0.159231	0.127373	-0.0178877	0.864866	-0.210238	0.0431031	0.555185	7.68e-09	0.653608	1.23e-12	0.175718	0.0920304	0.347127	0.000652139	-0.287544	0.00519392	0.399622	7.24e-05	0.0361289	0.730986	0.313651	0.00220243	0.454127	4.83e-06	-0.0229595	0.82708	0.126866	0.225584	-0.0439435	0.675767	0.165215	0.113506	-0.0229424	0.827207	0.310747	0.00243228	0.17803	0.0877652	0.327632	0.00134683	-0.048931	0.64138
VIT_09s0002g02090	VIT_09s0002g02090	100853480	brown	0.363585	0.000340599	0.458095	3.89e-06	0.124994	0.232563	-0.0755263	0.471816	-0.377325	0.000192711	0.0427227	0.68429	0.745648	1e-17	0.073188	0.485684	0.342701	0.000772056	-0.0775942	0.459733	0.461661	3.2e-06	-0.118921	0.256228	0.478342	1.24e-06	0.50977	1.8e-07	-0.0513504	0.624962	0.0810225	0.440082	0.169245	0.104848	0.0241433	0.818314	-0.0174587	0.868077	0.154497	0.139232	0.113942	0.276814	0.303604	0.00309226	-0.00541096	0.958946
VIT_02s0025g03850	VIT_02s0025g03850	NA	brown	0.363428	0.00034278	0.746341	9.01e-18	0.340245	0.000846969	-0.0485524	0.643965	-0.110454	0.291883	0.33748	0.000939175	0.503409	2.7e-07	0.478546	1.22e-06	0.205854	0.0477495	-0.381478	0.000161425	0.326045	0.00142586	-0.133804	0.201015	0.246884	0.017046	0.569103	2.65e-09	-0.00741804	0.94374	-0.065322	0.533884	0.0322575	0.758879	0.252101	0.0147765	-0.0928098	0.376247	0.687152	2.83e-14	-0.0937887	0.371211	0.0551853	0.599312	-0.0218353	0.835425
VIT_17s0000g00560	VIT_17s0000g00560	100261186	brown	0.363191	0.000346084	0.74796	7.01e-18	0.376342	0.000200893	-0.165827	0.112158	-0.313268	0.00223162	0.314143	0.00216551	0.45066	5.82e-06	0.271295	0.00852813	-0.057107	0.586637	-0.119814	0.252647	0.136372	0.192426	-0.0608997	0.561988	-0.0950718	0.364674	0.434407	1.36e-05	-0.0712056	0.497609	-0.233424	0.0243339	-0.156087	0.135158	0.171284	0.10067	-0.402528	6.34e-05	0.448748	6.44e-06	0.0264253	0.801479	-0.0138126	0.895452	-0.0732562	0.485277
VIT_05s0020g00320	VIT_05s0020g00320	NA	brown	0.363052	0.00034804	0.728816	1.22e-16	0.308973	0.00258315	0.194294	0.0620155	-0.146653	0.160693	0.346347	0.00067195	0.768082	2.61e-19	0.315282	0.00208215	0.153335	0.142267	-0.13872	0.184807	0.598263	2.41e-10	-0.0985253	0.347432	-0.0400906	0.7028	0.4777	1.29e-06	-0.0457563	0.663186	-0.287635	0.00517917	-0.117441	0.262232	0.19433	0.061966	-0.366415	0.000303527	0.439386	1.05e-05	0.0728473	0.487723	0.166015	0.111747	0.0171003	0.870762
VIT_00s0586g00010	VIT_00s0586g00010	100265327	brown	0.362915	0.000349971	0.687175	2.83e-14	0.41498	3.54e-05	0.073596	0.483249	-0.391124	0.000105984	0.283853	0.00582792	0.832844	4.2e-25	0.322639	0.00160973	0.280346	0.00649275	-0.205433	0.0482161	0.617398	4.36e-11	0.161666	0.121581	0.0239683	0.819609	0.479382	1.17e-06	-0.0459019	0.66218	-0.216946	0.0367257	-0.0450339	0.668189	0.207061	0.0464304	-0.412831	3.92e-05	0.47362	1.63e-06	0.0934529	0.372934	0.243003	0.0189233	0.0265355	0.800668
VIT_16s0098g01410	VIT_16s0098g01410	NA	brown	0.362762	0.000352133	0.528571	5.16e-08	0.169999	0.103289	-0.0293467	0.780059	-0.500217	3.3e-07	0.220827	0.0334107	0.862682	1.1e-28	0.0715594	0.49547	0.246763	0.0171019	-0.0517473	0.622286	0.502755	2.81e-07	0.138872	0.184324	-0.046673	0.65686	0.277088	0.0071696	-0.0535344	0.610297	-0.162535	0.119566	-0.0968977	0.355494	-0.0155764	0.882192	-0.432784	1.47e-05	0.124944	0.232752	0.152326	0.144943	0.0704651	0.502103	-0.0297326	0.777242
VIT_11s0065g00670	VIT_11s0065g00670	NA	brown	0.36261	0.000354316	0.426485	2.02e-05	0.248877	0.0161456	-0.0378923	0.718393	-0.110264	0.292719	0.238999	0.021044	0.339526	0.000870094	0.424099	2.27e-05	0.301968	0.00326432	-0.305046	0.0029473	0.214564	0.0388934	-0.0254165	0.808911	0.100961	0.335583	0.251733	0.0149277	-0.0839652	0.423598	0.00333927	0.974658	-0.00746155	0.94341	0.166282	0.111163	-0.105649	0.313508	0.349066	0.000605183	-0.0252873	0.809864	0.125988	0.228841	0.248808	0.0161762
VIT_01s0010g02470	VIT_01s0010g02470	100264769	brown	0.36249	0.000356028	0.607573	1.06e-10	0.237442	0.0219219	-0.141932	0.174746	-0.593401	3.65e-10	0.161197	0.122682	0.902123	5.57e-35	0.162484	0.119683	0.154381	0.139531	-0.0868722	0.40767	0.488836	6.64e-07	0.0317166	0.762802	0.0621263	0.554123	0.46899	2.12e-06	-0.0901733	0.390014	-0.222552	0.0320203	-0.087248	0.405636	0.0618069	0.556166	-0.415534	3.44e-05	0.272618	0.00819939	0.193329	0.0633486	0.086061	0.412079	-0.0446352	0.670956
VIT_00s2480g00010	VIT_00s2480g00010	NA	brown	0.362257	0.000359403	0.319496	0.00179821	0.232664	0.0248143	-0.144725	0.166328	-0.257193	0.0128191	0.108632	0.299963	0.290767	0.00469137	0.395088	8.88e-05	-0.0355137	0.735396	-0.143072	0.171273	0.0846132	0.420017	0.0200968	0.848366	0.0337792	0.747877	0.0786395	0.45369	-0.112584	0.282618	-0.000178672	0.998644	-0.0959011	0.360486	0.0523455	0.618261	-0.158102	0.130128	0.224157	0.0307712	0.0905151	0.388213	0.0385621	0.713629	0.178441	0.0870228
VIT_03s0063g02590	VIT_03s0063g02590	100852464	brown	0.362175	0.000360584	0.559426	5.58e-09	0.178661	0.0866287	-0.177489	0.0887498	-0.624916	2.16e-11	0.102205	0.329631	0.921354	4.11e-39	0.121703	0.245188	0.249895	0.0157022	-0.0376477	0.720135	0.48067	1.08e-06	0.0645224	0.538914	0.168554	0.106296	0.477555	1.3e-06	-0.0584346	0.577953	-0.115757	0.269187	-0.0493278	0.638675	0.0290469	0.78225	-0.347577	0.000640966	0.22433	0.0306389	0.236094	0.0227075	0.110457	0.291867	-0.077718	0.459015
VIT_01s0010g00940	VIT_01s0010g00940	100253004	brown	0.362164	0.000360742	0.618968	3.77e-11	0.236171	0.0226617	-0.175406	0.0926192	-0.610866	7.92e-11	0.0231313	0.825807	0.859947	2.53e-28	0.0804376	0.4434	0.10104	0.335205	-0.00538464	0.959146	0.435548	1.28e-05	-0.00304724	0.976873	0.115945	0.268403	0.622851	2.62e-11	-0.0390469	0.710188	-0.298652	0.00363965	-0.0342714	0.744328	0.0670629	0.523016	-0.422435	2.47e-05	0.204748	0.0489849	0.169821	0.103654	0.1332	0.203074	-0.0333454	0.751008
VIT_00s0258g00120	VIT_00s0258g00120	NA	brown	0.361868	0.000365086	0.545803	1.53e-08	0.22332	0.0314171	-0.0487765	0.642434	-0.547826	1.32e-08	0.129825	0.214861	0.87493	2.08e-30	0.119121	0.255423	0.251298	0.0151078	-0.0679656	0.517424	0.518669	1.01e-07	0.154533	0.139139	-0.0492949	0.638899	0.247442	0.0167895	-0.0647225	0.537653	-0.161366	0.122284	-0.103767	0.322258	0.0212703	0.839626	-0.442541	8.93e-06	0.149936	0.151431	0.115109	0.271893	0.10789	0.303297	-0.0242702	0.817375
VIT_06s0009g01360	VIT_06s0009g01360	NA	brown	0.361788	0.000366262	0.617634	4.27e-11	0.196398	0.0591876	0.0176767	0.866445	-0.331755	0.00115982	0.241956	0.0194594	0.802427	4.09e-22	0.309498	0.00253766	0.248805	0.0161777	-0.224839	0.0302529	0.564082	3.91e-09	-0.0822265	0.433294	0.272319	0.00827269	0.577209	1.39e-09	0.00121625	0.990768	-0.11146	0.287482	-0.00525123	0.960157	0.168988	0.105385	-0.202536	0.0515343	0.458602	3.78e-06	0.0573435	0.585086	0.313918	0.00218232	0.0665552	0.526174
VIT_00s0229g00070	VIT_00s0229g00070	100250609	brown	0.361656	0.000368213	0.49868	3.63e-07	0.113203	0.279962	-0.084453	0.420901	-0.554145	8.29e-09	0.167016	0.109573	0.85162	2.89e-27	0.101058	0.335116	0.305792	0.0028748	-0.140641	0.178741	0.47794	1.27e-06	0.158192	0.129908	0.0400558	0.703045	0.239148	0.0209617	-0.0988559	0.345809	-0.0661891	0.528457	-0.0765481	0.465824	0.0142263	0.892339	-0.374051	0.000221228	0.138804	0.184541	0.155413	0.136874	0.123155	0.239562	0.013044	0.90124
VIT_09s0002g05690	VIT_09s0002g05690	100263494	brown	0.361303	0.000373478	0.547179	1.39e-08	0.308634	0.00261289	0.00706641	0.946402	-0.510093	1.76e-07	0.235947	0.0227945	0.852684	2.13e-27	0.0648411	0.536906	0.207764	0.0456771	-0.0692772	0.509355	0.528484	5.19e-08	0.149004	0.154018	-0.166058	0.111651	0.191168	0.0664178	-0.0799711	0.446057	-0.228475	0.0276116	-0.145504	0.164035	-0.00815341	0.938173	-0.509112	1.88e-07	0.101815	0.331492	0.162328	0.120043	0.0927904	0.376347	0.00398013	0.969796
VIT_16s0039g00180	VIT_16s0039g00180	NA	brown	0.361171	0.000375477	0.704918	3.11e-15	0.289302	0.00491423	-0.0732189	0.485499	-0.298329	0.00367821	0.157432	0.131785	0.568586	2.76e-09	0.384221	0.000143407	0.0609109	0.561916	0.00297668	0.977409	0.310534	0.00245002	-0.0870842	0.406522	-0.0960394	0.359791	0.44565	7.59e-06	-0.0479498	0.648088	-0.353669	0.000505846	-0.129854	0.214757	0.157609	0.131347	-0.399502	7.28e-05	0.455566	4.47e-06	-0.0316789	0.763076	0.0476399	0.650213	0.0128736	0.902523
VIT_07s0104g01750	VIT_07s0104g01750	100854629	brown	0.360774	0.000381504	0.530734	4.44e-08	0.10552	0.314104	-0.180876	0.0827308	-0.56383	3.99e-09	0.160946	0.123274	0.828949	1.09e-24	0.189974	0.0681658	0.0924884	0.377909	-0.121463	0.246129	0.421664	2.56e-05	-0.0545005	0.603858	0.238788	0.021161	0.400836	6.85e-05	-0.106609	0.309108	0.0123443	0.906513	0.00683509	0.948155	0.0168959	0.872293	-0.255545	0.0134266	0.252052	0.0147968	0.108231	0.301761	0.138063	0.186918	-0.00956397	0.927504
VIT_14s0030g01590	VIT_14s0030g01590	100259018	brown	0.360773	0.00038152	0.584463	7.71e-10	0.247	0.0169923	-0.21997	0.0341203	-0.64073	4.61e-12	0.0344918	0.742741	0.849274	5.58e-27	0.077988	0.457451	0.0767003	0.464935	-0.0204901	0.845434	0.399224	7.37e-05	-0.0414637	0.693121	0.133224	0.202992	0.574141	1.78e-09	-0.0311043	0.76725	-0.261106	0.0114721	-0.00484413	0.963244	0.00553882	0.957977	-0.399671	7.22e-05	0.182661	0.0796929	0.175249	0.0929165	0.0779202	0.457844	-0.0468392	0.655715
VIT_00s0199g00300	VIT_00s0199g00300	100263950	brown	0.360772	0.000381539	0.728226	1.32e-16	0.307043	0.00275677	0.0729941	0.486844	-0.251073	0.015202	0.385589	0.000135139	0.735227	4.81e-17	0.205519	0.048121	0.122233	0.243123	-0.245733	0.0175851	0.494896	4.59e-07	-0.0326023	0.756382	0.162983	0.118536	0.622358	2.75e-11	0.0016409	0.987545	-0.204909	0.0488032	-0.0124463	0.905744	0.220327	0.033823	-0.263202	0.0108029	0.414103	3.69e-05	0.167084	0.109424	0.202697	0.0513455	0.127128	0.224623
VIT_09s0002g04150	VIT_09s0002g04150	100242883	brown	0.360756	0.000381783	0.532175	4.02e-08	0.0984795	0.347657	0.110159	0.293182	-0.372936	0.000231795	0.257096	0.0128544	0.794078	2.2e-21	0.105074	0.316165	0.292865	0.00438796	-0.160394	0.12458	0.54038	2.26e-08	0.218127	0.0356892	-0.129579	0.215738	0.237899	0.0216609	-0.167979	0.107511	-0.193516	0.0630874	-0.10226	0.329373	0.0425701	0.685358	-0.482712	9.58e-07	0.1604	0.124566	0.266364	0.00985756	0.183928	0.0775917	0.0386131	0.713267
VIT_03s0038g02870	VIT_03s0038g02870	100264174	brown	0.360556	0.000384862	0.518579	1.01e-07	0.185786	0.0745888	-0.0519328	0.621036	-0.53324	3.73e-08	0.174582	0.0941853	0.880262	3.25e-31	0.100082	0.339829	0.288324	0.00506817	-0.0608999	0.561987	0.519064	9.79e-08	0.118371	0.258448	0.0130625	0.9011	0.250609	0.0153972	-0.0627961	0.549851	-0.0977896	0.351062	-0.089816	0.391903	-0.0152762	0.884447	-0.389099	0.0001159	0.13956	0.182138	0.127099	0.224729	0.102283	0.329261	-0.0552985	0.598562
VIT_07s0151g00060	VIT_07s0151g00060	NA	brown	0.360483	0.00038599	0.454771	4.66e-06	0.0945314	0.367419	0.0338789	0.747157	-0.271648	0.0084393	0.294602	0.00415005	0.569645	2.54e-09	-0.0709205	0.499337	0.328843	0.00128925	-0.264751	0.0103303	0.343116	0.000760008	0.21955	0.0344723	-0.0155921	0.882075	0.230554	0.0261915	-0.124617	0.233987	-0.122591	0.241737	-0.0840594	0.423076	0.00224697	0.982946	-0.285593	0.00552101	0.0880169	0.401495	0.0566021	0.589955	0.129143	0.217299	-0.101079	0.335016
VIT_18s0001g00870	VIT_18s0001g00870	100242024	brown	0.360231	0.000389908	0.460444	3.42e-06	0.267055	0.00966108	0.34491	0.00070988	0.0983336	0.348375	0.475392	1.47e-06	0.564181	3.88e-09	0.0786556	0.453598	0.354677	0.000486196	-0.121509	0.245948	0.56198	4.59e-09	-0.0900609	0.390608	0.058019	0.580665	0.139773	0.181463	-0.0392349	0.708855	0.0375383	0.720915	-0.0955651	0.362179	0.0374852	0.721294	-0.115902	0.268583	0.0989961	0.345122	0.0204889	0.845443	0.339012	0.000887001	-0.033606	0.749126
VIT_18s0001g10370	VIT_18s0001g10370	NA	brown	0.360158	0.000391051	0.734994	4.98e-17	0.306398	0.00281703	0.213018	0.0403567	-0.221636	0.0327522	0.308153	0.00265565	0.831076	6.5e-25	0.227722	0.0281418	0.246345	0.0172967	-0.178051	0.0877264	0.665836	3.29e-13	-0.0302504	0.773466	-0.0453433	0.666045	0.537563	2.76e-08	-0.0464096	0.658675	-0.3489	0.000609072	-0.0715431	0.495568	0.20034	0.0541733	-0.443436	8.52e-06	0.396976	8.16e-05	0.112045	0.284942	0.24704	0.0169737	0.106814	0.308172
VIT_11s0016g05750	VIT_11s0016g05750	NA	brown	0.360067	0.000392483	0.635278	7.93e-12	0.112662	0.282284	-0.0815155	0.437295	-0.415305	3.48e-05	0.147828	0.157331	0.838396	1.03e-25	0.204707	0.0490317	0.236554	0.0224367	-0.204815	0.0489091	0.503268	2.72e-07	0.0117496	0.910997	0.235934	0.022802	0.521851	8.13e-08	-0.0495523	0.637147	-0.111094	0.289076	0.0261883	0.803223	0.0892139	0.395098	-0.248436	0.0163413	0.334582	0.00104557	0.145154	0.165063	0.149387	0.15295	0.0447766	0.669974
VIT_05s0049g01900	VIT_05s0049g01900	NA	brown	0.360022	0.000393195	0.624321	2.28e-11	0.217804	0.0359702	-0.154323	0.139684	-0.525044	6.56e-08	0.157897	0.130633	0.772911	1.13e-19	0.258228	0.0124503	0.308996	0.00258116	-0.104943	0.316772	0.391438	0.000104522	0.058536	0.577292	0.151698	0.146626	0.364167	0.000332649	-0.0740952	0.480278	-0.0686845	0.512993	-0.00394694	0.970048	0.0793617	0.449542	-0.311305	0.00238653	0.351743	0.000545436	0.0637412	0.54385	0.026854	0.798326	-0.0333921	0.750671
VIT_00s0780g00010	VIT_00s0780g00010	100251605	brown	0.359952	0.000394304	0.775135	7.61e-20	0.442531	8.93e-06	0.0319083	0.761411	-0.0818879	0.435197	0.415607	3.43e-05	0.50831	1.98e-07	0.491128	5.78e-07	0.115912	0.268538	-0.367337	0.00029227	0.349313	0.000599422	-0.0773019	0.46143	0.136645	0.19153	0.709924	1.62e-15	0.0903493	0.389086	-0.263314	0.0107681	-0.0283986	0.786993	0.401571	6.62e-05	-0.188934	0.0697174	0.717277	6.07e-16	0.0262049	0.803101	0.179325	0.0854446	0.139302	0.182955
VIT_07s0104g00770	VIT_07s0104g00770	100245968	brown	0.359936	0.000394554	0.525749	6.25e-08	0.127939	0.221653	-0.118667	0.257252	-0.487445	7.22e-07	0.205013	0.0486865	0.827984	1.38e-24	0.13017	0.213632	0.208777	0.0446083	-0.0486176	0.643519	0.435621	1.28e-05	-0.0589642	0.574506	0.2982	0.00369373	0.569984	2.47e-09	-0.014616	0.889409	-0.048929	0.641394	0.0350038	0.739058	0.124119	0.235873	-0.197769	0.0574018	0.225295	0.0299103	0.29469	0.00413843	0.144787	0.166144	0.00761839	0.942223
VIT_18s0086g00420	VIT_18s0086g00420	NA	brown	0.359934	0.000394591	0.464978	2.66e-06	0.0578203	0.581964	-0.0604963	0.564587	-0.316471	0.00199814	0.21123	0.0421057	0.753214	3.06e-18	0.149656	0.152205	0.238607	0.0212622	-0.224127	0.0307935	0.484381	8.67e-07	-0.122773	0.241032	0.417864	3.08e-05	0.361506	0.000370451	-0.0429429	0.68275	0.174585	0.0941797	0.0302549	0.773433	0.04791	0.648361	-0.000511348	0.996119	0.191728	0.0656108	0.0246031	0.814915	0.18934	0.0691076	-0.0463882	0.658823
VIT_00s0198g00030	VIT_00s0198g00030	100852850	brown	0.359901	0.000395097	0.602957	1.6e-10	0.218537	0.0353345	0.112727	0.282005	-0.336219	0.000984195	0.17417	0.0949781	0.832598	4.46e-25	0.141255	0.176831	0.235769	0.0229003	-0.0138003	0.895544	0.605951	1.23e-10	-0.0481571	0.646668	-0.0836486	0.425355	0.359375	0.000403502	-0.107858	0.303439	-0.308227	0.00264908	-0.0786459	0.453654	0.0390776	0.709971	-0.447102	7.03e-06	0.212273	0.0410775	0.0586321	0.576667	0.141996	0.17455	-0.00334606	0.974606
VIT_15s0048g02780	VIT_15s0048g02780	100242029	brown	0.359736	0.000397732	0.583627	8.26e-10	0.19091	0.0667925	-0.312013	0.00232955	-0.732928	6.73e-17	-0.0271281	0.796312	0.76694	3.17e-19	0.0821338	0.433815	0.0795209	0.44863	-0.0942784	0.368708	0.288962	0.00496725	0.0932825	0.37381	0.0817381	0.43604	0.553624	8.62e-09	-0.049495	0.637537	-0.263103	0.0108337	-0.0434854	0.678961	0.00677596	0.948602	-0.459168	3.67e-06	0.197427	0.0578433	0.124042	0.236168	0.0133101	0.899235	-0.00330106	0.974947
VIT_14s0006g00660	VIT_14s0006g00660	NA	brown	0.35969	0.000398453	0.720237	4.05e-16	0.472426	1.74e-06	0.223047	0.0316304	-0.110759	0.290541	0.296025	0.00396389	0.616954	4.54e-11	0.271024	0.00859672	0.0687945	0.512317	-0.0852385	0.416578	0.519028	9.81e-08	-0.111409	0.287705	-0.245864	0.0175232	0.351345	0.00055396	-0.103405	0.323957	-0.442252	9.07e-06	-0.160623	0.124036	0.144582	0.166753	-0.488407	6.82e-07	0.362133	0.000361202	0.0245449	0.815345	0.11129	0.288223	0.0581136	0.580048
VIT_00s0198g00050	VIT_00s0198g00050	NA	brown	0.359428	0.000402648	0.437967	1.13e-05	0.334534	0.00104745	-0.100635	0.337156	-0.228463	0.0276202	-0.000469246	0.996438	0.284538	0.00570518	0.0577732	0.582272	-0.0199398	0.849536	0.163805	0.116663	0.119263	0.25485	-0.141046	0.17748	-0.123944	0.236539	0.230283	0.0263731	-0.0363952	0.729079	-0.277159	0.00715416	-0.0673859	0.521011	-0.0195927	0.852125	-0.293685	0.00427426	0.105792	0.312852	-0.0236969	0.821617	-0.00122028	0.990738	-0.0549137	0.601113
VIT_13s0073g00560	VIT_13s0073g00560	100233131	brown	0.359327	0.000404292	0.620661	3.22e-11	0.465551	2.57e-06	0.220261	0.0338783	-0.0248209	0.813306	0.498235	3.73e-07	0.356581	0.000450979	0.275236	0.00758134	0.0732364	0.485395	-0.312814	0.00226662	0.344654	0.000716841	0.000726675	0.994484	-0.304383	0.00301319	0.296634	0.00388647	-0.140127	0.180351	-0.33755	0.00093673	-0.151074	0.148314	0.174742	0.0938806	-0.484037	8.85e-07	0.381119	0.000163931	0.0406491	0.698857	0.174967	0.0934504	0.324221	0.00152182
VIT_08s0040g00250	VIT_08s0040g00250	100243149	brown	0.359227	0.0004059	0.569944	2.48e-09	0.060395	0.565239	-0.257678	0.0126451	-0.390718	0.000107907	0.172011	0.0992105	0.699615	6.12e-15	0.338632	0.00089969	0.373433	0.000227036	-0.25954	0.0119959	0.320348	0.0017452	-0.121774	0.244914	0.526317	6.01e-08	0.548088	1.3e-08	0.0615149	0.558037	0.127958	0.221584	0.0661018	0.529002	0.187185	0.0723921	0.0548865	0.601293	0.474832	1.52e-06	0.0366484	0.727269	0.105416	0.314582	-0.0205639	0.844884
VIT_01s0010g02640	VIT_01s0010g02640	100264875	brown	0.359021	0.000409251	0.681191	5.74e-14	0.11144	0.287567	-0.236202	0.0226436	-0.556192	7.12e-09	0.129453	0.216188	0.781044	2.62e-20	0.185381	0.0752355	0.105057	0.316243	-0.0458286	0.662686	0.309033	0.0025779	-0.0147355	0.88851	0.164396	0.115333	0.490242	6.1e-07	-0.0464468	0.658419	-0.0866742	0.408743	-0.0799094	0.44641	0.149424	0.152849	-0.306549	0.00280282	0.364657	0.000326095	0.146447	0.16129	0.0105008	0.920425	-0.0506512	0.629688
VIT_17s0053g01010	VIT_17s0053g01010	100266630	brown	0.358928	0.000410783	0.679747	6.79e-14	0.30839	0.00263452	0.114273	0.275413	-0.183035	0.0790675	0.281655	0.00623708	0.769983	1.88e-19	0.308347	0.00263838	0.249832	0.0157291	-0.207628	0.0458222	0.579804	1.13e-09	-0.10788	0.303341	0.251313	0.0151019	0.69577	9.9e-15	0.0889035	0.396751	-0.136843	0.190881	0.00819475	0.93786	0.291373	0.00460187	-0.163887	0.116479	0.507619	2.07e-07	0.152243	0.145164	0.312481	0.00229263	0.12231	0.242826
VIT_09s0002g06490	VIT_09s0002g06490	100254318	brown	0.35872	0.000414202	0.565362	3.54e-09	0.151397	0.147438	-0.146725	0.160488	-0.568913	2.69e-09	0.196891	0.0585403	0.861295	1.68e-28	0.136537	0.191882	0.259265	0.0120898	-0.0888877	0.396835	0.446285	7.34e-06	0.0461521	0.660452	0.0893836	0.394196	0.348239	0.000624823	-0.0718228	0.49388	-0.087487	0.404346	-0.0867868	0.408132	0.0318685	0.7617	-0.358429	0.000419039	0.235649	0.0229717	0.130993	0.210728	0.0436759	0.677631	-0.079943	0.446218
VIT_02s0033g00530	VIT_02s0033g00530	100855177	brown	0.358509	0.000417705	0.478424	1.23e-06	0.106096	0.311452	-0.124762	0.233438	-0.432064	1.53e-05	0.24434	0.0182573	0.618967	3.77e-11	-0.0206196	0.844469	0.192863	0.0640007	-0.052117	0.619797	0.26148	0.0113502	0.179124	0.0858025	-0.027414	0.794212	0.218621	0.0352624	-0.138541	0.18538	-0.0754668	0.472166	-0.154988	0.137963	-0.0375615	0.72075	-0.31887	0.00183804	0.108067	0.302499	0.0976795	0.351607	0.0405344	0.699666	-0.011846	0.910271
VIT_17s0000g04270	VIT_17s0000g04270	100254249	brown	0.358432	0.000418999	0.522021	8.04e-08	0.215199	0.0383055	-0.422539	2.45e-05	-0.688575	2.39e-14	-0.0239016	0.820102	0.674478	1.25e-13	0.0702241	0.50357	0.0500331	0.633879	0.0629006	0.549186	0.12264	0.241546	-0.031258	0.766133	0.106506	0.309577	0.398424	7.64e-05	-0.04793	0.648224	-0.185679	0.074759	-0.0765998	0.465522	0.0177778	0.865689	-0.315028	0.00210048	0.144611	0.166665	0.270685	0.00868339	-0.0685818	0.513625	-0.101596	0.332538
VIT_08s0056g00830	VIT_08s0056g00830	100263915	brown	0.358203	0.000422824	0.516678	1.15e-07	0.256045	0.0132397	0.248861	0.0161528	-0.0595191	0.570904	0.479115	1.18e-06	0.691574	1.66e-14	0.171303	0.10063	0.350036	0.000582872	-0.409594	4.56e-05	0.606118	1.21e-10	0.101292	0.333995	0.1929	0.063948	0.34681	0.000660131	0.0130971	0.90084	0.0429818	0.682477	-0.00947848	0.92815	0.0769003	0.463768	-0.0895568	0.393276	0.234717	0.0235342	0.0901995	0.389876	0.329486	0.0012596	0.00936022	0.929044
VIT_00s0208g00020	VIT_00s0208g00020	NA	brown	0.35803	0.000425759	0.499731	3.4e-07	0.331171	0.00118479	-0.155756	0.135999	-0.300554	0.00341991	0.0824142	0.432241	0.32761	0.00134792	0.00968637	0.926578	-0.126773	0.225929	-0.120192	0.251143	0.0820674	0.434187	-0.0872933	0.405392	-0.151333	0.147613	0.0564918	0.590681	-0.0953045	0.363496	-0.187429	0.0720138	-0.127899	0.221801	0.105978	0.311997	-0.331678	0.00116307	0.156787	0.133395	0.0026777	0.979677	-0.0526623	0.616134	0.0914009	0.383567
VIT_06s0004g01920	VIT_06s0004g01920	100248441	brown	0.357918	0.000427659	0.597096	2.66e-10	0.162919	0.118681	-0.180203	0.0839004	-0.568016	2.88e-09	0.200403	0.0540967	0.831083	6.48e-25	0.208734	0.0446534	0.142143	0.1741	-0.1317	0.208255	0.414688	3.59e-05	0.0160267	0.878812	0.219	0.0349387	0.375958	0.000204178	-0.0121843	0.907719	-0.0215209	0.837762	0.0592488	0.572657	0.0610637	0.560933	-0.272718	0.00817489	0.305545	0.0028986	0.188109	0.0709691	0.11325	0.279763	-0.0519898	0.620653
VIT_08s0007g08860	VIT_08s0007g08860	100267614	brown	0.357736	0.000430765	0.752663	3.34e-18	0.419588	2.83e-05	0.102037	0.330433	-0.195476	0.0604137	0.380522	0.000168179	0.726422	1.71e-16	0.406723	5.22e-05	0.250029	0.0156447	-0.208987	0.0443886	0.535274	3.24e-08	-0.0848979	0.418449	0.118685	0.257177	0.698117	7.39e-15	0.0740792	0.480373	-0.27204	0.00834147	-0.00325204	0.975319	0.348268	0.000624129	-0.285618	0.00551665	0.613203	6.41e-11	0.122838	0.240783	0.325854	0.00143561	0.139876	0.181139
VIT_11s0016g05220	VIT_11s0016g05220	100254394	brown	0.357685	0.000431637	0.475158	1.49e-06	0.119997	0.251917	-0.0135311	0.897571	-0.501939	2.96e-07	0.247301	0.016854	0.844488	2.07e-26	0.0237185	0.821457	0.341352	0.000812393	-0.142523	0.172938	0.509897	1.78e-07	0.237522	0.0218759	-0.0235238	0.822899	0.18266	0.0796948	-0.0825204	0.431646	-0.0841486	0.422583	-0.108199	0.301906	-0.00284264	0.978426	-0.40467	5.74e-05	0.0861269	0.41172	0.228296	0.0277372	0.142345	0.173483	-0.024791	0.813527
VIT_18s0001g04590	VIT_18s0001g04590	100252377	brown	0.357618	0.000432793	0.540873	2.18e-08	0.305094	0.00294259	0.00228827	0.982632	-0.485971	7.89e-07	0.201108	0.0532382	0.825005	2.8e-24	0.101634	0.332354	0.314237	0.00215856	-0.17034	0.102587	0.536789	2.91e-08	0.210386	0.0429531	-0.10751	0.305011	0.2078	0.0456384	-0.146314	0.161674	-0.192977	0.0638396	-0.103786	0.322166	-0.0026746	0.979701	-0.487768	7.08e-07	0.162168	0.120413	0.0741891	0.479721	0.139592	0.182037	-0.0510883	0.626732
VIT_14s0068g01240	VIT_14s0068g01240	100251597	brown	0.357538	0.000434167	0.570658	2.34e-09	0.185336	0.0753083	-0.142382	0.173367	-0.564733	3.72e-09	0.191743	0.0655894	0.852021	2.58e-27	0.198906	0.055956	0.334626	0.00104387	-0.203999	0.0498363	0.463827	2.83e-06	0.18532	0.0753329	0.143134	0.171085	0.318181	0.00188279	-0.0322554	0.758894	-0.0168384	0.872725	-0.053124	0.613041	0.047713	0.649711	-0.305738	0.00288001	0.273636	0.00795399	0.134299	0.19934	0.0512677	0.62552	-0.0354125	0.736123
VIT_00s0299g00080	VIT_00s0299g00080	100853295	brown	0.357518	0.000434521	0.600105	2.05e-10	0.120664	0.24927	0.177186	0.0893046	-0.0923769	0.378487	0.293871	0.00424882	0.726171	1.77e-16	0.244939	0.0179654	0.26016	0.0117861	-0.415766	3.41e-05	0.591096	4.44e-10	0.0682961	0.515385	0.182547	0.0798847	0.360654	0.000383346	0.0361109	0.731115	-0.0525377	0.61697	-0.0319707	0.760959	0.15217	0.14536	-0.113063	0.280562	0.349758	0.000589204	0.0158282	0.880302	0.309092	0.00257279	-0.0300611	0.774845
VIT_04s0023g01090	VIT_04s0023g01090	100247855	brown	0.357474	0.000435273	0.650604	1.68e-12	0.178121	0.0876011	-0.0716816	0.494732	-0.548879	1.22e-08	0.0928047	0.376273	0.89437	1.5e-33	0.180185	0.0839309	0.201386	0.0529033	-0.0143523	0.891392	0.513054	1.45e-07	0.0243401	0.816859	0.0474568	0.65147	0.482595	9.64e-07	-0.0880274	0.401439	-0.272297	0.00827806	0.0279805	0.790057	0.0492613	0.639128	-0.45248	5.28e-06	0.269552	0.00897869	0.161629	0.121668	0.1888	0.0699194	-0.00493515	0.962554
VIT_08s0040g01550	VIT_08s0040g01550	NA	brown	0.356672	0.000449352	0.659378	6.64e-13	0.388698	0.000117958	-0.0335825	0.749296	-0.303395	0.00311373	0.272905	0.00812934	0.691774	1.62e-14	0.33371	0.00107966	0.198584	0.0563624	-0.227419	0.0283576	0.473742	1.62e-06	-0.055979	0.594062	0.188021	0.0711024	0.428768	1.8e-05	-0.0293986	0.77968	-0.0546858	0.602626	-0.0535054	0.61049	0.199388	0.0553513	-0.189963	0.0681821	0.471549	1.83e-06	-0.00115464	0.991236	0.114693	0.273642	-0.0296685	0.77771
VIT_08s0007g02740	VIT_08s0007g02740	100244216	brown	0.356661	0.000449555	0.610418	8.24e-11	0.100952	0.335629	-0.180175	0.0839491	-0.541225	2.13e-08	0.0711849	0.497735	0.817734	1.5e-23	0.171275	0.100687	0.0854834	0.415235	-0.148226	0.156203	0.407909	4.94e-05	0.0691081	0.510391	0.226347	0.0291325	0.604203	1.43e-10	-0.0638931	0.542888	-0.145694	0.163478	-0.0171726	0.87022	0.107314	0.305902	-0.29239	0.00445507	0.301327	0.00333401	0.248468	0.0163272	0.27042	0.00875175	-0.028793	0.784107
VIT_00s0198g00040	VIT_00s0198g00040	NA	brown	0.356527	0.000451942	0.616745	4.63e-11	0.204379	0.0494025	0.0631914	0.547337	-0.34217	0.000787702	0.119438	0.254151	0.773973	9.35e-20	0.170939	0.101368	0.225734	0.0295836	0.0642388	0.540703	0.539101	2.47e-08	-0.112717	0.282045	-0.0425536	0.685473	0.465326	2.61e-06	-0.0848612	0.418651	-0.403938	5.94e-05	-0.03909	0.709882	0.0601389	0.566893	-0.458911	3.72e-06	0.255444	0.0134646	-0.00254508	0.980684	0.153323	0.142297	0.0181461	0.862933
VIT_02s0012g01880	VIT_02s0012g01880	100245368	brown	0.356435	0.00045359	0.599745	2.12e-10	0.122207	0.243227	0.0439688	0.675591	-0.239702	0.0206575	0.33879	0.000894392	0.750393	4.79e-18	0.222143	0.0323455	0.257641	0.0126583	-0.23035	0.0263286	0.498722	3.62e-07	-0.0337304	0.748229	0.322201	0.00163486	0.535583	3.17e-08	-0.045589	0.664344	-0.0152148	0.884908	-0.0513744	0.6248	0.183243	0.0787218	-0.0922263	0.379268	0.400261	7.03e-05	0.182262	0.0803649	0.2691	0.00909916	-0.01431	0.891709
VIT_03s0038g00170	VIT_03s0038g00170	100258922	brown	0.356336	0.000455371	0.56492	3.66e-09	0.0615545	0.557783	-0.0861054	0.411837	-0.339398	0.00087428	0.0566307	0.589767	0.761746	7.62e-19	0.236697	0.0223533	0.135166	0.196427	-0.302328	0.00322572	0.482313	9.81e-07	-0.0629752	0.548711	0.452323	5.32e-06	0.574756	1.69e-09	0.0561666	0.592824	-0.0110588	0.91621	0.124349	0.235001	0.128613	0.219209	-0.0242582	0.817464	0.344048	0.000733593	-0.00728245	0.944766	0.236276	0.0225999	0.0384676	0.714301
VIT_14s0068g00340	VIT_14s0068g00340	100246447	brown	0.355822	0.000464728	0.71105	1.4e-15	0.330945	0.00119457	0.0395738	0.706454	-0.34124	0.000815839	0.269903	0.00888648	0.837248	1.38e-25	0.310914	0.00241857	0.274564	0.00773595	-0.287329	0.00522919	0.597942	2.48e-10	-0.0302722	0.773307	0.186599	0.0733061	0.567877	2.91e-09	-0.053443	0.610907	-0.149242	0.153353	-0.0313012	0.765819	0.122113	0.243589	-0.291537	0.00457799	0.492717	5.25e-07	0.0752491	0.473449	0.227306	0.0284388	0.00527734	0.959959
VIT_19s0015g01100	VIT_19s0015g01100	100261657	brown	0.355721	0.000466577	0.558866	5.82e-09	0.229038	0.0272212	-0.10604	0.311711	-0.540075	2.31e-08	0.0370801	0.724184	0.837161	1.41e-25	0.0519319	0.621042	0.122799	0.240933	0.15168	0.146675	0.434556	1.35e-05	-0.0689403	0.511421	-0.0276115	0.792763	0.333057	0.00110585	-0.0649731	0.536076	-0.26026	0.0117525	-0.0801381	0.445105	0.00920994	0.93018	-0.435466	1.29e-05	0.130667	0.211876	0.237531	0.0218708	0.0556118	0.596488	-0.0633931	0.546056
VIT_16s0050g02550	VIT_16s0050g02550	100241523	brown	0.355653	0.000467833	0.609564	8.9e-11	0.166705	0.110243	-0.0344272	0.743206	-0.519071	9.79e-08	0.222873	0.0317671	0.910738	1.03e-36	0.150242	0.150587	0.267095	0.00964972	-0.123861	0.236859	0.556206	7.11e-09	0.0307566	0.769779	0.0436826	0.677585	0.392694	9.88e-05	-0.0871368	0.406237	-0.175915	0.0916606	-0.0512836	0.625413	0.0286573	0.7851	-0.430792	1.63e-05	0.257747	0.0126207	0.0855341	0.414958	0.120531	0.2498	-0.01301	0.901496
VIT_11s0037g00820	VIT_11s0037g00820	100251872	brown	0.355552	0.000469711	0.508639	1.93e-07	0.151881	0.146135	-0.0689245	0.511518	-0.550124	1.12e-08	0.177897	0.0880064	0.847256	9.75e-27	0.121139	0.2474	0.341655	0.000803184	-0.228178	0.0278197	0.497906	3.81e-07	0.299367	0.00355558	0.0564591	0.590897	0.273036	0.00809783	-0.101533	0.332837	-0.0396732	0.705751	-0.0975665	0.352167	-0.0120279	0.908898	-0.361836	0.000365548	0.171977	0.0992793	0.2148	0.0386739	0.161645	0.121631	-0.0126048	0.904549
[truncated: 27,889 more rows]
[truncated: 16 more columns]
