# Supplementary material for: Global transcriptome and gene co-expression network analyses reveal regulatory and non-additive effects of drought and heat stress in grapevine
Source: Front Plant Sci. 2023 Feb 2;14:1096225. doi: 10.3389/fpls.2023.1096225 (PMC9932518; doi:10.3389/fpls.2023.1096225)
Supplement: Supplementary file 20 [file Table_5.xlsx]

## Sheet: Darkmagenta_genes
Supplemental Table S5. Genes found in darkmagenta module. Sheet one contains the gene IDs and their respective gene module membership value and p-value. Sheet 2 contains the GO analysis of the top 50 genes from dark magenta module. Sheet 3 contains the GO analysis results for all genes found in darkmagenta module.
Genes		module membership	p-value
VIT_09s0002g02060	darkmagenta	0.965091	9.75e-55
VIT_01s0127g00380	darkmagenta	0.945034	5.83e-46
VIT_13s0019g04630	darkmagenta	0.943136	2.62e-45
VIT_09s0002g02020	darkmagenta	0.942592	3.99e-45
VIT_09s0002g06780	darkmagenta	0.940605	1.79e-44
VIT_10s0003g00080	darkmagenta	0.933811	2.13e-42
VIT_03s0038g02850	darkmagenta	0.931546	9.35e-42
VIT_14s0060g00840	darkmagenta	0.931252	1.13e-41
VIT_00s0291g00070	darkmagenta	0.929882	2.69e-41
VIT_04s0023g00770	darkmagenta	0.927702	1.03e-40
VIT_17s0000g03830	darkmagenta	0.926843	1.73e-40
VIT_14s0066g00400	darkmagenta	0.926187	2.56e-40
VIT_10s0071g00310	darkmagenta	0.923921	9.61e-40
VIT_02s0154g00470	darkmagenta	0.922364	2.33e-39
VIT_00s0369g00050	darkmagenta	0.918099	2.41e-38
VIT_19s0014g03500	darkmagenta	0.910493	1.15e-36
VIT_18s0117g00160	darkmagenta	0.910424	1.19e-36
VIT_19s0085g01180	darkmagenta	0.907741	4.3e-36
VIT_13s0064g01020	darkmagenta	0.907616	4.56e-36
VIT_00s0437g00010	darkmagenta	0.906826	6.6e-36
VIT_05s0094g01330	darkmagenta	0.906635	7.22e-36
VIT_16s0039g00340	darkmagenta	0.905799	1.06e-35
VIT_08s0056g01660	darkmagenta	0.90493	1.58e-35
VIT_18s0001g08900	darkmagenta	0.903244	3.39e-35
VIT_08s0007g07680	darkmagenta	0.902091	5.65e-35
VIT_08s0040g01690	darkmagenta	0.901297	8.02e-35
VIT_19s0014g03490	darkmagenta	0.895973	7.75e-34
VIT_04s0008g05960	darkmagenta	0.894412	1.47e-33
VIT_02s0025g03810	darkmagenta	0.894274	1.56e-33
VIT_16s0050g00980	darkmagenta	0.893795	1.89e-33
VIT_09s0002g01470	darkmagenta	0.893653	2e-33
VIT_06s0009g01030	darkmagenta	0.893624	2.03e-33
VIT_00s0227g00170	darkmagenta	0.892908	2.71e-33
VIT_00s0582g00030	darkmagenta	0.892788	2.84e-33
VIT_07s0031g01580	darkmagenta	0.890907	6e-33
VIT_08s0007g04710	darkmagenta	0.888166	1.74e-32
VIT_03s0017g02290	darkmagenta	0.887021	2.7e-32
VIT_14s0108g00090	darkmagenta	0.883886	8.73e-32
VIT_15s0021g01700	darkmagenta	0.882666	1.36e-31
VIT_18s0001g10130	darkmagenta	0.882322	1.55e-31
VIT_08s0007g04200	darkmagenta	0.875946	1.47e-30
VIT_03s0038g00120	darkmagenta	0.875068	1.99e-30
VIT_12s0057g00170	darkmagenta	0.87185	5.87e-30
VIT_16s0022g02520	darkmagenta	0.86979	1.16e-29
VIT_00s1613g00010	darkmagenta	0.864782	5.73e-29
VIT_09s0018g01980	darkmagenta	0.863331	9.01e-29
VIT_11s0065g01070	darkmagenta	0.863185	9.42e-29
VIT_15s0024g01600	darkmagenta	0.862852	1.04e-28
VIT_05s0077g00120	darkmagenta	0.860191	2.35e-28
VIT_13s0073g00690	darkmagenta	0.859309	3.07e-28
VIT_10s0003g02780	darkmagenta	0.857343	5.51e-28
VIT_13s0064g00580	darkmagenta	0.857268	5.64e-28
VIT_02s0025g04470	darkmagenta	0.855821	8.62e-28
VIT_06s0009g02450	darkmagenta	0.85484	1.15e-27
VIT_00s0291g00080	darkmagenta	0.850894	3.54e-27
VIT_00s0285g00030	darkmagenta	0.850446	4.02e-27
ENSRNA049465046	darkmagenta	0.848702	6.54e-27
VIT_14s0108g00900	darkmagenta	0.848387	7.14e-27
VIT_05s0049g02120	darkmagenta	0.848256	7.4e-27
VIT_08s0007g08500	darkmagenta	0.847942	8.07e-27
VIT_12s0028g00070	darkmagenta	0.847695	8.64e-27
VIT_14s0068g00830	darkmagenta	0.846993	1.05e-26
VIT_06s0009g02150	darkmagenta	0.845494	1.58e-26
VIT_16s0013g00190	darkmagenta	0.843198	2.92e-26
VIT_17s0000g04090	darkmagenta	0.840945	5.3e-26
VIT_12s0059g01370	darkmagenta	0.840044	6.71e-26
VIT_01s0137g00030	darkmagenta	0.836193	1.81e-25
VIT_03s0063g02470	darkmagenta	0.835174	2.34e-25
VIT_00s2887g00010	darkmagenta	0.835138	2.36e-25
VIT_11s0065g01170	darkmagenta	0.835008	2.44e-25
ENSRNA049465066	darkmagenta	0.833753	3.35e-25
VIT_18s0001g09950	darkmagenta	0.832843	4.2e-25
VIT_14s0219g00260	darkmagenta	0.832588	4.47e-25
VIT_07s0031g02590	darkmagenta	0.830957	6.69e-25
VIT_12s0057g00120	darkmagenta	0.830869	6.83e-25
VIT_11s0065g01210	darkmagenta	0.82967	9.16e-25
VIT_12s0057g00140	darkmagenta	0.827858	1.42e-24
VIT_09s0018g01910	darkmagenta	0.826636	1.9e-24
VIT_18s0089g01050	darkmagenta	0.823574	3.93e-24
VIT_07s0005g03430	darkmagenta	0.823409	4.08e-24
VIT_19s0014g01830	darkmagenta	0.823005	4.48e-24
VIT_00s0437g00020	darkmagenta	0.822678	4.84e-24
VIT_16s0022g00750	darkmagenta	0.820891	7.32e-24
VIT_07s0031g02760	darkmagenta	0.820601	7.82e-24
VIT_09s0002g04770	darkmagenta	0.814671	2.98e-23
VIT_12s0059g01360	darkmagenta	0.813895	3.54e-23
VIT_05s0077g00290	darkmagenta	0.812403	4.91e-23
VIT_08s0007g05050	darkmagenta	0.812367	4.95e-23
VIT_12s0059g00110	darkmagenta	0.812148	5.2e-23
VIT_07s0129g01000	darkmagenta	0.811189	6.4e-23
VIT_12s0057g00150	darkmagenta	0.808324	1.19e-22
VIT_11s0016g05400	darkmagenta	0.808149	1.23e-22
VIT_13s0019g01220	darkmagenta	0.808147	1.23e-22
VIT_12s0057g00180	darkmagenta	0.807345	1.46e-22
VIT_12s0059g00150	darkmagenta	0.806298	1.82e-22
VIT_12s0059g00080	darkmagenta	0.806275	1.83e-22
VIT_17s0000g08830	darkmagenta	0.805569	2.13e-22
VIT_09s0002g00030	darkmagenta	0.805441	2.18e-22
VIT_06s0004g02960	darkmagenta	0.805295	2.25e-22
VIT_02s0012g03130	darkmagenta	0.803422	3.33e-22
ENSRNA049996709	darkmagenta	0.803374	3.36e-22
VIT_16s0098g01040	darkmagenta	0.803301	3.41e-22
VIT_07s0031g01950	darkmagenta	0.802888	3.72e-22
ENSRNA049996673	darkmagenta	0.801338	5.11e-22
VIT_12s0059g00050	darkmagenta	0.801141	5.32e-22
VIT_19s0014g00270	darkmagenta	0.800595	5.95e-22
VIT_12s0035g02120	darkmagenta	0.800246	6.39e-22
VIT_16s0098g01220	darkmagenta	0.797628	1.09e-21
ENSRNA049465080	darkmagenta	0.796306	1.41e-21
ENSRNA049465155	darkmagenta	0.793867	2.29e-21
VIT_03s0038g01960	darkmagenta	0.791792	3.44e-21
VIT_12s0055g00370	darkmagenta	0.791699	3.5e-21
VIT_12s0059g00160	darkmagenta	0.791017	3.99e-21
VIT_00s0253g00010	darkmagenta	0.788869	6.04e-21
VIT_04s0008g03670	darkmagenta	0.786975	8.66e-21
VIT_09s0002g05190	darkmagenta	0.786486	9.5e-21
VIT_13s0067g00970	darkmagenta	0.785952	1.05e-20
VIT_08s0040g02430	darkmagenta	0.785036	1.25e-20
VIT_14s0083g01030	darkmagenta	0.78499	1.26e-20
VIT_06s0004g03670	darkmagenta	0.784568	1.36e-20
VIT_11s0037g00860	darkmagenta	0.7827	1.93e-20
VIT_19s0015g01910	darkmagenta	0.782122	2.15e-20
VIT_15s0045g00330	darkmagenta	0.782084	2.16e-20
VIT_04s0023g03460	darkmagenta	0.781982	2.2e-20
VIT_16s0022g02540	darkmagenta	0.780905	2.68e-20
VIT_05s0102g00640	darkmagenta	0.77864	4.05e-20
VIT_14s0068g00360	darkmagenta	0.775393	7.27e-20
VIT_13s0019g00710	darkmagenta	0.775243	7.46e-20
VIT_01s0011g04380	darkmagenta	0.774607	8.36e-20
VIT_05s0102g00550	darkmagenta	0.772929	1.12e-19
VIT_02s0025g01400	darkmagenta	0.772389	1.24e-19
VIT_10s0116g00470	darkmagenta	0.771894	1.35e-19
VIT_00s0194g00140	darkmagenta	0.770932	1.59e-19
VIT_11s0052g00910	darkmagenta	0.77057	1.7e-19
VIT_14s0128g00550	darkmagenta	0.769906	1.91e-19
VIT_18s0001g14900	darkmagenta	0.769707	1.97e-19
VIT_05s0029g01120	darkmagenta	0.768621	2.38e-19
VIT_08s0007g08590	darkmagenta	0.763421	5.76e-19
VIT_02s0012g01070	darkmagenta	0.76332	5.86e-19
ENSRNA049996504	darkmagenta	0.761679	7.7e-19
VIT_01s0011g05580	darkmagenta	0.759346	1.13e-18
VIT_17s0000g05040	darkmagenta	0.758204	1.37e-18
VIT_14s0128g00510	darkmagenta	0.757738	1.47e-18
VIT_11s0016g00650	darkmagenta	0.75493	2.32e-18
ENSRNA049464983	darkmagenta	0.754542	2.47e-18
VIT_15s0021g01930	darkmagenta	0.752895	3.22e-18
VIT_00s0208g00040	darkmagenta	0.747861	7.12e-18
VIT_06s0004g01320	darkmagenta	0.747466	7.57e-18
VIT_07s0031g02600	darkmagenta	0.745289	1.06e-17
VIT_01s0150g00270	darkmagenta	0.74468	1.16e-17
VIT_13s0019g05120	darkmagenta	0.741773	1.81e-17
ENSRNA049468653	darkmagenta	0.740503	2.2e-17
ENSRNA049468647	darkmagenta	0.734935	5.02e-17
VIT_04s0069g00730	darkmagenta	0.731582	8.19e-17
VIT_16s0022g00700	darkmagenta	0.730479	9.6e-17
VIT_07s0005g04230	darkmagenta	0.728837	1.21e-16
VIT_04s0008g03380	darkmagenta	0.727714	1.43e-16
VIT_15s0046g00450	darkmagenta	0.726919	1.6e-16
ENSRNA049465114	darkmagenta	0.726595	1.67e-16
VIT_14s0066g00630	darkmagenta	0.726368	1.72e-16
VIT_13s0047g00920	darkmagenta	0.725198	2.03e-16
VIT_11s0016g00750	darkmagenta	0.717654	5.77e-16
VIT_05s0102g00910	darkmagenta	0.716314	6.92e-16
VIT_15s0021g00900	darkmagenta	0.715633	7.59e-16
VIT_15s0045g00120	darkmagenta	0.712409	1.17e-15
VIT_08s0007g04810	darkmagenta	0.711022	1.4e-15
VIT_17s0000g06780	darkmagenta	0.706818	2.44e-15
VIT_05s0102g00510	darkmagenta	0.703237	3.87e-15
VIT_08s0007g08900	darkmagenta	0.703056	3.96e-15
VIT_10s0003g05830	darkmagenta	0.699997	5.83e-15
VIT_02s0012g03210	darkmagenta	0.695769	9.9e-15
VIT_00s0652g00010	darkmagenta	0.695585	1.01e-14
VIT_06s0004g08200	darkmagenta	0.69521	1.06e-14
VIT_13s0101g00060	darkmagenta	0.692762	1.44e-14
VIT_08s0007g08150	darkmagenta	0.691954	1.58e-14
VIT_11s0052g00820	darkmagenta	0.682312	5.03e-14
VIT_18s0075g00100	darkmagenta	0.681191	5.74e-14
VIT_08s0040g00860	darkmagenta	0.677409	8.91e-14
VIT_09s0002g02730	darkmagenta	0.674878	1.19e-13
VIT_13s0047g00910	darkmagenta	0.674538	1.24e-13
VIT_11s0016g03800	darkmagenta	0.6728	1.51e-13
VIT_12s0142g00230	darkmagenta	0.669698	2.14e-13
VIT_08s0032g00370	darkmagenta	0.662677	4.64e-13
VIT_00s0347g00030	darkmagenta	0.660137	6.12e-13
VIT_01s0010g02960	darkmagenta	0.659448	6.59e-13
VIT_11s0016g01930	darkmagenta	0.658754	7.1e-13
ENSRNA049996403	darkmagenta	0.657822	7.85e-13
VIT_00s0203g00210	darkmagenta	0.65479	1.08e-12
VIT_04s0008g02600	darkmagenta	0.647903	2.22e-12
VIT_07s0005g03190	darkmagenta	0.646196	2.65e-12
VIT_02s0012g03180	darkmagenta	0.645839	2.75e-12
VIT_14s0006g01490	darkmagenta	0.645072	2.97e-12
VIT_07s0104g00990	darkmagenta	0.643714	3.41e-12
VIT_12s0055g00730	darkmagenta	0.638681	5.66e-12
VIT_12s0057g01520	darkmagenta	0.634317	8.72e-12
VIT_03s0017g00150	darkmagenta	0.633321	9.61e-12
VIT_15s0045g00090	darkmagenta	0.629364	1.41e-11
VIT_18s0086g00600	darkmagenta	0.627763	1.65e-11
VIT_00s0568g00020	darkmagenta	0.623549	2.46e-11
VIT_14s0068g01790	darkmagenta	0.622079	2.82e-11
VIT_18s0001g14280	darkmagenta	0.620889	3.15e-11
VIT_00s2317g00010	darkmagenta	0.620044	3.41e-11
VIT_01s0146g00050	darkmagenta	0.616833	4.59e-11
VIT_01s0026g01920	darkmagenta	0.614081	5.91e-11
VIT_19s0015g00220	darkmagenta	0.611009	7.81e-11
VIT_00s2864g00010	darkmagenta	0.610627	8.09e-11
VIT_18s0001g02450	darkmagenta	0.604009	1.46e-10
VIT_00s0922g00010	darkmagenta	0.602768	1.63e-10
VIT_16s0022g00590	darkmagenta	0.593936	3.49e-10
VIT_12s0142g00350	darkmagenta	0.592372	3.98e-10
VIT_14s0030g01020	darkmagenta	0.590083	4.83e-10
VIT_12s0057g00190	darkmagenta	0.589914	4.9e-10
VIT_00s0279g00010	darkmagenta	0.584304	7.82e-10
VIT_00s2752g00010	darkmagenta	0.583269	8.51e-10
VIT_16s0050g00300	darkmagenta	0.581289	1e-09
VIT_16s0050g00310	darkmagenta	0.57528	1.62e-09
VIT_19s0014g03810	darkmagenta	0.566004	3.37e-09
ENSRNA049996865	darkmagenta	0.56063	5.09e-09
ENSRNA049996313	darkmagenta	0.555097	7.73e-09
VIT_00s0327g00030	darkmagenta	0.547819	1.32e-08
VIT_16s0039g02690	darkmagenta	0.545216	1.6e-08
VIT_12s0134g00030	darkmagenta	0.544312	1.71e-08
VIT_17s0000g08120	darkmagenta	0.540975	2.17e-08
VIT_10s0042g00980	darkmagenta	0.540634	2.22e-08
VIT_19s0093g00120	darkmagenta	0.521161	8.51e-08
ENSRNA049996689	darkmagenta	0.519516	9.5e-08
VIT_09s0002g01930	darkmagenta	0.51643	1.17e-07
ENSRNA049996612	darkmagenta	0.50925	1.86e-07
VIT_08s0007g02880	darkmagenta	0.508653	1.93e-07
VIT_09s0002g07970	darkmagenta	0.508466	1.96e-07
ENSRNA049465017	darkmagenta	0.502278	2.9e-07
VIT_01s0011g03950	darkmagenta	0.49606	4.27e-07
VIT_00s0567g00040	darkmagenta	0.487768	7.08e-07
VIT_15s0048g00130	darkmagenta	0.485901	7.92e-07
VIT_19s0177g00370	darkmagenta	0.479667	1.15e-06
VIT_18s0072g01120	darkmagenta	0.478812	1.2e-06
ENSRNA049464801	darkmagenta	0.475806	1.43e-06
VIT_13s0067g01370	darkmagenta	0.475376	1.47e-06
VIT_00s0214g00040	darkmagenta	0.466167	2.49e-06
VIT_15s0045g00170	darkmagenta	0.460358	3.43e-06
VIT_14s0081g00050	darkmagenta	0.460157	3.47e-06
VIT_00s2263g00010	darkmagenta	0.439078	1.07e-05
VIT_15s0048g00400	darkmagenta	0.435191	1.3e-05
VIT_15s0046g01720	darkmagenta	0.430908	1.62e-05
VIT_07s0141g00120	darkmagenta	0.41652	3.28e-05
ENSRNA049464889	darkmagenta	0.398234	7.71e-05
VIT_12s0035g01290	darkmagenta	0.392237	0.00010088
VIT_02s0154g00180	darkmagenta	0.392237	0.00010088
VIT_09s0002g02740	darkmagenta	0.391826	0.000102736
VIT_14s0219g00240	darkmagenta	0.368035	0.000284009
VIT_03s0063g00510	darkmagenta	-0.475584	1.45e-06
VIT_05s0020g02480	darkmagenta	-0.670071	2.05e-13

## Sheet: Top50
GO_acc	term_type	Term	queryitem	querytotal	bgitem	bgtotal	pvalue	FDR	entries
GO:0043231	C	intracellular membrane-bounded organelle	10	36	780	12799	4.3e-05	0.00075			VIT_08s0007g04200		VIT_03s0017g02290		VIT_19s0085g01180		VIT_14s0060g00840		VIT_00s0291g00070		VIT_14s0108g00090		VIT_08s0056g01660		VIT_05s0077g00120		VIT_13s0019g04630		VIT_08s0007g04710
GO:0043227	C	membrane-bounded organelle	10	36	780	12799	4.3e-05	0.00075			VIT_08s0007g04200		VIT_03s0017g02290		VIT_19s0085g01180		VIT_14s0060g00840		VIT_00s0291g00070		VIT_14s0108g00090		VIT_08s0056g01660		VIT_05s0077g00120		VIT_13s0019g04630		VIT_08s0007g04710
GO:0005622	C	intracellular	14	36	1601	12799	6e-05	0.00075			VIT_08s0007g04200		VIT_03s0017g02290		VIT_19s0085g01180		VIT_14s0060g00840		VIT_08s0040g01690		VIT_18s0001g10130		VIT_14s0108g00090		VIT_01s0127g00380		VIT_00s0291g00070		VIT_08s0056g01660		VIT_05s0077g00120		VIT_13s0019g04630		VIT_08s0007g04710		VIT_03s0038g02850
GO:0005623	C	cell	14	36	1707	12799	0.00012	0.0009			VIT_08s0007g04200		VIT_03s0017g02290		VIT_19s0085g01180		VIT_14s0060g00840		VIT_08s0040g01690		VIT_18s0001g10130		VIT_14s0108g00090		VIT_01s0127g00380		VIT_00s0291g00070		VIT_08s0056g01660		VIT_05s0077g00120		VIT_13s0019g04630		VIT_08s0007g04710		VIT_03s0038g02850
GO:0044464	C	cell part	14	36	1707	12799	0.00012	0.0009			VIT_08s0007g04200		VIT_03s0017g02290		VIT_19s0085g01180		VIT_14s0060g00840		VIT_08s0040g01690		VIT_18s0001g10130		VIT_14s0108g00090		VIT_01s0127g00380		VIT_00s0291g00070		VIT_08s0056g01660		VIT_05s0077g00120		VIT_13s0019g04630		VIT_08s0007g04710		VIT_03s0038g02850
GO:0044424	C	intracellular part	13	36	1549	12799	0.00019	0.0012			VIT_08s0007g04200		VIT_03s0017g02290		VIT_19s0085g01180		VIT_14s0060g00840		VIT_08s0040g01690		VIT_00s0291g00070		VIT_14s0108g00090		VIT_01s0127g00380		VIT_08s0056g01660		VIT_05s0077g00120		VIT_13s0019g04630		VIT_08s0007g04710		VIT_03s0038g02850
GO:0043226	C	organelle	10	36	1232	12799	0.0017	0.0079			VIT_08s0007g04200		VIT_03s0017g02290		VIT_19s0085g01180		VIT_14s0060g00840		VIT_00s0291g00070		VIT_14s0108g00090		VIT_08s0056g01660		VIT_05s0077g00120		VIT_13s0019g04630		VIT_08s0007g04710
GO:0043229	C	intracellular organelle	10	36	1229	12799	0.0017	0.0079			VIT_08s0007g04200		VIT_03s0017g02290		VIT_19s0085g01180		VIT_14s0060g00840		VIT_00s0291g00070		VIT_14s0108g00090		VIT_08s0056g01660		VIT_05s0077g00120		VIT_13s0019g04630		VIT_08s0007g04710
GO:0005737	C	cytoplasm	7	36	674	12799	0.0025	0.01			VIT_03s0017g02290		VIT_14s0060g00840		VIT_08s0040g01690		VIT_00s0291g00070		VIT_14s0108g00090		VIT_01s0127g00380		VIT_13s0019g04630
GO:0044444	C	cytoplasmic part	6	36	542	12799	0.0038	0.013			VIT_03s0017g02290		VIT_14s0060g00840		VIT_00s0291g00070		VIT_14s0108g00090		VIT_01s0127g00380		VIT_13s0019g04630
GO:0005634	C	nucleus	6	36	545	12799	0.004	0.013			VIT_08s0007g04200		VIT_19s0085g01180		VIT_14s0108g00090		VIT_08s0056g01660		VIT_05s0077g00120		VIT_08s0007g04710

## Sheet: all252
GO_acc	term_type	Term	queryitem	querytotal	bgitem	bgtotal	pvalue	FDR	entries
GO:0048856	P	anatomical structure development	12	138	62	12799	1.7e-11	9.5e-09	// VIT_01s0137g00030 // VIT_08s0007g08590 // VIT_08s0007g04200 // VIT_05s0049g02120 // VIT_11s0016g01930 // VIT_07s0031g02590 // VIT_14s0083g01030 // VIT_14s0108g00090 // VIT_13s0064g00580 // VIT_08s0007g08150 // VIT_04s0008g03380 // VIT_12s0028g00070
GO:0032502	P	developmental process	12	138	73	12799	9.1e-11	2.6e-08	// VIT_01s0137g00030 // VIT_08s0007g08590 // VIT_08s0007g04200 // VIT_05s0049g02120 // VIT_11s0016g01930 // VIT_07s0031g02590 // VIT_14s0083g01030 // VIT_14s0108g00090 // VIT_13s0064g00580 // VIT_08s0007g08150 // VIT_04s0008g03380 // VIT_12s0028g00070
GO:0044767	P	single-organism developmental process	11	138	62	12799	2.8e-10	5.2e-08	// VIT_01s0137g00030 // VIT_08s0007g08590 // VIT_08s0007g04200 // VIT_05s0049g02120 // VIT_11s0016g01930 // VIT_07s0031g02590 // VIT_14s0083g01030 // VIT_13s0064g00580 // VIT_08s0007g08150 // VIT_04s0008g03380 // VIT_12s0028g00070
GO:0009653	P	anatomical structure morphogenesis	6	138	6	12799	1.2e-09	1.6e-07	// VIT_01s0137g00030 // VIT_08s0007g04200 // VIT_05s0049g02120 // VIT_08s0007g08150 // VIT_04s0008g03380 // VIT_12s0028g00070
GO:0044707	P	single-multicellular organism process	10	138	58	12799	2.4e-09	2.2e-07	// VIT_01s0137g00030 // VIT_08s0007g08590 // VIT_08s0007g04200 // VIT_13s0064g00580 // VIT_11s0016g01930 // VIT_07s0031g02590 // VIT_14s0083g01030 // VIT_08s0007g08150 // VIT_04s0008g03380 // VIT_12s0028g00070
GO:0007275	P	multicellular organism development	10	138	58	12799	2.4e-09	2.2e-07	// VIT_01s0137g00030 // VIT_08s0007g08590 // VIT_08s0007g04200 // VIT_13s0064g00580 // VIT_11s0016g01930 // VIT_07s0031g02590 // VIT_14s0083g01030 // VIT_08s0007g08150 // VIT_04s0008g03380 // VIT_12s0028g00070
GO:0048583	P	regulation of response to stimulus	6	138	12	12799	2.2e-08	1.8e-06	// VIT_12s0059g00150 // VIT_12s0059g00050 // VIT_12s0059g00080 // VIT_12s0059g00110 // VIT_11s0016g00650 // VIT_12s0059g00160
GO:0048646	P	anatomical structure formation involved in morphogenesis	5	138	5	12799	3.1e-08	2e-06	// VIT_04s0008g03380 // VIT_01s0137g00030 // VIT_08s0007g08150 // VIT_08s0007g04200 // VIT_12s0028g00070
GO:0042221	P	response to chemical	13	138	156	12799	2.9e-08	2e-06	// VIT_11s0016g01930 // VIT_12s0059g00150 // VIT_12s0059g00080 // VIT_16s0039g02690 // VIT_14s0108g00090 // VIT_12s0059g00050 // VIT_02s0154g00470 // VIT_09s0018g01910 // VIT_11s0016g00650 // VIT_12s0059g00110 // VIT_04s0008g03380 // VIT_14s0081g00050 // VIT_12s0059g00160
GO:0000003	P	reproduction	9	138	75	12799	2.6e-07	9.8e-06	// VIT_01s0137g00030 // VIT_08s0007g08590 // VIT_08s0007g04200 // VIT_05s0049g02120 // VIT_11s0016g01930 // VIT_07s0031g02590 // VIT_14s0083g01030 // VIT_08s0007g08150 // VIT_12s0028g00070
GO:0009966	P	regulation of signal transduction	5	138	9	12799	2.4e-07	9.8e-06	// VIT_12s0059g00110 // VIT_12s0059g00050 // VIT_12s0059g00150 // VIT_12s0059g00160 // VIT_12s0059g00080
GO:0010646	P	regulation of cell communication	5	138	9	12799	2.4e-07	9.8e-06	// VIT_12s0059g00110 // VIT_12s0059g00050 // VIT_12s0059g00150 // VIT_12s0059g00160 // VIT_12s0059g00080
GO:0023051	P	regulation of signaling	5	138	9	12799	2.4e-07	9.8e-06	// VIT_12s0059g00110 // VIT_12s0059g00050 // VIT_12s0059g00150 // VIT_12s0059g00160 // VIT_12s0059g00080
GO:0032501	P	multicellular organismal process	11	138	127	12799	2.5e-07	9.8e-06	// VIT_01s0137g00030 // VIT_08s0007g08590 // VIT_08s0007g04200 // VIT_05s0049g02120 // VIT_11s0016g01930 // VIT_07s0031g02590 // VIT_14s0083g01030 // VIT_13s0064g00580 // VIT_08s0007g08150 // VIT_04s0008g03380 // VIT_12s0028g00070
GO:0022414	P	reproductive process	9	138	75	12799	2.6e-07	9.8e-06	// VIT_01s0137g00030 // VIT_08s0007g08590 // VIT_08s0007g04200 // VIT_05s0049g02120 // VIT_11s0016g01930 // VIT_07s0031g02590 // VIT_14s0083g01030 // VIT_08s0007g08150 // VIT_12s0028g00070
GO:0010033	P	response to organic substance	9	138	82	12799	5.1e-07	1.8e-05	// VIT_12s0059g00150 // VIT_11s0016g01930 // VIT_14s0108g00090 // VIT_12s0059g00050 // VIT_02s0154g00470 // VIT_12s0059g00080 // VIT_12s0059g00110 // VIT_04s0008g03380 // VIT_12s0059g00160
GO:0045229	P	external encapsulating structure organization	8	138	60	12799	5.9e-07	2e-05	// VIT_01s0137g00030 // VIT_05s0049g02120 // VIT_16s0022g00700 // VIT_07s0031g02590 // VIT_08s0007g02880 // VIT_04s0008g03380 // VIT_16s0013g00190 // VIT_12s0028g00070
GO:0006952	P	defense response	7	138	50	12799	2.3e-06	7.2e-05	// VIT_12s0059g00150 // VIT_14s0108g00090 // VIT_12s0059g00050 // VIT_12s0059g00080 // VIT_12s0059g00110 // VIT_14s0081g00050 // VIT_12s0059g00160
GO:0044702	P	single organism reproductive process	8	138	75	12799	2.8e-06	8.2e-05	// VIT_01s0137g00030 // VIT_08s0007g08590 // VIT_08s0007g04200 // VIT_05s0049g02120 // VIT_11s0016g01930 // VIT_07s0031g02590 // VIT_14s0083g01030 // VIT_08s0007g08150
GO:0071554	P	cell wall organization or biogenesis	8	138	78	12799	3.6e-06	0.0001	// VIT_05s0049g02120 // VIT_16s0022g00700 // VIT_07s0031g02590 // VIT_14s0108g00090 // VIT_08s0007g02880 // VIT_00s0291g00070 // VIT_04s0008g03380 // VIT_16s0013g00190
GO:0006950	P	response to stress	14	138	349	12799	3.3e-05	0.00089	// VIT_11s0016g01930 // VIT_12s0059g00150 // VIT_12s0059g00080 // VIT_05s0049g02120 // VIT_16s0039g02690 // VIT_10s0003g05830 // VIT_14s0108g00090 // VIT_12s0059g00050 // VIT_09s0018g01910 // VIT_12s0059g00110 // VIT_11s0016g00650 // VIT_06s0004g01320 // VIT_14s0081g00050 // VIT_12s0059g00160
GO:0071555	P	cell wall organization	6	138	60	12799	7.1e-05	0.0018	// VIT_05s0049g02120 // VIT_16s0022g00700 // VIT_07s0031g02590 // VIT_08s0007g02880 // VIT_04s0008g03380 // VIT_16s0013g00190
GO:0065007	P	biological regulation	26	138	1108	12799	0.00015	0.0036	// VIT_12s0035g02120 // VIT_11s0016g00650 // VIT_18s0001g14280 // VIT_12s0059g00160 // VIT_18s0001g10130 // VIT_07s0005g03190 // VIT_12s0059g00150 // VIT_08s0007g04200 // VIT_16s0022g00700 // VIT_19s0014g01830 // VIT_13s0019g01220 // VIT_18s0089g01050 // VIT_12s0059g00080 // VIT_14s0083g01030 // VIT_14s0108g00090 // VIT_12s0059g00050 // VIT_12s0059g00110 // VIT_04s0008g03380 // VIT_03s0038g02850 …
GO:0071840	P	cellular component organization or biogenesis	13	138	376	12799	0.00026	0.0063	// VIT_01s0137g00030 // VIT_05s0049g02120 // VIT_03s0017g02290 // VIT_16s0022g00700 // VIT_07s0031g02590 // VIT_08s0007g02880 // VIT_00s0291g00070 // VIT_08s0056g01660 // VIT_04s0008g03380 // VIT_16s0013g00190 // VIT_13s0064g01020 // VIT_13s0019g04630 // VIT_12s0028g00070
GO:0042545	P	cell wall modification	5	138	50	12799	0.00029	0.0066	// VIT_05s0049g02120 // VIT_04s0008g03380 // VIT_16s0013g00190 // VIT_16s0022g00700 // VIT_07s0031g02590
GO:0016043	P	cellular component organization	12	138	334	12799	0.00033	0.0072	// VIT_01s0137g00030 // VIT_05s0049g02120 // VIT_03s0017g02290 // VIT_16s0022g00700 // VIT_07s0031g02590 // VIT_08s0007g02880 // VIT_08s0056g01660 // VIT_04s0008g03380 // VIT_16s0013g00190 // VIT_13s0064g01020 // VIT_13s0019g04630 // VIT_12s0028g00070
GO:0050896	P	response to stimulus	19	138	741	12799	0.00045	0.0094	// VIT_11s0016g01930 // VIT_12s0059g00150 // VIT_12s0059g00080 // VIT_05s0049g02120 // VIT_14s0060g00840 // VIT_16s0039g02690 // VIT_19s0014g01830 // VIT_10s0003g05830 // VIT_14s0108g00090 // VIT_12s0059g00050 // VIT_02s0154g00470 // VIT_09s0018g01910 // VIT_11s0016g00650 // VIT_12s0059g00110 // VIT_04s0008g03380 // VIT_06s0004g01320 // VIT_14s0081g00050 // VIT_12s0059g00160 // VIT_03s0038g02850
GO:0004674	F	protein serine/threonine kinase activity	5	138	43	12799	0.00015	0.029	// VIT_14s0128g00510 // VIT_01s0011g03950 // VIT_09s0002g02730 // VIT_06s0004g03670 // VIT_14s0128g00550
GO:0043231	C	intracellular membrane-bounded organelle	23	138	780	12799	1.3e-05	0.00035	// VIT_12s0035g02120 // VIT_10s0003g02780 // VIT_08s0007g05050 // VIT_08s0056g01660 // VIT_05s0077g00120 // VIT_07s0005g03190 // VIT_08s0007g04200 // VIT_06s0004g01320 // VIT_13s0019g01220 // VIT_13s0019g04630 // VIT_03s0017g02290 // VIT_00s0291g00070 // VIT_14s0083g01030 // VIT_14s0108g00090 // VIT_13s0101g00060 // VIT_04s0008g03380 // VIT_08s0007g04710 // VIT_12s0028g00070 // VIT_19s0085g01180 …
GO:0044464	C	cell part	37	138	1707	12799	2.2e-05	0.00035	// VIT_12s0055g00370 // VIT_12s0035g02120 // VIT_14s0060g00840 // VIT_07s0031g02590 // VIT_00s0203g00210 // VIT_08s0007g05050 // VIT_08s0007g02880 // VIT_01s0127g00380 // VIT_08s0056g01660 // VIT_00s0347g00030 // VIT_05s0077g00120 // VIT_18s0001g10130 // VIT_07s0005g03190 // VIT_08s0007g04200 // VIT_16s0022g00700 // VIT_08s0040g01690 // VIT_06s0004g01320 // VIT_13s0019g01220 // VIT_13s0019g04630 …
GO:0043227	C	membrane-bounded organelle	23	138	780	12799	1.3e-05	0.00035	// VIT_12s0035g02120 // VIT_10s0003g02780 // VIT_08s0007g05050 // VIT_08s0056g01660 // VIT_05s0077g00120 // VIT_07s0005g03190 // VIT_08s0007g04200 // VIT_06s0004g01320 // VIT_13s0019g01220 // VIT_13s0019g04630 // VIT_03s0017g02290 // VIT_00s0291g00070 // VIT_14s0083g01030 // VIT_14s0108g00090 // VIT_13s0101g00060 // VIT_04s0008g03380 // VIT_08s0007g04710 // VIT_12s0028g00070 // VIT_19s0085g01180 …
GO:0005623	C	cell	37	138	1707	12799	2.2e-05	0.00035	// VIT_12s0055g00370 // VIT_12s0035g02120 // VIT_14s0060g00840 // VIT_07s0031g02590 // VIT_00s0203g00210 // VIT_08s0007g05050 // VIT_08s0007g02880 // VIT_01s0127g00380 // VIT_08s0056g01660 // VIT_00s0347g00030 // VIT_05s0077g00120 // VIT_18s0001g10130 // VIT_07s0005g03190 // VIT_08s0007g04200 // VIT_16s0022g00700 // VIT_08s0040g01690 // VIT_06s0004g01320 // VIT_13s0019g01220 // VIT_13s0019g04630 …
GO:0031224	C	intrinsic component of membrane	20	138	725	12799	0.00012	0.0015	// VIT_19s0177g00370 // VIT_16s0050g00980 // VIT_08s0007g07680 // VIT_07s0005g03430 // VIT_18s0001g14280 // VIT_11s0016g01930 // VIT_19s0014g01830 // VIT_14s0128g00550 // VIT_01s0011g05580 // VIT_12s0059g00050 // VIT_08s0007g02880 // VIT_13s0067g01370 // VIT_12s0059g00080 // VIT_11s0037g00860 // VIT_12s0059g00110 // VIT_12s0059g00150 // VIT_14s0128g00510 // VIT_12s0055g00730 // VIT_12s0059g00160 …
GO:0016021	C	integral component of membrane	19	138	714	12799	0.00028	0.003	// VIT_19s0177g00370 // VIT_16s0050g00980 // VIT_08s0007g07680 // VIT_07s0005g03430 // VIT_18s0001g14280 // VIT_11s0016g01930 // VIT_19s0014g01830 // VIT_14s0128g00550 // VIT_01s0011g05580 // VIT_12s0059g00050 // VIT_08s0007g02880 // VIT_13s0067g01370 // VIT_12s0059g00080 // VIT_11s0037g00860 // VIT_12s0059g00110 // VIT_12s0059g00150 // VIT_14s0128g00510 // VIT_12s0055g00730 // VIT_12s0059g00160
GO:0044425	C	membrane part	21	138	882	12799	0.00057	0.0047	// VIT_19s0177g00370 // VIT_16s0050g00980 // VIT_08s0007g07680 // VIT_07s0005g03430 // VIT_14s0060g00840 // VIT_18s0001g14280 // VIT_11s0016g01930 // VIT_19s0014g01830 // VIT_14s0128g00550 // VIT_01s0011g05580 // VIT_12s0059g00050 // VIT_08s0007g02880 // VIT_13s0067g01370 // VIT_12s0059g00080 // VIT_11s0037g00860 // VIT_12s0059g00110 // VIT_12s0059g00150 // VIT_14s0128g00510 // VIT_12s0055g00730 …
GO:0071944	C	cell periphery	7	138	128	12799	0.0006	0.0047	// VIT_12s0055g00370 // VIT_13s0064g00580 // VIT_16s0022g00700 // VIT_10s0003g02780 // VIT_07s0031g02590 // VIT_08s0007g02880 // VIT_16s0013g00190
GO:0005622	C	intracellular	31	138	1601	12799	0.00088	0.0061	// VIT_12s0035g02120 // VIT_10s0003g02780 // VIT_07s0005g03430 // VIT_08s0007g05050 // VIT_01s0127g00380 // VIT_08s0056g01660 // VIT_00s0347g00030 // VIT_05s0077g00120 // VIT_18s0001g10130 // VIT_07s0005g03190 // VIT_08s0007g04200 // VIT_08s0040g01690 // VIT_06s0004g01320 // VIT_13s0019g01220 // VIT_13s0019g04630 // VIT_03s0017g02290 // VIT_00s0291g00070 // VIT_14s0083g01030 // VIT_14s0108g00090 …
GO:0043229	C	intracellular organelle	23	138	1229	12799	0.0067	0.036	// VIT_12s0035g02120 // VIT_10s0003g02780 // VIT_08s0007g05050 // VIT_08s0056g01660 // VIT_05s0077g00120 // VIT_07s0005g03190 // VIT_08s0007g04200 // VIT_06s0004g01320 // VIT_13s0019g01220 // VIT_13s0019g04630 // VIT_03s0017g02290 // VIT_00s0291g00070 // VIT_14s0083g01030 // VIT_14s0108g00090 // VIT_13s0101g00060 // VIT_04s0008g03380 // VIT_08s0007g04710 // VIT_12s0028g00070 // VIT_19s0085g01180 …
GO:0005634	C	nucleus	13	138	545	12799	0.0066	0.036	// VIT_07s0005g03190 // VIT_12s0035g02120 // VIT_08s0007g04200 // VIT_19s0085g01180 // VIT_14s0083g01030 // VIT_14s0108g00090 // VIT_08s0007g08150 // VIT_08s0056g01660 // VIT_13s0019g01220 // VIT_05s0077g00120 // VIT_06s0004g01320 // VIT_08s0007g04710 // VIT_12s0028g00070
GO:0043226	C	organelle	23	138	1232	12799	0.0069	0.036	// VIT_12s0035g02120 // VIT_10s0003g02780 // VIT_08s0007g05050 // VIT_08s0056g01660 // VIT_05s0077g00120 // VIT_07s0005g03190 // VIT_08s0007g04200 // VIT_06s0004g01320 // VIT_13s0019g01220 // VIT_13s0019g04630 // VIT_03s0017g02290 // VIT_00s0291g00070 // VIT_14s0083g01030 // VIT_14s0108g00090 // VIT_13s0101g00060 // VIT_04s0008g03380 // VIT_08s0007g04710 // VIT_12s0028g00070 // VIT_19s0085g01180 …
GO:0044424	C	intracellular part	27	138	1549	12799	0.0083	0.04	// VIT_12s0035g02120 // VIT_10s0003g02780 // VIT_08s0007g05050 // VIT_01s0127g00380 // VIT_08s0056g01660 // VIT_05s0077g00120 // VIT_07s0005g03190 // VIT_08s0007g04200 // VIT_08s0040g01690 // VIT_06s0004g01320 // VIT_13s0019g01220 // VIT_13s0019g04630 // VIT_03s0017g02290 // VIT_00s0291g00070 // VIT_14s0083g01030 // VIT_14s0108g00090 // VIT_13s0101g00060 // VIT_11s0016g00650 // VIT_04s0008g03380 …
