# Supplementary material for: Global transcriptome and gene co-expression network analyses reveal regulatory and non-additive effects of drought and heat stress in grapevine
Source: Front Plant Sci. 2023 Feb 2;14:1096225. doi: 10.3389/fpls.2023.1096225 (PMC9932518; doi:10.3389/fpls.2023.1096225)
Supplement: Supplementary file 21 [file Table_6.xlsx]

## Sheet: combined exclusive
Supplemental Table S6: Gene functional annotation of common/exclusive genes found in stress tratments. Sheet 1 'combined exclusive' contains gene functional annotation for DEGs identified exclusively under combined heat and drought stress. Sheet 2 'drought exclusive' contains gene functional annotation for DEGs identified exclusively under drought stress. Sheet 3 'heat exclusive' contains DEGs id…
VITVI|EnsemblGenome=VIT_11s0016g02900|UniProtKB=F6HGX6	VIT_11s0016g02900	LRRNT_2 domain-containing protein;VIT_11s0016g02900;ortholog	LRRNT_2 DOMAIN-CONTAINING PROTEIN (PTHR32093:SF86)		Vitis vinifera
VITVI|EnsemblGenome=VIT_00s0665g00030|UniProtKB=D7T5J2	VIT_00s0665g00030	Uncharacterized protein;VIT_00s0665g00030;ortholog	BNAC03G76520D PROTEIN (PTHR34064:SF5)		Vitis vinifera
VITVI|EnsemblGenome=VIT_01s0011g06500|UniProtKB=D7T8E4	VIT_01s0011g06500	Aldo_ket_red domain-containing protein;VIT_01s0011g06500;ortholog	ALDO_KET_RED DOMAIN-CONTAINING PROTEIN (PTHR11732:SF470)	reductase(PC00198)	Vitis vinifera
VITVI|EnsemblGenome=VIT_07s0151g00640|UniProtKB=F6HI56	VIT_07s0151g00640	Uncharacterized protein;VIT_07s0151g00640;ortholog	63 KDA GLOBULIN-LIKE PROTEIN (PTHR31189:SF13)		Vitis vinifera
VITVI|EnsemblGenome=VIT_15s0048g02510|UniProtKB=F6I2Y8	VIT_15s0048g02510	BHLH domain-containing protein;VIT_15s0048g02510;ortholog	TRANSCRIPTION FACTOR BHLH70 (PTHR11969:SF57)	basic helix-loop-helix transcription factor(PC00055)	Vitis vinifera
VITVI|EnsemblGenome=VIT_18s0001g14990|UniProtKB=F6GZU0	VIT_18s0001g14990	Protein kinase domain-containing protein;VIT_18s0001g14990;ortholog	PROTEIN KINASE DOMAIN-CONTAINING PROTEIN (PTHR27001:SF231)		Vitis vinifera
VITVI|EnsemblGenome=VIT_06s0004g01750|UniProtKB=F6GU89	VIT_06s0004g01750	LRRNT_2 domain-containing protein;VIT_06s0004g01750;ortholog	LRRNT_2 DOMAIN-CONTAINING PROTEIN (PTHR48004:SF50)		Vitis vinifera
VITVI|EnsemblGenome=VIT_05s0062g00960|UniProtKB=F6I494	VIT_05s0062g00960	Exostosin domain-containing protein;VIT_05s0062g00960;ortholog	XYLOGLUCAN GALACTOSYLTRANSFERASE GT11-RELATED (PTHR11062:SF282)	glycosyltransferase(PC00111)	Vitis vinifera
VITVI|EnsemblGenome=VIT_14s0068g00270|UniProtKB=D7SVA9	VIT_14s0068g00270	Uncharacterized protein;VIT_14s0068g00270;ortholog	HYDROXYPROLINE-RICH GLYCOPROTEIN FAMILY PROTEIN (PTHR36747:SF1)		Vitis vinifera
VITVI|EnsemblGenome=VIT_12s0028g01150|UniProtKB=E0CTZ6	VIT_12s0028g01150	Protein DETOXIFICATION;VIT_12s0028g01150;ortholog	PROTEIN DETOXIFICATION 41 (PTHR11206:SF85)	transporter(PC00227)	Vitis vinifera
VITVI|EnsemblGenome=VIT_00s0262g00090|UniProtKB=E0CW20	VIT_00s0262g00090	Uncharacterized protein;VIT_00s0262g00090;ortholog	GNK2-HOMOLOGOUS DOMAIN-CONTAINING PROTEIN (PTHR32099:SF51)		Vitis vinifera
VITVI|EnsemblGenome=VIT_01s0150g00460|UniProtKB=F6HJ88	VIT_01s0150g00460	Xyloglucan endotransglucosylase/hydrolase;VIT_01s0150g00460;ortholog	XYLOGLUCAN ENDOTRANSGLUCOSYLASE/HYDROLASE-RELATED (PTHR31062:SF243)	hydrolase(PC00121)	Vitis vinifera
VITVI|EnsemblGenome=VIT_15s0048g02870|UniProtKB=F6I2W3	VIT_15s0048g02870	Homeobox domain-containing protein;VIT_15s0048g02870;ortholog	HOMEOBOX-LEUCINE ZIPPER PROTEIN ATHB-7 (PTHR24326:SF604)	homeodomain transcription factor(PC00119)	Vitis vinifera
VITVI|EnsemblGenome=VIT_11s0016g01320|UniProtKB=F6HGP6	VIT_11s0016g01320	Uncharacterized protein;VIT_11s0016g01320;ortholog	ANTHOCYANIN REGULATORY C1 PROTEIN (PTHR47998:SF9)	DNA-binding transcription factor(PC00218)	Vitis vinifera
VITVI|EnsemblGenome=VIT_14s0108g00740|UniProtKB=D7SXB7	VIT_14s0108g00740	Uncharacterized protein;VIT_14s0108g00740;ortholog	GIBBERELLIN-REGULATED PROTEIN 6 (PTHR23201:SF108)		Vitis vinifera
VITVI|EnsemblGenome=VIT_04s0008g04810|UniProtKB=F6H3T1	VIT_04s0008g04810	Uncharacterized protein;VIT_04s0008g04810;ortholog	SUBFAMILY NOT NAMED (PTHR33287:SF2)		Vitis vinifera
VITVI|EnsemblGenome=VIT_11s0016g04330|UniProtKB=F6HH44	VIT_11s0016g04330	FSH1 domain-containing protein;VIT_11s0016g04330;ortholog	FSH1 DOMAIN-CONTAINING PROTEIN (PTHR48070:SF10)	esterase(PC00097)	Vitis vinifera
VITVI|EnsemblGenome=VIT_05s0020g01080|UniProtKB=F6HE52	VIT_05s0020g01080	Uncharacterized protein;VIT_05s0020g01080;ortholog	GRIP AND COILED-COIL DOMAIN-CONTAINING PROTEIN (PTHR37729:SF2)		Vitis vinifera
VITVI|EnsemblGenome=VIT_13s0073g00150|UniProtKB=F6HBG0	VIT_13s0073g00150	Uncharacterized protein;VIT_13s0073g00150;ortholog	PROTEIN SMAX1-LIKE 3 (PTHR43572:SF31)	chaperone(PC00072)	Vitis vinifera
VITVI|EnsemblGenome=VIT_17s0119g00120|UniProtKB=D7TY88	VIT_17s0119g00120	Uncharacterized protein;VIT_17s0119g00120;ortholog	KUNITZ TRYPSIN INHIBITOR 5 (PTHR33107:SF5)	protease inhibitor(PC00191)	Vitis vinifera
VITVI|EnsemblGenome=VIT_04s0023g00080|UniProtKB=D7SPU4	VIT_04s0023g00080	Uncharacterized protein;VIT_04s0023g00080;ortholog	PROTEIN LUTEIN DEFICIENT 5, CHLOROPLASTIC (PTHR24291:SF171)	oxygenase(PC00177)	Vitis vinifera
VITVI|EnsemblGenome=VIT_02s0025g03480|UniProtKB=F6HUC5	VIT_02s0025g03480	Uncharacterized protein;VIT_02s0025g03480;ortholog	KINESIN-LIKE PROTEIN KIN-14J (PTHR47972:SF14)	microtubule binding motor protein(PC00156)	Vitis vinifera
VITVI|EnsemblGenome=VIT_10s0003g00260|UniProtKB=F6HM35	VIT_10s0003g00260	J domain-containing protein;VIT_10s0003g00260;ortholog	DNAJ_C DOMAIN-CONTAINING PROTEIN-RELATED (PTHR24078:SF553)	chaperone(PC00072)	Vitis vinifera
VITVI|EnsemblGenome=VIT_16s0050g01620|UniProtKB=F6H6M1	VIT_16s0050g01620	ABC transporter domain-containing protein;VIT_16s0050g01620;ortholog	ABC TRANSPORTER G FAMILY MEMBER 8 (PTHR48041:SF27)	ATP-binding cassette (ABC) transporter(PC00003)	Vitis vinifera
VITVI|EnsemblGenome=VIT_06s0009g01410|UniProtKB=F6HA30	VIT_06s0009g01410	Uncharacterized protein;VIT_06s0009g01410;ortholog			Vitis vinifera
VITVI|EnsemblGenome=VIT_19s0085g00010|UniProtKB=F6H9Y1	VIT_19s0085g00010	Uncharacterized protein;VIT_19s0085g00010;ortholog	OS06G0671150 PROTEIN (PTHR31374:SF198)		Vitis vinifera
VITVI|EnsemblGenome=VIT_14s0030g00410|UniProtKB=D7TUZ8	VIT_14s0030g00410	HPt domain-containing protein;VIT_14s0030g00410;ortholog	PHOSPHORELAY INTERMEDIATE PROTEIN YPD1 (PTHR28242:SF52)		Vitis vinifera
VITVI|EnsemblGenome=VIT_10s0003g03410|UniProtKB=F6HLR7	VIT_10s0003g03410	Uncharacterized protein;VIT_10s0003g03410;ortholog	PROTEIN, PUTATIVE-RELATED (PTHR36350:SF2)		Vitis vinifera
VITVI|EnsemblGenome=VIT_08s0040g01130|UniProtKB=D7TQS5	VIT_08s0040g01130	Carboxypeptidase;VIT_08s0040g01130;ortholog	CARBOXYPEPTIDASE (PTHR11802:SF421)	serine protease(PC00203)	Vitis vinifera
VITVI|EnsemblGenome=VIT_16s0013g00880|UniProtKB=A5ASF5	VIT_16s0013g00880	Oleosin;VIT_16s0013g00880;ortholog	OLEOSIN 18.5 KDA (PTHR33203:SF25)		Vitis vinifera
VITVI|EnsemblGenome=VIT_14s0060g00680|UniProtKB=F6I4V4	VIT_14s0060g00680	Lipase_GDSL domain-containing protein;VIT_14s0060g00680;ortholog	LIPASE_GDSL DOMAIN-CONTAINING PROTEIN (PTHR22835:SF275)		Vitis vinifera
VITVI|EnsemblGenome=VIT_00s0207g00130|UniProtKB=D7U6I4	VIT_00s0207g00130	SCP domain-containing protein;VIT_00s0207g00130;ortholog	SCP DOMAIN-CONTAINING PROTEIN (PTHR10334:SF385)	defense/immunity protein(PC00090)	Vitis vinifera
VITVI|EnsemblGenome=VIT_06s0004g01000|UniProtKB=F6GUI9	VIT_06s0004g01000	Dirigent protein;VIT_06s0004g01000;ortholog	DIRIGENT PROTEIN 19 (PTHR21495:SF231)		Vitis vinifera
VITVI|EnsemblGenome=VIT_06s0004g07910|UniProtKB=F6GUC1	VIT_06s0004g07910	Transcription repressor;VIT_06s0004g07910;ortholog	TRANSCRIPTION REPRESSOR OFP1 (PTHR33057:SF151)		Vitis vinifera
VITVI|EnsemblGenome=VIT_09s0002g02020|UniProtKB=A5C192	VIT_09s0002g02020	F-box domain-containing protein;VIT_09s0002g02020;ortholog	F-BOX DOMAIN-CONTAINING PROTEIN (PTHR31639:SF195)		Vitis vinifera
VITVI|EnsemblGenome=VIT_17s0053g00700|UniProtKB=D7TXS3	VIT_17s0053g00700	Sucrose synthase;VIT_17s0053g00700;ortholog	SUCROSE SYNTHASE 6 (PTHR45839:SF24)		Vitis vinifera
VITVI|EnsemblGenome=VIT_02s0154g00080|UniProtKB=D7TN11	VIT_02s0154g00080	Uncharacterized protein;VIT_02s0154g00080;ortholog	MONOCOPPER OXIDASE-LIKE PROTEIN SKU5 (PTHR11709:SF123)	oxidase(PC00175)	Vitis vinifera
VITVI|EnsemblGenome=VIT_01s0137g00750|UniProtKB=F6GVM0	VIT_01s0137g00750	Protein-serine/threonine phosphatase;VIT_01s0137g00750;ortholog	PROTEIN PHOSPHATASE 2C 14-RELATED (PTHR13832:SF667)	protein phosphatase(PC00195)	Vitis vinifera
VITVI|EnsemblGenome=VIT_06s0004g03890|UniProtKB=A5B4J3	VIT_06s0004g04370	Histone H4;VIT_06s0004g03890;ortholog	HISTONE H4 (PTHR10484:SF183)	histone(PC00118)	Vitis vinifera
VITVI|EnsemblGenome=VIT_03s0038g01930|UniProtKB=A5BQN6	VIT_03s0038g01930	Peptidyl-prolyl cis-trans isomerase;VIT_03s0038g01930;ortholog	PEPTIDYL-PROLYL CIS-TRANS ISOMERASE CYP18-3-RELATED (PTHR11071:SF518)	chaperone(PC00072)	Vitis vinifera
VITVI|EnsemblGenome=VIT_11s0052g01650|UniProtKB=A5C0Z4	VIT_11s0052g01650	SCP domain-containing protein;VIT_11s0052g01650;ortholog	SCP DOMAIN-CONTAINING PROTEIN (PTHR10334:SF417)	defense/immunity protein(PC00090)	Vitis vinifera
VITVI|EnsemblGenome=VIT_10s0003g02100|UniProtKB=F6HME1	VIT_10s0003g02100	Lipase_GDSL domain-containing protein;VIT_10s0003g02100;ortholog	LIPASE_GDSL DOMAIN-CONTAINING PROTEIN (PTHR45650:SF62)	lipase(PC00143)	Vitis vinifera
VITVI|EnsemblGenome=VIT_01s0011g02660|UniProtKB=D7T9C2	VIT_01s0011g02660	Uncharacterized protein;VIT_01s0011g02660;ortholog			Vitis vinifera
VITVI|EnsemblGenome=VIT_18s0001g08550|UniProtKB=E0CNX7	VIT_18s0001g08550	Squalene monooxygenase;VIT_18s0001g08550;ortholog	SQUALENE MONOOXYGENASE (PTHR10835:SF0)	oxygenase(PC00177)	Vitis vinifera
VITVI|EnsemblGenome=VIT_08s0007g03540|UniProtKB=D7TJ51	VIT_08s0007g03540	Uncharacterized protein;VIT_08s0007g03540;ortholog	OS05G0444300 PROTEIN (PTHR14233:SF18)		Vitis vinifera
VITVI|EnsemblGenome=VIT_09s0002g04490|UniProtKB=F6HYF0	VIT_09s0002g04490	SOR_SNZ domain-containing protein;VIT_09s0002g04490;ortholog	PYRIDOXAL 5'-PHOSPHATE SYNTHASE-LIKE SUBUNIT PDX1.2 (PTHR31829:SF2)		Vitis vinifera
VITVI|EnsemblGenome=VIT_14s0066g00120|UniProtKB=F6HUS6	VIT_14s0066g00120	Uncharacterized protein;VIT_14s0066g00120;ortholog	PROTEIN SIEVE ELEMENT OCCLUSION B (PTHR33232:SF9)		Vitis vinifera
VITVI|EnsemblGenome=VIT_00s0283g00030|UniProtKB=F6HWL2	VIT_00s0283g00030	Uncharacterized protein;VIT_00s0283g00030;ortholog	CALNEXIN 14D-RELATED (PTHR11073:SF1)	chaperone(PC00072)	Vitis vinifera
VITVI|EnsemblGenome=VIT_13s0047g00340|UniProtKB=F6HIV8	VIT_13s0047g00340	Uncharacterized protein;VIT_13s0047g00340;ortholog	ETHYLENE-RESPONSIVE TRANSCRIPTION FACTOR WRI1 (PTHR32467:SF97)	DNA-binding transcription factor(PC00218)	Vitis vinifera
VITVI|EnsemblGenome=VIT_14s0068g00930|UniProtKB=A2ICC5	VIT_14s0068g00930	Chalcone synthase;CHS;ortholog	CHALCONE SYNTHASE (PTHR11877:SF14)	transferase(PC00220)	Vitis vinifera
VITVI|EnsemblGenome=VIT_04s0008g05440|UniProtKB=F6H324	VIT_04s0008g05440	AP2/ERF domain-containing protein;VIT_04s0008g05440;ortholog	ETHYLENE-RESPONSIVE TRANSCRIPTION FACTOR SHINE 3 (PTHR31194:SF13)	DNA-binding transcription factor(PC00218)	Vitis vinifera
VITVI|EnsemblGenome=VIT_01s0011g03450|UniProtKB=F6HEX2	VIT_01s0011g03450	Uncharacterized protein;VIT_01s0011g03450;ortholog	ALPHA-XYLOSIDASE 1-RELATED (PTHR22762:SF127)	glucosidase(PC00108)	Vitis vinifera
VITVI|EnsemblGenome=VIT_03s0091g01060|UniProtKB=D7SXN5	VIT_03s0091g01060	Cyclin N-terminal domain-containing protein;VIT_03s0091g01060;ortholog	B-LIKE CYCLIN (PTHR10177:SF378)	kinase activator(PC00138)	Vitis vinifera
VITVI|EnsemblGenome=VIT_18s0001g05570|UniProtKB=E0CRK1	VIT_18s0001g05570	MFS domain-containing protein;HT2;ortholog	SUGAR TRANSPORT PROTEIN 5 (PTHR23500:SF44)	secondary carrier transporter(PC00258)	Vitis vinifera
VITVI|EnsemblGenome=VIT_06s0009g02150|UniProtKB=F6HAF8	VIT_06s0009g02150	RRM domain-containing protein;VIT_06s0009g02150;ortholog	RRM DOMAIN-CONTAINING PROTEIN (PTHR14738:SF32)		Vitis vinifera
VITVI|EnsemblGenome=VIT_19s0090g00510|UniProtKB=F6HEK5	VIT_19s0090g00510	Uncharacterized protein;VIT_19s0090g00510;ortholog	CYTOSKELETON-REGULATORY COMPLEX PROTEIN END3, PUTATIVE ISOFORM 9-RELATED (PTHR33083:SF82)		Vitis vinifera
VITVI|EnsemblGenome=VIT_14s0081g00370|UniProtKB=F6HVJ8	VIT_14s0081g00370	ANK_REP_REGION domain-containing protein;VIT_14s0081g00370;ortholog	ANK_REP_REGION DOMAIN-CONTAINING PROTEIN (PTHR24178:SF9)		Vitis vinifera
VITVI|EnsemblGenome=VIT_18s0001g09520|UniProtKB=F6GZP7	VIT_18s0001g09520	Uncharacterized protein;VIT_18s0001g09520;ortholog	CYTOCHROME P450, FAMILY 81, SUBFAMILY D, POLYPEPTIDE 5 (PTHR47947:SF17)	oxygenase(PC00177)	Vitis vinifera
VITVI|EnsemblGenome=VIT_17s0000g02010|UniProtKB=F6GSP3	VIT_17s0000g02010	Protein kinase domain-containing protein;VIT_17s0000g02010;ortholog	PROTEIN KINASE DOMAIN-CONTAINING PROTEIN (PTHR48010:SF58)		Vitis vinifera
VITVI|EnsemblGenome=VIT_03s0038g03600|UniProtKB=F6I0T4	VIT_03s0038g03600	Protein kinase domain-containing protein;VIT_03s0038g03600;ortholog	PROTEIN KINASE DOMAIN-CONTAINING PROTEIN (PTHR27001:SF155)		Vitis vinifera
VITVI|EnsemblGenome=VIT_12s0028g03190|UniProtKB=F6H5G3	VIT_12s0028g03190	Reticulon-like protein;VIT_12s0028g03190;ortholog	RETICULON-LIKE PROTEIN B17 (PTHR46626:SF2)		Vitis vinifera
VITVI|EnsemblGenome=VIT_14s0066g01000|UniProtKB=F6HUY2	VIT_14s0066g01000	TPT domain-containing protein;VIT_14s0066g01000;ortholog	PHOSPHOENOLPYRUVATE/PHOSPHATE TRANSLOCATOR 2, CHLOROPLASTIC (PTHR11132:SF364)	secondary carrier transporter(PC00258)	Vitis vinifera
VITVI|EnsemblGenome=VIT_06s0004g03400|UniProtKB=F6GTX5	VIT_06s0004g03400	Uncharacterized protein;VIT_06s0004g03400;ortholog	INTERACTOR OF CONSTITUTIVE ACTIVE ROPS 3 (PTHR34224:SF18)		Vitis vinifera
VITVI|EnsemblGenome=VIT_03s0091g01090|UniProtKB=D7SXN4	VIT_03s0091g01090	Uncharacterized protein;VIT_03s0091g01090;ortholog	PROTEIN SOB FIVE-LIKE 5 (PTHR33347:SF1)		Vitis vinifera
VITVI|EnsemblGenome=VIT_07s0005g04110|UniProtKB=F6HZP8	VIT_07s0005g04110	Cellulose synthase;VIT_07s0005g04110;ortholog	CELLULOSE SYNTHASE A CATALYTIC SUBUNIT 4 [UDP-FORMING] (PTHR13301:SF91)	DNA-binding transcription factor(PC00218)	Vitis vinifera
VITVI|EnsemblGenome=VIT_13s0084g00670|UniProtKB=F6HVC9	VIT_13s0084g00670	VQ domain-containing protein;VIT_13s0084g00670;ortholog	OS07G0687400 PROTEIN (PTHR33624:SF14)		Vitis vinifera
VITVI|EnsemblGenome=VIT_17s0000g04750|UniProtKB=F6GTF4	VIT_17s0000g04750	Uncharacterized protein;VIT_17s0000g04750;ortholog	HEXOSYLTRANSFERASE-RELATED (PTHR48047:SF118)	glycosyltransferase(PC00111)	Vitis vinifera
VITVI|EnsemblGenome=VIT_09s0018g01680|UniProtKB=F6HBY8	VIT_09s0018g01680	Uncharacterized protein;VIT_09s0018g01680;ortholog	ATP-DEPENDENT DNA HELICASE (PTHR33494:SF19)		Vitis vinifera
VITVI|EnsemblGenome=VIT_01s0011g06310|UniProtKB=D7T8G0	VIT_01s0011g06310	IPPc domain-containing protein;VIT_01s0011g06310;ortholog	TYPE IV INOSITOL POLYPHOSPHATE 5-PHOSPHATASE 9 (PTHR45666:SF18)	phosphatase(PC00181)	Vitis vinifera
VITVI|EnsemblGenome=VIT_02s0087g00370|UniProtKB=F6HJ41	VIT_02s0087g00370	Uncharacterized protein;VIT_02s0087g00370;ortholog	HXXXD-TYPE ACYL-TRANSFERASE FAMILY PROTEIN (PTHR31642:SF160)	acetyltransferase(PC00038)	Vitis vinifera
VITVI|EnsemblGenome=VIT_11s0016g04160|UniProtKB=D7TBQ9	VIT_11s0016g04160	STAS domain-containing protein;VIT_11s0016g04160;ortholog	SULFATE TRANSPORTER 3.5-RELATED (PTHR11814:SF54)	transporter(PC00227)	Vitis vinifera
VITVI|EnsemblGenome=VIT_03s0063g00860|UniProtKB=F6HQE0	VIT_03s0063g00860	Carboxypeptidase;VIT_03s0063g00860;ortholog	CARBOXYPEPTIDASE (PTHR11802:SF78)	serine protease(PC00203)	Vitis vinifera
VITVI|EnsemblGenome=VIT_07s0151g00840|UniProtKB=D7TDY4	VIT_07s0151g00840	Uncharacterized protein;VIT_07s0151g00840;ortholog	LATE EMBRYOGENESIS ABUNDANT PROTEIN D-34 (PTHR31174:SF39)		Vitis vinifera
VITVI|EnsemblGenome=VIT_14s0108g00930|UniProtKB=F6H5U2	VIT_14s0108g00930	Uncharacterized protein;VIT_14s0108g00930;ortholog	TRANSMEMBRANE PROTEIN (PTHR46741:SF7)		Vitis vinifera
VITVI|EnsemblGenome=VIT_12s0057g01020|UniProtKB=F6HHQ0	VIT_12s0057g01020	Uncharacterized protein;VIT_12s0057g01020;ortholog	FASCICLIN-LIKE ARABINOGALACTAN PROTEIN 1 (PTHR32382:SF4)	cell adhesion molecule(PC00069)	Vitis vinifera
VITVI|EnsemblGenome=VIT_14s0030g02110|UniProtKB=F6HTR5	VIT_14s0030g02110	Calcium-transporting ATPase;VIT_14s0030g02110;ortholog	CALCIUM-TRANSPORTING ATPASE 13, PLASMA MEMBRANE-TYPE-RELATED (PTHR24093:SF434)	primary active transporter(PC00068)	Vitis vinifera
VITVI|EnsemblGenome=VIT_14s0030g00220|UniProtKB=F6HU07	VIT_14s0030g00220	MFS domain-containing protein;VIT_14s0030g00220;ortholog	SUGAR TRANSPORTER ERD6-LIKE 1-RELATED (PTHR48021:SF48)		Vitis vinifera
VITVI|EnsemblGenome=VIT_16s0100g00010|UniProtKB=D7TN04	VIT_16s0100g00010	Abhydrolase_3 domain-containing protein;VIT_16s0100g00010;ortholog	CARBOXYLESTERASE 120-RELATED (PTHR23024:SF546)	deacetylase(PC00087)	Vitis vinifera
VITVI|EnsemblGenome=VIT_06s0061g01230|UniProtKB=F6GW55	VIT_06s0061g01230	Glyco_trans_2-like domain-containing protein;VIT_06s0061g01230;ortholog	GLUCOMANNAN 4-BETA-MANNOSYLTRANSFERASE 2 (PTHR32044:SF17)		Vitis vinifera
VITVI|EnsemblGenome=VIT_18s0122g01310|UniProtKB=F6I6T1	VIT_18s0122g01310	Uncharacterized protein;VIT_18s0122g01310;ortholog	PROTEIN NLP4 (PTHR32002:SF44)		Vitis vinifera
VITVI|EnsemblGenome=VIT_04s0044g01230|UniProtKB=D7U4E7	VIT_04s0044g01230	Uncharacterized protein;VIT_04s0044g01230;ortholog	EXPRESSED PROTEIN (PTHR34808:SF2)		Vitis vinifera
VITVI|EnsemblGenome=VIT_18s0001g12800|UniProtKB=F6H060	VIT_18s0001g12800	Epimerase domain-containing protein;VIT_18s0001g12800;ortholog	DIHYDROFLAVONOL 4-REDUCTASE (PTHR10366:SF613)	dehydratase(PC00091)	Vitis vinifera
VITVI|EnsemblGenome=VIT_17s0000g03260|UniProtKB=D7SJ32	VIT_17s0000g03260	Reticulon-like protein;VIT_17s0000g03260;ortholog	RETICULON-LIKE PROTEIN B9 (PTHR10994:SF85)	membrane traffic protein(PC00150)	Vitis vinifera
VITVI|EnsemblGenome=VIT_14s0066g01790|UniProtKB=D7TWU4	VIT_14s0066g01790	Uncharacterized protein;VIT_14s0066g01790;ortholog	GIBBERELLIN-REGULATED PROTEIN 14 (PTHR23201:SF53)		Vitis vinifera
VITVI|EnsemblGenome=VIT_06s0004g05780|UniProtKB=F6GUW0	VIT_06s0004g05780	Uncharacterized protein;VIT_06s0004g05780;ortholog	GLYCOSYLTRANSFERASE (PTHR11926:SF1478)	transferase(PC00220)	Vitis vinifera
VITVI|EnsemblGenome=VIT_07s0005g01670|UniProtKB=F6HZB0	VIT_07s0005g01670	Uncharacterized protein;VIT_07s0005g01670;ortholog			Vitis vinifera
VITVI|EnsemblGenome=VIT_04s0008g04940|UniProtKB=D7SUP3	VIT_04s0008g04940	Fe2OG dioxygenase domain-containing protein;VIT_04s0008g04940;ortholog	FE2OG DIOXYGENASE DOMAIN-CONTAINING PROTEIN (PTHR47990:SF105)	oxygenase(PC00177)	Vitis vinifera
VITVI|EnsemblGenome=VIT_04s0008g01480|UniProtKB=F6H3P9	VIT_04s0008g01480	SAM_MT_RSMB_NOP domain-containing protein;VIT_04s0008g01480;ortholog	28S RRNA (CYTOSINE-C(5))-METHYLTRANSFERASE (PTHR22807:SF4)		Vitis vinifera
VITVI|EnsemblGenome=VIT_19s0014g03490|UniProtKB=E0CSR8	VIT_19s0014g03490	Uncharacterized protein;VIT_19s0014g03490;ortholog			Vitis vinifera
VITVI|EnsemblGenome=VIT_18s0001g00030|UniProtKB=F6H0A9	VIT_18s0001g00030	Uncharacterized protein;VIT_18s0001g00030;ortholog	CYTOCHROME P450 87A3-LIKE (PTHR24286:SF90)	oxygenase(PC00177)	Vitis vinifera
VITVI|EnsemblGenome=VIT_06s0004g08210|UniProtKB=F6GU76	VIT_06s0004g08210	Protein kinase domain-containing protein;VIT_06s0004g08210;ortholog	PROTEIN KINASE DOMAIN-CONTAINING PROTEIN (PTHR48010:SF59)		Vitis vinifera
VITVI|EnsemblGenome=VIT_19s0014g04640|UniProtKB=F6H2G7	VIT_19s0014g04640	Receptor-like serine/threonine-protein kinase;VIT_19s0014g04640;ortholog	PROTEIN KINASE DOMAIN-CONTAINING PROTEIN (PTHR27002:SF906)	transmembrane signal receptor(PC00197)	Vitis vinifera
VITVI|EnsemblGenome=VIT_02s0012g00140|UniProtKB=D7TTK0	VIT_02s0012g00140	t-SNARE coiled-coil homology domain-containing protein;VIT_02s0012g00140;ortholog	NOVEL PLANT SNARE 11 (PTHR21230:SF27)	SNARE protein(PC00034)	Vitis vinifera
VITVI|EnsemblGenome=VIT_16s0013g00190|UniProtKB=D7U735	VIT_16s0013g00190	Pectinesterase;VIT_16s0013g00190;ortholog	PECTINESTERASE 63-RELATED (PTHR31321:SF87)	hydrolase(PC00121)	Vitis vinifera
VITVI|EnsemblGenome=VIT_04s0008g04020|UniProtKB=F6H2Z6	VIT_04s0008g04020	BURP domain-containing protein;VIT_04s0008g04020;ortholog	BURP DOMAIN PROTEIN RD22 (PTHR31236:SF2)		Vitis vinifera
VITVI|EnsemblGenome=VIT_01s0011g02700|UniProtKB=F6HFQ5	VIT_01s0011g02700	Uncharacterized protein;VIT_01s0011g02700;ortholog			Vitis vinifera
VITVI|EnsemblGenome=VIT_18s0001g04910|UniProtKB=E0CRG8	VIT_18s0001g04910	STAS domain-containing protein;VIT_18s0001g04910;ortholog	STAS DOMAIN-CONTAINING PROTEIN (PTHR11814:SF65)	transporter(PC00227)	Vitis vinifera
VITVI|EnsemblGenome=VIT_01s0011g06240|UniProtKB=D7T8G7	VIT_01s0011g06240	Cytochrome b561 domain-containing protein;VIT_01s0011g06240;ortholog	TRANSMEMBRANE ASCORBATE FERRIREDUCTASE 3-RELATED (PTHR10106:SF15)	reductase(PC00198)	Vitis vinifera
VITVI|EnsemblGenome=VIT_01s0011g04990|UniProtKB=A5BL10	VIT_01s0011g04990	Uncharacterized protein;VIT_01s0011g04990;ortholog	GROES CHAPERONIN (PTHR10772:SF37)	chaperonin(PC00073)	Vitis vinifera
VITVI|EnsemblGenome=VIT_01s0011g04080|UniProtKB=F6HEV5	VIT_01s0011g04080	RING-type domain-containing protein;VIT_01s0011g04080;ortholog	RING-TYPE DOMAIN-CONTAINING PROTEIN (PTHR22937:SF122)	ubiquitin-protein ligase(PC00234)	Vitis vinifera
VITVI|EnsemblGenome=VIT_10s0003g00390|UniProtKB=F6HM44	VIT_10s0003g00390	Glutaredoxin domain-containing protein;VIT_10s0003g00390;ortholog	MONOTHIOL GLUTAREDOXIN-S13 (PTHR10168:SF111)	oxidoreductase(PC00176)	Vitis vinifera
VITVI|EnsemblGenome=VIT_14s0081g00030|UniProtKB=D7TXF5	VIT_14s0081g00030	Barwin domain-containing protein;VIT_14s0081g00030;ortholog	PATHOGENESIS-RELATED PROTEIN PR-4A (PTHR46351:SF6)		Vitis vinifera
VITVI|EnsemblGenome=VIT_09s0054g01700|UniProtKB=F6GYH9	VIT_09s0054g01700	Uncharacterized protein;VIT_09s0054g01700;ortholog	HXXXD-TYPE ACYL-TRANSFERASE FAMILY PROTEIN (PTHR31642:SF266)	acetyltransferase(PC00038)	Vitis vinifera
VITVI|EnsemblGenome=VIT_01s0150g00510|UniProtKB=F6HJ90	VIT_01s0150g00510	PPM-type phosphatase domain-containing protein;VIT_01s0150g00510;ortholog	PROTEIN PHOSPHATASE 2C 39-RELATED (PTHR13832:SF606)	protein phosphatase(PC00195)	Vitis vinifera
VITVI|EnsemblGenome=VIT_04s0044g02010|UniProtKB=F6I0A4	VIT_04s0044g02010	Fe2OG dioxygenase domain-containing protein;VIT_04s0044g02010;ortholog	FE2OG DIOXYGENASE DOMAIN-CONTAINING PROTEIN (PTHR47990:SF81)	oxygenase(PC00177)	Vitis vinifera
VITVI|EnsemblGenome=VIT_01s0011g00600|UniProtKB=D7T9V7	VIT_01s0011g00600	TPT domain-containing protein;VIT_01s0011g00600;ortholog	TPT DOMAIN-CONTAINING PROTEIN (PTHR11132:SF312)	secondary carrier transporter(PC00258)	Vitis vinifera
VITVI|EnsemblGenome=VIT_19s0014g03520|UniProtKB=F6H2E0	VIT_19s0014g03520	DUF4408 domain-containing protein;VIT_19s0014g03520;ortholog	DUF4408 DOMAIN-CONTAINING PROTEIN (PTHR33098:SF105)		Vitis vinifera
VITVI|EnsemblGenome=VIT_16s0050g00430|UniProtKB=A5ASY0	VIT_16s0050g00430	Uncharacterized protein;VIT_16s0050g00430;ortholog	PAR1 PROTEIN (PTHR33649:SF2)		Vitis vinifera
VITVI|EnsemblGenome=VIT_13s0019g01210|UniProtKB=A5C7K2	VIT_13s0019g01210	Dirigent protein;VIT_13s0019g01210;ortholog	DIRIGENT PROTEIN (PTHR21495:SF187)		Vitis vinifera
VITVI|EnsemblGenome=VIT_11s0016g04960|UniProtKB=F6HH74	VIT_11s0016g04960	Uncharacterized protein;VIT_11s0016g04960;ortholog			Vitis vinifera
VITVI|EnsemblGenome=VIT_17s0000g03830|UniProtKB=D7SIY1	VIT_17s0000g03830	AAI domain-containing protein;VIT_17s0000g03830;ortholog	AAI DOMAIN-CONTAINING PROTEIN (PTHR33044:SF11)		Vitis vinifera
VITVI|EnsemblGenome=VIT_13s0067g03820|UniProtKB=D7T475	VIT_13s0067g03820	Chalcone-flavonone isomerase family protein;VIT_13s0067g03820;ortholog	CHALCONE--FLAVONONE ISOMERASE 1-RELATED (PTHR28039:SF8)	isomerase(PC00135)	Vitis vinifera
VITVI|EnsemblGenome=VIT_04s0069g00990|UniProtKB=F6H9J1	VIT_04s0069g00990	Uncharacterized protein;VIT_04s0069g00990;ortholog	OS01G0824000 PROTEIN (PTHR34367:SF1)		Vitis vinifera
VITVI|EnsemblGenome=VIT_18s0041g01230|UniProtKB=F6I3V5	VIT_18s0041g01230	Uncharacterized protein;VIT_18s0041g01230;ortholog	STRESS-70 PROTEIN, MITOCHONDRIAL (PTHR19375:SF184)		Vitis vinifera
VITVI|EnsemblGenome=VIT_18s0117g00140|UniProtKB=F6GYT7	VIT_18s0117g00140	Protein FAR1-RELATED SEQUENCE;VIT_18s0117g00140;ortholog			Vitis vinifera
VITVI|EnsemblGenome=VIT_12s0057g00180|UniProtKB=D7TD06	VIT_12s0057g00180	Uncharacterized protein;VIT_12s0057g00180;ortholog	WOUND INDUCED PROTEIN (PTHR33090:SF72)		Vitis vinifera
VITVI|EnsemblGenome=VIT_19s0014g05130|UniProtKB=E0CT53	VIT_19s0014g05130	Hexosyltransferase;VIT_19s0014g05130;ortholog	GALACTURONOSYLTRANSFERASE 12-RELATED (PTHR32116:SF63)	transferase(PC00220)	Vitis vinifera
VITVI|EnsemblGenome=VIT_04s0008g07140|UniProtKB=F6H3K9	VIT_04s0008g07140	Peptidase A1 domain-containing protein;VIT_04s0008g07140;ortholog	OS06G0610800 PROTEIN (PTHR13683:SF750)	aspartic protease(PC00053)	Vitis vinifera
VITVI|EnsemblGenome=VIT_11s0149g00130|UniProtKB=D7T529	VIT_11s0149g00130	DNA helicase;VIT_11s0149g00130;ortholog	DNA REPLICATION LICENSING FACTOR MCM5 (PTHR11630:SF42)	DNA metabolism protein(PC00009)	Vitis vinifera
VITVI|EnsemblGenome=VIT_07s0031g02600|UniProtKB=F6H4E9	VIT_07s0031g02600	Uncharacterized protein;VIT_07s0031g02600;ortholog			Vitis vinifera
VITVI|EnsemblGenome=VIT_12s0057g00170|UniProtKB=F6HHJ4	VIT_12s0057g00170	Uncharacterized protein;VIT_12s0057g00170;ortholog	SUBFAMILY NOT NAMED (PTHR33090:SF64)		Vitis vinifera
VITVI|EnsemblGenome=VIT_09s0002g01310|UniProtKB=F6HXW8	VIT_09s0002g01310	Cupin type-1 domain-containing protein;VIT_09s0002g01310;ortholog	DUF4220 DOMAIN-CONTAINING PROTEIN (PTHR31325:SF207)		Vitis vinifera
VITVI|EnsemblGenome=VIT_00s0802g00020|UniProtKB=D7ST21	VIT_00s0802g00020	Uncharacterized protein;VIT_00s0802g00020;ortholog	EXPRESSED PROTEIN (PTHR33413:SF1)		Vitis vinifera
VITVI|EnsemblGenome=VIT_18s0001g09400|UniProtKB=A5B9D6	VIT_18s0001g09400	Cytochrome b5 heme-binding domain-containing protein;VIT_18s0001g09400;ortholog	CYTOCHROME B5 HEME-BINDING DOMAIN-CONTAINING PROTEIN (PTHR19359:SF92)	oxidoreductase(PC00176)	Vitis vinifera
VITVI|EnsemblGenome=VIT_08s0007g07000|UniProtKB=F6HLF6	VIT_08s0007g07000	Dirigent protein;VIT_08s0007g07000;ortholog	DIRIGENT PROTEIN 17-RELATED (PTHR21495:SF199)		Vitis vinifera
VITVI|EnsemblGenome=VIT_02s0236g00030|UniProtKB=F6H7X9	VIT_02s0236g00030	AAI domain-containing protein;VIT_02s0236g00030;ortholog	AAI DOMAIN-CONTAINING PROTEIN (PTHR33286:SF32)		Vitis vinifera
VITVI|EnsemblGenome=VIT_18s0001g11300|UniProtKB=E0CPD0	VIT_18s0001g11300	Aa_trans domain-containing protein;VIT_18s0001g11300;ortholog	LYSINE HISTIDINE TRANSPORTER-LIKE 8 (PTHR48017:SF163)		Vitis vinifera
VITVI|EnsemblGenome=VIT_05s0062g01430|UniProtKB=D7U9Q6	VIT_05s0062g01430	Glucan endo-1,3-beta-D-glucosidase;VIT_05s0062g01430;ortholog	GLUCAN ENDO-1,3-BETA-D-GLUCOSIDASE (PTHR32227:SF294)	glucosidase(PC00108)	Vitis vinifera
VITVI|EnsemblGenome=VIT_11s0016g02520|UniProtKB=D7TBA6	VIT_11s0016g02520	Uncharacterized protein;VIT_11s0016g02520;ortholog	SAPOSIN B-TYPE DOMAIN-CONTAINING PROTEIN (PTHR36058:SF1)		Vitis vinifera
VITVI|EnsemblGenome=VIT_05s0049g02120|UniProtKB=D7SZQ2	VIT_05s0049g02120	Usp domain-containing protein;VIT_05s0049g02120;ortholog	ADENINE NUCLEOTIDE ALPHA HYDROLASES-LIKE SUPERFAMILY PROTEIN (PTHR47867:SF1)	hydrolase(PC00121)	Vitis vinifera
VITVI|EnsemblGenome=VIT_10s0116g01670|UniProtKB=E0CVS5	VIT_10s0116g01670	Arogenate dehydratase;VIT_10s0116g01670;ortholog	AROGENATE DEHYDRATASE/PREPHENATE DEHYDRATASE 1, CHLOROPLASTIC (PTHR21022:SF20)	dehydratase(PC00091)	Vitis vinifera
VITVI|EnsemblGenome=VIT_19s0014g01180|UniProtKB=A5BUS4	VIT_19s0014g01180	Uncharacterized protein;VIT_19s0014g01180;ortholog	PATHOGENESIS-RELATED FAMILY PROTEIN (PTHR31723:SF4)		Vitis vinifera
VITVI|EnsemblGenome=VIT_07s0031g00110|UniProtKB=F6H4H2	VIT_07s0031g00110	Polysacc_synt_4 domain-containing protein;VIT_07s0031g00110;ortholog	PROTEIN IRX15-LIKE (PTHR31444:SF8)		Vitis vinifera
VITVI|EnsemblGenome=VIT_05s0020g00480|UniProtKB=D7T662	VIT_05s0020g00480	Uncharacterized protein;VIT_05s0020g00480;ortholog	OS01G0329400 PROTEIN (PTHR46080:SF5)	secondary carrier transporter(PC00258)	Vitis vinifera
VITVI|EnsemblGenome=VIT_14s0006g02550|UniProtKB=D7TT01	VIT_14s0006g02550	AAI domain-containing protein;VIT_14s0006g02550;ortholog	AAI DOMAIN-CONTAINING PROTEIN-RELATED (PTHR33214:SF44)		Vitis vinifera
VITVI|EnsemblGenome=VIT_03s0038g02170|UniProtKB=D7U575	VIT_03s0038g02170	Uncharacterized protein;VIT_03s0038g02170;ortholog	PATHOGENESIS-RELATED THAUMATIN SUPERFAMILY PROTEIN (PTHR31048:SF129)		Vitis vinifera
VITVI|EnsemblGenome=VIT_03s0038g02140|UniProtKB=D7U578	VIT_03s0038g02140	Aa_trans domain-containing protein;VIT_03s0038g02140;ortholog	AUXIN TRANSPORTER-LIKE PROTEIN 2 (PTHR48017:SF65)		Vitis vinifera
VITVI|EnsemblGenome=VIT_03s0091g00160|UniProtKB=D7SXW6	VIT_03s0091g00160	Uncharacterized protein;VIT_03s0091g00160;ortholog	PLANT BASIC SECRETORY PROTEIN (BSP) FAMILY PROTEIN (PTHR33321:SF12)		Vitis vinifera
VITVI|EnsemblGenome=VIT_18s0001g08900|UniProtKB=E0CP08	VIT_18s0001g08900	Uncharacterized protein;VIT_18s0001g08900;ortholog			Vitis vinifera
VITVI|EnsemblGenome=VIT_14s0108g00560|UniProtKB=F6H5S3	VIT_14s0108g00560	Uncharacterized protein;VIT_14s0108g00560;ortholog	ANK_REP_REGION DOMAIN-CONTAINING PROTEIN (PTHR24203:SF39)		Vitis vinifera
VITVI|EnsemblGenome=VIT_13s0019g01040|UniProtKB=F6HN67	VIT_13s0019g01040	Uncharacterized protein;VIT_13s0019g01040;ortholog	EXPRESSED PROTEIN (PTHR34054:SF2)		Vitis vinifera
VITVI|EnsemblGenome=VIT_08s0007g02920|UniProtKB=F6HKN3	VIT_08s0007g02920	WD_REPEATS_REGION domain-containing protein;VIT_08s0007g02920;ortholog	WD_REPEATS_REGION DOMAIN-CONTAINING PROTEIN (PTHR19919:SF11)		Vitis vinifera
VITVI|EnsemblGenome=VIT_08s0007g09000|UniProtKB=D7THS5	VIT_08s0007g09000	Glycerol-3-phosphate dehydrogenase [NAD(+)];VIT_08s0007g09000;ortholog	GLYCEROL-3-PHOSPHATE DEHYDROGENASE [NAD(+)] GPDHC1, CYTOSOLIC (PTHR11728:SF30)	dehydrogenase(PC00092)	Vitis vinifera
VITVI|EnsemblGenome=VIT_14s0128g00440|UniProtKB=F6HYZ3	VIT_14s0128g00440	Uncharacterized protein;VIT_14s0128g00440;ortholog	MICROTUBULE-BINDING PROTEIN TANGLED-RELATED (PTHR35728:SF1)		Vitis vinifera
VITVI|EnsemblGenome=VIT_17s0000g03420|UniProtKB=D7SJ18	VIT_17s0000g03420	Uncharacterized protein;VIT_17s0000g03420;ortholog	CORE-2/I-BRANCHING BETA-1,6-N-ACETYLGLUCOSAMINYLTRANSFERASE FAMILY PROTEIN (PTHR31042:SF20)	transferase(PC00220)	Vitis vinifera
VITVI|EnsemblGenome=VIT_02s0012g01040|UniProtKB=D7TTY9	VIT_02s0012g01040	NAC domain-containing protein;VIT_02s0012g01040;ortholog	NAC DOMAIN-CONTAINING PROTEIN (PTHR31989:SF51)		Vitis vinifera
VITVI|EnsemblGenome=VIT_18s0001g02590|UniProtKB=F6HJE5	VIT_18s0001g02590	Protein kinase domain-containing protein;VIT_18s0001g02590;ortholog	PROTEIN KINASE DOMAIN-CONTAINING PROTEIN (PTHR48053:SF64)		Vitis vinifera
VITVI|EnsemblGenome=VIT_06s0004g02690|UniProtKB=F6GU16	VIT_06s0004g02690	Uncharacterized protein;VIT_06s0004g02690;ortholog	GLYCOSYLTRANSFERASE FAMILY PROTEIN 2 (PTHR33604:SF1)		Vitis vinifera
VITVI|EnsemblGenome=VIT_01s0137g00390|UniProtKB=D7SME4	VIT_01s0137g00390	Uncharacterized protein;VIT_01s0137g00390;ortholog	PROTEIN SIEVE ELEMENT OCCLUSION B-LIKE (PTHR33232:SF20)		Vitis vinifera
VITVI|EnsemblGenome=VIT_12s0028g03330|UniProtKB=E0CTG6	VIT_12s0028g03330	Uncharacterized protein;VIT_12s0028g03330;ortholog	PROTEIN TPX2 (PTHR14326:SF9)	non-motor microtubule binding protein(PC00166)	Vitis vinifera
VITVI|EnsemblGenome=VIT_06s0061g00070|UniProtKB=A5BHQ5	VIT_06s0061g00070	UBC core domain-containing protein;VIT_06s0061g00070;ortholog	UBIQUITIN-CONJUGATING ENZYME E2 19 (PTHR24068:SF228)	ubiquitin-protein ligase(PC00234)	Vitis vinifera
VITVI|EnsemblGenome=VIT_01s0026g02620|UniProtKB=A5AIN5	VIT_01s0026g02620	Expansin;VIT_01s0026g02620;ortholog	EXPANSIN-A1 (PTHR31867:SF35)		Vitis vinifera
VITVI|EnsemblGenome=VIT_02s0025g02600|UniProtKB=D7TVR4	VIT_02s0025g02600	Uncharacterized protein;VIT_02s0025g02600;ortholog	WSC DOMAIN-CONTAINING PROTEIN ARB_07867-LIKE (PTHR32208:SF58)		Vitis vinifera
VITVI|EnsemblGenome=VIT_13s0019g02690|UniProtKB=D7TML8	VIT_13s0019g02690	AAI domain-containing protein;VIT_13s0019g02690;ortholog	AAI DOMAIN-CONTAINING PROTEIN (PTHR33122:SF4)		Vitis vinifera
VITVI|EnsemblGenome=VIT_08s0007g08310|UniProtKB=F6HL03	VIT_08s0007g08310	Uncharacterized protein;VIT_08s0007g08310;ortholog	GALACTINOL--SUCROSE GALACTOSYLTRANSFERASE 2-RELATED (PTHR31268:SF32)		Vitis vinifera
VITVI|EnsemblGenome=VIT_10s0071g00250|UniProtKB=D7TY23	VIT_10s0071g00250	Str_synth domain-containing protein;VIT_10s0071g00250;ortholog	STR_SYNTH DOMAIN-CONTAINING PROTEIN (PTHR10426:SF86)		Vitis vinifera
VITVI|EnsemblGenome=VIT_18s0001g01200|UniProtKB=F6H0F1	VIT_18s0001g01200	Uncharacterized protein;VIT_18s0001g01200;ortholog			Vitis vinifera
VITVI|EnsemblGenome=VIT_01s0026g01020|UniProtKB=F6HPI9	VIT_01s0026g01020	Uncharacterized protein;VIT_01s0026g01020;ortholog	TORTIFOLIA1-LIKE PROTEIN 4 (PTHR31355:SF3)		Vitis vinifera
VITVI|EnsemblGenome=VIT_08s0217g00090|UniProtKB=F6GY70	VIT_08s0217g00090	J domain-containing protein;VIT_08s0217g00090;ortholog	DNAJ PROTEIN ERDJ3A (PTHR45184:SF1)	chaperone(PC00072)	Vitis vinifera
VITVI|EnsemblGenome=VIT_12s0059g02510|UniProtKB=F6HIK9	VIT_12s0059g02510	B box-type domain-containing protein;VIT_12s0059g02510;ortholog	B-BOX DOMAIN PROTEIN 30-RELATED (PTHR31717:SF81)		Vitis vinifera
VITVI|EnsemblGenome=VIT_18s0122g00690|UniProtKB=F6HJA9	VIT_18s0122g00690	Laccase;VIT_18s0122g00690;ortholog	LACCASE-15 (PTHR11709:SF262)	oxidase(PC00175)	Vitis vinifera
VITVI|EnsemblGenome=VIT_17s0000g04540|UniProtKB=F6GTG3	VIT_17s0000g04540	Phosphopyruvate hydratase;VIT_17s0000g04540;ortholog	ENOLASE 1, CHLOROPLASTIC (PTHR11902:SF42)	lyase(PC00144)	Vitis vinifera
VITVI|EnsemblGenome=VIT_02s0012g02810|UniProtKB=A5C7X2	VIT_02s0012g02810	Cytochrome P450 CYP76Y2;VIT_02s0012g02810;ortholog	CYTOCHROME P450 MONOOXYGENASE-LIKE PROTEIN (PTHR24298:SF846)	oxygenase(PC00177)	Vitis vinifera
VITVI|EnsemblGenome=VIT_03s0038g00340|UniProtKB=F6I1A0	VIT_03s0038g00340	Uncharacterized protein;VIT_03s0038g00340;ortholog	B-BOX ZINC FINGER PROTEIN 21 (PTHR31832:SF78)		Vitis vinifera
VITVI|EnsemblGenome=VIT_16s0098g01900|UniProtKB=F6H777	VIT_16s0098g01900	Pectinesterase;VIT_16s0098g01900;ortholog	PECTINESTERASE/PECTINESTERASE INHIBITOR 61-RELATED (PTHR31707:SF8)	esterase(PC00097)	Vitis vinifera
VITVI|EnsemblGenome=VIT_18s0001g12430|UniProtKB=F6H1I4	VIT_18s0001g12430	Uncharacterized protein;VIT_18s0001g12430;ortholog	ERYTHRONATE-4-PHOSPHATE DEHYDROGENASE FAMILY PROTEIN (PTHR42938:SF11)	dehydrogenase(PC00092)	Vitis vinifera
VITVI|EnsemblGenome=VIT_03s0063g00770|UniProtKB=F6HQD2	VIT_03s0063g00770	Abhydrolase_3 domain-containing protein;VIT_03s0063g00770;ortholog	ABHYDROLASE_3 DOMAIN-CONTAINING PROTEIN (PTHR23024:SF582)	deacetylase(PC00087)	Vitis vinifera
VITVI|EnsemblGenome=VIT_09s0018g01910|UniProtKB=F6HBU3	VIT_09s0018g01910	Uncharacterized protein;VIT_09s0018g01910;ortholog	BNAA02G16300D PROTEIN (PTHR35109:SF2)		Vitis vinifera
VITVI|EnsemblGenome=VIT_18s0001g11680|UniProtKB=E0CPX3	VIT_18s0001g11680	Uncharacterized protein;VIT_18s0001g11680;ortholog	EXPRESSED PROTEIN (PTHR31721:SF3)		Vitis vinifera
VITVI|EnsemblGenome=VIT_14s0006g02290|UniProtKB=F6HSN8	VIT_14s0006g02290	AP2/ERF domain-containing protein;VIT_14s0006g02290;ortholog	ETHYLENE-RESPONSIVE TRANSCRIPTION FACTOR ERF034 (PTHR31985:SF130)	DNA-binding transcription factor(PC00218)	Vitis vinifera
VITVI|EnsemblGenome=VIT_12s0035g00880|UniProtKB=D7TGU3	VIT_12s0035g00880	VOC domain-containing protein;VIT_12s0035g00880;ortholog	VOC DOMAIN-CONTAINING PROTEIN (PTHR46142:SF13)		Vitis vinifera
VITVI|EnsemblGenome=VIT_05s0020g03930|UniProtKB=F6HDT2	VIT_05s0020g03930	STAS domain-containing protein;VIT_05s0020g03930;ortholog	SULFATE_TRANSP DOMAIN-CONTAINING PROTEIN (PTHR11814:SF106)	transporter(PC00227)	Vitis vinifera
VITVI|EnsemblGenome=VIT_01s0026g01550|UniProtKB=D7TNF1	VIT_01s0026g01550	Homeobox domain-containing protein;VIT_01s0026g01550;ortholog	HOMEOBOX DOMAIN-CONTAINING PROTEIN (PTHR24326:SF610)	homeodomain transcription factor(PC00119)	Vitis vinifera
VITVI|EnsemblGenome=VIT_19s0014g00540|UniProtKB=E0CS31	VIT_19s0014g00540	Uncharacterized protein;VIT_19s0014g00540;ortholog			Vitis vinifera
VITVI|EnsemblGenome=VIT_00s0454g00030|UniProtKB=F6I2C9	VIT_00s0454g00030	Uncharacterized protein;VIT_00s0454g00030;ortholog	SERINE PROTEINASE 1, PUTATIVE-RELATED (PTHR10795:SF523)	serine protease(PC00203)	Vitis vinifera
VITVI|EnsemblGenome=VIT_05s0020g03530|UniProtKB=D7T6Y9	VIT_05s0020g03530	Uncharacterized protein;VIT_05s0020g03530;ortholog	LATE EMBRYOGENESIS ABUNDANT PROTEIN 31-RELATED (PTHR31174:SF7)		Vitis vinifera
VITVI|EnsemblGenome=VIT_18s0001g14040|UniProtKB=E0CPM7	VIT_18s0001g14040	Endoglucanase;VIT_18s0001g14040;ortholog	ENDOGLUCANASE (PTHR22298:SF114)		Vitis vinifera
VITVI|EnsemblGenome=VIT_09s0002g04240|UniProtKB=D7U0H3	VIT_09s0002g04240	Uncharacterized protein;VIT_09s0002g04240;ortholog	OS09G0344800 PROTEIN (PTHR14255:SF48)	ubiquitin-protein ligase(PC00234)	Vitis vinifera
VITVI|EnsemblGenome=VIT_12s0028g01880|UniProtKB=B6VJS4	VIT_12s0028g01880	Trans-resveratrol di-O-methyltransferase;ROMT;ortholog	TRANS-RESVERATROL DI-O-METHYLTRANSFERASE (PTHR11746:SF288)	methyltransferase(PC00155)	Vitis vinifera
VITVI|EnsemblGenome=VIT_04s0008g04260|UniProtKB=D7SUI0	VIT_04s0008g04260	Cyclin N-terminal domain-containing protein;VIT_04s0008g04260;ortholog	CYCLIN DOMAIN-CONTAINING PROTEIN (PTHR10177:SF531)	kinase activator(PC00138)	Vitis vinifera
VITVI|EnsemblGenome=VIT_12s0028g02200|UniProtKB=E0CTR6	VIT_12s0028g02200	Uncharacterized protein;VIT_12s0028g02200;ortholog	RIBOFLAVIN KINASE (PTHR22749:SF8)		Vitis vinifera
VITVI|EnsemblGenome=VIT_05s0049g00720|UniProtKB=F6H8L4	VIT_05s0049g00720	Uncharacterized protein;VIT_05s0049g00720;ortholog	EARLY NODULIN-75-LIKE (PTHR34629:SF1)		Vitis vinifera
VITVI|EnsemblGenome=VIT_19s0014g04900|UniProtKB=F6H2I4	VIT_19s0014g04900	Uncharacterized protein;VIT_19s0014g04900;ortholog	(+)-DELTA-CADINENE SYNTHASE (PTHR31225:SF161)		Vitis vinifera
VITVI|EnsemblGenome=VIT_14s0108g00710|UniProtKB=D7SXB5	VIT_14s0108g00710	Structural maintenance of chromosomes protein;VIT_14s0108g00710;ortholog	STRUCTURAL MAINTENANCE OF CHROMOSOMES PROTEIN 4 (PTHR43939:SF1)		Vitis vinifera
VITVI|EnsemblGenome=VIT_06s0009g02920|UniProtKB=F6HA84	VIT_06s0009g02920	Uncharacterized protein;VIT_06s0009g02920;ortholog	FLAVONOID 3'-MONOOXYGENASE (PTHR47956:SF12)	oxygenase(PC00177)	Vitis vinifera
VITVI|EnsemblGenome=VIT_18s0001g01390|UniProtKB=F6H0G1	VIT_18s0001g01390	Fe2OG dioxygenase domain-containing protein;VIT_18s0001g01390;ortholog	GIBBERELLIN 20 OXIDASE 5 (PTHR47990:SF114)	oxygenase(PC00177)	Vitis vinifera
VITVI|EnsemblGenome=VIT_05s0029g00480|UniProtKB=F6GWE4	VIT_05s0029g00480	Uncharacterized protein;VIT_05s0029g00480;ortholog	PROTEIN ECERIFERUM 26-LIKE (PTHR31642:SF115)	acetyltransferase(PC00038)	Vitis vinifera
VITVI|EnsemblGenome=VIT_16s0039g02040|UniProtKB=F6HEF8	VIT_16s0039g02040	Uncharacterized protein;VIT_16s0039g02040;ortholog	4-COUMARATE--COA LIGASE 3 (PTHR24096:SF169)	ligase(PC00142)	Vitis vinifera
VITVI|EnsemblGenome=VIT_18s0001g11930|UniProtKB=F6H040	VIT_18s0001g11930	Uncharacterized protein;VIT_18s0001g11930;ortholog	PATHOGENESIS-RELATED PROTEIN 5-RELATED (PTHR31048:SF140)		Vitis vinifera
VITVI|EnsemblGenome=VIT_09s0070g00300|UniProtKB=F6I3C6	VIT_09s0070g00300	3-ketoacyl-CoA synthase;VIT_09s0070g00300;ortholog	3-KETOACYL-COA SYNTHASE 15 (PTHR31561:SF90)		Vitis vinifera
VITVI|EnsemblGenome=VIT_13s0019g02460|UniProtKB=F6HNT0	VIT_13s0019g02460	Uncharacterized protein;VIT_13s0019g02460;ortholog	OS03G0204700 PROTEIN (PTHR11654:SF79)	transporter(PC00227)	Vitis vinifera
VITVI|EnsemblGenome=VIT_16s0022g02170|UniProtKB=F6HAR2	VIT_16s0022g02170	Alpha-L-fucosidase;VIT_16s0022g02170;ortholog	ALPHA-L-FUCOSIDASE (PTHR10030:SF37)	glycosidase(PC00110)	Vitis vinifera
VITVI|EnsemblGenome=VIT_07s0005g05680|UniProtKB=D7U3F6	VIT_07s0005g05680	TPR_REGION domain-containing protein;VIT_07s0005g05680;ortholog	PROTEIN SULFUR DEFICIENCY-INDUCED 1 (PTHR36326:SF14)		Vitis vinifera
VITVI|EnsemblGenome=VIT_18s0075g00250|UniProtKB=F6GY88	VIT_18s0075g00250	Uncharacterized protein;VIT_18s0075g00250;ortholog	T22J18.15 (PTHR33696:SF1)		Vitis vinifera
VITVI|EnsemblGenome=VIT_08s0007g03730|UniProtKB=F6HKI8	VIT_08s0007g03730	Transmembrane 9 superfamily member;VIT_08s0007g03730;ortholog	TRANSMEMBRANE 9 SUPERFAMILY MEMBER 11 (PTHR10766:SF138)	transporter(PC00227)	Vitis vinifera
VITVI|EnsemblGenome=VIT_04s0069g00780|UniProtKB=A5BPE5	VIT_04s0069g00780	Uncharacterized protein;VIT_04s0069g00780;ortholog	XYLOGLUCAN GLYCOSYLTRANSFERASE 2-RELATED (PTHR32044:SF80)		Vitis vinifera
VITVI|EnsemblGenome=VIT_07s0005g02070|UniProtKB=F6HZD2	VIT_07s0005g02070	Uncharacterized protein;VIT_07s0005g02070;ortholog	NRR REPRESSOR HOMOLOG 3 (PTHR33669:SF1)		Vitis vinifera
VITVI|EnsemblGenome=VIT_03s0063g02680|UniProtKB=A5BSB4	VIT_03s0063g02680	SANT domain-containing protein;VIT_03s0063g02680;ortholog	PROTEIN RADIALIS-LIKE 6 (PTHR43952:SF75)	DNA-binding transcription factor(PC00218)	Vitis vinifera
VITVI|EnsemblGenome=VIT_04s0008g03550|UniProtKB=F6H3E5	VIT_04s0008g03550	Uncharacterized protein;VIT_04s0008g03550;ortholog	AQUAPORIN TIP4-1 (PTHR45665:SF26)		Vitis vinifera
VITVI|EnsemblGenome=VIT_15s0046g02110|UniProtKB=A5AFM5	VIT_15s0046g02110	WHy domain-containing protein;VIT_15s0046g02110;ortholog	DESICCATION-RELATED PROTEIN LEA14-RELATED (PTHR31459:SF19)		Vitis vinifera
VITVI|EnsemblGenome=VIT_18s0122g01300|UniProtKB=F6I6T2	VIT_18s0122g01300	Uncharacterized protein;VIT_18s0122g01300;ortholog	PROTEIN NLP4 (PTHR32002:SF44)		Vitis vinifera
VITVI|EnsemblGenome=VIT_10s0116g00300|UniProtKB=E0CVK3	VIT_10s0116g00300	LEA_2 domain-containing protein;VIT_10s0116g00300;ortholog	LEA_2 DOMAIN-CONTAINING PROTEIN (PTHR31415:SF3)		Vitis vinifera
VITVI|EnsemblGenome=VIT_11s0016g04270|UniProtKB=D7TBS1	VIT_11s0016g04270	AB hydrolase-1 domain-containing protein;VIT_11s0016g04270;ortholog	AB HYDROLASE-1 DOMAIN-CONTAINING PROTEIN (PTHR43039:SF7)	serine protease(PC00203)	Vitis vinifera
VITVI|EnsemblGenome=VIT_08s0007g07480|UniProtKB=D7TI58	VIT_08s0007g07480	Uncharacterized protein;VIT_08s0007g07480;ortholog	PROTEIN NDH-DEPENDENT CYCLIC ELECTRON FLOW 5 (PTHR11122:SF15)		Vitis vinifera
VITVI|EnsemblGenome=VIT_14s0128g00460|UniProtKB=F6HYZ5	VIT_14s0128g00460	Kinesin-like protein;VIT_14s0128g00460;ortholog	KINESIN-LIKE PROTEIN KIN-14S (PTHR24115:SF865)	microtubule binding motor protein(PC00156)	Vitis vinifera
VITVI|EnsemblGenome=VIT_08s0007g05610|UniProtKB=F6HLQ1	VIT_08s0007g05610	Uncharacterized protein;VIT_08s0007g05610;ortholog	OS08G0121500 PROTEIN (PTHR31549:SF149)		Vitis vinifera
VITVI|EnsemblGenome=VIT_17s0000g07470|UniProtKB=F6GSY3	VIT_17s0000g07470	Uncharacterized protein;VIT_17s0000g07470;ortholog	TORTIFOLIA1-LIKE PROTEIN 3 (PTHR31355:SF8)		Vitis vinifera
VITVI|EnsemblGenome=VIT_00s1881g00010|UniProtKB=F6HJW2	VIT_00s1881g00010	Uncharacterized protein;VIT_00s1881g00010;ortholog			Vitis vinifera
VITVI|EnsemblGenome=VIT_10s0116g01610|UniProtKB=E0CVR9	VIT_10s0116g01610	Uncharacterized protein;VIT_10s0116g01610;ortholog	L-ASCORBATE OXIDASE HOMOLOG (PTHR11709:SF11)	oxidase(PC00175)	Vitis vinifera
VITVI|EnsemblGenome=VIT_12s0028g00070|UniProtKB=F6H5C6	VIT_12s0028g00070	PPC domain-containing protein;VIT_12s0028g00070;ortholog	AT-HOOK MOTIF NUCLEAR-LOCALIZED PROTEIN 16 (PTHR31100:SF48)		Vitis vinifera
VITVI|EnsemblGenome=VIT_00s0347g00030|UniProtKB=A5ARZ7	VIT_00s0347g00030	B box-type domain-containing protein;VIT_00s0347g00030;ortholog	B BOX-TYPE DOMAIN-CONTAINING PROTEIN (PTHR31717:SF60)		Vitis vinifera
VITVI|EnsemblGenome=VIT_05s0049g01020|UniProtKB=A5BKG2	VIT_05s0049g01020	MYB15;MYB;ortholog	TRANSCRIPTION FACTOR MYB4 (PTHR10641:SF1134)	homeodomain transcription factor(PC00119)	Vitis vinifera
VITVI|EnsemblGenome=VIT_19s0014g00530|UniProtKB=F6H2L7	VIT_19s0014g00530	Protein kinase domain-containing protein;VIT_19s0014g00530;ortholog	PROTEIN KINASE DOMAIN-CONTAINING PROTEIN (PTHR27006:SF289)		Vitis vinifera
VITVI|EnsemblGenome=VIT_03s0110g00360|UniProtKB=A5AQX0	VIT_03s0110g00360	Copper transporter;VIT_03s0110g00360;ortholog	COPPER TRANSPORTER (PTHR12483:SF87)	secondary carrier transporter(PC00258)	Vitis vinifera
VITVI|EnsemblGenome=VIT_12s0059g00760|UniProtKB=D7TE87	VIT_12s0059g00760	Thioredoxin domain-containing protein;VIT_12s0059g00760;ortholog	5'-ADENYLYLSULFATE REDUCTASE 3, CHLOROPLASTIC (PTHR46482:SF9)	reductase(PC00198)	Vitis vinifera
VITVI|EnsemblGenome=VIT_01s0011g01920|UniProtKB=A5BPH3	VIT_01s0011g01920	Uncharacterized protein;VIT_01s0011g01920;ortholog	PROTEIN EXORDIUM-LIKE 7 (PTHR31279:SF18)		Vitis vinifera
VITVI|EnsemblGenome=VIT_18s0041g02150|UniProtKB=D7U911	VIT_18s0041g02150	Lipase_GDSL domain-containing protein;VIT_18s0041g02150;ortholog	LIPASE_GDSL DOMAIN-CONTAINING PROTEIN (PTHR45650:SF22)	lipase(PC00143)	Vitis vinifera
VITVI|EnsemblGenome=VIT_18s0001g02020|UniProtKB=A5B880	VIT_18s0001g02020	Aa_trans domain-containing protein;VIT_18s0001g02020;ortholog	AMINO ACID PERMEASE 3 (PTHR48017:SF64)		Vitis vinifera
VITVI|EnsemblGenome=VIT_03s0091g00880|UniProtKB=F6H655	VIT_03s0091g00880	GH10 domain-containing protein;VIT_03s0091g00880;ortholog	GH10 DOMAIN-CONTAINING PROTEIN (PTHR31490:SF2)	metalloprotease(PC00153)	Vitis vinifera
VITVI|EnsemblGenome=VIT_18s0001g08040|UniProtKB=F6GZL0	VIT_18s0001g08040	BHLH domain-containing protein;VIT_18s0001g08040;ortholog	TRANSCRIPTION FACTOR BHLH61-RELATED (PTHR31945:SF15)	DNA-binding transcription factor(PC00218)	Vitis vinifera
VITVI|EnsemblGenome=VIT_15s0021g00140|UniProtKB=D7SM76	VIT_15s0021g00140	Uncharacterized protein;VIT_15s0021g00140;ortholog	BTB DOMAIN-CONTAINING PROTEIN (PTHR47274:SF1)		Vitis vinifera
VITVI|EnsemblGenome=VIT_10s0003g03400|UniProtKB=D7TK59	VIT_10s0003g03400	Uncharacterized protein;VIT_10s0003g03400;ortholog	PROTEIN, PUTATIVE-RELATED (PTHR36350:SF2)		Vitis vinifera
VITVI|EnsemblGenome=VIT_13s0064g01260|UniProtKB=F6HBA8	VIT_13s0064g01260	LRRNT_2 domain-containing protein;VIT_13s0064g01260;ortholog	DNA DAMAGE-REPAIR/TOLERATION PROTEIN DRT100 (PTHR48060:SF7)	DNA metabolism protein(PC00009)	Vitis vinifera
VITVI|EnsemblGenome=VIT_19s0090g01050|UniProtKB=F6HES8	VIT_19s0090g01050	Endoglucanase;VIT_19s0090g01050;ortholog	ENDOGLUCANASE 11 (PTHR22298:SF23)		Vitis vinifera
VITVI|EnsemblGenome=VIT_04s0044g00970|UniProtKB=D7U4G8	VIT_04s0044g00970	Uncharacterized protein;VIT_04s0044g00970;ortholog	OS01G0879600 PROTEIN (PTHR31579:SF34)		Vitis vinifera
VITVI|EnsemblGenome=VIT_03s0038g00310|UniProtKB=F6I1A1	VIT_03s0038g00310	Uncharacterized protein;VIT_03s0038g00310;ortholog	TRANSCRIPTION FACTOR STY-LRP1 FAMILY-RELATED (PTHR31604:SF4)		Vitis vinifera
VITVI|EnsemblGenome=VIT_08s0007g08020|UniProtKB=F6HL51	VIT_08s0007g08020	Uncharacterized protein;VIT_08s0007g08020;ortholog	SUBFAMILY NOT NAMED (PTHR33659:SF11)		Vitis vinifera
VITVI|EnsemblGenome=VIT_09s0002g03760|UniProtKB=D7U0D5	VIT_09s0002g03760	Uncharacterized protein;VIT_09s0002g03760;ortholog	SUBFAMILY NOT NAMED (PTHR34808:SF5)		Vitis vinifera
VITVI|EnsemblGenome=VIT_04s0044g01370|UniProtKB=F6I0E1	VIT_04s0044g01370	GRAS domain-containing protein;VIT_04s0044g01370;ortholog	SCARECROW-LIKE PROTEIN 1 (PTHR31636:SF4)		Vitis vinifera
VITVI|EnsemblGenome=VIT_09s0002g05190|UniProtKB=D7U0P8	VIT_09s0002g05190	Uncharacterized protein;VIT_09s0002g05190;ortholog			Vitis vinifera
VITVI|EnsemblGenome=VIT_18s0001g03470|UniProtKB=F6H0T8	VIT_18s0001g03470	Fe2OG dioxygenase domain-containing protein;VIT_18s0001g03470;ortholog	FE2OG DIOXYGENASE DOMAIN-CONTAINING PROTEIN (PTHR47990:SF36)	oxygenase(PC00177)	Vitis vinifera
VITVI|EnsemblGenome=VIT_06s0009g02830|UniProtKB=F6HA90	VIT_06s0009g02830	Uncharacterized protein;VIT_06s0009g02830;ortholog	OS03G0367101 PROTEIN (PTHR24299:SF31)	oxygenase(PC00177)	Vitis vinifera
VITVI|EnsemblGenome=VIT_19s0090g00900|UniProtKB=F6HEQ9	VIT_19s0090g00900	DOMON domain-containing protein;VIT_19s0090g00900;ortholog	CYTOCHROME B561 AND DOMON DOMAIN-CONTAINING PROTEIN (PTHR23130:SF175)		Vitis vinifera
VITVI|EnsemblGenome=VIT_06s0004g02120|UniProtKB=F6GU44	VIT_06s0004g02120	Uncharacterized protein;VIT_06s0004g02120;ortholog	DICARBOXYLATE TRANSPORTER 1, CHLOROPLASTIC (PTHR42826:SF3)	primary active transporter(PC00068)	Vitis vinifera
VITVI|EnsemblGenome=VIT_13s0047g00200|UniProtKB=F6HIW6	VIT_13s0047g00200	Uncharacterized protein;VIT_13s0047g00200;ortholog	OS01G0278950 PROTEIN (PTHR10795:SF549)	serine protease(PC00203)	Vitis vinifera
VITVI|EnsemblGenome=VIT_14s0083g00670|UniProtKB=F6GVT5	VIT_14s0083g00670	Uncharacterized protein;VIT_14s0083g00670;ortholog	PROTEIN GLUTAMINE DUMPER 6 (PTHR33228:SF63)		Vitis vinifera
VITVI|EnsemblGenome=VIT_08s0040g02470|UniProtKB=D7TQG4	VIT_08s0040g02470	Inorganic diphosphatase;VIT_08s0040g02470;ortholog	SOLUBLE INORGANIC PYROPHOSPHATASE 4 (PTHR10286:SF59)	pyrophosphatase(PC00196)	Vitis vinifera
VITVI|EnsemblGenome=VIT_06s0004g05870|UniProtKB=F6GUV7	VIT_06s0004g05870	Tubulin beta chain;VIT_06s0004g05870;ortholog	TUBULIN BETA-7 CHAIN (PTHR11588:SF423)	tubulin(PC00228)	Vitis vinifera
VITVI|EnsemblGenome=VIT_03s0180g00320|UniProtKB=A5B349	VIT_03s0180g00320	Glycosyltransferase;GT3;ortholog	UDP-GLYCOSYLTRANSFERASE 84A2 (PTHR11926:SF986)	transferase(PC00220)	Vitis vinifera
VITVI|EnsemblGenome=VIT_13s0067g00260|UniProtKB=F6HC04	VIT_13s0067g00260	Uncharacterized protein;VIT_13s0067g00260;ortholog	NEMATODE RESISTANCE PROTEIN-LIKE HSPRO1 (PTHR34795:SF1)		Vitis vinifera
VITVI|EnsemblGenome=VIT_07s0031g00500|UniProtKB=F6H4J9	VIT_07s0031g00500	Uncharacterized protein;VIT_07s0031g00500;ortholog	TRIPEPTIDYL-PEPTIDASE 2 HOMOLOG (PTHR42884:SF17)	serine protease(PC00203)	Vitis vinifera
VITVI|EnsemblGenome=VIT_02s0012g01570|UniProtKB=D7TTV4	VIT_02s0012g01570	3Beta_HSD domain-containing protein;VIT_02s0012g01570;ortholog	NAD(P)-BD_DOM DOMAIN-CONTAINING PROTEIN (PTHR10366:SF623)	dehydratase(PC00091)	Vitis vinifera
VITVI|EnsemblGenome=VIT_12s0034g01230|UniProtKB=D7T029	VIT_12s0034g01230	Uncharacterized protein;VIT_12s0034g01230;ortholog	PATHOGENESIS-RELATED THAUMATIN FAMILY PROTEIN (PTHR31048:SF134)		Vitis vinifera
VITVI|EnsemblGenome=VIT_07s0005g03390|UniProtKB=D7U301	VIT_07s0005g03390	Uncharacterized protein;VIT_07s0005g03390;ortholog	OS04G0517000 PROTEIN (PTHR33210:SF16)		Vitis vinifera
VITVI|EnsemblGenome=VIT_00s1553g00010|UniProtKB=F6HDC7	VIT_00s1553g00010	Uncharacterized protein;VIT_00s1553g00010;ortholog	SERINE PROTEINASE 1, PUTATIVE-RELATED (PTHR10795:SF523)	serine protease(PC00203)	Vitis vinifera
VITVI|EnsemblGenome=VIT_05s0020g03880|UniProtKB=F6HDS9	VIT_05s0020g03880	CRC domain-containing protein;VIT_05s0020g03880;ortholog	PROTEIN TESMIN/TSO1-LIKE CXC 2 (PTHR46159:SF12)		Vitis vinifera
VITVI|EnsemblGenome=VIT_01s0011g00730|UniProtKB=F6HF78	VIT_01s0011g00730	Alpha-1,4 glucan phosphorylase;VIT_01s0011g00730;ortholog	ALPHA-1,4 GLUCAN PHOSPHORYLASE L-2 ISOZYME, CHLOROPLASTIC/AMYLOPLASTIC (PTHR11468:SF27)	glycosyltransferase(PC00111)	Vitis vinifera
VITVI|EnsemblGenome=VIT_16s0050g02220|UniProtKB=F6H6H8	VIT_16s0050g02220	Glyco_hydro_18 domain-containing protein;VIT_16s0050g02220;ortholog	ACIDIC ENDOCHITINASE (PTHR45708:SF21)		Vitis vinifera
VITVI|EnsemblGenome=VIT_18s0041g01270|UniProtKB=D7U976	VIT_18s0041g01270	Aa_trans domain-containing protein;VIT_18s0041g01270;ortholog	AA_TRANS DOMAIN-CONTAINING PROTEIN (PTHR48017:SF173)		Vitis vinifera
VITVI|EnsemblGenome=VIT_19s0090g01600|UniProtKB=F6HEM3	VIT_19s0090g01600	Kinesin motor domain-containing protein;VIT_19s0090g01600;ortholog	KINESIN-LIKE PROTEIN-RELATED (PTHR24115:SF829)	microtubule binding motor protein(PC00156)	Vitis vinifera
VITVI|EnsemblGenome=VIT_10s0003g02150|UniProtKB=F6HME4	VIT_10s0003g02150	Glyco_transf_20 domain-containing protein;VIT_10s0003g02150;ortholog	ALPHA,ALPHA-TREHALOSE-PHOSPHATE SYNTHASE (UDP-FORMING) (PTHR10788:SF102)		Vitis vinifera
VITVI|EnsemblGenome=VIT_01s0026g00200|UniProtKB=D7TNR2	VIT_01s0026g00200	Xyloglucan endotransglucosylase/hydrolase;VIT_01s0026g00200;ortholog	XYLOGLUCAN ENDOTRANSGLUCOSYLASE/HYDROLASE PROTEIN 33-RELATED (PTHR31062:SF144)	hydrolase(PC00121)	Vitis vinifera
VITVI|EnsemblGenome=VIT_19s0014g03300|UniProtKB=F6H275	VIT_19s0014g03300	NAC domain-containing protein;VIT_19s0014g03300;ortholog	NAC TRANSCRIPTION FACTOR 56 (PTHR31719:SF148)	DNA-binding transcription factor(PC00218)	Vitis vinifera
VITVI|EnsemblGenome=VIT_03s0038g04410|UniProtKB=D7U4L9	VIT_03s0038g04410	Uncharacterized protein;VIT_03s0038g04410;ortholog	PROTEIN CASPARIAN STRIP INTEGRITY FACTOR 1-RELATED (PTHR35290:SF2)		Vitis vinifera
VITVI|EnsemblGenome=VIT_04s0023g01100|UniProtKB=F6GX01	VIT_04s0023g01100	Uncharacterized protein;VIT_04s0023g01100;ortholog	CALCIUM-BINDING PROTEIN CML41-RELATED (PTHR23050:SF390)	calmodulin-related(PC00061)	Vitis vinifera
VITVI|EnsemblGenome=VIT_09s0002g05150|UniProtKB=E5L881	VIT_09s0002g05150	Auxin-responsive protein;VIT_09s0002g05150;ortholog	AUXIN-RESPONSIVE PROTEIN IAA6 (PTHR31734:SF87)		Vitis vinifera
VITVI|EnsemblGenome=VIT_18s0122g00550|UniProtKB=F6I6W3	VIT_18s0122g00550	Protein kinase domain-containing protein;VIT_18s0122g00550;ortholog	CYCLIN-DEPENDENT KINASE B2-2 (PTHR24056:SF178)	non-receptor serine/threonine protein kinase(PC00167)	Vitis vinifera
VITVI|EnsemblGenome=VIT_08s0007g00210|UniProtKB=D7THQ0	VIT_08s0007g00210	Uncharacterized protein;VIT_08s0007g00210;ortholog	60S RIBOSOMAL PROTEIN L36 (PTHR33544:SF3)		Vitis vinifera
VITVI|EnsemblGenome=VIT_08s0007g06060|UniProtKB=F6HLL8	VIT_08s0007g06060	Glucan endo-1,3-beta-D-glucosidase;VIT_08s0007g06060;ortholog	GLUCAN ENDO-1,3-BETA-GLUCOSIDASE, ACIDIC ISOFORM (PTHR32227:SF138)	glucosidase(PC00108)	Vitis vinifera
VITVI|EnsemblGenome=VIT_07s0104g00660|UniProtKB=F6HQ53	VIT_07s0104g00660	Uncharacterized protein;VIT_07s0104g00660;ortholog	RNA DEMETHYLASE ALKBH10B (PTHR31447:SF2)		Vitis vinifera
VITVI|EnsemblGenome=VIT_00s0480g00060|UniProtKB=F6I2B7	VIT_00s0480g00060	Tyrosinase_Cu-bd domain-containing protein;VIT_00s0480g00060;ortholog	TYROSINASE (PTHR11474:SF76)	oxygenase(PC00177)	Vitis vinifera
VITVI|EnsemblGenome=VIT_02s0025g01300|UniProtKB=A5AEG2	VIT_02s0025g01300	Inhibitor I9 domain-containing protein;VIT_02s0025g01300;ortholog	OS01G0220500 PROTEIN (PTHR37379:SF1)		Vitis vinifera
VITVI|EnsemblGenome=VIT_10s0116g00530|UniProtKB=F6H7K5	VIT_10s0116g00530	Thiamine thiazole synthase 2, chloroplastic;THI1-2;ortholog	THIAMINE THIAZOLE SYNTHASE 2, CHLOROPLASTIC (PTHR43422:SF6)	oxidoreductase(PC00176)	Vitis vinifera
VITVI|EnsemblGenome=VIT_02s0025g01220|UniProtKB=F6HUS4	VIT_02s0025g01220	Uncharacterized protein;VIT_02s0025g01220;ortholog	HIGH MOBILITY GROUP B PROTEIN 13 (PTHR46912:SF1)		Vitis vinifera
VITVI|EnsemblGenome=VIT_17s0000g07670|UniProtKB=F6GSV5	VIT_17s0000g07670	Uncharacterized protein;VIT_17s0000g07670;ortholog	ALDEDH DOMAIN-CONTAINING PROTEIN (PTHR43860:SF11)	dehydrogenase(PC00092)	Vitis vinifera
VITVI|EnsemblGenome=VIT_05s0136g00260|UniProtKB=Q8W3P6	VIT_05s0136g00260	Chalcone synthase;CHS3;ortholog	CHALCONE SYNTHASE 2 (PTHR11877:SF80)	transferase(PC00220)	Vitis vinifera
VITVI|EnsemblGenome=VIT_13s0019g04630|UniProtKB=F6HNE0	VIT_13s0019g04630	PORR domain-containing protein;VIT_13s0019g04630;ortholog	PROTEIN WHAT'S THIS FACTOR 9, MITOCHONDRIAL (PTHR31476:SF13)		Vitis vinifera
VITVI|EnsemblGenome=VIT_10s0003g03490|UniProtKB=D7TK65	VIT_10s0003g03490	Fe2OG dioxygenase domain-containing protein;VIT_10s0003g03490;ortholog	GIBBERELLIN 2-BETA-DIOXYGENASE 2 (PTHR47990:SF121)	oxygenase(PC00177)	Vitis vinifera
VITVI|EnsemblGenome=VIT_10s0116g01140|UniProtKB=F6H7G7	VIT_10s0116g01140	Uncharacterized protein;VIT_10s0116g01140;ortholog	STIGMA-SPECIFIC STIG1-LIKE PROTEIN 3 (PTHR33227:SF36)		Vitis vinifera
VITVI|EnsemblGenome=VIT_00s1274g00010|UniProtKB=F6I2G5	VIT_00s1274g00010	Uncharacterized protein;VIT_00s1274g00010;ortholog	PROTEIN HEAT-STRESS-ASSOCIATED 32 (PTHR33116:SF50)		Vitis vinifera
VITVI|EnsemblGenome=VIT_06s0004g05080|UniProtKB=F6GUZ3	VIT_06s0004g05080	RING-type domain-containing protein;VIT_06s0004g05080;ortholog	RING-TYPE DOMAIN-CONTAINING PROTEIN (PTHR45977:SF21)		Vitis vinifera
VITVI|EnsemblGenome=VIT_15s0048g03000|UniProtKB=D7U7Z7	VIT_15s0048g03000	Uncharacterized protein;VIT_15s0048g03000;ortholog	RAS-RELATED PROTEIN RABA3 (PTHR47978:SF16)		Vitis vinifera
VITVI|EnsemblGenome=VIT_14s0030g01870|UniProtKB=F6HTS7	VIT_14s0030g01870	Protein kinase domain-containing protein;VIT_14s0030g01870;ortholog	SERINE/THREONINE-PROTEIN KINASE NEK1 (PTHR43671:SF14)	non-receptor serine/threonine protein kinase(PC00167)	Vitis vinifera
VITVI|EnsemblGenome=VIT_06s0004g02880|UniProtKB=D7SKY3	VIT_06s0004g02880	Protein kinase domain-containing protein;VIT_06s0004g02880;ortholog	PROTEIN KINASE DOMAIN-CONTAINING PROTEIN (PTHR47982:SF9)	transmembrane signal receptor(PC00197)	Vitis vinifera
VITVI|EnsemblGenome=VIT_14s0068g02000|UniProtKB=A5AEJ9	VIT_14s0068g02000	Uncharacterized protein;VIT_14s0068g02000;ortholog	RIBONUCLEOSIDE-DIPHOSPHATE REDUCTASE SUBUNIT M2 (PTHR23409:SF18)	reductase(PC00198)	Vitis vinifera
VITVI|EnsemblGenome=VIT_18s0001g06580|UniProtKB=F6H0Y2	VIT_18s0001g06580	Phytocyanin domain-containing protein;VIT_18s0001g06580;ortholog	PHYTOCYANIN DOMAIN-CONTAINING PROTEIN (PTHR33021:SF193)		Vitis vinifera
VITVI|EnsemblGenome=VIT_08s0007g06040|UniProtKB=F6HLL9	VIT_08s0007g06040	Glucan endo-1,3-beta-D-glucosidase;VIT_08s0007g06040;ortholog	GLUCAN ENDO-1,3-BETA-GLUCOSIDASE, ACIDIC ISOFORM (PTHR32227:SF138)	glucosidase(PC00108)	Vitis vinifera
VITVI|EnsemblGenome=VIT_09s0002g04480|UniProtKB=D7U0J5	VIT_09s0002g04480	Kinesin-like protein;VIT_09s0002g04480;ortholog	KINESIN-LIKE PROTEIN KIN-13B (PTHR47971:SF9)	microtubule binding motor protein(PC00156)	Vitis vinifera
VITVI|EnsemblGenome=VIT_02s0012g00170|UniProtKB=F6HTE7	VIT_02s0012g00170	Beta-amylase;VIT_02s0012g00170;ortholog	BETA-AMYLASE 3, CHLOROPLASTIC (PTHR31352:SF1)		Vitis vinifera
VITVI|EnsemblGenome=VIT_12s0059g00770|UniProtKB=D7TE88	VIT_12s0059g00770	Uncharacterized protein;VIT_12s0059g00770;ortholog	OS07G0510900 PROTEIN (PTHR11709:SF90)	oxidase(PC00175)	Vitis vinifera
VITVI|EnsemblGenome=VIT_07s0104g00500|UniProtKB=D7TPB2	VIT_07s0104g00500	Uncharacterized protein;VIT_07s0104g00500;ortholog	OS04G0228100 PROTEIN (PTHR31016:SF2)		Vitis vinifera
VITVI|EnsemblGenome=VIT_03s0088g00710|UniProtKB=F6HBN7	VIT_03s0088g00710	SCP domain-containing protein;VIT_03s0088g00710;ortholog	CAP (CYSTEINE-RICH SECRETORY PROTEINS, ANTIGEN 5, AND PATHOGENESIS-RELATED 1 PROTEIN) SUPERFAMILY PROTEIN-RELATED (PTHR10334:SF530)	defense/immunity protein(PC00090)	Vitis vinifera
VITVI|EnsemblGenome=VIT_13s0084g00560|UniProtKB=F6HVC1	VIT_13s0084g00560	Protein kinase domain-containing protein;VIT_13s0084g00560;ortholog	PROTEIN KINASE DOMAIN-CONTAINING PROTEIN (PTHR48053:SF16)		Vitis vinifera
VITVI|EnsemblGenome=VIT_13s0106g00610|UniProtKB=D7TXM4	VIT_13s0106g00610	MFS domain-containing protein;VIT_13s0106g00610;ortholog	OS11G0151500 PROTEIN (PTHR23504:SF108)		Vitis vinifera
VITVI|EnsemblGenome=VIT_18s0001g06360|UniProtKB=E0CRP3	VIT_18s0001g06360	Uncharacterized protein;VIT_18s0001g06360;ortholog	ALCOHOL DEHYDROGENASE-LIKE 2 (PTHR43880:SF10)	dehydrogenase(PC00092)	Vitis vinifera
VITVI|EnsemblGenome=VIT_15s0024g01170|UniProtKB=D7UB60	VIT_15s0024g01170	Uncharacterized protein;VIT_15s0024g01170;ortholog	PROTEIN, PUTATIVE-RELATED (PTHR34115:SF5)		Vitis vinifera
VITVI|EnsemblGenome=VIT_03s0017g02110|UniProtKB=F6HTP1	VIT_03s0017g02110	UDPGT domain-containing protein;VIT_03s0017g02110;ortholog	GLYCOSYLTRANSFERASE (PTHR48048:SF57)	glycosyltransferase(PC00111)	Vitis vinifera
VITVI|EnsemblGenome=VIT_05s0094g00330|UniProtKB=A5AK36	VIT_05s0094g00330	Chitin-binding type-1 domain-containing protein;VIT_05s0094g00330;ortholog	CHITIN-BINDING TYPE-1 DOMAIN-CONTAINING PROTEIN (PTHR22595:SF158)		Vitis vinifera
VITVI|EnsemblGenome=VIT_08s0007g04810|UniProtKB=F6HKC7	VIT_08s0007g04810	Uncharacterized protein;VIT_08s0007g04810;ortholog	BNAC01G24170D PROTEIN (PTHR36040:SF5)		Vitis vinifera
VITVI|EnsemblGenome=VIT_16s0022g00860|UniProtKB=D7T282	VIT_16s0022g00860	PMEI domain-containing protein;VIT_16s0022g00860;ortholog	PMEI DOMAIN-CONTAINING PROTEIN (PTHR31080:SF117)		Vitis vinifera
VITVI|EnsemblGenome=VIT_17s0000g07420|UniProtKB=D7SI01	VIT_17s0000g07420	Uncharacterized protein;VIT_17s0000g07420;ortholog	PROTEIN EDS1-RELATED (PTHR47090:SF2)		Vitis vinifera
VITVI|EnsemblGenome=VIT_19s0014g03160|UniProtKB=E0CSP0	VIT_19s0014g03160	NADPH-protochlorophyllide oxidoreductase;VIT_19s0014g03160;ortholog	PROTOCHLOROPHYLLIDE REDUCTASE A, CHLOROPLASTIC (PTHR44419:SF9)		Vitis vinifera
VITVI|EnsemblGenome=VIT_09s0018g01980|UniProtKB=F6HBU9	VIT_09s0018g01980	Uncharacterized protein;VIT_09s0018g01980;ortholog	SUBFAMILY NOT NAMED (PTHR33133:SF27)		Vitis vinifera
VITVI|EnsemblGenome=VIT_10s0003g01990|UniProtKB=F6HMD8	VIT_10s0003g01990	Protein kinase domain-containing protein;VIT_10s0003g01990;ortholog	NON-SPECIFIC SERINE/THREONINE PROTEIN KINASE (PTHR27006:SF185)		Vitis vinifera
VITVI|EnsemblGenome=VIT_17s0000g01820|UniProtKB=F6GSS9	VIT_17s0000g01820	Malate synthase;VIT_17s0000g01820;ortholog	MALATE SYNTHASE 1-RELATED (PTHR42902:SF1)	transferase(PC00220)	Vitis vinifera
VITVI|EnsemblGenome=VIT_05s0049g00930|UniProtKB=F6H8P8	VIT_05s0049g00930	MFS domain-containing protein;VIT_05s0049g00930;ortholog	MFS DOMAIN-CONTAINING PROTEIN (PTHR24064:SF611)	secondary carrier transporter(PC00258)	Vitis vinifera
VITVI|EnsemblGenome=VIT_18s0001g11600|UniProtKB=F6H024	VIT_18s0001g11600	WD_REPEATS_REGION domain-containing protein;VIT_18s0001g11600;ortholog	WD_REPEATS_REGION DOMAIN-CONTAINING PROTEIN (PTHR22844:SF336)		Vitis vinifera
VITVI|EnsemblGenome=VIT_07s0129g01080|UniProtKB=F6HSZ0	VIT_07s0129g01080	Uncharacterized protein;VIT_07s0129g01080;ortholog	CALPONIN-HOMOLOGY (CH) DOMAIN-CONTAINING PROTEIN-RELATED (PTHR10623:SF6)	non-motor microtubule binding protein(PC00166)	Vitis vinifera
VITVI|EnsemblGenome=VIT_03s0091g00420|UniProtKB=F6H678	VIT_03s0091g00420	Uncharacterized protein;VIT_03s0091g00420;ortholog			Vitis vinifera
VITVI|EnsemblGenome=VIT_07s0005g00730|UniProtKB=F6HZ64	VIT_07s0005g00730	Pectinesterase;VIT_07s0005g00730;ortholog	PECTINESTERASE/PECTINESTERASE INHIBITOR 39-RELATED (PTHR31707:SF147)	esterase(PC00097)	Vitis vinifera
VITVI|EnsemblGenome=VIT_06s0004g00250|UniProtKB=D7SLM8	VIT_06s0004g00250	PUM-HD domain-containing protein;VIT_06s0004g00250;ortholog	PUMILIO HOMOLOG 12 (PTHR12537:SF147)	RNA metabolism protein(PC00031)	Vitis vinifera
VITVI|EnsemblGenome=VIT_08s0007g04560|UniProtKB=F6HKE1	VIT_08s0007g04560	Uncharacterized protein;VIT_08s0007g04560;ortholog	OS11G0428700 PROTEIN (PTHR31065:SF56)	DNA-binding transcription factor(PC00218)	Vitis vinifera
VITVI|EnsemblGenome=VIT_01s0011g06580|UniProtKB=D7T8D7	VIT_01s0011g06580	Uncharacterized protein;VIT_01s0011g06580;ortholog	XRI1-LIKE PROTEIN (PTHR33385:SF18)		Vitis vinifera
VITVI|EnsemblGenome=VIT_18s0001g13360|UniProtKB=F6GZP9	VIT_18s0001g13360	WAT1-related protein;VIT_18s0001g13360;ortholog	PROTEIN WALLS ARE THIN 1 (PTHR31218:SF1)		Vitis vinifera
VITVI|EnsemblGenome=VIT_04s0008g00310|UniProtKB=F6H366	VIT_04s0008g00310	Protein kinase domain-containing protein;VIT_04s0008g00310;ortholog	LRRNT_2 DOMAIN-CONTAINING PROTEIN-RELATED (PTHR48054:SF21)	transmembrane signal receptor(PC00197)	Vitis vinifera
VITVI|EnsemblGenome=VIT_08s0058g00800|UniProtKB=F6GXZ8	VIT_08s0058g00800	Uncharacterized protein;VIT_08s0058g00800;ortholog	WOUND-INDUCED PROTEIN 1 (PTHR33703:SF16)		Vitis vinifera
VITVI|EnsemblGenome=VIT_00s0499g00020|UniProtKB=D7ST03	VIT_00s0499g00020	Uncharacterized protein;VIT_00s0499g00020;ortholog	F16B3.27 PROTEIN-RELATED (PTHR34124:SF2)		Vitis vinifera
VITVI|EnsemblGenome=VIT_09s0002g02060|UniProtKB=F6HY11	VIT_09s0002g02060	F-box domain-containing protein;VIT_09s0002g02060;ortholog	F-BOX DOMAIN-CONTAINING PROTEIN (PTHR31639:SF195)		Vitis vinifera
VITVI|EnsemblGenome=VIT_01s0026g00530|UniProtKB=D7TNN5	VIT_01s0026g00530	WAT1-related protein;VIT_01s0026g00530;ortholog	WAT1-RELATED PROTEIN (PTHR31218:SF71)		Vitis vinifera
VITVI|EnsemblGenome=VIT_14s0060g02360|UniProtKB=A5B8T6	VIT_14s0060g02360	Histone H2A;VIT_14s0060g02360;ortholog	HISTONE H2A (PTHR23430:SF342)	histone(PC00118)	Vitis vinifera
VITVI|EnsemblGenome=VIT_18s0041g01160|UniProtKB=F6I3V8	VIT_18s0041g01160	Protein kinase domain-containing protein;VIT_18s0041g01160;ortholog	L-TYPE LECTIN-DOMAIN CONTAINING RECEPTOR KINASE S.5-RELATED (PTHR27007:SF252)		Vitis vinifera
VITVI|EnsemblGenome=VIT_03s0038g01960|UniProtKB=D7U593	VIT_03s0038g01960	Uncharacterized protein;VIT_03s0038g01960;ortholog	POLLEN OLE E 1 ALLERGEN AND EXTENSIN FAMILY PROTEIN (PTHR33210:SF24)		Vitis vinifera
VITVI|EnsemblGenome=VIT_01s0146g00420|UniProtKB=F6I1P5	VIT_01s0146g00420	Uncharacterized protein;VIT_01s0146g00420;ortholog	CYSTEINE-RICH AND TRANSMEMBRANE DOMAIN-CONTAINING PROTEIN WIH2-LIKE (PTHR31568:SF93)		Vitis vinifera
VITVI|EnsemblGenome=VIT_02s0025g02390|UniProtKB=D7TVP5	VIT_02s0025g02390	Uncharacterized protein;VIT_02s0025g02390;ortholog	OLIGOPEPTIDE TRANSPORTER 1 (PTHR22601:SF0)		Vitis vinifera
VITVI|EnsemblGenome=VIT_07s0005g01210|UniProtKB=D7U2G1	VIT_07s0005g01210	Uncharacterized protein;VIT_07s0005g01210;ortholog	OS01G0305900 PROTEIN (PTHR47999:SF6)	DNA-binding transcription factor(PC00218)	Vitis vinifera
VITVI|EnsemblGenome=VIT_11s0016g04620|UniProtKB=D7TBV3	VIT_11s0016g04620	Uncharacterized protein;VIT_11s0016g04620;ortholog	ARGONAUTE-1, ISOFORM A (PTHR22891:SF175)	translation initiation factor(PC00224)	Vitis vinifera
VITVI|EnsemblGenome=VIT_14s0108g00700|UniProtKB=D7SXB4	VIT_14s0108g00700	Uncharacterized protein;VIT_14s0108g00700;ortholog	AQUAPORIN NIP2-1 (PTHR45724:SF16)		Vitis vinifera
VITVI|EnsemblGenome=VIT_11s0052g00750|UniProtKB=D7SQB8	VIT_11s0052g00750	Uncharacterized protein;VIT_11s0052g00750;ortholog	SERINE CARBOXYPEPTIDASE-LIKE PROTEIN (PTHR11802:SF413)	serine protease(PC00203)	Vitis vinifera
VITVI|EnsemblGenome=VIT_15s0021g01130|UniProtKB=D7SM17	VIT_15s0021g01130	Uncharacterized protein;VIT_15s0021g01130;ortholog	RAC-LIKE GTP-BINDING PROTEIN ARAC9 (PTHR24072:SF294)	small GTPase(PC00208)	Vitis vinifera
VITVI|EnsemblGenome=VIT_01s0011g03180|UniProtKB=D7T983	VIT_01s0011g03180	Aa_trans domain-containing protein;VIT_01s0011g03180;ortholog	LYSINE HISTIDINE TRANSPORTER-LIKE 6 (PTHR48017:SF16)		Vitis vinifera
VITVI|EnsemblGenome=VIT_00s0958g00020|UniProtKB=D7UEC7	VIT_00s0958g00020	Peptidylprolyl isomerase;VIT_00s0958g00020;ortholog	ARYL HYDROCARBON RECEPTOR INTERACTING PROTEIN (AIP) RELATED (PTHR11242:SF0)	chaperone(PC00072)	Vitis vinifera
VITVI|EnsemblGenome=VIT_17s0000g07440|UniProtKB=F6GSY5	VIT_17s0000g07440	Replication protein A subunit;VIT_17s0000g07440;ortholog	REPLICATION PROTEIN A 70 KDA DNA-BINDING SUBUNIT D (PTHR23273:SF32)	DNA metabolism protein(PC00009)	Vitis vinifera
VITVI|EnsemblGenome=VIT_03s0038g00950|UniProtKB=A5AQT6	VIT_03s0038g00950	Uncharacterized protein;VIT_03s0038g00950;ortholog	AUXIN-RESPONSIVE PROTEIN SAUR50 (PTHR31374:SF35)		Vitis vinifera
VITVI|EnsemblGenome=VIT_06s0004g00150|UniProtKB=F6GUP3	VIT_06s0004g00150	Uncharacterized protein;VIT_06s0004g00150;ortholog	MYB FAMILY TRANSCRIPTION FACTOR APL (PTHR31499:SF43)	DNA-binding transcription factor(PC00218)	Vitis vinifera
VITVI|EnsemblGenome=VIT_16s0013g00390|UniProtKB=F6I2K9	VIT_16s0013g00390	Uncharacterized protein;VIT_16s0013g00390;ortholog			Vitis vinifera
VITVI|EnsemblGenome=VIT_06s0004g06820|UniProtKB=D7SJV7	VIT_06s0004g06820	Uncharacterized protein;VIT_06s0004g06820;ortholog	PROTEIN TRICHOME BIREFRINGENCE-LIKE 45 (PTHR32285:SF14)		Vitis vinifera
VITVI|EnsemblGenome=VIT_16s0013g00440|UniProtKB=F6I2L3	VIT_16s0013g00440	Uncharacterized protein;VIT_16s0013g00440;ortholog			Vitis vinifera
VITVI|EnsemblGenome=VIT_08s0032g00100|UniProtKB=D7U8I3	VIT_08s0032g00100	SHSP domain-containing protein;VIT_08s0032g00100;ortholog	HSP20-LIKE CHAPERONES SUPERFAMILY PROTEIN (PTHR43670:SF10)	chaperone(PC00072)	Vitis vinifera
VITVI|EnsemblGenome=VIT_14s0066g00400|UniProtKB=F6HUU2	VIT_14s0066g00400	Chalcone_isomerase domain-containing protein;VIT_14s0066g00400;ortholog	FATTY-ACID-BINDING PROTEIN 1-LIKE (PTHR47589:SF4)		Vitis vinifera
VITVI|EnsemblGenome=VIT_17s0000g08240|UniProtKB=F6GSR4	VIT_17s0000g08240	Protein kinase domain-containing protein;VIT_17s0000g08240;ortholog	PROTEIN KINASE DOMAIN-CONTAINING PROTEIN (PTHR23257:SF788)	non-receptor serine/threonine protein kinase(PC00167)	Vitis vinifera
VITVI|EnsemblGenome=VIT_15s0048g02600|UniProtKB=D7U828	VIT_15s0048g02600	Starch synthase, chloroplastic/amyloplastic;VIT_15s0048g02600;ortholog	GRANULE-BOUND STARCH SYNTHASE 1, CHLOROPLASTIC/AMYLOPLASTIC (PTHR45825:SF15)		Vitis vinifera
VITVI|EnsemblGenome=VIT_18s0001g13980|UniProtKB=A5CAI9	VIT_18s0001g13980	Uncharacterized protein;VIT_18s0001g13980;ortholog	AUXIN-INDUCED PROTEIN 15A-LIKE (PTHR31374:SF44)		Vitis vinifera
VITVI|EnsemblGenome=VIT_13s0064g00460|UniProtKB=F6HBC6	VIT_13s0064g00460	Uncharacterized protein;VIT_13s0064g00460;ortholog	F17A17.37 PROTEIN (PTHR31265:SF2)		Vitis vinifera
VITVI|EnsemblGenome=VIT_18s0001g05060|UniProtKB=E0CRH9	VIT_18s0001g05060	Phosphoglycerate mutase (2,3-diphosphoglycerate-dependent);VIT_18s0001g05060;ortholog	PHOSPHOGLYCERATE MUTASE (PTHR11931:SF0)	mutase(PC00160)	Vitis vinifera
VITVI|EnsemblGenome=VIT_01s0137g00030|UniProtKB=F6GVL2	VIT_01s0137g00030	Uncharacterized protein;VIT_01s0137g00030;ortholog	SHORT-CHAIN DEHYDROGENASE REDUCTASE ATA1 (PTHR43180:SF42)	reductase(PC00198)	Vitis vinifera
VITVI|EnsemblGenome=VIT_19s0140g00120|UniProtKB=D7TRA0	VIT_19s0140g00120	Fe2OG dioxygenase domain-containing protein;VIT_19s0140g00120;ortholog	GIBBERELLIN 2-BETA-DIOXYGENASE 1 (PTHR47990:SF150)	oxygenase(PC00177)	Vitis vinifera
VITVI|EnsemblGenome=VIT_14s0060g00310|UniProtKB=F6I4I2	VIT_14s0060g00310	Uncharacterized protein;VIT_14s0060g00310;ortholog	SUBFAMILY NOT NAMED (PTHR33511:SF36)		Vitis vinifera
VITVI|EnsemblGenome=VIT_13s0019g04460|UniProtKB=F6HNF5	VIT_13s0019g04460	Phenylalanine ammonia-lyase;VIT_13s0019g04460;ortholog	HAL-LIKE PROTEIN DDB_G0273787/DDB_G0273081 (PTHR10362:SF35)	lyase(PC00144)	Vitis vinifera
VITVI|EnsemblGenome=VIT_02s0025g01920|UniProtKB=F6HU44	VIT_02s0025g01920	Uncharacterized protein;VIT_02s0025g01920;ortholog	SUBFAMILY NOT NAMED (PTHR13301:SF89)	DNA-binding transcription factor(PC00218)	Vitis vinifera
VITVI|EnsemblGenome=VIT_01s0146g00180|UniProtKB=F6I1N4	VIT_01s0146g00180	Uncharacterized protein;VIT_01s0146g00180;ortholog	OS02G0305950 PROTEIN (PTHR31374:SF118)		Vitis vinifera
VITVI|EnsemblGenome=VIT_18s0122g00620|UniProtKB=D7UDF7	VIT_18s0122g00620	Epimerase domain-containing protein;VIT_18s0122g00620;ortholog	EPIMERASE DOMAIN-CONTAINING PROTEIN (PTHR10366:SF776)	dehydratase(PC00091)	Vitis vinifera
VITVI|EnsemblGenome=VIT_12s0057g01330|UniProtKB=F6HHR0	VIT_12s0057g01330	RING-type domain-containing protein;VIT_12s0057g01330;ortholog	E3 UBIQUITIN-PROTEIN LIGASE XERICO-RELATED (PTHR47258:SF1)		Vitis vinifera
VITVI|EnsemblGenome=VIT_00s0270g00130|UniProtKB=D7TKV0	VIT_00s0270g00130	Uncharacterized protein;VIT_00s0270g00130;ortholog	PROTEIN KINASE DOMAIN-CONTAINING PROTEIN (PTHR27006:SF302)		Vitis vinifera
VITVI|EnsemblGenome=VIT_05s0077g02330|UniProtKB=F6H6Y7	VIT_05s0077g02330	WD_REPEATS_REGION domain-containing protein;VIT_05s0077g02330;ortholog	WD_REPEATS_REGION DOMAIN-CONTAINING PROTEIN (PTHR35549:SF2)		Vitis vinifera
VITVI|EnsemblGenome=VIT_05s0077g00540|UniProtKB=F6H702	VIT_05s0077g00540	Uncharacterized protein;VIT_05s0077g00540;ortholog			Vitis vinifera
VITVI|EnsemblGenome=VIT_13s0019g03050|UniProtKB=D7TMJ8	VIT_13s0019g03050	SHSP domain-containing protein;VIT_13s0019g03050;ortholog	18.1 KDA CLASS I HEAT SHOCK PROTEIN (PTHR11527:SF354)	chaperone(PC00072)	Vitis vinifera
VITVI|EnsemblGenome=VIT_01s0150g00410|UniProtKB=F6HJ83	VIT_01s0150g00410	Uncharacterized protein;VIT_01s0150g00410;ortholog	F3H9.15 PROTEIN (PTHR33052:SF91)		Vitis vinifera
VITVI|EnsemblGenome=VIT_11s0118g00770|UniProtKB=F6HCI7	VIT_11s0118g00770	Uncharacterized protein;VIT_11s0118g00770;ortholog	OS09G0556800 PROTEIN (PTHR37392:SF1)		Vitis vinifera
VITVI|EnsemblGenome=VIT_14s0060g01300|UniProtKB=D7UA20	VIT_14s0060g01300	Usp domain-containing protein;VIT_14s0060g01300;ortholog	USP DOMAIN-CONTAINING PROTEIN (PTHR31964:SF125)	hydrolase(PC00121)	Vitis vinifera
VITVI|EnsemblGenome=VIT_05s0077g02280|UniProtKB=D7SYD8	VIT_05s0077g02280	Uncharacterized protein;VIT_05s0077g02280;ortholog	POLLEN OLE E 1 ALLERGEN AND EXTENSIN FAMILY PROTEIN (PTHR34458:SF5)		Vitis vinifera
VITVI|EnsemblGenome=VIT_07s0005g03430|UniProtKB=D7U305	VIT_07s0005g03430	Uncharacterized protein;VIT_07s0005g03430;ortholog	CRAL-TRIO DOMAIN-CONTAINING PROTEIN (PTHR45932:SF3)		Vitis vinifera
VITVI|EnsemblGenome=VIT_07s0104g00850|UniProtKB=D7TP81	VIT_07s0104g00850	Protein kinase domain-containing protein;VIT_07s0104g00850;ortholog	PROTEIN KINASE DOMAIN-CONTAINING PROTEIN (PTHR47987:SF12)		Vitis vinifera
VITVI|EnsemblGenome=VIT_04s0023g02240|UniProtKB=D7SP93	VIT_04s0023g02240	Uncharacterized protein;VIT_04s0023g02240;ortholog	OS02G0719600 PROTEIN (PTHR31009:SF49)	methyltransferase(PC00155)	Vitis vinifera
VITVI|EnsemblGenome=VIT_02s0025g01360|UniProtKB=D7TVE9	VIT_02s0025g01360	AP2/ERF domain-containing protein;VIT_02s0025g01360;ortholog	ETHYLENE-RESPONSIVE TRANSCRIPTION FACTOR ERF061 (PTHR31657:SF20)	DNA-binding transcription factor(PC00218)	Vitis vinifera
VITVI|EnsemblGenome=VIT_01s0011g02800|UniProtKB=F6HF27	VIT_01s0011g02800	Uncharacterized protein;VIT_01s0011g02800;ortholog	LEUCINE-RICH REPEAT (LRR) FAMILY PROTEIN-RELATED (PTHR48004:SF4)		Vitis vinifera
VITVI|EnsemblGenome=VIT_11s0052g01200|UniProtKB=F6GXE7	VIT_11s0052g01200	Xyloglucan endotransglucosylase/hydrolase;VIT_11s0052g01200;ortholog	XYLOGLUCAN ENDOTRANSGLUCOSYLASE/HYDROLASE (PTHR31062:SF254)	hydrolase(PC00121)	Vitis vinifera
VITVI|EnsemblGenome=VIT_14s0066g00130|UniProtKB=F6HUS7	VIT_14s0066g00130	Uncharacterized protein;VIT_14s0066g00130;ortholog	PROTEIN SIEVE ELEMENT OCCLUSION A (PTHR33232:SF16)		Vitis vinifera
VITVI|EnsemblGenome=VIT_10s0116g01650|UniProtKB=F6H7K9	VIT_10s0116g01650	Thioredoxin domain-containing protein;VIT_10s0116g01650;ortholog	THIOREDOXIN DOMAIN-CONTAINING PROTEIN (PTHR46482:SF11)	reductase(PC00198)	Vitis vinifera
VITVI|EnsemblGenome=VIT_05s0020g01270|UniProtKB=D7T6D5	VIT_05s0020g01270	TOG domain-containing protein;VIT_05s0020g01270;ortholog	TOG DOMAIN-CONTAINING PROTEIN (PTHR21567:SF65)	non-motor microtubule binding protein(PC00166)	Vitis vinifera
VITVI|EnsemblGenome=VIT_04s0008g05560|UniProtKB=D7SUV3	VIT_04s0008g05560	Auxin-responsive protein;VIT_04s0008g05560;ortholog	AUXIN-RESPONSIVE PROTEIN IAA29 (PTHR31734:SF44)		Vitis vinifera
VITVI|EnsemblGenome=VIT_00s0375g00030|UniProtKB=D7U6F9	VIT_00s0375g00030	Alpha-galactosidase;VIT_00s0375g00030;ortholog	ALPHA-GALACTOSIDASE (PTHR11452:SF36)	galactosidase(PC00104)	Vitis vinifera
VITVI|EnsemblGenome=VIT_08s0007g08910|UniProtKB=F6HKU5	VIT_08s0007g08910	Glycosyltransferase;VIT_08s0007g08910;ortholog	GLYCOSYLTRANSFERASE (PTHR48044:SF22)	glycosyltransferase(PC00111)	Vitis vinifera
VITVI|EnsemblGenome=VIT_00s0391g00070|UniProtKB=F6HJL1	VIT_00s0391g00070	Phospho-2-dehydro-3-deoxyheptonate aldolase;VIT_00s0391g00070;ortholog	PHOSPHO-2-DEHYDRO-3-DEOXYHEPTONATE ALDOLASE 1, CHLOROPLASTIC (PTHR21337:SF24)	aldolase(PC00044)	Vitis vinifera
VITVI|EnsemblGenome=VIT_07s0185g00040|UniProtKB=F6HRF0	VIT_07s0185g00040	Uncharacterized protein;VIT_07s0185g00040;ortholog	AMINO ACID-LIGASE (PTHR39104:SF1)	ligase(PC00142)	Vitis vinifera
VITVI|EnsemblGenome=VIT_04s0023g03470|UniProtKB=F6GWM6	VIT_04s0023g03470	J domain-containing protein;VIT_04s0023g03470;ortholog	J DOMAIN-CONTAINING PROTEIN (PTHR44240:SF26)	chaperone(PC00072)	Vitis vinifera
VITVI|EnsemblGenome=VIT_00s1764g00020|UniProtKB=D7SZ79	VIT_00s1764g00020	Protein kinase domain-containing protein;VIT_00s1764g00020;ortholog			Vitis vinifera
VITVI|EnsemblGenome=VIT_19s0014g02900|UniProtKB=F6H256	VIT_19s0014g02900	RING-type domain-containing protein;VIT_19s0014g02900;ortholog	E3 UBIQUITIN-PROTEIN LIGASE RMA3 (PTHR12313:SF69)	ubiquitin-protein ligase(PC00234)	Vitis vinifera
VITVI|EnsemblGenome=VIT_02s0025g01900|UniProtKB=F6HU42	VIT_02s0025g01900	Uncharacterized protein;VIT_02s0025g01900;ortholog	SUBFAMILY NOT NAMED (PTHR13301:SF89)	DNA-binding transcription factor(PC00218)	Vitis vinifera
VITVI|EnsemblGenome=VIT_16s0050g01710|UniProtKB=E0CUR3	VIT_16s0050g01710	Protein kinase domain-containing protein;VIT_16s0050g01710;ortholog	PROTEIN KINASE DOMAIN-CONTAINING PROTEIN (PTHR27009:SF301)		Vitis vinifera
VITVI|EnsemblGenome=VIT_07s0104g01400|UniProtKB=F6HQ11	VIT_07s0104g01400	Glutaredoxin domain-containing protein;VIT_07s0104g01400;ortholog	GLUTAREDOXIN-C12-RELATED (PTHR10168:SF118)	oxidoreductase(PC00176)	Vitis vinifera
VITVI|EnsemblGenome=VIT_06s0004g04450|UniProtKB=D7SKI3	VIT_06s0004g04450	Uncharacterized protein;VIT_06s0004g04450;ortholog			Vitis vinifera
VITVI|EnsemblGenome=VIT_03s0038g01510|UniProtKB=F6I147	VIT_03s0038g01510	Uncharacterized protein;VIT_03s0038g01510;ortholog	EXPRESSED PROTEIN (PTHR33306:SF7)		Vitis vinifera
VITVI|EnsemblGenome=VIT_14s0030g02180|UniProtKB=F6HTR2	VIT_14s0030g02180	Epimerase domain-containing protein;VIT_14s0030g02180;ortholog	GDP-MANNOSE 3,5-EPIMERASE 2 (PTHR43574:SF13)	epimerase/racemase(PC00096)	Vitis vinifera
VITVI|EnsemblGenome=VIT_07s0005g03970|UniProtKB=F6HZN7	VIT_07s0005g03970	Uncharacterized protein;VIT_07s0005g03970;ortholog	PROTEIN NRT1/ PTR FAMILY 5.2-LIKE (PTHR11654:SF73)	transporter(PC00227)	Vitis vinifera
VITVI|EnsemblGenome=VIT_11s0037g00530|UniProtKB=D7U1D5	VIT_11s0037g00530	Cellulose synthase;VIT_11s0037g00530;ortholog	CELLULOSE SYNTHASE A CATALYTIC SUBUNIT 7 [UDP-FORMING] (PTHR13301:SF28)	DNA-binding transcription factor(PC00218)	Vitis vinifera
VITVI|EnsemblGenome=VIT_04s0008g00300|UniProtKB=F6H365	VIT_04s0008g00300	Protein kinase domain-containing protein;VIT_04s0008g00300;ortholog	LRRNT_2 DOMAIN-CONTAINING PROTEIN-RELATED (PTHR48054:SF21)	transmembrane signal receptor(PC00197)	Vitis vinifera
VITVI|EnsemblGenome=VIT_05s0049g01450|UniProtKB=F6H8T6	VIT_05s0049g01450	Uncharacterized protein;VIT_05s0049g01450;ortholog			Vitis vinifera
VITVI|EnsemblGenome=VIT_17s0000g09470|UniProtKB=D7SHH0	VIT_17s0000g09470	High-affinity nitrate transporter;VIT_17s0000g09470;ortholog	HIGH-AFFINITY NITRATE TRANSPORTER 3.1 (PTHR34806:SF1)	transporter(PC00227)	Vitis vinifera
VITVI|EnsemblGenome=VIT_01s0026g02400|UniProtKB=F6HPC0	VIT_01s0026g02400	Uncharacterized protein;VIT_01s0026g02400;ortholog	GLUTATHIONE S-TRANSFERASE U9 (PTHR11260:SF622)	transferase(PC00220)	Vitis vinifera
VITVI|EnsemblGenome=VIT_14s0066g00050|UniProtKB=F6HV85	VIT_14s0066g00050	Uncharacterized protein;VIT_14s0066g00050;ortholog	PROTEIN SIEVE ELEMENT OCCLUSION B (PTHR33232:SF9)		Vitis vinifera
VITVI|EnsemblGenome=VIT_04s0008g07080|UniProtKB=F6H3K5	VIT_04s0008g07080	Peptidase A1 domain-containing protein;VIT_04s0008g07080;ortholog	OS06G0610800 PROTEIN (PTHR13683:SF750)	aspartic protease(PC00053)	Vitis vinifera
VITVI|EnsemblGenome=VIT_05s0077g00900|UniProtKB=F6H721	VIT_05s0077g00900	Uncharacterized protein;VIT_05s0077g00900;ortholog			Vitis vinifera
VITVI|EnsemblGenome=VIT_09s0002g05810|UniProtKB=F6HX81	VIT_09s0002g05810	Uncharacterized protein;VIT_09s0002g05810;ortholog	BORON TRANSPORTER 4 (PTHR11453:SF117)	secondary carrier transporter(PC00258)	Vitis vinifera
VITVI|EnsemblGenome=VIT_19s0014g01940|UniProtKB=F6H200	VIT_19s0014g01940	Uncharacterized protein;VIT_19s0014g01940;ortholog	SERINE/ARGININE REPETITIVE MATRIX PROTEIN (PTHR33785:SF5)		Vitis vinifera
VITVI|EnsemblGenome=VIT_16s0050g00120|UniProtKB=F6H6P8	VIT_16s0050g00120	Uncharacterized protein;VIT_16s0050g00120;ortholog	EXPRESSED PROTEIN (PTHR33836:SF1)		Vitis vinifera
VITVI|EnsemblGenome=VIT_06s0009g02970|UniProtKB=F6HA82	VIT_06s0009g02970	Uncharacterized protein;VIT_06s0009g02970;ortholog	FLAVONOID 3'-MONOOXYGENASE (PTHR47956:SF12)	oxygenase(PC00177)	Vitis vinifera
VITVI|EnsemblGenome=VIT_18s0001g02540|UniProtKB=E0CR50	VIT_18s0001g02540	Response regulatory domain-containing protein;VIT_18s0001g02540;ortholog	RESPONSE REGULATORY DOMAIN-CONTAINING PROTEIN (PTHR43874:SF96)	winged helix/forkhead transcription factor(PC00246)	Vitis vinifera
VITVI|EnsemblGenome=VIT_01s0010g03870|UniProtKB=F6HGC1	VIT_01s0010g03870	Uncharacterized protein;VIT_01s0010g03870;ortholog	PROTEIN, PUTATIVE (DUF 3339)-RELATED (PTHR33128:SF46)		Vitis vinifera
VITVI|EnsemblGenome=VIT_04s0008g01910|UniProtKB=F6H2S4	VIT_04s0008g01910	Uncharacterized protein;VIT_04s0008g01910;ortholog	OS08G0459300 PROTEIN (PTHR34537:SF1)		Vitis vinifera
VITVI|EnsemblGenome=VIT_07s0151g00110|UniProtKB=F6HI77	VIT_07s0151g00110	Uncharacterized protein;VIT_07s0151g00110;ortholog	CHLOROPHYLLASE-1 (PTHR33428:SF10)		Vitis vinifera
VITVI|EnsemblGenome=VIT_17s0000g08960|UniProtKB=D7SHL8	VIT_17s0000g08960	Uncharacterized protein;VIT_17s0000g08960;ortholog	GALACTINOL--SUCROSE GALACTOSYLTRANSFERASE (PTHR31268:SF37)		Vitis vinifera
VITVI|EnsemblGenome=VIT_04s0044g00720|UniProtKB=F6I0H7	VIT_04s0044g00720	Receptor-like serine/threonine-protein kinase;VIT_04s0044g00720;ortholog	RECEPTOR-LIKE SERINE/THREONINE-PROTEIN KINASE (PTHR47976:SF49)	transmembrane signal receptor(PC00197)	Vitis vinifera
VITVI|EnsemblGenome=VIT_16s0039g01420|UniProtKB=F6HEC6	VIT_16s0039g01420	Uncharacterized protein;VIT_16s0039g01420;ortholog	PROTEIN CDI (PTHR35105:SF2)		Vitis vinifera
VITVI|EnsemblGenome=VIT_17s0000g05790|UniProtKB=A5B4I9	VIT_17s0000g05790	Cysteine dioxygenase;VIT_17s0000g05790;ortholog	CYSTEINE DIOXYGENASE (PTHR22966:SF50)		Vitis vinifera
VITVI|EnsemblGenome=VIT_07s0104g00360|UniProtKB=F6HQ65	VIT_07s0104g00360	Uncharacterized protein;VIT_07s0104g00360;ortholog	OS05G0393800 PROTEIN (PTHR13018:SF96)		Vitis vinifera
VITVI|EnsemblGenome=VIT_08s0007g05860|UniProtKB=A5AI86	VIT_08s0007g05860	Uncharacterized protein;VIT_08s0007g05860;ortholog	GIBBERELLIN-REGULATED PROTEIN 13 (PTHR23201:SF52)		Vitis vinifera
VITVI|EnsemblGenome=VIT_18s0001g10420|UniProtKB=E0CPU6	VIT_18s0001g10420	Remorin_C domain-containing protein;VIT_18s0001g10420;ortholog	REMORIN_C DOMAIN-CONTAINING PROTEIN (PTHR31471:SF13)		Vitis vinifera
VITVI|EnsemblGenome=VIT_19s0014g02390|UniProtKB=F6H227	VIT_19s0014g02390	Uncharacterized protein;VIT_19s0014g02390;ortholog			Vitis vinifera
VITVI|EnsemblGenome=VIT_11s0065g00840|UniProtKB=D7T0R1	VIT_11s0065g00840	Uncharacterized protein;VIT_11s0065g00840;ortholog			Vitis vinifera
VITVI|EnsemblGenome=VIT_02s0087g01010|UniProtKB=F6HJ10	VIT_02s0087g01010	Uncharacterized protein;VIT_02s0087g01010;ortholog	CYSTEINE-RICH RECEPTOR-LIKE PROTEIN KINASE 9-RELATED (PTHR32099:SF81)		Vitis vinifera
VITVI|EnsemblGenome=VIT_19s0015g00250|UniProtKB=F6I541	VIT_19s0015g00250	Uncharacterized protein;VIT_19s0015g00250;ortholog	ZINC TRANSPORTER 11 (PTHR11040:SF140)	secondary carrier transporter(PC00258)	Vitis vinifera
VITVI|EnsemblGenome=VIT_01s0011g03860|UniProtKB=F6HFM6	VIT_01s0011g03860	Protein kinase domain-containing protein;VIT_01s0011g03860;ortholog	PROTEIN KINASE DOMAIN-CONTAINING PROTEIN (PTHR48007:SF9)	transmembrane signal receptor(PC00197)	Vitis vinifera
VITVI|EnsemblGenome=VIT_10s0042g00770|UniProtKB=D7TEW6	VIT_10s0042g00770	Protein kinase domain-containing protein;VIT_10s0042g00770;ortholog	PROTEIN KINASE DOMAIN-CONTAINING PROTEIN (PTHR48053:SF94)		Vitis vinifera
VITVI|EnsemblGenome=VIT_13s0064g00420|UniProtKB=D7T356	VIT_13s0064g00420	Sulfotransferase;VIT_13s0064g00420;ortholog	SULFOTRANSFERASE 4A1 (PTHR11783:SF100)	transferase(PC00220)	Vitis vinifera
VITVI|EnsemblGenome=VIT_10s0003g00430|UniProtKB=F6HM46	VIT_10s0003g00430	Methyltransf_2 domain-containing protein;VIT_10s0003g00430;ortholog	EMB|CAB89385.1 (PTHR31168:SF21)		Vitis vinifera
VITVI|EnsemblGenome=VIT_18s0001g09950|UniProtKB=E0CPR2	VIT_18s0001g09950	Uncharacterized protein;VIT_18s0001g09950;ortholog			Vitis vinifera
VITVI|EnsemblGenome=VIT_07s0005g03950|UniProtKB=F6HZN5	VIT_07s0005g03950	Uncharacterized protein;VIT_07s0005g03950;ortholog	ANK_REP_REGION DOMAIN-CONTAINING PROTEIN (PTHR24177:SF103)	scaffold/adaptor protein(PC00226)	Vitis vinifera
VITVI|EnsemblGenome=VIT_05s0124g00230|UniProtKB=F6I3R8	VIT_05s0124g00230	F-box domain-containing protein;VIT_05s0124g00230;ortholog	F-BOX PROTEIN CPR1 (PTHR31790:SF470)		Vitis vinifera
VITVI|EnsemblGenome=VIT_06s0004g01730|UniProtKB=D7SL89	VIT_06s0004g01730	Uncharacterized protein;VIT_06s0004g01730;ortholog	OS09G0488600 PROTEIN (PTHR35507:SF1)		Vitis vinifera
VITVI|EnsemblGenome=VIT_08s0007g07640|UniProtKB=F6HLA2	VIT_08s0007g07640	NAC domain-containing protein;VIT_08s0007g07640;ortholog	NAC DOMAIN-CONTAINING PROTEIN 87 (PTHR31744:SF92)		Vitis vinifera
VITVI|EnsemblGenome=VIT_10s0003g03430|UniProtKB=D7TK62	VIT_10s0003g03430	Uncharacterized protein;VIT_10s0003g03430;ortholog			Vitis vinifera
VITVI|EnsemblGenome=VIT_03s0038g03090|UniProtKB=F6I0W5	VIT_03s0038g03090	O-methyltransferase OMT3;OMT3;ortholog	ACETYLSEROTONIN O-METHYLTRANSFERASE-RELATED (PTHR11746:SF98)	methyltransferase(PC00155)	Vitis vinifera
VITVI|EnsemblGenome=VIT_06s0004g06430|UniProtKB=D7SJZ6	VIT_06s0004g06430	Protein kinase domain-containing protein;VIT_06s0004g06430;ortholog	PROTEIN KINASE DOMAIN-CONTAINING PROTEIN (PTHR27006:SF465)		Vitis vinifera
VITVI|EnsemblGenome=VIT_10s0003g00870|UniProtKB=D7TJI2	VIT_10s0003g00870	TCP domain-containing protein;VIT_10s0003g00870;ortholog	TRANSCRIPTION FACTOR TCP3-RELATED (PTHR31072:SF5)	DNA-binding transcription factor(PC00218)	Vitis vinifera
VITVI|EnsemblGenome=VIT_17s0000g05640|UniProtKB=D7SIG5	VIT_17s0000g05640	Uncharacterized protein;VIT_17s0000g05640;ortholog	PROTEIN NRT1/ PTR FAMILY 4.7 (PTHR11654:SF184)	transporter(PC00227)	Vitis vinifera
VITVI|EnsemblGenome=VIT_18s0001g02790|UniProtKB=F6H0L4	VIT_18s0001g02790	Uncharacterized protein;VIT_18s0001g02790;ortholog	OS04G0690500 PROTEIN (PTHR35995:SF1)		Vitis vinifera
VITVI|EnsemblGenome=VIT_19s0177g00200|UniProtKB=D7T0B3	VIT_19s0177g00200	Phytocyanin domain-containing protein;VIT_19s0177g00200;ortholog	PHYTOCYANIN DOMAIN-CONTAINING PROTEIN (PTHR33021:SF253)		Vitis vinifera
VITVI|EnsemblGenome=VIT_06s0004g02620|UniProtKB=A5BPT8	VIT_06s0004g02620	Phenylalanine ammonia-lyase;VIT_06s0004g02620;ortholog	PHENYLALANINE AMMONIA-LYASE (PTHR10362:SF62)	lyase(PC00144)	Vitis vinifera
VITVI|EnsemblGenome=VIT_11s0016g00330|UniProtKB=F6HGZ4	VIT_11s0016g00330	Pectinesterase;VIT_11s0016g00330;ortholog	PECTINESTERASE/PECTINESTERASE INHIBITOR 54-RELATED (PTHR31707:SF11)	esterase(PC00097)	Vitis vinifera
VITVI|EnsemblGenome=VIT_07s0005g06420|UniProtKB=F6I015	VIT_07s0005g06420	DUF862 domain-containing protein;VIT_07s0005g06420;ortholog	DESUMOYLATING ISOPEPTIDASE 1 (PTHR12378:SF7)	cysteine protease(PC00081)	Vitis vinifera
VITVI|EnsemblGenome=VIT_00s0225g00070|UniProtKB=D7SYR2	VIT_00s0225g00070	Protein DETOXIFICATION;VIT_00s0225g00070;ortholog	PROTEIN DETOXIFICATION 29-RELATED (PTHR11206:SF275)	transporter(PC00227)	Vitis vinifera
VITVI|EnsemblGenome=VIT_06s0080g01200|UniProtKB=D7TCP0	VIT_06s0080g01200	LEA_2 domain-containing protein;VIT_06s0080g01200;ortholog	LEA_2 DOMAIN-CONTAINING PROTEIN (PTHR31415:SF148)		Vitis vinifera
VITVI|EnsemblGenome=VIT_10s0116g01580|UniProtKB=F6H7J1	VIT_10s0116g01580	Uncharacterized protein;VIT_10s0116g01580;ortholog			Vitis vinifera
VITVI|EnsemblGenome=VIT_10s0003g04540|UniProtKB=F6HLW9	VIT_10s0003g04540	AA_permease_C domain-containing protein;VIT_10s0003g04540;ortholog	CATIONIC AMINO ACID TRANSPORTER 1 (PTHR43243:SF1)	amino acid transporter(PC00046)	Vitis vinifera
VITVI|EnsemblGenome=VIT_17s0000g07630|UniProtKB=F6GSX2	VIT_17s0000g07630	Uncharacterized protein;VIT_17s0000g07630;ortholog	E2F TRANSCRIPTION FACTOR-LIKE E2FE (PTHR12081:SF90)	general transcription factor(PC00259)	Vitis vinifera
VITVI|EnsemblGenome=VIT_19s0027g00320|UniProtKB=D7SX02	VIT_19s0027g00320	FBA_3 domain-containing protein;VIT_19s0027g00320;ortholog	F-BOX FAMILY PROTEIN-LIKE PROTEIN (PTHR47993:SF136)		Vitis vinifera
VITVI|EnsemblGenome=VIT_19s0090g00120|UniProtKB=F6HEN8	VIT_19s0090g00120	TMEM189_B_dmain domain-containing protein;VIT_19s0090g00120;ortholog	FATTY ACID DESATURASE 4, CHLOROPLASTIC-RELATED (PTHR48140:SF1)		Vitis vinifera
VITVI|EnsemblGenome=VIT_07s0031g01950|UniProtKB=F6H4C3	VIT_07s0031g01950	Uncharacterized protein;VIT_07s0031g01950;ortholog			Vitis vinifera
VITVI|EnsemblGenome=VIT_06s0004g00990|UniProtKB=D7SLF7	VIT_06s0004g00990	Dirigent protein;VIT_06s0004g00990;ortholog	DIRIGENT PROTEIN 19 (PTHR21495:SF231)		Vitis vinifera
VITVI|EnsemblGenome=VIT_09s0018g01670|UniProtKB=F6HBY7	VIT_09s0018g01670	Peptidase A1 domain-containing protein;VIT_09s0018g01670;ortholog	PEPTIDASE A1 DOMAIN-CONTAINING PROTEIN (PTHR47965:SF26)	protease(PC00190)	Vitis vinifera
VITVI|EnsemblGenome=VIT_14s0083g00320|UniProtKB=F6GVR5	VIT_14s0083g00320	3Beta_HSD domain-containing protein;VIT_14s0083g00320;ortholog	NAD(P)-BD_DOM DOMAIN-CONTAINING PROTEIN (PTHR10366:SF589)	dehydratase(PC00091)	Vitis vinifera
VITVI|EnsemblGenome=VIT_14s0068g01160|UniProtKB=D7SVI1	VIT_14s0068g01160	Uncharacterized protein;VIT_14s0068g01160;ortholog	LIGHT-REGULATED PROTEIN (PTHR36762:SF3)		Vitis vinifera
VITVI|EnsemblGenome=VIT_03s0038g04000|UniProtKB=F6I0Q5	VIT_03s0038g04000	Uncharacterized protein;VIT_03s0038g04000;ortholog	CYSTEINE PROTEASE XCP2 (PTHR12411:SF357)	cysteine protease(PC00081)	Vitis vinifera
VITVI|EnsemblGenome=VIT_12s0028g02000|UniProtKB=F6H507	VIT_12s0028g02000	Lipase_3 domain-containing protein;VIT_12s0028g02000;ortholog	PHOSPHOLIPASE A1-IIDELTA (PTHR31828:SF10)	phospholipase(PC00186)	Vitis vinifera
VITVI|EnsemblGenome=VIT_10s0597g00010|UniProtKB=D7TRW3	VIT_10s0597g00010	DUF3700 domain-containing protein;VIT_10s0597g00010;ortholog	STEM-SPECIFIC PROTEIN TSJT1 (PTHR45952:SF8)		Vitis vinifera
VITVI|EnsemblGenome=VIT_10s0071g00860|UniProtKB=F6HVY7	VIT_10s0071g00860	LRRNT_2 domain-containing protein;VIT_10s0071g00860;ortholog	LRRNT_2 DOMAIN-CONTAINING PROTEIN (PTHR48057:SF2)	transmembrane signal receptor(PC00197)	Vitis vinifera
VITVI|EnsemblGenome=VIT_11s0103g00190|UniProtKB=D7UBL5	VIT_11s0103g00190	Uncharacterized protein;VIT_11s0103g00190;ortholog	PHOSPHOLIPASE A2-ALPHA (PTHR11716:SF47)	phospholipase(PC00186)	Vitis vinifera
VITVI|EnsemblGenome=VIT_14s0068g00920|UniProtKB=F6H419	VIT_14s0068g00920	Uncharacterized protein;VIT_14s0068g00920;ortholog	CHALCONE SYNTHASE (PTHR11877:SF14)	transferase(PC00220)	Vitis vinifera
VITVI|EnsemblGenome=VIT_13s0074g00390|UniProtKB=D7UBU8	VIT_13s0074g00390	Uncharacterized protein;VIT_13s0074g00390;ortholog	CYTOCHROME P450 77A4 (PTHR24298:SF47)	oxygenase(PC00177)	Vitis vinifera
VITVI|EnsemblGenome=VIT_05s0094g00240|UniProtKB=F6HAV9	VIT_05s0094g00240	Chitin-binding type-1 domain-containing protein;VIT_05s0094g00240;ortholog	ENDOCHITINASE CHI (PTHR22595:SF147)		Vitis vinifera
VITVI|EnsemblGenome=VIT_18s0001g05180|UniProtKB=F6H0V8	VIT_18s0001g05180	Fn3_like domain-containing protein;VIT_18s0001g05180;ortholog	BETA-D-XYLOSIDASE 7-RELATED (PTHR42721:SF2)	glucosidase(PC00108)	Vitis vinifera
VITVI|EnsemblGenome=VIT_13s0067g02870|UniProtKB=F6HC36	VIT_13s0067g02870	Chalcone-flavonone isomerase family protein;VIT_13s0067g02870;ortholog	CHALCONE--FLAVONONE ISOMERASE 3-RELATED (PTHR47588:SF1)	isomerase(PC00135)	Vitis vinifera
VITVI|EnsemblGenome=VIT_08s0056g01230|UniProtKB=F6HMX4	VIT_08s0056g01230	Dof-type domain-containing protein;VIT_08s0056g01230;ortholog	DOF-TYPE DOMAIN-CONTAINING PROTEIN (PTHR31089:SF47)		Vitis vinifera
VITVI|EnsemblGenome=VIT_02s0025g01380|UniProtKB=A5BTQ3	VIT_02s0025g01380	Endoglucanase;VIT_02s0025g01380;ortholog	ENDOGLUCANASE 6 (PTHR22298:SF19)		Vitis vinifera
VITVI|EnsemblGenome=VIT_17s0000g06290|UniProtKB=D7SIA6	VIT_17s0000g06290	Lipase_GDSL domain-containing protein;VIT_17s0000g06290;ortholog	LIPASE_GDSL DOMAIN-CONTAINING PROTEIN (PTHR45648:SF8)	lipase(PC00143)	Vitis vinifera
VITVI|EnsemblGenome=VIT_08s0007g01850|UniProtKB=F6HKX2	VIT_08s0007g01850	Uncharacterized protein;VIT_08s0007g01850;ortholog	PROTEIN OCTOPUS (PTHR31659:SF9)		Vitis vinifera
VITVI|EnsemblGenome=VIT_18s0072g00360|UniProtKB=D7SRE1	VIT_18s0072g00360	Uncharacterized protein;VIT_18s0072g00360;ortholog			Vitis vinifera
VITVI|EnsemblGenome=VIT_05s0020g04390|UniProtKB=F6HDV6	VIT_05s0020g04390	Calcium-transporting ATPase;VIT_05s0020g04390;ortholog	CALCIUM-TRANSPORTING ATPASE 13, PLASMA MEMBRANE-TYPE-RELATED (PTHR24093:SF434)	primary active transporter(PC00068)	Vitis vinifera
VITVI|EnsemblGenome=VIT_00s0211g00080|UniProtKB=F6HCS8	VIT_00s0211g00080	Glycine hydroxymethyltransferase;VIT_00s0211g00080;ortholog	SERINE HYDROXYMETHYLTRANSFERASE 2, MITOCHONDRIAL (PTHR11680:SF37)	methyltransferase(PC00155)	Vitis vinifera
VITVI|EnsemblGenome=VIT_19s0093g00590|UniProtKB=F6HR92	VIT_19s0093g00590	Uncharacterized protein;VIT_19s0093g00590;ortholog	INTERACTOR OF CONSTITUTIVE ACTIVE ROPS 4 (PTHR34224:SF2)		Vitis vinifera
VITVI|EnsemblGenome=VIT_18s0001g14310|UniProtKB=A5ANR7	VIT_18s0001g14310	Fe2OG dioxygenase domain-containing protein;VIT_18s0001g14310;ortholog	FE2OG DIOXYGENASE DOMAIN-CONTAINING PROTEIN-RELATED (PTHR47990:SF11)	oxygenase(PC00177)	Vitis vinifera
VITVI|EnsemblGenome=VIT_05s0020g02200|UniProtKB=D7T6L9	VIT_05s0020g02200	Uncharacterized protein;VIT_05s0020g02200;ortholog	IU_NUC_HYDRO DOMAIN-CONTAINING PROTEIN (PTHR46692:SF1)	hydrolase(PC00121)	Vitis vinifera
VITVI|EnsemblGenome=VIT_09s0002g03140|UniProtKB=A5BE55	VIT_09s0002g03140	Lipase_GDSL domain-containing protein;VIT_09s0002g03140;ortholog	GDSL ESTERASE/LIPASE APG (PTHR45642:SF35)	hydrolase(PC00121)	Vitis vinifera
VITVI|EnsemblGenome=VIT_17s0000g00070|UniProtKB=F6GT49	VIT_17s0000g00070	Uncharacterized protein;VIT_17s0000g00070;ortholog	EXPRESSED PROTEIN (PTHR33919:SF11)		Vitis vinifera
VITVI|EnsemblGenome=VIT_01s0011g00400|UniProtKB=D7T9X5	VIT_01s0011g00400	Uncharacterized protein;VIT_01s0011g00400;ortholog	NUCLEAR TRANSPORT FACTOR 2 (PTHR10693:SF75)	RNA metabolism protein(PC00031)	Vitis vinifera
VITVI|EnsemblGenome=VIT_16s0050g00980|UniProtKB=F6H6D5	VIT_16s0050g00980	FAD-binding FR-type domain-containing protein;VIT_16s0050g00980;ortholog	FERRIC REDUCTION OXIDASE 4-LIKE (PTHR11972:SF149)	oxidase(PC00175)	Vitis vinifera
VITVI|EnsemblGenome=VIT_18s0001g10040|UniProtKB=A5B6Y0	VIT_18s0001g10040	Uncharacterized protein;VIT_18s0001g10040;ortholog	LRR-FAMILY PROTEIN (PTHR32093:SF118)		Vitis vinifera
VITVI|EnsemblGenome=VIT_10s0003g01050|UniProtKB=F6HM83	VIT_10s0003g01050	Uncharacterized protein;VIT_10s0003g01050;ortholog	OS01G0651932 PROTEIN (PTHR31342:SF18)	non-motor actin binding protein(PC00165)	Vitis vinifera
VITVI|EnsemblGenome=VIT_08s0007g04510|UniProtKB=F6HKE6	VIT_08s0007g04510	Uncharacterized protein;VIT_08s0007g04510;ortholog	C2 NT-TYPE DOMAIN-CONTAINING PROTEIN (PTHR47270:SF3)		Vitis vinifera
VITVI|EnsemblGenome=VIT_17s0000g05360|UniProtKB=F6GTC6	VIT_17s0000g05360	Germin-like protein;VIT_17s0000g05360;ortholog	GERMIN-LIKE PROTEIN SUBFAMILY T MEMBER 1 (PTHR31238:SF14)		Vitis vinifera
VITVI|EnsemblGenome=VIT_01s0026g00630|UniProtKB=F6HPK7	VIT_01s0026g00630	Glycosyltransferase;VIT_01s0026g00630;ortholog	UDP-GLYCOSYLTRANSFERASE 74B1 (PTHR11926:SF727)	transferase(PC00220)	Vitis vinifera
VITVI|EnsemblGenome=VIT_18s0001g14440|UniProtKB=F6H1L6	VIT_18s0001g14440	J domain-containing protein;VIT_18s0001g14440;ortholog	J DOMAIN-CONTAINING PROTEIN-RELATED (PTHR44240:SF10)	chaperone(PC00072)	Vitis vinifera
VITVI|EnsemblGenome=VIT_00s0262g00010|UniProtKB=E0CW16	VIT_00s0262g00010	Uncharacterized protein;VIT_00s0262g00010;ortholog	DUF3403 DOMAIN-CONTAINING PROTEIN (PTHR27002:SF917)	transmembrane signal receptor(PC00197)	Vitis vinifera
VITVI|EnsemblGenome=VIT_03s0088g00910|UniProtKB=F6HBL1	VIT_03s0088g00910	Uncharacterized protein;VIT_03s0088g00910;ortholog	SCP DOMAIN-CONTAINING PROTEIN (PTHR10334:SF504)	defense/immunity protein(PC00090)	Vitis vinifera
VITVI|EnsemblGenome=VIT_14s0060g00770|UniProtKB=F6I4U9	VIT_14s0060g00770	Hexosyltransferase;VIT_14s0060g00770;ortholog	GALACTINOL SYNTHASE 2 (PTHR11183:SF118)	glycosyltransferase(PC00111)	Vitis vinifera
VITVI|EnsemblGenome=VIT_00s0361g00040|UniProtKB=D7U6G6	VIT_00s0361g00040	Anthocyanidin reductase ((2S)-flavan-3-ol-forming);ANR;ortholog	ANTHOCYANIDIN REDUCTASE (PTHR10366:SF288)	dehydratase(PC00091)	Vitis vinifera
VITVI|EnsemblGenome=VIT_03s0088g00690|UniProtKB=F6HBN9	VIT_03s0088g00690	SCP domain-containing protein;VIT_03s0088g00690;ortholog	CAP (CYSTEINE-RICH SECRETORY PROTEINS, ANTIGEN 5, AND PATHOGENESIS-RELATED 1 PROTEIN) SUPERFAMILY PROTEIN-RELATED (PTHR10334:SF530)	defense/immunity protein(PC00090)	Vitis vinifera
VITVI|EnsemblGenome=VIT_15s0046g01390|UniProtKB=F6I6A0	VIT_15s0046g01390	AP2/ERF domain-containing protein;VIT_15s0046g01390;ortholog	ETHYLENE-RESPONSIVE TRANSCRIPTION FACTOR CRF2 (PTHR31194:SF140)	DNA-binding transcription factor(PC00218)	Vitis vinifera
VITVI|EnsemblGenome=VIT_03s0180g00150|UniProtKB=F6I5Y3	VIT_03s0180g00150	Protein kinase domain-containing protein;VIT_03s0180g00150;ortholog	PROTEIN KINASE DOMAIN-CONTAINING PROTEIN (PTHR27008:SF384)		Vitis vinifera
VITVI|EnsemblGenome=VIT_06s0004g06670|UniProtKB=F6GUR1	VIT_06s0004g06670	Phosphoinositide phospholipase C;VIT_06s0004g06670;ortholog	PHOSPHOINOSITIDE PHOSPHOLIPASE C 1 (PTHR10336:SF105)	phospholipase(PC00186)	Vitis vinifera
VITVI|EnsemblGenome=VIT_17s0000g09810|UniProtKB=D7SHE0	VIT_17s0000g09810	Pectate lyase;VIT_17s0000g09810;ortholog	PECTATE LYASE (PTHR31683:SF177)	lyase(PC00144)	Vitis vinifera
VITVI|EnsemblGenome=VIT_04s0008g06050|UniProtKB=D7SUZ7	VIT_04s0008g06050	Protein kinase domain-containing protein;VIT_04s0008g06050;ortholog	PROTEIN KINASE DOMAIN-CONTAINING PROTEIN (PTHR27001:SF62)		Vitis vinifera
VITVI|EnsemblGenome=VIT_02s0012g01370|UniProtKB=F6HT87	VIT_02s0012g01370	Uncharacterized protein;VIT_02s0012g01370;ortholog			Vitis vinifera
VITVI|EnsemblGenome=VIT_14s0060g00330|UniProtKB=D7UAA6	VIT_14s0060g00330	Uncharacterized protein;VIT_14s0060g00330;ortholog	OS01G0290000 PROTEIN (PTHR47966:SF28)		Vitis vinifera
VITVI|EnsemblGenome=VIT_04s0008g00540|UniProtKB=A5BPD9	VIT_04s0008g00540	Uncharacterized protein;VIT_04s0008g00540;ortholog	OLEOSIN 16 KDA (PTHR33203:SF24)		Vitis vinifera
VITVI|EnsemblGenome=VIT_06s0009g01770|UniProtKB=F6H9Y8	VIT_06s0009g01770	Lipase_GDSL domain-containing protein;VIT_06s0009g01770;ortholog	LIPASE_GDSL DOMAIN-CONTAINING PROTEIN (PTHR45648:SF7)	lipase(PC00143)	Vitis vinifera
VITVI|EnsemblGenome=VIT_18s0001g00040|UniProtKB=E0CQR0	VIT_18s0001g00040	Uncharacterized protein;VIT_18s0001g00040;ortholog	OS07G0474300 PROTEIN (PTHR37259:SF2)		Vitis vinifera
VITVI|EnsemblGenome=VIT_12s0035g02190|UniProtKB=D7TGI3	VIT_12s0035g02190	MLO-like protein;MLO;ortholog	MLO-LIKE PROTEIN 13 (PTHR31942:SF54)		Vitis vinifera
VITVI|EnsemblGenome=VIT_13s0067g02530|UniProtKB=F6HC50	VIT_13s0067g02530	Uncharacterized protein;VIT_13s0067g02530;ortholog	MINI-CHROMOSOME MAINTENANCE COMPLEX-BINDING PROTEIN (PTHR13489:SF0)		Vitis vinifera
VITVI|EnsemblGenome=VIT_05s0020g03330|UniProtKB=F6HDP6	VIT_05s0020g03330	Uncharacterized protein;VIT_05s0020g03330;ortholog	HEAT SHOCK 70 KDA PROTEIN 8 (PTHR19375:SF101)		Vitis vinifera
VITVI|EnsemblGenome=VIT_14s0066g01270|UniProtKB=D7TWP9	VIT_14s0066g01270	Lipase_GDSL domain-containing protein;VIT_14s0066g01270;ortholog	LIPASE_GDSL DOMAIN-CONTAINING PROTEIN (PTHR22835:SF555)		Vitis vinifera
VITVI|EnsemblGenome=VIT_09s0002g06890|UniProtKB=F6HXD5	VIT_09s0002g06890	Uncharacterized protein;VIT_09s0002g06890;ortholog	PHYTOCYANIN DOMAIN-CONTAINING PROTEIN (PTHR33021:SF189)		Vitis vinifera
VITVI|EnsemblGenome=VIT_00s1490g00010|UniProtKB=F6HDB7	VIT_00s1490g00010	PAPS_reduct domain-containing protein;VIT_00s1490g00010;ortholog	THIOREDOXIN DOMAIN-CONTAINING PROTEIN (PTHR46482:SF11)	reductase(PC00198)	Vitis vinifera
VITVI|EnsemblGenome=VIT_13s0064g01020|UniProtKB=D7T2Z7	VIT_13s0064g01020	Uncharacterized protein;VIT_13s0064g01020;ortholog	EXPRESSED PROTEIN (PTHR36373:SF1)		Vitis vinifera
VITVI|EnsemblGenome=VIT_06s0004g06910|UniProtKB=F6GUP7	VIT_06s0004g06910	Uncharacterized protein;VIT_06s0004g06910;ortholog	CHUP1-LIKE PROTEIN (PTHR31342:SF48)	non-motor actin binding protein(PC00165)	Vitis vinifera
VITVI|EnsemblGenome=VIT_18s0089g00210|UniProtKB=D7SN09	VIT_18s0089g00210	Endoglucanase;VIT_18s0089g00210;ortholog	ENDOGLUCANASE 9 (PTHR22298:SF54)		Vitis vinifera
VITVI|EnsemblGenome=VIT_18s0001g15550|UniProtKB=E0CQN9	VIT_18s0001g15550	Carboxypeptidase;VIT_18s0001g15550;ortholog	SERINE CARBOXYPEPTIDASE-LIKE 41-RELATED (PTHR11802:SF20)	serine protease(PC00203)	Vitis vinifera
VITVI|EnsemblGenome=VIT_06s0004g01670|UniProtKB=F6GU94	VIT_06s0004g01670	Glycosyltransferase;VIT_06s0004g01670;ortholog	UDP-GLYCOSYLTRANSFERASE 92A1 (PTHR48049:SF32)	glycosyltransferase(PC00111)	Vitis vinifera
VITVI|EnsemblGenome=VIT_14s0066g02060|UniProtKB=F6HV43	VIT_14s0066g02060	Adenosinetriphosphatase;VIT_14s0066g02060;ortholog	ADENOSINETRIPHOSPHATASE (PTHR23070:SF144)		Vitis vinifera
VITVI|EnsemblGenome=VIT_05s0077g02190|UniProtKB=D7SYC9	VIT_05s0077g02190	Aldo_ket_red domain-containing protein;VIT_05s0077g02190;ortholog	ALDO_KET_RED DOMAIN-CONTAINING PROTEIN (PTHR11732:SF493)	reductase(PC00198)	Vitis vinifera
VITVI|EnsemblGenome=VIT_18s0001g03910|UniProtKB=F6H0M5	VIT_18s0001g03910	Nitrate reductase;VIT_18s0001g03910;ortholog	NADH-CYTOCHROME B5 REDUCTASE (PTHR19370:SF185)	reductase(PC00198)	Vitis vinifera
VITVI|EnsemblGenome=VIT_00s0203g00210|UniProtKB=F6I747	VIT_00s0203g00210	B box-type domain-containing protein;VIT_00s0203g00210;ortholog	B BOX-TYPE DOMAIN-CONTAINING PROTEIN (PTHR31717:SF60)		Vitis vinifera
VITVI|EnsemblGenome=VIT_04s0008g02980|UniProtKB=D7SU63	VIT_04s0008g02980	SQHop_cyclase_C domain-containing protein;VIT_04s0008g02980;ortholog			Vitis vinifera
VITVI|EnsemblGenome=VIT_13s0320g00010|UniProtKB=D7SSM8	VIT_13s0320g00010	Uncharacterized protein;VIT_13s0320g00010;ortholog	FACTOR 1-DELTA, PUTATIVE (DUF936)-RELATED (PTHR31928:SF7)		Vitis vinifera
VITVI|EnsemblGenome=VIT_17s0000g02360|UniProtKB=F6GSL0	VIT_17s0000g02360	Uncharacterized protein;VIT_17s0000g02360;ortholog	LEUCINE-RICH REPEAT RECEPTOR-LIKE SERINE/THREONINE/TYROSINE-PROTEIN KINASE SOBIR1 (PTHR48005:SF4)		Vitis vinifera
VITVI|EnsemblGenome=VIT_07s0031g03220|UniProtKB=F6H4J1	VIT_07s0031g03220	Uncharacterized protein;VIT_07s0031g03220;ortholog	CRAL-TRIO DOMAIN-CONTAINING PROTEIN (PTHR45932:SF17)		Vitis vinifera
VITVI|EnsemblGenome=VIT_03s0088g00490|UniProtKB=F6HBP7	VIT_03s0088g00490	Uncharacterized protein;VIT_03s0088g00490;ortholog	EXPRESSED PROTEIN (PTHR34775:SF4)		Vitis vinifera
VITVI|EnsemblGenome=VIT_06s0009g02760|UniProtKB=D7T190	VIT_06s0009g02760	Uncharacterized protein;VIT_06s0009g02760;ortholog			Vitis vinifera
VITVI|EnsemblGenome=VIT_12s0055g00580|UniProtKB=D7STA1	VIT_12s0055g00580	Protein kinase domain-containing protein;VIT_12s0055g00580;ortholog	PROTEIN KINASE DOMAIN-CONTAINING PROTEIN (PTHR27006:SF175)		Vitis vinifera
VITVI|EnsemblGenome=VIT_01s0146g00060|UniProtKB=D7U5Y0	VIT_01s0146g00060	Glucose-6-phosphate 1-dehydrogenase;VIT_01s0146g00060;ortholog	GLUCOSE-6-PHOSPHATE 1-DEHYDROGENASE 3, CHLOROPLASTIC (PTHR23429:SF11)	dehydrogenase(PC00092)	Vitis vinifera
VITVI|EnsemblGenome=VIT_03s0063g00620|UniProtKB=F6HQC1	VIT_03s0063g00620	TF-B3 domain-containing protein;VIT_03s0063g00620;ortholog	B3 DOMAIN-CONTAINING PROTEIN OS06G0194400 (PTHR31391:SF99)		Vitis vinifera
VITVI|EnsemblGenome=VIT_12s0028g01940|UniProtKB=F6H512	VIT_12s0028g01940	Uncharacterized protein;VIT_12s0028g01940;ortholog	TRANS-RESVERATROL DI-O-METHYLTRANSFERASE (PTHR11746:SF288)	methyltransferase(PC00155)	Vitis vinifera
VITVI|EnsemblGenome=VIT_08s0058g00540|UniProtKB=F6GXT3	VIT_08s0058g00540	Protein kinase domain-containing protein;VIT_08s0058g00540;ortholog	PROBABLY INACTIVE LEUCINE-RICH REPEAT RECEPTOR-LIKE PROTEIN KINASE IMK2 (PTHR48008:SF2)	transmembrane signal receptor(PC00197)	Vitis vinifera
VITVI|EnsemblGenome=VIT_06s0009g02810|UniProtKB=F6HA92	VIT_06s0009g02810	Uncharacterized protein;VIT_06s0009g02810;ortholog	FLAVONOID 3'-MONOOXYGENASE (PTHR47956:SF12)	oxygenase(PC00177)	Vitis vinifera
VITVI|EnsemblGenome=VIT_19s0015g00490|UniProtKB=F6I554	VIT_19s0015g00490	Uncharacterized protein;VIT_19s0015g00490;ortholog			Vitis vinifera
VITVI|EnsemblGenome=VIT_19s0014g03500|UniProtKB=E0CSR9	VIT_19s0014g03500	Uncharacterized protein;VIT_19s0014g03500;ortholog			Vitis vinifera
VITVI|EnsemblGenome=VIT_06s0004g06390|UniProtKB=F6GUS8	VIT_06s0004g06390	Glycosyltransferase;VIT_06s0004g06390;ortholog	FLAVONOL 3-O-GLUCOSYLTRANSFERASE UGT71C4-RELATED (PTHR48049:SF47)	glycosyltransferase(PC00111)	Vitis vinifera
VITVI|EnsemblGenome=VIT_00s0366g00010|UniProtKB=F6HWQ5	VIT_00s0366g00010	Uncharacterized protein;VIT_00s0366g00010;ortholog			Vitis vinifera
VITVI|EnsemblGenome=VIT_04s0023g02260|UniProtKB=D7SP92	VIT_04s0023g02260	Uncharacterized protein;VIT_04s0023g02260;ortholog	OS02G0719600 PROTEIN (PTHR31009:SF49)	methyltransferase(PC00155)	Vitis vinifera
VITVI|EnsemblGenome=VIT_00s0189g00010|UniProtKB=F6HCR6	VIT_00s0189g00010	Uncharacterized protein;VIT_00s0189g00010;ortholog	ACIDIC LEUCINE-RICH NUCLEAR PHOSPHOPROTEIN 32 FAMILY B PROTEIN (PTHR36760:SF1)		Vitis vinifera
VITVI|EnsemblGenome=VIT_11s0103g00550|UniProtKB=F6I5N7	VIT_11s0103g00550	Uncharacterized protein;VIT_11s0103g00550;ortholog	SUBTILISIN-LIKE PROTEASE SBT2.6 (PTHR10795:SF384)	serine protease(PC00203)	Vitis vinifera
VITVI|EnsemblGenome=VIT_18s0001g10540|UniProtKB=F6GZZ4	VIT_18s0001g10540	VID27 domain-containing protein;VIT_18s0001g10540;ortholog	VACUOLAR IMPORT AND DEGRADATION PROTEIN 27 (PTHR31913:SF0)		Vitis vinifera
VITVI|EnsemblGenome=VIT_07s0031g02740|UniProtKB=A5B062	VIT_07s0031g02740	Uncharacterized protein;VIT_07s0031g02740;ortholog	OS02G0769100 PROTEIN (PTHR31374:SF228)		Vitis vinifera
VITVI|EnsemblGenome=VIT_07s0031g02590|UniProtKB=F6H4E8	VIT_07s0031g02590	Beta-galactosidase;VIT_07s0031g02590;ortholog	BETA-GALACTOSIDASE 6 (PTHR23421:SF131)	galactosidase(PC00104)	Vitis vinifera
VITVI|EnsemblGenome=VIT_18s0001g02060|UniProtKB=F6H0J3	VIT_18s0001g02060	Cyclin N-terminal domain-containing protein;VIT_18s0001g02060;ortholog	CYCLIN-A1-1 (PTHR10177:SF399)	kinase activator(PC00138)	Vitis vinifera
VITVI|EnsemblGenome=VIT_03s0088g00810|UniProtKB=A5BNW5	VIT_03s0088g00810	SCP domain-containing protein;VIT_03s0088g00810;ortholog	SCP DOMAIN-CONTAINING PROTEIN (PTHR10334:SF504)	defense/immunity protein(PC00090)	Vitis vinifera
VITVI|EnsemblGenome=VIT_16s0022g00510|UniProtKB=A5AFX4	VIT_16s0022g00510	SHSP domain-containing protein;VIT_16s0022g00510;ortholog	23.6 KDA HEAT SHOCK PROTEIN, MITOCHONDRIAL (PTHR46991:SF11)		Vitis vinifera
VITVI|EnsemblGenome=VIT_13s0019g01240|UniProtKB=A5BXV1	VIT_13s0019g01240	Uncharacterized protein;VIT_13s0019g01240;ortholog	SUBFAMILY NOT NAMED (PTHR11937:SF495)	actin and actin related protein(PC00039)	Vitis vinifera
VITVI|EnsemblGenome=VIT_19s0014g02820|UniProtKB=F6H251	VIT_19s0014g02820	Retrotrans_gag domain-containing protein;VIT_19s0014g02820;ortholog			Vitis vinifera
VITVI|EnsemblGenome=VIT_13s0064g01440|UniProtKB=D7T2W2	VIT_13s0064g01440	Uncharacterized protein;VIT_13s0064g01440;ortholog	SISTER CHROMATID COHESION 1 PROTEIN 3 (PTHR12585:SF55)		Vitis vinifera
VITVI|EnsemblGenome=VIT_04s0008g01560|UniProtKB=F6H3Q7	VIT_04s0008g01560	SHSP domain-containing protein;VIT_04s0008g01560;ortholog	17.6 KDA CLASS II HEAT SHOCK PROTEIN-RELATED (PTHR11527:SF356)	chaperone(PC00072)	Vitis vinifera
VITVI|EnsemblGenome=VIT_06s0009g00810|UniProtKB=F6HAB0	VIT_06s0009g00810	Uncharacterized protein;VIT_06s0009g00810;ortholog	GLYCOSYL HYDROLASE FAMILY PROTEIN (PTHR30620:SF75)	glucosidase(PC00108)	Vitis vinifera
VITVI|EnsemblGenome=VIT_14s0066g01850|UniProtKB=F6HV28	VIT_14s0066g01850	Peroxidase;VIT_14s0066g01850;ortholog	PEROXIDASE 31 (PTHR31517:SF11)		Vitis vinifera
VITVI|EnsemblGenome=VIT_04s0008g07250|UniProtKB=F6H3L5	VIT_04s0008g07250	Peptidase A1 domain-containing protein;VIT_04s0008g07250;ortholog	OS06G0610800 PROTEIN (PTHR13683:SF750)	aspartic protease(PC00053)	Vitis vinifera
VITVI|EnsemblGenome=VIT_04s0008g01860|UniProtKB=D7STX0	VIT_04s0008g01860	Uncharacterized protein;VIT_04s0008g01860;ortholog	CYTOCHROME P450 72A15-LIKE (PTHR24282:SF148)	oxygenase(PC00177)	Vitis vinifera
VITVI|EnsemblGenome=VIT_02s0012g01350|UniProtKB=F6HT88	VIT_02s0012g01350	Uncharacterized protein;VIT_02s0012g01350;ortholog			Vitis vinifera
VITVI|EnsemblGenome=VIT_15s0046g02000|UniProtKB=F6I658	VIT_15s0046g02000	Uncharacterized protein;VIT_15s0046g02000;ortholog	PECTATE_LYASE_3 DOMAIN-CONTAINING PROTEIN (PTHR31339:SF50)	lyase(PC00144)	Vitis vinifera
VITVI|EnsemblGenome=VIT_16s0022g02440|UniProtKB=F6HAP8	VIT_16s0022g02440	Abhydrolase_3 domain-containing protein;VIT_16s0022g02440;ortholog	CARBOXYLESTERASE 120-RELATED (PTHR23024:SF546)	deacetylase(PC00087)	Vitis vinifera
VITVI|EnsemblGenome=VIT_07s0005g01080|UniProtKB=D7U2F0	VIT_07s0005g01080	Uncharacterized protein;VIT_07s0005g01080;ortholog	OS07G0675200 PROTEIN (PTHR35985:SF1)		Vitis vinifera
VITVI|EnsemblGenome=VIT_01s0127g00400|UniProtKB=F6HHV8	VIT_01s0127g00400	Uncharacterized protein;VIT_01s0127g00400;ortholog	PECTIN LYASE-LIKE SUPERFAMILY PROTEIN (PTHR31375:SF91)		Vitis vinifera
VITVI|EnsemblGenome=VIT_14s0083g01100|UniProtKB=F6GVV2	VIT_14s0083g01100	UDP-arabinopyranose mutase;VIT_14s0083g01100;ortholog	UDP-ARABINOPYRANOSE MUTASE 1 (PTHR31682:SF5)	mutase(PC00160)	Vitis vinifera
VITVI|EnsemblGenome=VIT_10s0003g05380|UniProtKB=D7TKN6	VIT_10s0003g05380	Fatty acid hydroxylase domain-containing protein;VIT_10s0003g05380;ortholog	FATTY ACID 2-HYDROXYLASE (PTHR12863:SF1)	hydroxylase(PC00122)	Vitis vinifera
VITVI|EnsemblGenome=VIT_09s0002g00450|UniProtKB=F6HXP0	VIT_09s0002g00450	Uncharacterized protein;VIT_09s0002g00450;ortholog	SUBTILISIN-LIKE PROTEASE SBT1.5 (PTHR42884:SF4)	serine protease(PC00203)	Vitis vinifera
VITVI|EnsemblGenome=VIT_18s0001g11050|UniProtKB=E0CPA7	VIT_18s0001g11050	Uncharacterized protein;VIT_18s0001g11050;ortholog	NUCLEOSIDE TRIPHOSPHATE HYDROLASE SUPERFAMILY PROTEIN, PUTATIVE-RELATED (PTHR32175:SF21)		Vitis vinifera
VITVI|EnsemblGenome=VIT_19s0014g05000|UniProtKB=F6H2J0	VIT_19s0014g05000	C2H2-type domain-containing protein;VIT_19s0014g05000;ortholog	C2H2-TYPE DOMAIN-CONTAINING PROTEIN (PTHR31681:SF39)	C2H2 zinc finger transcription factor(PC00248)	Vitis vinifera
VITVI|EnsemblGenome=VIT_17s0000g02700|UniProtKB=D7SJ80	VIT_17s0000g02700	Uncharacterized protein;VIT_17s0000g02700;ortholog	ALPHA-DIOXYGENASE 2 (PTHR11903:SF25)	oxygenase(PC00177)	Vitis vinifera
VITVI|EnsemblGenome=VIT_07s0005g01890|UniProtKB=F6HZC1	VIT_07s0005g01890	Patatin;VIT_07s0005g01890;ortholog	PATATIN-LIKE PROTEIN 2-RELATED (PTHR32176:SF92)	isomerase(PC00135)	Vitis vinifera
VITVI|EnsemblGenome=VIT_06s0004g07400|UniProtKB=D7SJP8	VIT_06s0004g07400	Na_H_Exchanger domain-containing protein;VIT_06s0004g07400;ortholog	CATION/H(+) ANTIPORTER 24-RELATED (PTHR32468:SF109)	transporter(PC00227)	Vitis vinifera
VITVI|EnsemblGenome=VIT_11s0037g00020|UniProtKB=D7U197	VIT_11s0037g00020	Uncharacterized protein;VIT_11s0037g00020;ortholog			Vitis vinifera
VITVI|EnsemblGenome=VIT_00s1547g00010|UniProtKB=D6CH18	VIT_00s1596g00010	Uncharacterized protein;VIT_00s1547g00010;ortholog	PHOTOSYNTHETIC NDH SUBUNIT OF SUBCOMPLEX B 4, CHLOROPLASTIC (PTHR36315:SF2)		Vitis vinifera
VITVI|EnsemblGenome=VIT_00s0229g00190|UniProtKB=D7U3P6	VIT_00s0229g00190	GFO_IDH_MocA_C domain-containing protein;VIT_00s0229g00190;ortholog	INOSITOL 2-DEHYDROGENASE/D-CHIRO-INOSITOL 3-DEHYDROGENASE (PTHR43593:SF1)	dehydrogenase(PC00092)	Vitis vinifera
VITVI|EnsemblGenome=VIT_17s0000g01460|UniProtKB=F6GST8	VIT_17s0000g01460	Uncharacterized protein;VIT_17s0000g01460;ortholog	SNF1-RELATED PROTEIN KINASE REGULATORY SUBUNIT GAMMA-1 (PTHR13780:SF36)	kinase modulator(PC00140)	Vitis vinifera
VITVI|EnsemblGenome=VIT_07s0031g02700|UniProtKB=D7SWH3	VIT_07s0031g02700	Amidase domain-containing protein;VIT_07s0031g02700;ortholog	AMIDASE DOMAIN-CONTAINING PROTEIN (PTHR11895:SF67)	ligase(PC00142)	Vitis vinifera
VITVI|EnsemblGenome=VIT_04s0008g02600|UniProtKB=F6H3B7	VIT_04s0008g02600	FAS1 domain-containing protein;VIT_04s0008g02600;ortholog	FASCICLIN-LIKE ARABINOGALACTAN PROTEIN 14 (PTHR32382:SF6)	cell adhesion molecule(PC00069)	Vitis vinifera
VITVI|EnsemblGenome=VIT_11s0016g00290|UniProtKB=F6HGZ1	VIT_11s0016g00290	Pectinesterase;VIT_11s0016g00290;ortholog	PECTINESTERASE (PTHR31707:SF180)	esterase(PC00097)	Vitis vinifera
VITVI|EnsemblGenome=VIT_12s0059g01320|UniProtKB=F6HIE6	VIT_12s0059g01320	Glucan endo-1,3-beta-D-glucosidase;VIT_12s0059g01320;ortholog	GLUCAN ENDO-1,3-BETA-D-GLUCOSIDASE (PTHR32227:SF320)	glucosidase(PC00108)	Vitis vinifera
VITVI|EnsemblGenome=VIT_06s0004g08150|UniProtKB=A5BRL4	VIT_06s0004g08150	Uncharacterized protein;VIT_06s0004g08150;ortholog	TRANS-CINNAMATE 4-MONOOXYGENASE (PTHR47948:SF4)	oxygenase(PC00177)	Vitis vinifera
VITVI|EnsemblGenome=VIT_07s0031g00470|UniProtKB=F6H4J7	VIT_07s0031g00470	DNA polymerase;VIT_07s0031g00470;ortholog	DNA POLYMERASE ALPHA CATALYTIC SUBUNIT (PTHR45861:SF1)	DNA metabolism protein(PC00009)	Vitis vinifera
VITVI|EnsemblGenome=VIT_10s0003g01560|UniProtKB=D7TJP0	VIT_10s0003g01560	Cellulose synthase;VIT_10s0003g01560;ortholog	CELLULOSE SYNTHASE A CATALYTIC SUBUNIT 8 [UDP-FORMING] (PTHR13301:SF31)	DNA-binding transcription factor(PC00218)	Vitis vinifera
VITVI|EnsemblGenome=VIT_04s0023g02690|UniProtKB=D7SP52	VIT_04s0023g02690	Beta-galactosidase;VIT_04s0023g02690;ortholog	BETA-GALACTOSIDASE 3 (PTHR23421:SF79)	galactosidase(PC00104)	Vitis vinifera
VITVI|EnsemblGenome=VIT_13s0019g01310|UniProtKB=F6HNX8	VIT_13s0019g01310	Uncharacterized protein;VIT_13s0019g01310;ortholog	C1_2 DOMAIN-CONTAINING PROTEIN (PTHR46477:SF15)		Vitis vinifera
VITVI|EnsemblGenome=VIT_06s0004g07970|UniProtKB=F6GUB7	VIT_06s0004g07970	Expansin;VIT_06s0004g07970;ortholog	EXPANSIN-A6 (PTHR31867:SF207)		Vitis vinifera
VITVI|EnsemblGenome=VIT_12s0055g00810|UniProtKB=D7STC5	VIT_12s0055g00810	Peroxidase;VIT_12s0055g00810;ortholog	PEROXIDASE 43 (PTHR31235:SF16)	peroxidase(PC00180)	Vitis vinifera
VITVI|EnsemblGenome=VIT_11s0016g01450|UniProtKB=F6HGU2	VIT_11s0016g01450	Uncharacterized protein;VIT_11s0016g01450;ortholog	PROTEIN BIG GRAIN 1 (PTHR33541:SF2)		Vitis vinifera
VITVI|EnsemblGenome=VIT_04s0008g01700|UniProtKB=F6H3R8	VIT_04s0008g01700	Uncharacterized protein;VIT_04s0008g01700;ortholog	PROTEIN BIG GRAIN 1-LIKE B (PTHR33541:SF12)		Vitis vinifera
VITVI|EnsemblGenome=VIT_04s0008g02770|UniProtKB=F6H3C6	VIT_04s0008g02770	t-SNARE coiled-coil homology domain-containing protein;VIT_04s0008g02770;ortholog	SYNTAXIN-RELATED PROTEIN KNOLLE (PTHR19957:SF251)	SNARE protein(PC00034)	Vitis vinifera
VITVI|EnsemblGenome=VIT_01s0011g03210|UniProtKB=F6HFP7	VIT_01s0011g03210	Peptidase A1 domain-containing protein;VIT_01s0011g03210;ortholog	PEPTIDASE A1 DOMAIN-CONTAINING PROTEIN (PTHR13683:SF775)	aspartic protease(PC00053)	Vitis vinifera
VITVI|EnsemblGenome=VIT_05s0077g01050|UniProtKB=F6H726	VIT_05s0077g01050	Uncharacterized protein;VIT_05s0077g01050;ortholog	NUCLEIC ACID-BINDING PROTEINS SUPERFAMILY (PTHR36033:SF1)		Vitis vinifera
VITVI|EnsemblGenome=VIT_07s0005g01840|UniProtKB=D7U2L7	VIT_07s0005g01840	Patatin;VIT_07s0005g01840;ortholog	PATATIN-LIKE PROTEIN 2-RELATED (PTHR32176:SF92)	isomerase(PC00135)	Vitis vinifera
VITVI|EnsemblGenome=VIT_03s0063g00440|UniProtKB=F6HQB2	VIT_03s0063g00440	Uncharacterized protein;VIT_03s0063g00440;ortholog	PEPTIDYLPROLYL ISOMERASE (PTHR46873:SF1)		Vitis vinifera
VITVI|EnsemblGenome=VIT_18s0001g12680|UniProtKB=E0CQE6	VIT_18s0001g12680	Uncharacterized protein;VIT_18s0001g12680;ortholog	DNA POLYMERASE EPSILON CATALYTIC SUBUNIT A (PTHR33872:SF2)	DNA metabolism protein(PC00009)	Vitis vinifera
VITVI|EnsemblGenome=VIT_18s0001g10350|UniProtKB=F6H1C4	VIT_18s0001g10350	Uncharacterized protein;VIT_18s0001g10350;ortholog	OS01G0868900 PROTEIN (PTHR10795:SF585)	serine protease(PC00203)	Vitis vinifera
VITVI|EnsemblGenome=VIT_03s0038g00150|UniProtKB=F6I1A6	VIT_03s0038g00150	Beta-galactosidase;VIT_03s0038g00150;ortholog	BETA-GALACTOSIDASE 12 (PTHR23421:SF71)	galactosidase(PC00104)	Vitis vinifera
VITVI|EnsemblGenome=VIT_00s0340g00040|UniProtKB=F6GYZ3	VIT_00s0340g00040	Beta-N-acetylhexosaminidase;VIT_00s0340g00040;ortholog	BETA-HEXOSAMINIDASE A (PTHR22600:SF21)	glycosidase(PC00110)	Vitis vinifera
VITVI|EnsemblGenome=VIT_05s0029g01410|UniProtKB=F6GWI0	VIT_05s0029g01410	Uncharacterized protein;VIT_05s0029g01410;ortholog			Vitis vinifera
VITVI|EnsemblGenome=VIT_03s0038g01830|UniProtKB=F6I133	VIT_03s0038g01830	Uncharacterized protein;VIT_03s0038g01830;ortholog	PROLINE-RICH PROTEIN 2 (PTHR23201:SF79)		Vitis vinifera
VITVI|EnsemblGenome=VIT_02s0154g00490|UniProtKB=D7TN48	VIT_02s0154g00490	SHSP domain-containing protein;VIT_02s0154g00490;ortholog	23.6 KDA HEAT SHOCK PROTEIN, MITOCHONDRIAL (PTHR46991:SF11)		Vitis vinifera
VITVI|EnsemblGenome=VIT_11s0016g05280|UniProtKB=F6HH88	VIT_11s0016g05280	Peroxidase;VIT_11s0016g05280;ortholog	PEROXIDASE 25 (PTHR31235:SF368)	peroxidase(PC00180)	Vitis vinifera
VITVI|EnsemblGenome=VIT_18s0001g14170|UniProtKB=E0CQ49	VIT_18s0001g14170	Cyclin N-terminal domain-containing protein;VIT_18s0001g14170;ortholog	CYCLIN-B2-4 (PTHR10177:SF494)	kinase activator(PC00138)	Vitis vinifera
VITVI|EnsemblGenome=VIT_04s0008g05120|UniProtKB=D7SUR2	VIT_04s0008g05120	Abhydrolase_2 domain-containing protein;VIT_04s0008g05120;ortholog	ABHYDROLASE_2 DOMAIN-CONTAINING PROTEIN (PTHR46234:SF16)	hydrolase(PC00121)	Vitis vinifera
VITVI|EnsemblGenome=VIT_11s0016g03170|UniProtKB=D7TBH0	VIT_11s0016g03170	HPt domain-containing protein;VIT_11s0016g03170;ortholog	HPT DOMAIN-CONTAINING PROTEIN (PTHR28242:SF51)		Vitis vinifera
VITVI|EnsemblGenome=VIT_06s0009g01640|UniProtKB=F6H9Z9	VIT_06s0009g01640	Protein kinase domain-containing protein;VIT_06s0009g01640;ortholog	PROTEIN KINASE DOMAIN-CONTAINING PROTEIN (PTHR48003:SF3)		Vitis vinifera
VITVI|EnsemblGenome=VIT_01s0150g00390|UniProtKB=D7TFL2	VIT_01s0150g00390	DNA replication licensing factor MCM2;VIT_01s0150g00390;ortholog	DNA REPLICATION LICENSING FACTOR MCM2 (PTHR11630:SF44)	DNA metabolism protein(PC00009)	Vitis vinifera
VITVI|EnsemblGenome=VIT_17s0000g07400|UniProtKB=F6GSY6	VIT_17s0000g07400	Uncharacterized protein;VIT_17s0000g07400;ortholog	PROTEIN EDS1-RELATED (PTHR47090:SF2)		Vitis vinifera
VITVI|EnsemblGenome=VIT_06s0004g06680|UniProtKB=F6GUR0	VIT_06s0004g06680	Protein kinase domain-containing protein;VIT_06s0004g06680;ortholog	PROTEIN KINASE DOMAIN-CONTAINING PROTEIN (PTHR46146:SF1)	non-receptor serine/threonine protein kinase(PC00167)	Vitis vinifera
VITVI|EnsemblGenome=VIT_09s0002g06750|UniProtKB=D7U117	VIT_09s0002g06750	AP2/ERF domain-containing protein;VIT_09s0002g06750;ortholog	ETHYLENE-RESPONSIVE TRANSCRIPTION FACTOR WIN1 (PTHR31194:SF12)	DNA-binding transcription factor(PC00218)	Vitis vinifera
VITVI|EnsemblGenome=VIT_04s0044g01100|UniProtKB=F6I0F7	VIT_04s0044g01100	PMEI domain-containing protein;VIT_04s0044g01100;ortholog	CELL WALL / VACUOLAR INHIBITOR OF FRUCTOSIDASE 2 (PTHR31080:SF152)		Vitis vinifera
VITVI|EnsemblGenome=VIT_10s0003g02910|UniProtKB=F6HMH8	VIT_10s0003g02910	Protein kinase domain-containing protein;VIT_10s0003g02910;ortholog	PROTEIN KINASE DOMAIN-CONTAINING PROTEIN (PTHR48005:SF5)		Vitis vinifera
VITVI|EnsemblGenome=VIT_08s0007g05030|UniProtKB=D7TIR5	VIT_08s0007g05030	Uncharacterized protein;VIT_08s0007g05030;ortholog	TRANSCRIPTION FACTOR RAX3 (PTHR48000:SF53)		Vitis vinifera
VITVI|EnsemblGenome=VIT_04s0023g03360|UniProtKB=F6GWM9	VIT_04s0023g03360	Uncharacterized protein;VIT_04s0023g03360;ortholog	CHALCONE-FLAVONONE ISOMERASE FAMILY PROTEIN (PTHR47512:SF3)		Vitis vinifera
VITVI|EnsemblGenome=VIT_18s0001g13670|UniProtKB=F6GZR4	VIT_18s0001g13670	Uncharacterized protein;VIT_18s0001g13670;ortholog	OXIDASE, PUTATIVE, EXPRESSED-RELATED (PTHR32208:SF62)		Vitis vinifera
VITVI|EnsemblGenome=VIT_08s0007g05670|UniProtKB=D7TIK8	VIT_08s0007g05670	Uncharacterized protein;VIT_08s0007g05670;ortholog	DUF247 DOMAIN PROTEIN (PTHR31549:SF191)		Vitis vinifera
VITVI|EnsemblGenome=VIT_14s0060g00350|UniProtKB=F6I4I0	VIT_14s0060g00350	Uncharacterized protein;VIT_14s0060g00350;ortholog	OS01G0290000 PROTEIN (PTHR47966:SF28)		Vitis vinifera
VITVI|EnsemblGenome=VIT_00s0415g00040|UniProtKB=F6HCT8	VIT_00s0415g00040	Uncharacterized protein;VIT_00s0415g00040;ortholog	GLYCINE-RICH DOMAIN-CONTAINING PROTEIN 1 (PTHR34365:SF7)		Vitis vinifera
VITVI|EnsemblGenome=VIT_16s0050g01090|UniProtKB=F6H6C8	VIT_16s0050g01090	Fatty acid hydroxylase domain-containing protein;VIT_16s0050g01090;ortholog	BETA-CAROTENE 3-HYDROXYLASE 1, CHLOROPLASTIC (PTHR31899:SF9)	hydroxylase(PC00122)	Vitis vinifera
VITVI|EnsemblGenome=VIT_08s0040g03150|UniProtKB=D7TQA5	VIT_08s0040g03150	L-ascorbate peroxidase;VIT_08s0040g03150;ortholog	L-ASCORBATE PEROXIDASE 2, CYTOSOLIC (PTHR31356:SF35)		Vitis vinifera
VITVI|EnsemblGenome=VIT_14s0060g02340|UniProtKB=F6I4L5	VIT_14s0060g02340	Uncharacterized protein;VIT_14s0060g02340;ortholog	ENDOPLASMIC RETICULUM CHAPERONE BIP (PTHR19375:SF144)		Vitis vinifera
VITVI|EnsemblGenome=VIT_09s0002g00640|UniProtKB=F6HXP8	VIT_09s0002g00640	SHSP domain-containing protein;VIT_09s0002g00640;ortholog	17.4 KDA CLASS III HEAT SHOCK PROTEIN (PTHR11527:SF297)	chaperone(PC00072)	Vitis vinifera
VITVI|EnsemblGenome=VIT_14s0068g00040|UniProtKB=F6H471	VIT_14s0068g00040	Uncharacterized protein;VIT_14s0068g00040;ortholog	PROTEIN RALF-LIKE 26-RELATED (PTHR33136:SF4)		Vitis vinifera
VITVI|EnsemblGenome=VIT_04s0008g00610|UniProtKB=F6H381	VIT_04s0008g00610	Uncharacterized protein;VIT_04s0008g00610;ortholog	ZINC FINGER CCCH DOMAIN-CONTAINING PROTEIN 23 (PTHR14493:SF121)		Vitis vinifera
VITVI|EnsemblGenome=VIT_12s0059g00030|UniProtKB=F6HI80	VIT_12s0059g00030	Uncharacterized protein;VIT_12s0059g00030;ortholog	EXPRESSED PROTEIN (PTHR34054:SF2)		Vitis vinifera
VITVI|EnsemblGenome=VIT_00s0454g00020|UniProtKB=D7U6T9	VIT_00s0454g00020	Uncharacterized protein;VIT_00s0454g00020;ortholog			Vitis vinifera
VITVI|EnsemblGenome=VIT_13s0064g00560|UniProtKB=F6HBC4	VIT_13s0064g00560	DNA topoisomerase 2;VIT_13s0064g00560;ortholog	DNA TOPOISOMERASE 2 (PTHR10169:SF38)	DNA metabolism protein(PC00009)	Vitis vinifera
VITVI|EnsemblGenome=VIT_17s0000g02430|UniProtKB=D7SJA7	VIT_17s0000g02430	Uncharacterized protein;VIT_17s0000g02430;ortholog	METHYLTRANSF_25 DOMAIN-CONTAINING PROTEIN (PTHR44307:SF2)	methyltransferase(PC00155)	Vitis vinifera
VITVI|EnsemblGenome=VIT_18s0001g12690|UniProtKB=E0CQE7	VIT_18s0001g12690	NmrA domain-containing protein;VIT_18s0001g12690;ortholog	PHENYLCOUMARAN BENZYLIC ETHER REDUCTASE 1 (PTHR43349:SF35)	oxidoreductase(PC00176)	Vitis vinifera
VITVI|EnsemblGenome=VIT_12s0057g00950|UniProtKB=F6HHP4	VIT_12s0057g00950	Uncharacterized protein;VIT_12s0057g00950;ortholog	TRANSMEMBRANE PROTEIN (PTHR34947:SF3)		Vitis vinifera
VITVI|EnsemblGenome=VIT_11s0016g01220|UniProtKB=A8QK92	VIT_11s0016g01220	Germin-like protein;GER6;ortholog	GERMIN-LIKE PROTEIN SUBFAMILY 3 MEMBER 3 (PTHR31238:SF234)		Vitis vinifera
VITVI|EnsemblGenome=VIT_03s0038g01410|UniProtKB=F6I152	VIT_03s0038g01410	Uncharacterized protein;VIT_03s0038g01410;ortholog	AQUAPORIN-LIKE (PTHR47002:SF2)		Vitis vinifera
VITVI|EnsemblGenome=VIT_19s0015g01230|UniProtKB=F6I587	VIT_19s0015g01230	Uncharacterized protein;VIT_19s0015g01230;ortholog	OS03G0453550 PROTEIN (PTHR33287:SF3)		Vitis vinifera
VITVI|EnsemblGenome=VIT_08s0058g00290|UniProtKB=F6GXU5	VIT_08s0058g00290	Protein kinase domain-containing protein;VIT_08s0058g00290;ortholog	L-TYPE LECTIN-DOMAIN CONTAINING RECEPTOR KINASE VI.1-RELATED (PTHR27007:SF43)		Vitis vinifera
VITVI|EnsemblGenome=VIT_05s0049g02240|UniProtKB=D7SZQ8	VIT_05s0049g02240	Uncharacterized protein;VIT_05s0049g02240;ortholog	AWPM-19-LIKE FAMILY PROTEIN (PTHR33294:SF5)		Vitis vinifera
VITVI|EnsemblGenome=VIT_13s0047g00210|UniProtKB=D7TF27	VIT_13s0047g00210	Fe2OG dioxygenase domain-containing protein;VIT_13s0047g00210;ortholog	PROTEIN DOWNY MILDEW RESISTANCE 6 (PTHR47990:SF70)	oxygenase(PC00177)	Vitis vinifera
VITVI|EnsemblGenome=VIT_08s0007g00330|UniProtKB=A9UFY1	VIT_08s0007g00330	Metallothionein;MT;ortholog	METALLOTHIONEIN-LIKE PROTEIN TYPE 2 (PTHR33543:SF34)		Vitis vinifera
VITVI|EnsemblGenome=VIT_07s0104g00270|UniProtKB=F6HQ70	VIT_07s0104g00270	Uncharacterized protein;VIT_07s0104g00270;ortholog	ADENYLATE ISOPENTENYLTRANSFERASE 3, CHLOROPLASTIC (PTHR11088:SF70)	RNA processing factor(PC00147)	Vitis vinifera
VITVI|EnsemblGenome=VIT_07s0005g03990|UniProtKB=F6HZN9	VIT_07s0005g03990	Uncharacterized protein;VIT_07s0005g03990;ortholog	OS04G0511700 PROTEIN (PTHR33318:SF4)	RNA processing factor(PC00147)	Vitis vinifera
VITVI|EnsemblGenome=VIT_05s0165g00090|UniProtKB=F6HN56	VIT_05s0165g00090	PGG domain-containing protein;VIT_05s0165g00090;ortholog			Vitis vinifera
VITVI|EnsemblGenome=VIT_01s0011g05310|UniProtKB=F6HFG0	VIT_01s0011g05310	Uncharacterized protein;VIT_01s0011g05310;ortholog	NAD(P)H DEHYDROGENASE SUBUNIT CRR3, CHLOROPLASTIC-RELATED (PTHR36340:SF1)	dehydrogenase(PC00092)	Vitis vinifera
VITVI|EnsemblGenome=VIT_00s0198g00130|UniProtKB=F6I250	VIT_00s0198g00130	Uncharacterized protein;VIT_00s0198g00130;ortholog	MALECTIN DOMAIN-CONTAINING PROTEIN (PTHR34081:SF1)		Vitis vinifera
VITVI|EnsemblGenome=VIT_08s0007g04820|UniProtKB=E7BTN4	VIT_08s0007g04820	Pectate lyase;VIT_08s0007g04820;ortholog	PECTATE LYASE 12-RELATED (PTHR31683:SF21)	lyase(PC00144)	Vitis vinifera
VITVI|EnsemblGenome=VIT_13s0106g00350|UniProtKB=D7TXK8	VIT_13s0106g00350	Lipase_GDSL domain-containing protein;VIT_13s0106g00350;ortholog	LIPASE_GDSL DOMAIN-CONTAINING PROTEIN (PTHR46020:SF4)		Vitis vinifera
VITVI|EnsemblGenome=VIT_11s0037g00010|UniProtKB=F6HYI2	VIT_11s0037g00010	Uncharacterized protein;VIT_11s0037g00010;ortholog	AP2/ERF DOMAIN-CONTAINING PROTEIN (PTHR31140:SF80)	DNA-binding transcription factor(PC00218)	Vitis vinifera
VITVI|EnsemblGenome=VIT_01s0010g03670|UniProtKB=F6HGA9	VIT_01s0010g03670	Uncharacterized protein;VIT_01s0010g03670;ortholog	PYRIDOXAL PHOSPHATE-DEPENDENT TRANSFERASE, MAJOR REGION, SUBDOMAIN 1-RELATED (PTHR14237:SF75)		Vitis vinifera
VITVI|EnsemblGenome=VIT_12s0028g02630|UniProtKB=E0CTM2	VIT_12s0028g02630	Uncharacterized protein;VIT_12s0028g02630;ortholog	RAC-LIKE GTP-BINDING PROTEIN 7 (PTHR24072:SF286)	small GTPase(PC00208)	Vitis vinifera
VITVI|EnsemblGenome=VIT_12s0028g02240|UniProtKB=F6H4Z5	VIT_12s0028g02240	TPR_REGION domain-containing protein;VIT_12s0028g02240;ortholog	TPR REPEAT-CONTAINING THIOREDOXIN TTL4 (PTHR46050:SF10)	scaffold/adaptor protein(PC00226)	Vitis vinifera
VITVI|EnsemblGenome=VIT_00s0220g00180|UniProtKB=F6H7W3	VIT_00s0220g00180	Beta-N-acetylhexosaminidase;VIT_00s0220g00180;ortholog			Vitis vinifera
VITVI|EnsemblGenome=VIT_02s0025g04610|UniProtKB=F6HUI7	VIT_02s0025g04610	RmlD_sub_bind domain-containing protein;VIT_02s0025g04610;ortholog	BIFUNCTIONAL DTDP-4-DEHYDRORHAMNOSE 3,5-EPIMERASE/DTDP-4-DEHYDRORHAMNOSE REDUCTASE (PTHR10366:SF405)	dehydratase(PC00091)	Vitis vinifera
VITVI|EnsemblGenome=VIT_10s0116g01780|UniProtKB=A5AGY5	VIT_10s0116g01780	Peroxidase;VIT_10s0116g01780;ortholog	PEROXIDASE 42 (PTHR31235:SF224)	peroxidase(PC00180)	Vitis vinifera
VITVI|EnsemblGenome=VIT_06s0004g05460|UniProtKB=D7SK82	VIT_06s0004g05460	Protein-serine/threonine phosphatase;VIT_06s0004g05460;ortholog	PROTEIN PHOSPHATASE 2C 24-RELATED (PTHR47992:SF40)		Vitis vinifera
VITVI|EnsemblGenome=VIT_08s0040g00930|UniProtKB=D7TQU1	VIT_08s0040g00930	Cyclin N-terminal domain-containing protein;VIT_08s0040g00930;ortholog	CYCLIN-B1-4 (PTHR10177:SF253)	kinase activator(PC00138)	Vitis vinifera
VITVI|EnsemblGenome=VIT_14s0066g00630|UniProtKB=F6HUV9	VIT_14s0066g00630	Uncharacterized protein;VIT_14s0066g00630;ortholog			Vitis vinifera
VITVI|EnsemblGenome=VIT_13s0064g01640|UniProtKB=F6HB82	VIT_13s0064g01640	Uncharacterized protein;VIT_13s0064g01640;ortholog	BETA-GLUCOSIDASE 17 (PTHR10353:SF44)	glycosidase(PC00110)	Vitis vinifera
VITVI|EnsemblGenome=VIT_07s0130g00250|UniProtKB=D7TB33	VIT_07s0130g00250	LigB domain-containing protein;VIT_07s0130g00250;ortholog	4,5-DOPA DIOXYGENASE EXTRADIOL-LIKE PROTEIN (PTHR30096:SF0)		Vitis vinifera
VITVI|EnsemblGenome=VIT_09s0002g00630|UniProtKB=F6HXP7	VIT_09s0002g00630	Uncharacterized protein;VIT_09s0002g00630;ortholog			Vitis vinifera
VITVI|EnsemblGenome=VIT_11s0016g04930|UniProtKB=D7TBY1	VIT_11s0016g04930	Uncharacterized protein;VIT_11s0016g04930;ortholog	ZINC FINGER, RANBP2-TYPE-RELATED (PTHR23111:SF41)		Vitis vinifera
VITVI|EnsemblGenome=VIT_04s0008g00140|UniProtKB=F6GZC5	VIT_04s0008g00140	Chitin-binding type-1 domain-containing protein;VIT_04s0008g00140;ortholog	CHITINASE 12 (PTHR22595:SF79)		Vitis vinifera
VITVI|EnsemblGenome=VIT_16s0022g02200|UniProtKB=F6HAR0	VIT_16s0022g02200	Uncharacterized protein;VIT_16s0022g02200;ortholog	SUBTILISIN-LIKE PROTEASE SBT1.3 (PTHR10795:SF322)	serine protease(PC00203)	Vitis vinifera
VITVI|EnsemblGenome=VIT_09s0002g03910|UniProtKB=F6HYC3	VIT_09s0002g03910	ANK_REP_REGION domain-containing protein;VIT_09s0002g03910;ortholog	ANK_REP_REGION DOMAIN-CONTAINING PROTEIN (PTHR24177:SF291)	scaffold/adaptor protein(PC00226)	Vitis vinifera
VITVI|EnsemblGenome=VIT_08s0007g03240|UniProtKB=D7TJ76	VIT_08s0007g03240	Carbonic anhydrase;VIT_08s0007g03240;ortholog	ALPHA CARBONIC ANHYDRASE 1, CHLOROPLASTIC (PTHR18952:SF236)		Vitis vinifera
VITVI|EnsemblGenome=VIT_01s0010g03990|UniProtKB=D7TB12	VIT_01s0010g03990	Uncharacterized protein;VIT_01s0010g03990;ortholog	OS04G0386700 PROTEIN (PTHR33829:SF2)		Vitis vinifera
VITVI|EnsemblGenome=VIT_09s0002g03150|UniProtKB=F6HY76	VIT_09s0002g03150	Lipase_GDSL domain-containing protein;VIT_09s0002g03150;ortholog	GDSL ESTERASE/LIPASE APG (PTHR45642:SF35)	hydrolase(PC00121)	Vitis vinifera
VITVI|EnsemblGenome=VIT_09s0002g07980|UniProtKB=F6HXJ5	VIT_09s0002g07980	Uncharacterized protein;VIT_09s0002g07980;ortholog			Vitis vinifera
VITVI|EnsemblGenome=VIT_03s0091g00240|UniProtKB=F6H6A1	VIT_03s0091g00240	Uncharacterized protein;VIT_03s0091g00240;ortholog	ALPHA-L-FUCOSIDASE 2 (PTHR31084:SF0)		Vitis vinifera
VITVI|EnsemblGenome=VIT_02s0087g00710|UniProtKB=D7TFC7	VIT_02s0087g00710	ABA 8' hydroxylase 2;Hyd2;ortholog	ABSCISIC ACID 8'-HYDROXYLASE 1 (PTHR24286:SF10)	oxygenase(PC00177)	Vitis vinifera
VITVI|EnsemblGenome=VIT_03s0038g04700|UniProtKB=D7U4J3	VIT_03s0038g04700	NmrA domain-containing protein;VIT_03s0038g04700;ortholog	PHENYLCOUMARAN BENZYLIC ETHER REDUCTASE 1 (PTHR43349:SF35)	oxidoreductase(PC00176)	Vitis vinifera
VITVI|EnsemblGenome=VIT_03s0091g00500|UniProtKB=F6H673	VIT_03s0091g00500	Uncharacterized protein;VIT_03s0091g00500;ortholog	GLUTAMATE RACEMASE (PTHR35109:SF1)		Vitis vinifera
VITVI|EnsemblGenome=VIT_17s0000g04880|UniProtKB=F6GTE8	VIT_17s0000g04880	Dirigent protein;VIT_17s0000g04880;ortholog	DIRIGENT PROTEIN (PTHR21495:SF167)		Vitis vinifera
VITVI|EnsemblGenome=VIT_14s0108g01500|UniProtKB=F6H5M5	VIT_14s0108g01500	Uncharacterized protein;VIT_14s0108g01500;ortholog	HEAT SHOCK PROTEIN 78, MITOCHONDRIAL (PTHR11638:SF18)	protease(PC00190)	Vitis vinifera
VITVI|EnsemblGenome=VIT_08s0007g04200|UniProtKB=D7TIZ2	VIT_08s0007g04200	Homeobox domain-containing protein;VIT_08s0007g04200;ortholog	HOMEOBOX-LEUCINE ZIPPER PROTEIN ATHB-51-RELATED (PTHR24326:SF591)	homeodomain transcription factor(PC00119)	Vitis vinifera
VITVI|EnsemblGenome=VIT_11s0016g04220|UniProtKB=D7TBR6	VIT_11s0016g04220	HMA domain-containing protein;VIT_11s0016g04220;ortholog	HMA DOMAIN-CONTAINING PROTEIN (PTHR46119:SF11)		Vitis vinifera
VITVI|EnsemblGenome=VIT_11s0016g04190|UniProtKB=F6HH37	VIT_11s0016g04190	LRRNT_2 domain-containing protein;VIT_11s0016g04190;ortholog	LEUCINE-RICH REPEAT EXTENSIN-LIKE PROTEIN 3-RELATED (PTHR32093:SF120)		Vitis vinifera
VITVI|EnsemblGenome=VIT_09s0002g04840|UniProtKB=F6HX25	VIT_09s0002g04840	Uncharacterized protein;VIT_09s0002g04840;ortholog	THIONIN-LIKE PROTEIN-RELATED (PTHR36312:SF1)		Vitis vinifera
VITVI|EnsemblGenome=VIT_05s0020g00950|UniProtKB=D7T6A4	VIT_05s0020g00950	Uncharacterized protein;VIT_05s0020g00950;ortholog	TAXI_N DOMAIN-CONTAINING PROTEIN (PTHR47966:SF20)		Vitis vinifera
VITVI|EnsemblGenome=VIT_00s0541g00020|UniProtKB=F6I2E1	VIT_00s0541g00020	BZIP domain-containing protein;VIT_00s0541g00020;ortholog	BZIP DOMAIN-CONTAINING PROTEIN (PTHR45764:SF21)	DNA-binding transcription factor(PC00218)	Vitis vinifera
VITVI|EnsemblGenome=VIT_07s0129g01100|UniProtKB=D7TTF1	VIT_07s0129g01100	Cyclin N-terminal domain-containing protein;VIT_07s0129g01100;ortholog	CYCLIN-D3-2 (PTHR10177:SF533)	kinase activator(PC00138)	Vitis vinifera
VITVI|EnsemblGenome=VIT_04s0023g03370|UniProtKB=A2ICC8	VIT_04s0023g03370	Fe2OG dioxygenase domain-containing protein;F3H;ortholog	FE2OG DIOXYGENASE DOMAIN-CONTAINING PROTEIN-RELATED (PTHR47990:SF11)	oxygenase(PC00177)	Vitis vinifera
VITVI|EnsemblGenome=VIT_06s0009g01420|UniProtKB=F6HA29	VIT_06s0009g01420	AAI domain-containing protein;VIT_06s0009g01420;ortholog	NON-SPECIFIC LIPID TRANSFER PROTEIN GPI-ANCHORED 2 (PTHR33044:SF104)		Vitis vinifera
VITVI|EnsemblGenome=VIT_14s0068g00140|UniProtKB=F6H479	VIT_14s0068g00140	Uncharacterized protein;VIT_14s0068g00140;ortholog	PROTEIN RALF-LIKE 26-RELATED (PTHR33136:SF4)		Vitis vinifera
VITVI|EnsemblGenome=VIT_08s0007g05350|UniProtKB=F6HKA0	VIT_08s0007g05350	Uncharacterized protein;VIT_08s0007g05350;ortholog	HALOACID DEHALOGENASE-LIKE HYDROLASE (HAD) SUPERFAMILY PROTEIN (PTHR46649:SF4)		Vitis vinifera
VITVI|EnsemblGenome=VIT_14s0030g00650|UniProtKB=D7TUX3	VIT_14s0030g00650	Shikimate dehydrogenase;VIT_14s0030g00650;ortholog	SHIKIMATE DEHYDROGENASE (PTHR21089:SF12)	dehydrogenase(PC00092)	Vitis vinifera
VITVI|EnsemblGenome=VIT_00s1205g00020|UniProtKB=D7TZ14	VIT_00s1205g00020	Uncharacterized protein;VIT_00s1205g00020;ortholog			Vitis vinifera
VITVI|EnsemblGenome=VIT_07s0005g01030|UniProtKB=F6HZ78	VIT_07s0005g01030	Uncharacterized protein;VIT_07s0005g01030;ortholog	CELLULOSE SYNTHASE-LIKE PROTEIN D5 (PTHR13301:SF183)	DNA-binding transcription factor(PC00218)	Vitis vinifera
VITVI|EnsemblGenome=VIT_03s0063g02670|UniProtKB=D7TQ27	VIT_03s0063g02670	SANT domain-containing protein;VIT_03s0063g02670;ortholog	PROTEIN RADIALIS-LIKE 6 (PTHR43952:SF75)	DNA-binding transcription factor(PC00218)	Vitis vinifera
VITVI|EnsemblGenome=VIT_07s0005g02220|UniProtKB=F6HZE1	VIT_07s0005g02220	Chlorophyll a-b binding protein, chloroplastic;VIT_07s0005g02220;ortholog	CHLOROPHYLL A-B BINDING PROTEIN 1, CHLOROPLASTIC (PTHR21649:SF139)		Vitis vinifera
VITVI|EnsemblGenome=VIT_18s0001g15420|UniProtKB=F6H096	VIT_18s0001g15420	Auxin efflux carrier component;VIT_18s0001g15420;ortholog	AUXIN EFFLUX CARRIER COMPONENT 6 (PTHR31752:SF56)	secondary carrier transporter(PC00258)	Vitis vinifera
VITVI|EnsemblGenome=VIT_17s0000g09700|UniProtKB=D7SHE9	VIT_17s0000g09700	Uncharacterized protein;VIT_17s0000g09700;ortholog	PROTEIN SIEVE ELEMENT OCCLUSION B-LIKE ISOFORM X1 (PTHR33232:SF12)		Vitis vinifera
VITVI|EnsemblGenome=VIT_12s0055g00250|UniProtKB=F6H1Q7	VIT_12s0055g00250	Glycosyltransferase;VIT_12s0055g00250;ortholog	GLYCOSYLTRANSFERASE (PTHR48048:SF57)	glycosyltransferase(PC00111)	Vitis vinifera
VITVI|EnsemblGenome=VIT_14s0066g02350|UniProtKB=F6HV65	VIT_14s0066g02350	Hexosyltransferase;VIT_14s0066g02350;ortholog	GALACTURONOSYLTRANSFERASE-LIKE 10-RELATED (PTHR13778:SF57)	glycosyltransferase(PC00111)	Vitis vinifera
VITVI|EnsemblGenome=VIT_19s0015g01120|UniProtKB=F6I583	VIT_19s0015g01120	Protein kinase domain-containing protein;VIT_19s0015g01120;ortholog	LRR RECEPTOR-LIKE SERINE/THREONINE-PROTEIN KINASE (PTHR27000:SF676)	transmembrane signal receptor(PC00197)	Vitis vinifera
VITVI|EnsemblGenome=VIT_08s0056g01530|UniProtKB=F6HMN5	VIT_08s0056g01530	Uncharacterized protein;VIT_08s0056g01530;ortholog	C2 CALCIUM/LIPID-BINDING PLANT PHOSPHORIBOSYLTRANSFERASE FAMILY PROTEIN (PTHR45707:SF14)		Vitis vinifera
VITVI|EnsemblGenome=VIT_13s0019g03650|UniProtKB=F6HNK1	VIT_13s0019g03650	Uncharacterized protein;VIT_13s0019g03650;ortholog	LOW TEMPERATURE-INDUCED PROTEIN LT101.2 (PTHR21659:SF99)		Vitis vinifera
VITVI|EnsemblGenome=VIT_19s0014g03480|UniProtKB=E0CSR7	VIT_19s0014g03480	Uncharacterized protein;VIT_19s0014g03480;ortholog	EXPRESSED PROTEIN (PTHR35292:SF3)		Vitis vinifera
VITVI|EnsemblGenome=VIT_09s0002g06470|UniProtKB=F6HXB3	VIT_09s0002g06470	Uncharacterized protein;VIT_09s0002g06470;ortholog	P450, PUTATIVE-RELATED (PTHR47947:SF30)	oxygenase(PC00177)	Vitis vinifera
VITVI|EnsemblGenome=VIT_10s0003g02160|UniProtKB=F6HME5	VIT_10s0003g02160	Glyco_transf_20 domain-containing protein;VIT_10s0003g02160;ortholog	ALPHA,ALPHA-TREHALOSE-PHOSPHATE SYNTHASE (UDP-FORMING) (PTHR10788:SF102)		Vitis vinifera
VITVI|EnsemblGenome=VIT_02s0154g00470|UniProtKB=D7TN46	VIT_02s0154g00470	HMA domain-containing protein;VIT_02s0154g00470;ortholog			Vitis vinifera
VITVI|EnsemblGenome=VIT_08s0007g02560|UniProtKB=F6HKQ6	VIT_08s0007g02560	Transcription repressor;VIT_08s0007g02560;ortholog	TRANSCRIPTION REPRESSOR (PTHR33057:SF98)		Vitis vinifera
VITVI|EnsemblGenome=VIT_01s0146g00150|UniProtKB=F6I1N1	VIT_01s0146g00150	BAG domain-containing protein;VIT_01s0146g00150;ortholog	BAG DOMAIN-CONTAINING PROTEIN (PTHR33322:SF4)		Vitis vinifera
VITVI|EnsemblGenome=VIT_04s0044g01990|UniProtKB=F6I0A6	VIT_04s0044g01990	Protein kinase domain-containing protein;VIT_04s0044g01990;ortholog	OS04G0123700 PROTEIN (PTHR27007:SF48)		Vitis vinifera
VITVI|EnsemblGenome=VIT_11s0016g00300|UniProtKB=F6HGZ2	VIT_11s0016g00300	Pectinesterase;VIT_11s0016g00300;ortholog	PECTINESTERASE/PECTINESTERASE INHIBITOR 12-RELATED (PTHR31707:SF156)	esterase(PC00097)	Vitis vinifera
VITVI|EnsemblGenome=VIT_00s0707g00010|UniProtKB=D7UEA4	VIT_00s0707g00010	SHSP domain-containing protein;VIT_00s0707g00010;ortholog	15.4 KDA CLASS V HEAT SHOCK PROTEIN (PTHR11527:SF97)	chaperone(PC00072)	Vitis vinifera
VITVI|EnsemblGenome=VIT_02s0025g04230|UniProtKB=A5B4P9	VIT_02s0025g04230	Uncharacterized protein;VIT_02s0025g04230;ortholog	THAUMATIN-RELATED (PTHR31048:SF86)		Vitis vinifera
VITVI|EnsemblGenome=VIT_08s0007g02470|UniProtKB=F6HKR1	VIT_08s0007g02470	Peptidase A1 domain-containing protein;VIT_08s0007g02470;ortholog	PEPTIDASE A1 DOMAIN-CONTAINING PROTEIN (PTHR13683:SF710)	aspartic protease(PC00053)	Vitis vinifera
VITVI|EnsemblGenome=VIT_04s0044g00190|UniProtKB=D7U461	VIT_04s0044g00190	PKS_ER domain-containing protein;VIT_04s0044g00190;ortholog	CINNAMYL ALCOHOL DEHYDROGENASE 9-RELATED (PTHR42683:SF52)	oxidoreductase(PC00176)	Vitis vinifera
VITVI|EnsemblGenome=VIT_17s0000g08160|UniProtKB=F6GSR7	VIT_17s0000g08160	BURP domain-containing protein;VIT_17s0000g08160;ortholog	BURP DOMAIN-CONTAINING PROTEIN (PTHR31458:SF9)		Vitis vinifera
VITVI|EnsemblGenome=VIT_14s0006g00920|UniProtKB=F6HSI7	VIT_14s0006g00920	GTD-binding domain-containing protein;VIT_14s0006g00920;ortholog	MYOSIN-BINDING PROTEIN 3 (PTHR31448:SF34)		Vitis vinifera
VITVI|EnsemblGenome=VIT_12s0059g01050|UniProtKB=F6HID5	VIT_12s0059g01050	Uncharacterized protein;VIT_12s0059g01050;ortholog			Vitis vinifera
VITVI|EnsemblGenome=VIT_17s0000g05040|UniProtKB=F6GTE1	VIT_17s0000g05040	Uncharacterized protein;VIT_17s0000g05040;ortholog			Vitis vinifera
VITVI|EnsemblGenome=VIT_08s0056g01660|UniProtKB=F6HMP5	VIT_08s0056g01660	Uncharacterized protein;VIT_08s0056g01660;ortholog	HISTONE-LYSINE N-METHYLTRANSFERASE SETMAR (PTHR45660:SF13)	histone modifying enzyme(PC00261)	Vitis vinifera

## Sheet: Drought exclusive
VITVI|EnsemblGenome=VIT_00s0261g00040|UniProtKB=F6I5M6	VIT_00s0261g00040	Uncharacterized protein;VIT_00s0261g00040;ortholog	SUBFAMILY NOT NAMED (PTHR35279:SF3)		Vitis vinifera
VITVI|EnsemblGenome=VIT_18s0001g14810|UniProtKB=E0CQA8	VIT_18s0001g14810	Lipase_GDSL domain-containing protein;VIT_18s0001g14810;ortholog	GDSL ESTERASE/LIPASE EXL3 (PTHR45642:SF64)	hydrolase(PC00121)	Vitis vinifera
VITVI|EnsemblGenome=VIT_03s0038g03420|UniProtKB=D7U4W2	VIT_03s0038g03420	Cytokinin riboside 5'-monophosphate phosphoribohydrolase;VIT_03s0038g03420;ortholog	CYTOKININ RIBOSIDE 5'-MONOPHOSPHATE PHOSPHORIBOHYDROLASE LOG5 (PTHR31223:SF14)		Vitis vinifera
VITVI|EnsemblGenome=VIT_07s0005g02080|UniProtKB=F6HZD3	VIT_07s0005g02080	Uncharacterized protein;VIT_07s0005g02080;ortholog	PROTEIN NIM1-INTERACTING 3-LIKE (PTHR33669:SF23)		Vitis vinifera
VITVI|EnsemblGenome=VIT_01s0011g04660|UniProtKB=F6HFJ6	VIT_01s0011g04660	Uncharacterized protein;VIT_01s0011g04660;ortholog	OS01G0121600 PROTEIN (PTHR33782:SF5)		Vitis vinifera
VITVI|EnsemblGenome=VIT_03s0063g01950|UniProtKB=F6HQJ2	VIT_03s0063g01950	Uncharacterized protein;VIT_03s0063g01950;ortholog	SUBFAMILY NOT NAMED (PTHR33052:SF159)		Vitis vinifera
VITVI|EnsemblGenome=VIT_09s0002g01320|UniProtKB=F6HXW9	VIT_09s0002g01320	Germin-like protein;VIT_09s0002g01320;ortholog	GERMIN-LIKE PROTEIN SUBFAMILY 3 MEMBER 3 (PTHR31238:SF234)		Vitis vinifera
VITVI|EnsemblGenome=VIT_08s0007g01480|UniProtKB=D7THE6	VIT_08s0007g01480	Uncharacterized protein;VIT_08s0007g01480;ortholog	TPR_REGION DOMAIN-CONTAINING PROTEIN (PTHR46050:SF11)	scaffold/adaptor protein(PC00226)	Vitis vinifera
VITVI|EnsemblGenome=VIT_03s0063g00460|UniProtKB=F6HQB3	VIT_03s0063g00460	AP2/ERF domain-containing protein;VIT_03s0063g00460;ortholog	ETHYLENE-RESPONSIVE TRANSCRIPTION FACTOR ERF109 (PTHR31677:SF107)	DNA-binding transcription factor(PC00218)	Vitis vinifera
VITVI|EnsemblGenome=VIT_09s0002g00570|UniProtKB=F6HXP4	VIT_09s0002g00570	Lipase_GDSL domain-containing protein;VIT_09s0002g00570;ortholog	LIPASE_GDSL DOMAIN-CONTAINING PROTEIN (PTHR45966:SF12)	lipase(PC00143)	Vitis vinifera
VITVI|EnsemblGenome=VIT_07s0104g01420|UniProtKB=A5B3A3	VIT_07s0104g01420	Glutaredoxin domain-containing protein;VIT_07s0104g01420;ortholog	MONOTHIOL GLUTAREDOXIN-S6 (PTHR10168:SF200)	oxidoreductase(PC00176)	Vitis vinifera
VITVI|EnsemblGenome=VIT_09s0002g02970|UniProtKB=F6HY67	VIT_09s0002g02970	Uncharacterized protein;VIT_09s0002g02970;ortholog	TRANSMEMBRANE PROTEIN (PTHR36328:SF1)		Vitis vinifera
VITVI|EnsemblGenome=VIT_06s0004g05320|UniProtKB=D7SK98	VIT_06s0004g05320	Uncharacterized protein;VIT_06s0004g05320;ortholog	SENESCENCE-ASSOCIATED PROTEIN 13 (PTHR42898:SF79)	reductase(PC00198)	Vitis vinifera
VITVI|EnsemblGenome=VIT_17s0000g00950|UniProtKB=F6GSZ7	VIT_17s0000g00950	Uncharacterized protein;VIT_17s0000g00950;ortholog	OMEGA-HYDROXYPALMITATE O-FERULOYL TRANSFERASE-LIKE (PTHR31642:SF284)	acetyltransferase(PC00038)	Vitis vinifera
VITVI|EnsemblGenome=VIT_01s0011g00350|UniProtKB=F6HFV1	VIT_01s0011g00350	Uncharacterized protein;VIT_01s0011g00350;ortholog	CYTOCHROME P450 FAMILY PROTEIN (PTHR47946:SF10)	oxygenase(PC00177)	Vitis vinifera
VITVI|EnsemblGenome=VIT_08s0007g02940|UniProtKB=F6HKN2	VIT_08s0007g02940	NAC domain-containing protein;VIT_08s0007g02940;ortholog	NAC DOMAIN-CONTAINING PROTEIN 6 (PTHR31989:SF33)		Vitis vinifera
VITVI|EnsemblGenome=VIT_09s0002g05270|UniProtKB=D7U0Q5	VIT_09s0002g05270	Fe2OG dioxygenase domain-containing protein;VIT_09s0002g05270;ortholog	GIBBERELLIN 3-BETA-DIOXYGENASE 4 (PTHR47990:SF73)	oxygenase(PC00177)	Vitis vinifera
VITVI|EnsemblGenome=VIT_16s0039g02230|UniProtKB=D7T7R5	VIT_16s0039g02230	Glycosyltransferase;VIT_16s0039g02230;ortholog	FLAVONOL 3-O-GLUCOSYLTRANSFERASE-RELATED (PTHR48049:SF29)	glycosyltransferase(PC00111)	Vitis vinifera
VITVI|EnsemblGenome=VIT_05s0020g01760|UniProtKB=D7T6I0	VIT_05s0020g01760	Glutaredoxin domain-containing protein;VIT_05s0020g01760;ortholog	MONOTHIOL GLUTAREDOXIN-S10 (PTHR10168:SF115)	oxidoreductase(PC00176)	Vitis vinifera
VITVI|EnsemblGenome=VIT_19s0015g00530|UniProtKB=F6I557	VIT_19s0015g00530	Uncharacterized protein;VIT_19s0015g00530;ortholog	FASCICLIN-LIKE ARABINOGALACTAN PROTEIN 1 (PTHR32382:SF4)	cell adhesion molecule(PC00069)	Vitis vinifera
VITVI|EnsemblGenome=VIT_13s0019g01990|UniProtKB=F6HNV6	VIT_13s0019g01990	PlsC domain-containing protein;VIT_13s0019g01990;ortholog	GLYCEROL-3-PHOSPHATE ACYLTRANSFERASE 7 (PTHR15486:SF54)	scaffold/adaptor protein(PC00226)	Vitis vinifera
VITVI|EnsemblGenome=VIT_17s0119g00280|UniProtKB=D7TY99	VIT_17s0119g00280	Uncharacterized protein;VIT_17s0119g00280;ortholog	KUNITZ TRYPSIN INHIBITOR 5 (PTHR33107:SF5)	protease inhibitor(PC00191)	Vitis vinifera
VITVI|EnsemblGenome=VIT_19s0014g01780|UniProtKB=E0CSC7	VIT_19s0014g01780	BZIP domain-containing protein;VIT_19s0014g01780;ortholog	BASIC LEUCINE ZIPPER 2 (PTHR46391:SF20)	basic leucine zipper transcription factor(PC00056)	Vitis vinifera
VITVI|EnsemblGenome=VIT_06s0009g03000|UniProtKB=F6HA80	VIT_06s0009g03000	Uncharacterized protein;VIT_06s0009g03000;ortholog	OS03G0367101 PROTEIN (PTHR24299:SF31)	oxygenase(PC00177)	Vitis vinifera
VITVI|EnsemblGenome=VIT_12s0034g01970|UniProtKB=F6H8W9	VIT_12s0034g01970	Cupin type-1 domain-containing protein;VIT_12s0034g01970;ortholog	OS09G0552500 PROTEIN (PTHR31189:SF45)		Vitis vinifera
VITVI|EnsemblGenome=VIT_02s0033g00410|UniProtKB=Q6L973	VIT_02s0033g00410	Myb-related transcription factor;VvmybA1;ortholog	TRANSCRIPTION FACTOR MYB113-RELATED (PTHR47999:SF24)	DNA-binding transcription factor(PC00218)	Vitis vinifera
VITVI|EnsemblGenome=VIT_12s0034g01930|UniProtKB=F6H8X2	VIT_12s0034g01930	Uncharacterized protein;VIT_12s0034g01930;ortholog	OS09G0552500 PROTEIN (PTHR31189:SF45)		Vitis vinifera
VITVI|EnsemblGenome=VIT_11s0052g01620|UniProtKB=D7SQ43	VIT_11s0052g01620	SCP domain-containing protein;VIT_11s0052g01620;ortholog	SCP DOMAIN-CONTAINING PROTEIN (PTHR10334:SF430)	defense/immunity protein(PC00090)	Vitis vinifera
VITVI|EnsemblGenome=VIT_08s0105g00190|UniProtKB=F6H6S5	VIT_08s0105g00190	RING-type E3 ubiquitin transferase;VIT_08s0105g00190;ortholog	E3 UBIQUITIN-PROTEIN LIGASE PUB23 (PTHR22849:SF132)		Vitis vinifera
VITVI|EnsemblGenome=VIT_02s0087g00380|UniProtKB=F6HJ40	VIT_02s0087g00380	Uncharacterized protein;VIT_02s0087g00380;ortholog			Vitis vinifera

## Sheet: Heat exclusive
VITVI|EnsemblGenome=VIT_01s0011g02420|UniProtKB=F6HF31	VIT_01s0011g02420	RING-type domain-containing protein;VIT_01s0011g02420;ortholog	RING-TYPE DOMAIN-CONTAINING PROTEIN (PTHR45969:SF55)		Vitis vinifera
VITVI|EnsemblGenome=VIT_13s0019g00480|UniProtKB=F6HN90	VIT_13s0019g00480	Uncharacterized protein;VIT_13s0019g00480;ortholog	ZINC FINGER PROTEIN ZAT12 (PTHR26374:SF379)		Vitis vinifera
VITVI|EnsemblGenome=VIT_05s0062g01160|UniProtKB=F6I4A4	VIT_05s0062g01160	Pectinesterase;VIT_05s0062g01160;ortholog	PECTINESTERASE/PECTINESTERASE INHIBITOR 35-RELATED (PTHR31707:SF220)	esterase(PC00097)	Vitis vinifera
VITVI|EnsemblGenome=VIT_07s0141g00060|UniProtKB=F6GXK7	VIT_07s0141g00060	3-ketoacyl-CoA synthase;VIT_07s0141g00060;ortholog	FAE DOMAIN-CONTAINING PROTEIN (PTHR31561:SF10)		Vitis vinifera
VITVI|EnsemblGenome=VIT_00s0392g00060|UniProtKB=F6I240	VIT_00s0392g00060	Uncharacterized protein;VIT_00s0392g00060;ortholog	ALPHA-TERPINEOL SYNTHASE, CHLOROPLASTIC (PTHR31225:SF94)		Vitis vinifera
VITVI|Gene=VIT_19s0014g04930|UniProtKB=Q6Q3H3	VIT_19s0014g04930	(-)-germacrene D synthase;VIT_19s0014g04930;ortholog	(+)-DELTA-CADINENE SYNTHASE (PTHR31225:SF161)		Vitis vinifera
VITVI|EnsemblGenome=VIT_13s0067g03180|UniProtKB=A5B7T3	VIT_13s0067g03180	Uncharacterized protein;VIT_13s0067g03180;ortholog	OS03G0334300 PROTEIN (PTHR37758:SF1)		Vitis vinifera
VITVI|EnsemblGenome=VIT_06s0004g07210|UniProtKB=D7SJR7	VIT_06s0004g07210	CCT domain-containing protein;VIT_06s0004g07210;ortholog	CCT DOMAIN-CONTAINING PROTEIN (PTHR31874:SF41)		Vitis vinifera
VITVI|EnsemblGenome=VIT_16s0050g00930|UniProtKB=E0CUX3	VIT_16s0050g00930	Protein DETOXIFICATION;VIT_16s0050g00930;ortholog	PROTEIN DETOXIFICATION 35 (PTHR11206:SF359)	transporter(PC00227)	Vitis vinifera
VITVI|EnsemblGenome=VIT_11s0037g00590|UniProtKB=D7U1D9	VIT_11s0037g00590	Uncharacterized protein;VIT_11s0037g00590;ortholog	SPERMIDINE HYDROXYCINNAMOYL TRANSFERASE (PTHR31642:SF287)	acetyltransferase(PC00038)	Vitis vinifera
VITVI|EnsemblGenome=VIT_02s0033g01400|UniProtKB=D7U406	VIT_02s0033g01400	Ubiquinol oxidase;VIT_02s0033g01400;ortholog	ALTERNATIVE OXIDASE (PTHR31803:SF3)	oxidase(PC00175)	Vitis vinifera
VITVI|EnsemblGenome=VIT_19s0014g03710|UniProtKB=E0CST2	VIT_19s0014g03710	Dynein light chain;VIT_19s0014g03710;ortholog	DYNEIN LIGHT CHAIN (PTHR11886:SF70)	microtubule or microtubule-binding cytoskeletal protein(PC00157)	Vitis vinifera

## Sheet: ALL three
VITVI|EnsemblGenome=VIT_13s0019g03160|UniProtKB=F6HNM7	VIT_13s0019g03160	SHSP domain-containing protein;VIT_13s0019g03160;ortholog	SHSP DOMAIN-CONTAINING PROTEIN (PTHR11527:SF353)	chaperone(PC00072)	Vitis vinifera
VITVI|EnsemblGenome=VIT_13s0019g02780|UniProtKB=F6HNR0	VIT_13s0019g02780	SHSP domain-containing protein;VIT_13s0019g02780;ortholog	SHSP DOMAIN-CONTAINING PROTEIN (PTHR11527:SF353)	chaperone(PC00072)	Vitis vinifera
VITVI|EnsemblGenome=VIT_07s0005g01980|UniProtKB=F6HZC8	VIT_07s0005g01980	Hexosyltransferase;VIT_07s0005g01980;ortholog	GALACTINOL SYNTHASE 2 (PTHR11183:SF118)	glycosyltransferase(PC00111)	Vitis vinifera
VITVI|EnsemblGenome=VIT_16s0050g02680|UniProtKB=E0CUI2	VIT_16s0050g02680	PPM-type phosphatase domain-containing protein;VIT_16s0050g02680;ortholog	PPM-TYPE PHOSPHATASE DOMAIN-CONTAINING PROTEIN-RELATED (PTHR47992:SF63)		Vitis vinifera
VITVI|EnsemblGenome=VIT_11s0016g02980|UniProtKB=D7TBF0	VIT_11s0016g02980	Uncharacterized protein;VIT_11s0016g02980;ortholog	OS02G0227100 PROTEIN (PTHR33172:SF29)		Vitis vinifera
VITVI|EnsemblGenome=VIT_19s0090g01360|UniProtKB=F6HEK9	VIT_19s0090g01360	Uncharacterized protein;VIT_19s0090g01360;ortholog	COLD AND DROUGHT-REGULATED PROTEIN CORA-LIKE ISOFORM X1 (PTHR37389:SF16)		Vitis vinifera
VITVI|EnsemblGenome=VIT_04s0008g01590|UniProtKB=F6H3R0	VIT_04s0008g01590	SHSP domain-containing protein;VIT_04s0008g01590;ortholog	17.6 KDA CLASS II HEAT SHOCK PROTEIN-RELATED (PTHR11527:SF356)	chaperone(PC00072)	Vitis vinifera
VITVI|EnsemblGenome=VIT_04s0008g01570|UniProtKB=F6H3Q8	VIT_04s0008g01570	SHSP domain-containing protein;VIT_04s0008g01570;ortholog	17.6 KDA CLASS II HEAT SHOCK PROTEIN-RELATED (PTHR11527:SF356)	chaperone(PC00072)	Vitis vinifera
VITVI|EnsemblGenome=VIT_04s0023g02480|UniProtKB=Q3ZNL4	VIT_04s0023g02480	Dehydrin 1;DHN1a;ortholog	DEHYDRIN XERO 1 (PTHR33346:SF43)		Vitis vinifera
VITVI|EnsemblGenome=VIT_01s0026g00570|UniProtKB=D7TNN1	VIT_01s0026g00570	Bet_v_1 domain-containing protein;VIT_01s0026g00570;ortholog	BET_V_1 DOMAIN-CONTAINING PROTEIN-RELATED (PTHR31907:SF1)		Vitis vinifera
VITVI|EnsemblGenome=VIT_07s0005g01970|UniProtKB=F6HZC7	VIT_07s0005g01970	Hexosyltransferase;VIT_07s0005g01970;ortholog	GALACTINOL SYNTHASE 2 (PTHR11183:SF118)	glycosyltransferase(PC00111)	Vitis vinifera
VITVI|EnsemblGenome=VIT_12s0035g01910|UniProtKB=F6HJZ4	VIT_12s0035g01910	SHSP domain-containing protein;VIT_12s0035g01910;ortholog	21.9 KDA HEAT SHOCK PROTEIN (PTHR11527:SF135)	chaperone(PC00072)	Vitis vinifera
VITVI|EnsemblGenome=VIT_13s0019g02850|UniProtKB=F6HNQ5	VIT_13s0019g02850	SHSP domain-containing protein;VIT_13s0019g02850;ortholog	SHSP DOMAIN-CONTAINING PROTEIN (PTHR11527:SF353)	chaperone(PC00072)	Vitis vinifera
VITVI|EnsemblGenome=VIT_02s0154g00480|UniProtKB=D7TN47	VIT_02s0154g00480	SHSP domain-containing protein;VIT_02s0154g00480;ortholog	23.6 KDA HEAT SHOCK PROTEIN, MITOCHONDRIAL (PTHR46991:SF11)		Vitis vinifera
VITVI|EnsemblGenome=VIT_13s0019g02740|UniProtKB=F6HNR4	VIT_13s0019g02740	SHSP domain-containing protein;VIT_13s0019g02740;ortholog	SHSP DOMAIN-CONTAINING PROTEIN (PTHR11527:SF353)	chaperone(PC00072)	Vitis vinifera
VITVI|EnsemblGenome=VIT_04s0008g03950|UniProtKB=C3VIX9	VIT_04s0008g03950	BURP domain-containing protein;rd22c;ortholog	BURP DOMAIN PROTEIN RD22 (PTHR31236:SF2)		Vitis vinifera
VITVI|EnsemblGenome=VIT_13s0019g03000|UniProtKB=F6HNP2	VIT_13s0019g03000	SHSP domain-containing protein;VIT_13s0019g03000;ortholog	18.1 KDA CLASS I HEAT SHOCK PROTEIN (PTHR11527:SF354)	chaperone(PC00072)	Vitis vinifera
VITVI|EnsemblGenome=VIT_03s0091g00040|UniProtKB=F6H660	VIT_03s0091g00040	Glycosyltransferase;VIT_03s0091g00040;ortholog	UDP-GLYCOSYLTRANSFERASE 84A2 (PTHR11926:SF986)	transferase(PC00220)	Vitis vinifera
VITVI|EnsemblGenome=VIT_02s0025g04720|UniProtKB=A2ICC9	VIT_02s0025g04720	Fe2OG dioxygenase domain-containing protein;ANS;ortholog	FE2OG DIOXYGENASE DOMAIN-CONTAINING PROTEIN-RELATED (PTHR47990:SF167)	oxygenase(PC00177)	Vitis vinifera
VITVI|EnsemblGenome=VIT_13s0019g03090|UniProtKB=F6HNN4	VIT_13s0019g03090	SHSP domain-containing protein;VIT_13s0019g03090;ortholog	SHSP DOMAIN-CONTAINING PROTEIN (PTHR11527:SF353)	chaperone(PC00072)	Vitis vinifera
VITVI|EnsemblGenome=VIT_19s0085g01050|UniProtKB=A5AND9	VIT_19s0085g01050	SHSP domain-containing protein;VIT_19s0085g01050;ortholog	SHSP DOMAIN-CONTAINING PROTEIN (PTHR11527:SF183)	chaperone(PC00072)	Vitis vinifera
VITVI|EnsemblGenome=VIT_19s0093g00110|UniProtKB=F6HR69	VIT_19s0093g00110	Uncharacterized protein;VIT_19s0093g00110;ortholog	GLUTATHIONE S-TRANSFERASE PARA-RELATED (PTHR11260:SF738)	transferase(PC00220)	Vitis vinifera
VITVI|EnsemblGenome=VIT_04s0008g01550|UniProtKB=F6H3Q6	VIT_04s0008g01550	SHSP domain-containing protein;VIT_04s0008g01550;ortholog	17.6 KDA CLASS II HEAT SHOCK PROTEIN-RELATED (PTHR11527:SF356)	chaperone(PC00072)	Vitis vinifera
VITVI|EnsemblGenome=VIT_16s0098g01060|UniProtKB=E0CVB4	VIT_16s0098g01060	SHSP domain-containing protein;VIT_16s0098g01060;ortholog	HEAT SHOCK PROTEIN 21, CHLOROPLASTIC (PTHR46733:SF4)		Vitis vinifera
VITVI|EnsemblGenome=VIT_16s0022g00670|UniProtKB=F6HAU0	VIT_16s0022g00670	Uncharacterized protein;VIT_16s0022g00670;ortholog	ACID BETA-FRUCTOFURANOSIDASE (PTHR31953:SF84)		Vitis vinifera
VITVI|EnsemblGenome=VIT_18s0001g00470|UniProtKB=E0CQT6	VIT_18s0001g00470	Uncharacterized protein;VIT_18s0001g00470;ortholog	MULTICOPPER OXIDASE (PTHR11709:SF387)	oxidase(PC00175)	Vitis vinifera
VITVI|EnsemblGenome=VIT_05s0165g00260|UniProtKB=D7TLK1	VIT_05s0165g00260	ANK_REP_REGION domain-containing protein;VIT_05s0165g00260;ortholog			Vitis vinifera
VITVI|EnsemblGenome=VIT_15s0046g01560|UniProtKB=F6I688	VIT_15s0046g01560	BAG domain-containing protein;VIT_15s0046g01560;ortholog	BAG FAMILY MOLECULAR CHAPERONE REGULATOR 6 (PTHR33322:SF16)		Vitis vinifera
VITVI|EnsemblGenome=VIT_13s0019g02840|UniProtKB=F6HNQ6	VIT_13s0019g02840	SHSP domain-containing protein;VIT_13s0019g02840;ortholog	SHSP DOMAIN-CONTAINING PROTEIN (PTHR11527:SF353)	chaperone(PC00072)	Vitis vinifera
VITVI|EnsemblGenome=VIT_04s0008g05640|UniProtKB=F6H3H9	VIT_04s0008g05640	AAI domain-containing protein;VIT_04s0008g05640;ortholog	AAI DOMAIN-CONTAINING PROTEIN (PTHR31731:SF19)		Vitis vinifera

## Sheet: Combine_drought
VITVI|EnsemblGenome=VIT_06s0004g04640|UniProtKB=D7SKG4	VIT_06s0004g04640	Uncharacterized protein;VIT_06s0004g04640;ortholog	METALLOTHIONEIN-LIKE PROTEIN 2A (PTHR33543:SF33)		Vitis vinifera
VITVI|EnsemblGenome=VIT_13s0067g01940|UniProtKB=F6HCA4	VIT_13s0067g01940	Uncharacterized protein;VIT_13s0067g01940;ortholog	ABSCISIC ACID RECEPTOR PYL4-LIKE (PTHR31213:SF106)		Vitis vinifera
VITVI|EnsemblGenome=VIT_13s0067g02360|UniProtKB=F6HC56	VIT_13s0067g02360	Peroxidase;VIT_13s0067g02360;ortholog	PEROXIDASE 52 (PTHR31388:SF24)	peroxidase(PC00180)	Vitis vinifera
VITVI|EnsemblGenome=VIT_13s0067g02280|UniProtKB=D7T4G6	VIT_13s0067g02280	ACT domain-containing protein;VIT_13s0067g02280;ortholog	TRANSCRIPTION FACTOR SCREAM-LIKE PROTEIN (PTHR31945:SF5)	DNA-binding transcription factor(PC00218)	Vitis vinifera
VITVI|EnsemblGenome=VIT_04s0069g01120|UniProtKB=F6H9J9	VIT_04s0069g01120	Uncharacterized protein;VIT_04s0069g01120;ortholog	ACYL-ACTIVATING ENZYME 8-RELATED (PTHR43859:SF57)	ligase(PC00142)	Vitis vinifera
VITVI|EnsemblGenome=VIT_18s0001g00840|UniProtKB=F6H0D8	VIT_18s0001g00840	Uncharacterized protein;VIT_18s0001g00840;ortholog	OS09G0542900 PROTEIN (PTHR34779:SF1)		Vitis vinifera
VITVI|EnsemblGenome=VIT_08s0007g02360|UniProtKB=F6HKR7	VIT_08s0007g02360	LEA_2 domain-containing protein;VIT_08s0007g02360;ortholog	NDR1/HIN1-LIKE PROTEIN 10 (PTHR31415:SF4)		Vitis vinifera
VITVI|EnsemblGenome=VIT_06s0080g00760|UniProtKB=A5BY12	VIT_06s0080g00760	Uncharacterized protein;VIT_06s0080g00760;ortholog			Vitis vinifera
VITVI|EnsemblGenome=VIT_06s0004g03890|UniProtKB=A5B4J3	VIT_13s0019g00800	Histone H4;VIT_06s0004g03890;ortholog	HISTONE H4 (PTHR10484:SF183)	histone(PC00118)	Vitis vinifera
VITVI|EnsemblGenome=VIT_13s0158g00090|UniProtKB=F6HHW9	VIT_13s0158g00090	Uncharacterized protein;VIT_13s0158g00090;ortholog	PROTEIN BPS1, CHLOROPLASTIC-LIKE (PTHR31509:SF13)		Vitis vinifera
VITVI|EnsemblGenome=VIT_14s0060g02300|UniProtKB=F6I4L8	VIT_14s0060g02300	HIG1 domain-containing protein;VIT_14s0060g02300;ortholog	HIG1 DOMAIN-CONTAINING PROTEIN (PTHR28018:SF2)		Vitis vinifera
VITVI|EnsemblGenome=VIT_05s0049g00770|UniProtKB=F6H8N1	VIT_05s0049g00770	Uncharacterized protein;VIT_05s0049g00770;ortholog	EARLY NODULIN-75-LIKE (PTHR34629:SF1)		Vitis vinifera
VITVI|EnsemblGenome=VIT_07s0005g00170|UniProtKB=F6HZ34	VIT_07s0005g00170	Uncharacterized protein;VIT_07s0005g00170;ortholog	OS07G0671800 PROTEIN (PTHR33732:SF3)		Vitis vinifera
VITVI|EnsemblGenome=VIT_11s0016g05830|UniProtKB=F6HHB2	VIT_11s0016g05830	Uncharacterized protein;VIT_11s0016g05830;ortholog			Vitis vinifera
VITVI|EnsemblGenome=VIT_07s0031g01710|UniProtKB=F6H4B4	VIT_07s0031g01710	WRKY domain-containing protein;VIT_07s0031g01710;ortholog	WRKY DOMAIN-CONTAINING PROTEIN (PTHR31221:SF283)	DNA-binding transcription factor(PC00218)	Vitis vinifera
VITVI|EnsemblGenome=VIT_18s0001g13200|UniProtKB=F6H1K3	VIT_18s0001g13200	Cytokinin dehydrogenase;VIT_18s0001g13200;ortholog	CYTOKININ DEHYDROGENASE 5 (PTHR13878:SF102)	oxidase(PC00175)	Vitis vinifera
VITVI|EnsemblGenome=VIT_13s0084g00820|UniProtKB=F6HVD5	VIT_13s0084g00820	Peptidase A1 domain-containing protein;VIT_13s0084g00820;ortholog	PEPTIDASE A1 DOMAIN-CONTAINING PROTEIN (PTHR47965:SF12)	protease(PC00190)	Vitis vinifera
VITVI|EnsemblGenome=VIT_19s0014g00090|UniProtKB=A5B4K8	VIT_19s0014g00090	X8 domain-containing protein;VIT_19s0014g00090;ortholog	CARBOHYDRATE-BINDING X8 DOMAIN SUPERFAMILY PROTEIN (PTHR31044:SF57)		Vitis vinifera
VITVI|EnsemblGenome=VIT_07s0005g00140|UniProtKB=F6HZ32	VIT_07s0005g00140	Uncharacterized protein;VIT_07s0005g00140;ortholog	TRANSLOCATOR PROTEIN (PTHR10057:SF0)		Vitis vinifera
VITVI|EnsemblGenome=VIT_04s0008g06670|UniProtKB=D7SV46	VIT_04s0008g06670	Phytocyanin domain-containing protein;VIT_04s0008g06670;ortholog	EARLY NODULIN-LIKE PROTEIN 3 (PTHR33021:SF197)		Vitis vinifera
VITVI|EnsemblGenome=VIT_14s0060g01980|UniProtKB=D7U9X0	VIT_14s0060g01980	Uncharacterized protein;VIT_14s0060g01980;ortholog	ENOLASE (DUF1399) (PTHR34365:SF2)		Vitis vinifera
VITVI|EnsemblGenome=VIT_09s0054g01040|UniProtKB=D7SRZ5	VIT_09s0054g01040	Uncharacterized protein;VIT_09s0054g01040;ortholog	F17F16.3 PROTEIN (PTHR34776:SF1)		Vitis vinifera
VITVI|EnsemblGenome=VIT_05s0077g01670|UniProtKB=F6H6V1	VIT_05s0077g01670	Bet_v_1 domain-containing protein;VIT_05s0077g01670;ortholog	BET_V_1 DOMAIN-CONTAINING PROTEIN (PTHR31213:SF17)		Vitis vinifera
VITVI|EnsemblGenome=VIT_14s0108g00440|UniProtKB=F6H5R4	VIT_14s0108g00440	Tubulin alpha chain;VIT_14s0108g00440;ortholog	TUBULIN ALPHA CHAIN (PTHR11588:SF350)	tubulin(PC00228)	Vitis vinifera
VITVI|EnsemblGenome=VIT_08s0007g02000|UniProtKB=F6HKT5	VIT_08s0007g02000	PlsC domain-containing protein;VIT_08s0007g02000;ortholog	GLYCEROL-3-PHOSPHATE 2-O-ACYLTRANSFERASE 6 (PTHR15486:SF49)	scaffold/adaptor protein(PC00226)	Vitis vinifera
VITVI|EnsemblGenome=VIT_11s0016g00670|UniProtKB=F6HGN1	VIT_11s0016g00670	AP2/ERF domain-containing protein;VIT_11s0016g00670;ortholog	AP2/ERF DOMAIN-CONTAINING PROTEIN (PTHR31985:SF108)	DNA-binding transcription factor(PC00218)	Vitis vinifera
VITVI|EnsemblGenome=VIT_15s0048g00630|UniProtKB=F6I383	VIT_15s0048g00630	AAI domain-containing protein;VIT_15s0048g00630;ortholog	PROTEASE INHIBITOR/SEED STORAGE/LIPID TRANSFER PROTEIN (LTP) FAMILY PROTEIN (PTHR31731:SF28)		Vitis vinifera
VITVI|EnsemblGenome=VIT_00s0265g00090|UniProtKB=F6H9C4	VIT_00s0265g00090	Uncharacterized protein;VIT_00s0265g00090;ortholog	OS01G0747300 PROTEIN (PTHR31579:SF2)		Vitis vinifera
VITVI|EnsemblGenome=VIT_07s0005g06090|UniProtKB=F6HZZ6	VIT_07s0005g06090	Uncharacterized protein;VIT_07s0005g06090;ortholog	AGGLUTININ DOMAIN-CONTAINING PROTEIN (PTHR39244:SF5)		Vitis vinifera
VITVI|EnsemblGenome=VIT_08s0056g01130|UniProtKB=A5ANG8	VIT_08s0056g01130	ZF-HD dimerization-type domain-containing protein;VIT_08s0056g01130;ortholog	MINI ZINC FINGER PROTEIN 2 (PTHR31948:SF96)		Vitis vinifera
VITVI|EnsemblGenome=VIT_05s0020g02720|UniProtKB=F6HDL8	VIT_05s0020g02720	Peptidase A1 domain-containing protein;VIT_05s0020g02720;ortholog	PEPTIDASE A1 DOMAIN-CONTAINING PROTEIN (PTHR47965:SF22)	protease(PC00190)	Vitis vinifera
VITVI|EnsemblGenome=VIT_01s0011g02930|UniProtKB=F6HF17	VIT_01s0011g02930	Peptidase A1 domain-containing protein;VIT_01s0011g02930;ortholog	PEPTIDASE A1 DOMAIN-CONTAINING PROTEIN (PTHR47967:SF46)		Vitis vinifera
VITVI|EnsemblGenome=VIT_12s0059g00190|UniProtKB=D7TE44	VIT_12s0059g00190	Uncharacterized protein;VIT_12s0059g00190;ortholog	EXPANSIN-B3 (PTHR31692:SF5)		Vitis vinifera
VITVI|EnsemblGenome=VIT_01s0011g04710|UniProtKB=F6HFJ4	VIT_01s0011g04710	HMA domain-containing protein;VIT_01s0011g04710;ortholog	HMA DOMAIN-CONTAINING PROTEIN (PTHR45868:SF19)		Vitis vinifera
VITVI|EnsemblGenome=VIT_06s0004g06850|UniProtKB=F6GUQ1	VIT_06s0004g06850	Protein kinase domain-containing protein;VIT_06s0004g06850;ortholog	PROTEIN KINASE DOMAIN-CONTAINING PROTEIN (PTHR48011:SF7)		Vitis vinifera
VITVI|EnsemblGenome=VIT_07s0031g01680|UniProtKB=F6H4B3	VIT_07s0031g01680	Uncharacterized protein;VIT_07s0031g01680;ortholog	CYTOCHROME P450, FAMILY 96, SUBFAMILY A, POLYPEPTIDE 10 (PTHR24296:SF1)	oxygenase(PC00177)	Vitis vinifera
VITVI|EnsemblGenome=VIT_02s0025g01240|UniProtKB=D7TVD8	VIT_02s0025g01240	Glycosyltransferase;VIT_02s0025g01240;ortholog	GLYCOSYLTRANSFERASE (PTHR48047:SF37)	glycosyltransferase(PC00111)	Vitis vinifera
VITVI|EnsemblGenome=VIT_07s0005g01940|UniProtKB=F6HZC5	VIT_07s0005g01940	Pectinesterase;VIT_07s0005g01940;ortholog	PECTINESTERASE (PTHR31321:SF81)	hydrolase(PC00121)	Vitis vinifera
VITVI|EnsemblGenome=VIT_00s0333g00040|UniProtKB=F6I1Z8	VIT_00s0333g00040	VOC domain-containing protein;VIT_00s0333g00040;ortholog	VOC DOMAIN-CONTAINING PROTEIN (PTHR34109:SF1)		Vitis vinifera
VITVI|EnsemblGenome=VIT_03s0180g00040|UniProtKB=F6I5Z1	VIT_03s0180g00040	Cyclin N-terminal domain-containing protein;VIT_03s0180g00040;ortholog	CYCLIN-D3-1 (PTHR10177:SF384)	kinase activator(PC00138)	Vitis vinifera
VITVI|EnsemblGenome=VIT_17s0053g00990|UniProtKB=A5C506	VIT_17s0053g00990	Expansin;VIT_17s0053g00990;ortholog	EXPANSIN-A1 (PTHR31867:SF35)		Vitis vinifera
VITVI|EnsemblGenome=VIT_19s0014g03820|UniProtKB=F6H2F3	VIT_19s0014g03820	Uncharacterized protein;VIT_19s0014g03820;ortholog	TRANSCRIPTION FACTOR MYB74 (PTHR10641:SF1232)	homeodomain transcription factor(PC00119)	Vitis vinifera
VITVI|EnsemblGenome=VIT_13s0084g00250|UniProtKB=F6HVA9	VIT_13s0084g00250	Sulfotransferase;VIT_13s0084g00250;ortholog	CYTOSOLIC SULFOTRANSFERASE 14-RELATED (PTHR11783:SF105)	transferase(PC00220)	Vitis vinifera
VITVI|EnsemblGenome=VIT_19s0090g00730|UniProtKB=F6HEP8	VIT_19s0090g00730	Uncharacterized protein;VIT_19s0090g00730;ortholog			Vitis vinifera
VITVI|EnsemblGenome=VIT_01s0011g01110|UniProtKB=D7T9R2	VIT_01s0011g01110	MOSC domain-containing protein;VIT_01s0011g01110;ortholog	MOSC DOMAIN-CONTAINING PROTEIN (PTHR14237:SF19)		Vitis vinifera
VITVI|EnsemblGenome=VIT_14s0060g00810|UniProtKB=D7UA62	VIT_14s0060g00810	Hexosyltransferase;VIT_14s0060g00810;ortholog	GALACTINOL SYNTHASE 2 (PTHR11183:SF118)	glycosyltransferase(PC00111)	Vitis vinifera
VITVI|EnsemblGenome=VIT_02s0025g04300|UniProtKB=A5C9F1	VIT_02s0025g04300	Uncharacterized protein;VIT_02s0025g04300;ortholog	THAUMATIN-RELATED (PTHR31048:SF86)		Vitis vinifera
VITVI|EnsemblGenome=VIT_03s0091g00690|UniProtKB=F6H663	VIT_03s0091g00690	Uncharacterized protein;VIT_03s0091g00690;ortholog	ZINC FINGER PROTEIN ZAT6 (PTHR45988:SF1)	C2H2 zinc finger transcription factor(PC00248)	Vitis vinifera
VITVI|EnsemblGenome=VIT_10s0003g02120|UniProtKB=D7TJU3	VIT_10s0003g02120	Lipase_GDSL domain-containing protein;VIT_10s0003g02120;ortholog	OS01G0748500 PROTEIN (PTHR45650:SF3)	lipase(PC00143)	Vitis vinifera
VITVI|EnsemblGenome=VIT_12s0028g03560|UniProtKB=E0CTE7	VIT_12s0028g03560	Uncharacterized protein;VIT_12s0028g03560;ortholog	DUF506 FAMILY PROTEIN (PTHR31579:SF58)		Vitis vinifera
VITVI|EnsemblGenome=VIT_00s0216g00060|UniProtKB=F6HCQ5	VIT_00s0216g00060	Jas domain-containing protein;VIT_00s0216g00060;ortholog	NUCLEAR TRANSPORT FACTOR 2/RNA RECOGNITION MOTIF PROTEIN (PTHR31413:SF15)		Vitis vinifera
VITVI|EnsemblGenome=VIT_05s0020g02630|UniProtKB=F6HDL2	VIT_05s0020g02630	Uncharacterized protein;VIT_05s0020g02630;ortholog	ADENYLATE ISOPENTENYLTRANSFERASE 5, CHLOROPLASTIC (PTHR11088:SF74)	RNA processing factor(PC00147)	Vitis vinifera
VITVI|EnsemblGenome=VIT_05s0077g00430|UniProtKB=F6H6Z7	VIT_05s0077g00430	Hexosyltransferase;VIT_05s0077g00430;ortholog	HEXOSYLTRANSFERASE (PTHR11183:SF139)	glycosyltransferase(PC00111)	Vitis vinifera
VITVI|EnsemblGenome=VIT_14s0006g01290|UniProtKB=B8YPF8	VIT_14s0006g01290	R2R3 MYBA6 transcription factor splice variant 1;MYBA6.1;ortholog	TRANSCRIPTION FACTOR MYB113-RELATED (PTHR47999:SF24)	DNA-binding transcription factor(PC00218)	Vitis vinifera
VITVI|EnsemblGenome=VIT_00s0179g00340|UniProtKB=D7T3I0	VIT_00s0179g00340	Histone H2A;VIT_00s0179g00340;ortholog	HISTONE H2A VARIANT 3-RELATED (PTHR23430:SF302)	histone(PC00118)	Vitis vinifera
VITVI|EnsemblGenome=VIT_01s0010g03930|UniProtKB=D7TB08	VIT_01s0010g03930	WRKY domain-containing protein;VIT_01s0010g03930;ortholog	WRKY TRANSCRIPTION FACTOR 75-RELATED (PTHR31221:SF83)	DNA-binding transcription factor(PC00218)	Vitis vinifera
VITVI|EnsemblGenome=VIT_12s0034g01950|UniProtKB=F6H8X0	VIT_12s0034g01950	Uncharacterized protein;VIT_12s0034g01950;ortholog	OS09G0552500 PROTEIN (PTHR31189:SF45)		Vitis vinifera
VITVI|EnsemblGenome=VIT_09s0002g08540|UniProtKB=F6HXN0	VIT_09s0002g08540	Uncharacterized protein;VIT_09s0002g08540;ortholog	OS01G0778900 PROTEIN (PTHR33132:SF13)		Vitis vinifera
VITVI|EnsemblGenome=VIT_07s0005g00740|UniProtKB=F6HZ65	VIT_07s0005g00740	Endoglucanase;VIT_07s0005g00740;ortholog	ENDOGLUCANASE 17 (PTHR22298:SF55)		Vitis vinifera
VITVI|EnsemblGenome=VIT_09s0002g00320|UniProtKB=F6HXK8	VIT_09s0002g00320	Pectinesterase;VIT_09s0002g00320;ortholog	PECTINESTERASE/PECTINESTERASE INHIBITOR 3 (PTHR31707:SF3)	esterase(PC00097)	Vitis vinifera
VITVI|EnsemblGenome=VIT_06s0061g00100|UniProtKB=F6GWB7	VIT_06s0061g00100	Glucan endo-1,3-beta-D-glucosidase;VIT_06s0061g00100;ortholog	GLUCAN ENDO-1,3-BETA-GLUCOSIDASE (PTHR32227:SF267)	glucosidase(PC00108)	Vitis vinifera
VITVI|EnsemblGenome=VIT_14s0068g00510|UniProtKB=F6H405	VIT_14s0068g00510	Uncharacterized protein;VIT_14s0068g00510;ortholog	TRANSCRIPTION FACTOR UPBEAT-LIKE PROTEIN (PTHR33124:SF57)	DNA-binding transcription factor(PC00218)	Vitis vinifera
VITVI|EnsemblGenome=VIT_13s0019g02530|UniProtKB=D7TLL2	VIT_13s0019g02530	Uncharacterized protein;VIT_13s0019g02530;ortholog	CUCUMISIN-LIKE (PTHR10795:SF739)	serine protease(PC00203)	Vitis vinifera
VITVI|EnsemblGenome=VIT_02s0025g03170|UniProtKB=F6HUA6	VIT_02s0025g03170	AP2/ERF domain-containing protein;VIT_02s0025g03170;ortholog	AP2/ERF DOMAIN-CONTAINING PROTEIN (PTHR31194:SF133)	DNA-binding transcription factor(PC00218)	Vitis vinifera
VITVI|EnsemblGenome=VIT_04s0023g01600|UniProtKB=D7SPF5	VIT_04s0023g01600	Uncharacterized protein;VIT_04s0023g01600;ortholog	TRANSMEMBRANE PROTEIN TAUE-RELATED (PTHR14255:SF31)	ubiquitin-protein ligase(PC00234)	Vitis vinifera
VITVI|EnsemblGenome=VIT_05s0049g00550|UniProtKB=F6H8M4	VIT_05s0049g00550	Uncharacterized protein;VIT_05s0049g00550;ortholog	EARLY NODULIN-75-LIKE (PTHR34629:SF1)		Vitis vinifera
VITVI|EnsemblGenome=VIT_05s0077g01150|UniProtKB=Q9M563	VIT_05s0077g01150	Glucan endo-1,3-beta-D-glucosidase;VIT_05s0077g01150;ortholog	GLUCAN ENDO-1,3-BETA-GLUCOSIDASE, ACIDIC ISOFORM (PTHR32227:SF232)	glucosidase(PC00108)	Vitis vinifera
VITVI|EnsemblGenome=VIT_18s0001g12610|UniProtKB=E0CQD9	VIT_18s0001g12610	SANT domain-containing protein;VIT_18s0001g12610;ortholog	SANT DOMAIN-CONTAINING PROTEIN (PTHR43952:SF82)	DNA-binding transcription factor(PC00218)	Vitis vinifera
VITVI|EnsemblGenome=VIT_05s0020g00840|UniProtKB=F6HE42	VIT_05s0020g00840	Uncharacterized protein;VIT_05s0020g00840;ortholog	LATE EMBRYOGENESIS ABUNDANT PROTEIN (LEA) FAMILY PROTEIN (PTHR47372:SF5)		Vitis vinifera
VITVI|EnsemblGenome=VIT_15s0048g01200|UniProtKB=F6I356	VIT_15s0048g01200	Uncharacterized protein;VIT_15s0048g01200;ortholog	SUBTILISIN-LIKE PROTEASE SBT1.1 (PTHR10795:SF564)	serine protease(PC00203)	Vitis vinifera
VITVI|EnsemblGenome=VIT_02s0025g02590|UniProtKB=F6HU74	VIT_02s0025g02590	Homeobox domain-containing protein;VIT_02s0025g02590;ortholog	HOMEOBOX-LEUCINE ZIPPER PROTEIN ATHB-7 (PTHR24326:SF604)	homeodomain transcription factor(PC00119)	Vitis vinifera
VITVI|EnsemblGenome=VIT_03s0088g00320|UniProtKB=D7T3P7	VIT_03s0088g00320	Uncharacterized protein;VIT_03s0088g00320;ortholog	ZINC METALLOPEPTIDASE EGY3, CHLOROPLASTIC-RELATED (PTHR31412:SF2)	metalloprotease(PC00153)	Vitis vinifera
VITVI|EnsemblGenome=VIT_14s0060g00790|UniProtKB=F6I4U8	VIT_14s0060g00790	Hexosyltransferase;VIT_14s0060g00790;ortholog	GALACTINOL SYNTHASE 2 (PTHR11183:SF118)	glycosyltransferase(PC00111)	Vitis vinifera
VITVI|EnsemblGenome=VIT_09s0002g05700|UniProtKB=D7U0T9	VIT_09s0002g05700	NPH3 domain-containing protein;VIT_09s0002g05700;ortholog	NPH3 DOMAIN-CONTAINING PROTEIN (PTHR32370:SF16)		Vitis vinifera
VITVI|EnsemblGenome=VIT_18s0089g01140|UniProtKB=F6GVX2	VIT_18s0089g01140	Protein kinase domain-containing protein;VIT_18s0089g01140;ortholog	PROTEIN KINASE DOMAIN-CONTAINING PROTEIN (PTHR27005:SF419)	transmembrane signal receptor(PC00197)	Vitis vinifera
VITVI|EnsemblGenome=VIT_19s0014g03130|UniProtKB=E0CSN8	VIT_19s0014g03130	DUF3700 domain-containing protein;VIT_19s0014g03130;ortholog	DUF3700 DOMAIN-CONTAINING PROTEIN (PTHR45952:SF2)		Vitis vinifera
VITVI|EnsemblGenome=VIT_08s0040g01040|UniProtKB=F6HQN8	VIT_08s0040g01040	Carboxypeptidase;VIT_08s0040g01040;ortholog	CARBOXYPEPTIDASE (PTHR11802:SF421)	serine protease(PC00203)	Vitis vinifera
VITVI|EnsemblGenome=VIT_01s0011g04190|UniProtKB=F6HEU6	VIT_01s0011g04190	Uncharacterized protein;VIT_01s0011g04190;ortholog	SUBFAMILY NOT NAMED (PTHR33702:SF2)		Vitis vinifera
VITVI|EnsemblGenome=VIT_07s0129g00230|UniProtKB=F6HST8	VIT_07s0129g00230	Glucan endo-1,3-beta-D-glucosidase;VIT_07s0129g00230;ortholog	GLUCAN ENDO-1,3-BETA-D-GLUCOSIDASE (PTHR32227:SF237)	glucosidase(PC00108)	Vitis vinifera
VITVI|EnsemblGenome=VIT_08s0007g05580|UniProtKB=D7TIL3	VIT_08s0007g05580	Methyltransf_11 domain-containing protein;VIT_08s0007g05580;ortholog	METHYLTRANSF_11 DOMAIN-CONTAINING PROTEIN (PTHR45180:SF1)		Vitis vinifera
VITVI|EnsemblGenome=VIT_11s0016g05780|UniProtKB=D7TC59	VIT_11s0016g05780	Uncharacterized protein;VIT_11s0016g05780;ortholog			Vitis vinifera
VITVI|EnsemblGenome=VIT_09s0002g00650|UniProtKB=A5BUU7	VIT_09s0002g00650	Uncharacterized protein;VIT_09s0002g00650;ortholog	AUXIN-RESPONSIVE PROTEIN SAUR77 (PTHR31374:SF5)		Vitis vinifera
VITVI|EnsemblGenome=VIT_18s0041g02160|UniProtKB=D7U910	VIT_18s0041g02160	Lipase_GDSL domain-containing protein;VIT_18s0041g02160;ortholog	LIPASE_GDSL DOMAIN-CONTAINING PROTEIN (PTHR45650:SF12)	lipase(PC00143)	Vitis vinifera
VITVI|EnsemblGenome=VIT_08s0058g00470|UniProtKB=F6GXT6	VIT_08s0058g00470	Abscisic acid receptor PYL4;VIT_08s0058g00470;ortholog	OS03G0297600 PROTEIN (PTHR31213:SF138)		Vitis vinifera
VITVI|EnsemblGenome=VIT_01s0011g03430|UniProtKB=F6HEX4	VIT_01s0011g03430	Uncharacterized protein;VIT_01s0011g03430;ortholog	PROTEIN NIM1-INTERACTING 2 (PTHR35735:SF8)		Vitis vinifera
VITVI|EnsemblGenome=VIT_12s0059g01830|UniProtKB=F6HIG9	VIT_12s0059g01830	Uncharacterized protein;VIT_12s0059g01830;ortholog	CELL WALL PROTEIN-RELATED (PTHR36733:SF1)		Vitis vinifera
VITVI|EnsemblGenome=VIT_00s2032g00010|UniProtKB=F6HS18	VIT_00s2032g00010	Uncharacterized protein;VIT_00s2032g00010;ortholog			Vitis vinifera
VITVI|EnsemblGenome=VIT_02s0025g00560|UniProtKB=D7TV79	VIT_02s0025g00560	Mannan endo-1,4-beta-mannosidase;VIT_02s0025g00560;ortholog	CELLULASE DOMAIN-CONTAINING PROTEIN (PTHR31263:SF0)		Vitis vinifera
VITVI|EnsemblGenome=VIT_16s0022g01970|UniProtKB=F6HAJ7	VIT_16s0022g01970	Glycosyltransferase;VIT_16s0022g01970;ortholog	UDP-GLYCOSYLTRANSFERASE 72D1-RELATED (PTHR48047:SF75)	glycosyltransferase(PC00111)	Vitis vinifera
VITVI|EnsemblGenome=VIT_15s0021g02300|UniProtKB=F6GV73	VIT_15s0021g02300	SBP-type domain-containing protein;VIT_15s0021g02300;ortholog	SQUAMOSA PROMOTER-BINDING-LIKE PROTEIN 8 (PTHR31251:SF75)		Vitis vinifera
VITVI|EnsemblGenome=VIT_06s0004g06570|UniProtKB=D7SJY1	VIT_06s0004g06570	Vacuolar cation/proton exchanger;VIT_06s0004g06570;ortholog	VACUOLAR CATION/PROTON EXCHANGER 1A (PTHR31503:SF42)	transporter(PC00227)	Vitis vinifera
VITVI|EnsemblGenome=VIT_05s0049g01980|UniProtKB=D7SZP6	VIT_05s0049g01980	3-isopropylmalate dehydratase;VIT_05s0049g01980;ortholog	HOMOACONITASE, MITOCHONDRIAL (PTHR43822:SF2)		Vitis vinifera
VITVI|EnsemblGenome=VIT_04s0008g05830|UniProtKB=F6H3I8	VIT_04s0008g05830	Uncharacterized protein;VIT_04s0008g05830;ortholog	ARM REPEAT SUPERFAMILY PROTEIN (PTHR46700:SF1)		Vitis vinifera
VITVI|EnsemblGenome=VIT_19s0014g03290|UniProtKB=E0CSQ1	VIT_19s0014g03290	NAC domain-containing protein;VIT_19s0014g03290;ortholog	NAC DOMAIN-CONTAINING PROTEIN 55 (PTHR31719:SF172)	DNA-binding transcription factor(PC00218)	Vitis vinifera
VITVI|EnsemblGenome=VIT_01s0011g03440|UniProtKB=A5C5Z1	VIT_01s0011g03440	Uncharacterized protein;VIT_01s0011g03440;ortholog	SUBFAMILY NOT NAMED (PTHR35735:SF4)		Vitis vinifera
VITVI|EnsemblGenome=VIT_02s0025g04340|UniProtKB=F6HUH2	VIT_02s0025g04340	Uncharacterized protein;VIT_02s0025g04340;ortholog	PROTEIN P21 (PTHR31048:SF47)		Vitis vinifera
VITVI|EnsemblGenome=VIT_14s0128g00210|UniProtKB=F6HYY2	VIT_14s0128g00210	Peptidase A1 domain-containing protein;VIT_14s0128g00210;ortholog	TAXI_C DOMAIN-CONTAINING PROTEIN (PTHR47965:SF56)	protease(PC00190)	Vitis vinifera
VITVI|EnsemblGenome=VIT_00s0267g00030|UniProtKB=F6HRK5	VIT_00s0267g00030	Uncharacterized protein;VIT_00s0267g00030;ortholog	GLYCINE-RICH PROTEIN FAMILY-RELATED (PTHR31851:SF47)	transporter(PC00227)	Vitis vinifera
VITVI|EnsemblGenome=VIT_09s0002g06070|UniProtKB=D7U0W9	VIT_09s0002g06070	Uncharacterized protein;VIT_09s0002g06070;ortholog	DAUER UP-REGULATED-RELATED (PTHR47372:SF11)		Vitis vinifera
VITVI|EnsemblGenome=VIT_14s0083g01140|UniProtKB=F6GVV3	VIT_14s0083g01140	Uncharacterized protein;VIT_14s0083g01140;ortholog	B12D PROTEIN (PTHR33417:SF1)		Vitis vinifera
VITVI|EnsemblGenome=VIT_00s1455g00010|UniProtKB=D7U6Z9	VIT_00s1455g00010	Uncharacterized protein;VIT_00s1455g00010;ortholog	EXPANSIN-LIKE B1 (PTHR31692:SF2)		Vitis vinifera
VITVI|EnsemblGenome=VIT_12s0057g01030|UniProtKB=D7TD72	VIT_12s0057g01030	Glucose-6-phosphate 1-dehydrogenase;VIT_12s0057g01030;ortholog	GLUCOSE-6-PHOSPHATE 1-DEHYDROGENASE (PTHR23429:SF9)	dehydrogenase(PC00092)	Vitis vinifera
VITVI|EnsemblGenome=VIT_14s0006g01580|UniProtKB=D7TSS2	VIT_14s0006g01580	Uncharacterized protein;VIT_14s0006g01580;ortholog	COLD-REGULATED PROTEIN (PTHR34673:SF1)		Vitis vinifera
VITVI|EnsemblGenome=VIT_17s0000g00830|UniProtKB=D7SH34	VIT_17s0000g00830	Bidirectional sugar transporter SWEET;VIT_17s0000g00830;ortholog	BIDIRECTIONAL SUGAR TRANSPORTER SWEET14 (PTHR10791:SF22)		Vitis vinifera
VITVI|EnsemblGenome=VIT_01s0011g06590|UniProtKB=D7T8D6	VIT_01s0011g06590	AAI domain-containing protein;VIT_01s0011g06590;ortholog	AAI DOMAIN-CONTAINING PROTEIN (PTHR33122:SF13)		Vitis vinifera
VITVI|EnsemblGenome=VIT_01s0026g02710|UniProtKB=D7TN62	VIT_01s0026g02710	NAC domain-containing protein;VIT_01s0026g02710;ortholog	NAC TRANSCRIPTION FACTOR 29 (PTHR31719:SF127)	DNA-binding transcription factor(PC00218)	Vitis vinifera
VITVI|EnsemblGenome=VIT_16s0050g01720|UniProtKB=F6H6L5	VIT_16s0050g01720	Protein kinase domain-containing protein;VIT_16s0050g01720;ortholog			Vitis vinifera
VITVI|EnsemblGenome=VIT_08s0007g07520|UniProtKB=F6HLA8	VIT_08s0007g07520	Uncharacterized protein;VIT_08s0007g07520;ortholog	SHORT-CHAIN TYPE DEHYDROGENASE/REDUCTASE (PTHR48107:SF12)	reductase(PC00198)	Vitis vinifera
VITVI|EnsemblGenome=VIT_18s0001g03610|UniProtKB=E0CRB1	VIT_18s0001g03610	O-fucosyltransferase family protein;VIT_18s0001g03610;ortholog	O-FUCOSYLTRANSFERASE 10-RELATED (PTHR31288:SF8)		Vitis vinifera
VITVI|EnsemblGenome=VIT_05s0020g00420|UniProtKB=F6HE14	VIT_05s0020g00420	Uncharacterized protein;VIT_05s0020g00420;ortholog	OS05G0279900 PROTEIN (PTHR31375:SF26)		Vitis vinifera
VITVI|EnsemblGenome=VIT_10s0116g00520|UniProtKB=E0CVL4	VIT_10s0116g00520	Xyloglucan endotransglucosylase/hydrolase;VIT_10s0116g00520;ortholog	XYLOGLUCAN ENDOTRANSGLUCOSYLASE/HYDROLASE PROTEIN 8-RELATED (PTHR31062:SF1)	hydrolase(PC00121)	Vitis vinifera
VITVI|EnsemblGenome=VIT_19s0014g03970|UniProtKB=F6H285	VIT_19s0014g03970	Uncharacterized protein;VIT_19s0014g03970;ortholog	EF-HAND DOMAIN-CONTAINING PROTEIN (PTHR47319:SF2)		Vitis vinifera
VITVI|EnsemblGenome=VIT_17s0000g01010|UniProtKB=D7U696	VIT_17s0000g01010	Hydrolase_4 domain-containing protein;VIT_17s0000g01010;ortholog	MONOGLYCERIDE LIPASE (PTHR11614:SF175)	phospholipase(PC00186)	Vitis vinifera
VITVI|EnsemblGenome=VIT_01s0011g06140|UniProtKB=F6HFB5	VIT_01s0011g06140	RING-type E3 ubiquitin transferase;VIT_01s0011g06140;ortholog	ARM REPEAT SUPERFAMILY PROTEIN (PTHR22849:SF139)		Vitis vinifera
VITVI|EnsemblGenome=VIT_09s0002g06770|UniProtKB=D7U120	VIT_09s0002g06770	Uncharacterized protein;VIT_09s0002g06770;ortholog	PROTEIN, PUTATIVE-RELATED (PTHR33564:SF15)		Vitis vinifera
VITVI|EnsemblGenome=VIT_16s0039g01070|UniProtKB=D7T7H2	VIT_16s0039g01070	Uncharacterized protein;VIT_16s0039g01070;ortholog	GLUTATHIONE S-TRANSFERASE U8 (PTHR11260:SF676)	transferase(PC00220)	Vitis vinifera
VITVI|EnsemblGenome=VIT_17s0000g02470|UniProtKB=D7SJA2	VIT_17s0000g02470	Uncharacterized protein;VIT_17s0000g02470;ortholog	THAUMATIN-LIKE PROTEIN (PTHR31048:SF48)		Vitis vinifera
VITVI|EnsemblGenome=VIT_05s0062g00310|UniProtKB=F6I4D3	VIT_05s0062g00310	Glycosyltransferase;VIT_05s0062g00310;ortholog	GLYCOSYLTRANSFERASE (PTHR11926:SF1471)	transferase(PC00220)	Vitis vinifera
VITVI|EnsemblGenome=VIT_18s0122g00180|UniProtKB=F6I6Y2	VIT_18s0122g00180	Uncharacterized protein;VIT_18s0122g00180;ortholog	CALMODULIN-RELATED (PTHR23050:SF245)	calmodulin-related(PC00061)	Vitis vinifera
VITVI|EnsemblGenome=VIT_16s0098g00860|UniProtKB=A5BCA1	VIT_16s0098g00860	Fe2OG dioxygenase domain-containing protein;VIT_16s0098g00860;ortholog	PROTEIN DOWNY MILDEW RESISTANCE 6 (PTHR47990:SF70)	oxygenase(PC00177)	Vitis vinifera
VITVI|EnsemblGenome=VIT_07s0031g02610|UniProtKB=F6H4F0	VIT_07s0031g02610	NAC domain-containing protein;VIT_07s0031g02610;ortholog	PROTEIN ATAF2 (PTHR31719:SF94)	DNA-binding transcription factor(PC00218)	Vitis vinifera
VITVI|EnsemblGenome=VIT_02s0025g00240|UniProtKB=D7TV52	VIT_02s0025g00240	Fatty acid hydroxylase domain-containing protein;VIT_02s0025g00240;ortholog	BETA-CAROTENE 3-HYDROXYLASE 1, CHLOROPLASTIC (PTHR31899:SF9)	hydroxylase(PC00122)	Vitis vinifera
VITVI|EnsemblGenome=VIT_09s0002g09020|UniProtKB=F6HXT1	VIT_09s0002g09020	Uncharacterized protein;VIT_09s0002g09020;ortholog	F3H9.8 PROTEIN (PTHR33136:SF92)		Vitis vinifera
VITVI|EnsemblGenome=VIT_11s0016g00590|UniProtKB=F6HGM6	VIT_11s0016g00590	PMEI domain-containing protein;VIT_11s0016g00590;ortholog	PECTINESTERASE INHIBITOR 3 (PTHR31080:SF110)		Vitis vinifera
VITVI|EnsemblGenome=VIT_13s0019g05350|UniProtKB=F6HNA6	VIT_13s0019g05350	Uncharacterized protein;VIT_13s0019g05350;ortholog			Vitis vinifera
VITVI|EnsemblGenome=VIT_06s0061g00730|UniProtKB=F6GW83	VIT_06s0061g00730	Uncharacterized protein;VIT_06s0061g00730;ortholog	AQUAPORIN-8 (PTHR45665:SF9)		Vitis vinifera
VITVI|EnsemblGenome=VIT_13s0019g05340|UniProtKB=F6HNA7	VIT_13s0019g05340	Uncharacterized protein;VIT_13s0019g05340;ortholog	FIBROIN HEAVY CHAIN FIB-H LIKE PROTEIN (PTHR37612:SF6)		Vitis vinifera
VITVI|EnsemblGenome=VIT_02s0025g04330|UniProtKB=F6HUH1	VIT_02s0025g04330	Uncharacterized protein;VIT_02s0025g04330;ortholog	PATHOGENESIS-RELATED PROTEIN R MINOR FORM (PTHR31048:SF44)		Vitis vinifera
VITVI|EnsemblGenome=VIT_08s0105g00400|UniProtKB=F6H6T6	VIT_08s0105g00400	Myb-like domain-containing protein;VIT_08s0105g00400;ortholog	TRIHELIX TRANSCRIPTION FACTOR GT-3B (PTHR21654:SF66)		Vitis vinifera
VITVI|EnsemblGenome=VIT_10s0003g05480|UniProtKB=F6HM05	VIT_10s0003g05480	Uncharacterized protein;VIT_10s0003g05480;ortholog	PATELLIN-4 (PTHR45932:SF2)		Vitis vinifera
VITVI|EnsemblGenome=VIT_00s0189g00050|UniProtKB=D7T5A5	VIT_00s0189g00050	4F5 domain-containing protein;VIT_00s0189g00050;ortholog	4F5 DOMAIN-CONTAINING PROTEIN (PTHR13596:SF14)		Vitis vinifera
VITVI|EnsemblGenome=VIT_01s0026g00190|UniProtKB=D7TNR3	VIT_01s0026g00190	RING-type E3 ubiquitin transferase;VIT_01s0026g00190;ortholog	U-BOX DOMAIN-CONTAINING PROTEIN 19 (PTHR23315:SF307)	ubiquitin-protein ligase(PC00234)	Vitis vinifera
VITVI|EnsemblGenome=VIT_00s0437g00010|UniProtKB=D7U6U4	VIT_00s0437g00010	Protein kinase domain-containing protein;VIT_00s0437g00010;ortholog			Vitis vinifera
VITVI|EnsemblGenome=VIT_09s0002g05560|UniProtKB=F6HX66	VIT_09s0002g05560	Uncharacterized protein;VIT_09s0002g05560;ortholog	ABC TRANSPORTER G FAMILY MEMBER 40 (PTHR19241:SF625)	ATP-binding cassette (ABC) transporter(PC00003)	Vitis vinifera
VITVI|EnsemblGenome=VIT_18s0001g09550|UniProtKB=E0CPN0	VIT_18s0001g09550	Protein kinase domain-containing protein;VIT_18s0001g09550;ortholog	PROTEIN KINASE DOMAIN-CONTAINING PROTEIN (PTHR27006:SF158)		Vitis vinifera
VITVI|EnsemblGenome=VIT_12s0059g01640|UniProtKB=F6HIG2	VIT_12s0059g01640	Uncharacterized protein;VIT_12s0059g01640;ortholog	DUF506 FAMILY PROTEIN (DUF506) (PTHR31579:SF42)		Vitis vinifera
VITVI|EnsemblGenome=VIT_05s0077g00500|UniProtKB=D7SYH2	VIT_05s0077g00500	Uncharacterized protein;VIT_05s0077g00500;ortholog	MYB TRANSCRIPTION FACTOR-RELATED (PTHR45675:SF1)	DNA-binding transcription factor(PC00218)	Vitis vinifera
VITVI|EnsemblGenome=VIT_05s0049g00510|UniProtKB=F6H8M0	VIT_05s0049g00510	AP2/ERF domain-containing protein;VIT_05s0049g00510;ortholog	AP2/ERF DOMAIN-CONTAINING PROTEIN (PTHR31190:SF297)		Vitis vinifera
VITVI|EnsemblGenome=VIT_06s0004g07240|UniProtKB=F6GUL4	VIT_06s0004g07240	Uncharacterized protein;VIT_06s0004g07240;ortholog	UDP-GLUCOSYLTRANSFERASE FAMILY PROTEIN (PTHR48047:SF95)	glycosyltransferase(PC00111)	Vitis vinifera
VITVI|EnsemblGenome=VIT_10s0071g00810|UniProtKB=F6HVZ0	VIT_10s0071g00810	Uncharacterized protein;VIT_10s0071g00810;ortholog	E3 UBIQUITIN-PROTEIN LIGASE (PTHR37391:SF2)	ubiquitin-protein ligase(PC00234)	Vitis vinifera
VITVI|EnsemblGenome=VIT_13s0067g02930|UniProtKB=A5BMT9	VIT_13s0067g02930	Expansin;VIT_13s0067g02930;ortholog	EXPANSIN-A6 (PTHR31867:SF207)		Vitis vinifera
VITVI|EnsemblGenome=VIT_09s0002g06790|UniProtKB=D7U122	VIT_09s0002g06790	SHSP domain-containing protein;VIT_09s0002g06790;ortholog	SHSP DOMAIN-CONTAINING PROTEIN (PTHR11527:SF296)	chaperone(PC00072)	Vitis vinifera
VITVI|EnsemblGenome=VIT_04s0023g01330|UniProtKB=D7SPI2	VIT_04s0023g01330	Homeobox domain-containing protein;VIT_04s0023g01330;ortholog	HOMEOBOX-LEUCINE ZIPPER PROTEIN ATHB-40 (PTHR24326:SF527)	homeodomain transcription factor(PC00119)	Vitis vinifera
VITVI|EnsemblGenome=VIT_01s0113g00500|UniProtKB=F6H5X3	VIT_01s0113g00500	Uncharacterized protein;VIT_01s0113g00500;ortholog	PROTEIN ARGONAUTE 7 (PTHR22891:SF9)	translation initiation factor(PC00224)	Vitis vinifera
VITVI|EnsemblGenome=VIT_00s0256g00100|UniProtKB=D7SSV4	VIT_00s0256g00100	Uncharacterized protein;VIT_00s0256g00100;ortholog			Vitis vinifera
VITVI|EnsemblGenome=VIT_05s0049g00520|UniProtKB=F6H8M1	VIT_05s0049g00520	Uncharacterized protein;VIT_05s0049g00520;ortholog	PROLINE-RICH EXTENSIN-LIKE PROTEIN EPR1 (PTHR34629:SF3)		Vitis vinifera
VITVI|EnsemblGenome=VIT_14s0108g00450|UniProtKB=F6H5R5	VIT_14s0108g00450	Uncharacterized protein;VIT_14s0108g00450;ortholog			Vitis vinifera
VITVI|EnsemblGenome=VIT_05s0049g00840|UniProtKB=F6H8N7	VIT_05s0049g00840	Uncharacterized protein;VIT_05s0049g00840;ortholog	EARLY NODULIN-75-LIKE (PTHR34629:SF1)		Vitis vinifera
VITVI|EnsemblGenome=VIT_10s0071g00870|UniProtKB=F6HVY6	VIT_10s0071g00870	HMG box domain-containing protein;VIT_10s0071g00870;ortholog	HIGH MOBILITY GROUP B PROTEIN 12-RELATED (PTHR47658:SF1)		Vitis vinifera
VITVI|EnsemblGenome=VIT_06s0004g06830|UniProtKB=D7SJV6	VIT_06s0004g06830	Asparagine synthetase [glutamine-hydrolyzing];VIT_06s0004g06830;ortholog	ASPARAGINE SYNTHETASE [GLUTAMINE-HYDROLYZING] (PTHR11772:SF2)	ligase(PC00142)	Vitis vinifera
VITVI|EnsemblGenome=VIT_08s0040g01820|UniProtKB=F6HR26	VIT_08s0040g01820	Uncharacterized protein;VIT_08s0040g01820;ortholog	PROTEIN, PUTATIVE-RELATED (PTHR33659:SF1)		Vitis vinifera
VITVI|EnsemblGenome=VIT_01s0137g00240|UniProtKB=D7SMF7	VIT_01s0137g00240	Pectate lyase;VIT_01s0137g00240;ortholog	PECTATE LYASE 5-RELATED (PTHR31683:SF164)	lyase(PC00144)	Vitis vinifera
VITVI|EnsemblGenome=VIT_13s0019g01360|UniProtKB=F6HNX6	VIT_13s0019g01360	Uncharacterized protein;VIT_13s0019g01360;ortholog	C1_2 DOMAIN-CONTAINING PROTEIN (PTHR46477:SF15)		Vitis vinifera
VITVI|EnsemblGenome=VIT_16s0013g00480|UniProtKB=F6I2L7	VIT_16s0013g00480	Uncharacterized protein;VIT_16s0013g00480;ortholog			Vitis vinifera
VITVI|EnsemblGenome=VIT_06s0004g06730|UniProtKB=F6GUQ6	VIT_06s0004g06730	Uncharacterized protein;VIT_06s0004g06730;ortholog	ACYL-LIPID OMEGA-3 DESATURASE (CYTOCHROME B5), ENDOPLASMIC RETICULUM (PTHR32100:SF47)		Vitis vinifera
VITVI|EnsemblGenome=VIT_02s0025g03320|UniProtKB=F6HUB7	VIT_02s0025g03320	Uncharacterized protein;VIT_02s0025g03320;ortholog	CYTOCHROME P450 86A7 (PTHR24296:SF2)	oxygenase(PC00177)	Vitis vinifera
VITVI|EnsemblGenome=VIT_04s0044g00130|UniProtKB=F6I0J9	VIT_04s0044g00130	Lgl_C domain-containing protein;VIT_04s0044g00130;ortholog	LGL_C DOMAIN-CONTAINING PROTEIN (PTHR10241:SF27)	membrane trafficking regulatory protein(PC00151)	Vitis vinifera
VITVI|EnsemblGenome=VIT_00s0265g00170|UniProtKB=F6H9C9	VIT_00s0265g00170	Lipoxygenase;VIT_00s0265g00170;ortholog	LIPOXYGENASE (PTHR11771:SF133)	oxygenase(PC00177)	Vitis vinifera
VITVI|EnsemblGenome=VIT_05s0077g01570|UniProtKB=F6H6U6	VIT_05s0077g01570	Bet_v_1 domain-containing protein;VIT_05s0077g01570;ortholog	STRESS-INDUCED PROTEIN SAM22 (PTHR31213:SF55)		Vitis vinifera
VITVI|EnsemblGenome=VIT_17s0000g02660|UniProtKB=A5C8M7	VIT_17s0000g02660	Uncharacterized protein;VIT_17s0000g02660;ortholog	TRANSCRIPTION REPRESSOR MYB6-LIKE (PTHR47999:SF57)	DNA-binding transcription factor(PC00218)	Vitis vinifera
VITVI|EnsemblGenome=VIT_08s0007g04240|UniProtKB=F6HKF4	VIT_08s0007g04240	Uncharacterized protein;VIT_08s0007g04240;ortholog	DAUER UP-REGULATED-RELATED (PTHR47372:SF11)		Vitis vinifera
VITVI|EnsemblGenome=VIT_11s0016g05340|UniProtKB=F6HH91	VIT_11s0016g05340	AP2/ERF domain-containing protein;VIT_11s0016g05340;ortholog	ETHYLENE-RESPONSIVE TRANSCRIPTION FACTOR WIN1 (PTHR31194:SF12)	DNA-binding transcription factor(PC00218)	Vitis vinifera
VITVI|EnsemblGenome=VIT_11s0016g03640|UniProtKB=A5ARL1	VIT_11s0016g03640	Uncharacterized protein;VIT_11s0016g03640;ortholog	RAC-LIKE GTP-BINDING PROTEIN ARAC7 (PTHR24072:SF127)	small GTPase(PC00208)	Vitis vinifera
VITVI|EnsemblGenome=VIT_14s0060g00760|UniProtKB=F6I4V0	VIT_14s0060g00760	Hexosyltransferase;VIT_14s0060g00760;ortholog	GALACTINOL SYNTHASE 2 (PTHR11183:SF118)	glycosyltransferase(PC00111)	Vitis vinifera
VITVI|EnsemblGenome=VIT_12s0059g00490|UniProtKB=F6HIA8	VIT_12s0059g00490	Uncharacterized protein;VIT_12s0059g00490;ortholog	NODULIN-24 (PTHR37389:SF9)		Vitis vinifera
VITVI|EnsemblGenome=VIT_19s0027g00230|UniProtKB=D7SX08	VIT_19s0027g00230	NAC domain-containing protein;VIT_19s0027g00230;ortholog	NAC DOMAIN-CONTAINING PROTEIN 21/22 (PTHR31744:SF96)		Vitis vinifera
VITVI|EnsemblGenome=VIT_08s0007g07670|UniProtKB=F6HLA0	VIT_08s0007g07670	NAC domain-containing protein;VIT_08s0007g07670;ortholog	NAC DOMAIN-CONTAINING PROTEIN-RELATED (PTHR31719:SF201)	DNA-binding transcription factor(PC00218)	Vitis vinifera
VITVI|EnsemblGenome=VIT_02s0025g04000|UniProtKB=F6HUE7	VIT_02s0025g04000	GRAS domain-containing protein;VIT_02s0025g04000;ortholog	SCARECROW-LIKE PROTEIN 28 (PTHR31636:SF16)		Vitis vinifera
VITVI|EnsemblGenome=VIT_12s0055g00930|UniProtKB=F6H1N1	VIT_12s0055g00930	HMA domain-containing protein;VIT_12s0055g00930;ortholog	HMA DOMAIN-CONTAINING PROTEIN (PTHR46119:SF8)		Vitis vinifera
VITVI|EnsemblGenome=VIT_04s0008g02070|UniProtKB=F6H2T3	VIT_04s0008g02070	Protein kinase domain-containing protein;VIT_04s0008g02070;ortholog	SERINE/THREONINE-PROTEIN KINASE PBL12-RELATED (PTHR45621:SF4)		Vitis vinifera
VITVI|EnsemblGenome=VIT_08s0058g00930|UniProtKB=F6GXY9	VIT_08s0058g00930	Uncharacterized protein;VIT_08s0058g00930;ortholog	ALANINE--GLYOXYLATE AMINOTRANSFERASE 2-LIKE (PTHR45688:SF13)		Vitis vinifera
VITVI|EnsemblGenome=VIT_13s0067g01240|UniProtKB=F6HCB5	VIT_13s0067g01240	Uncharacterized protein;VIT_13s0067g01240;ortholog	EM-LIKE PROTEIN GEA1 (PTHR34671:SF11)		Vitis vinifera
VITVI|EnsemblGenome=VIT_05s0094g00340|UniProtKB=Q7XAU6	VIT_05s0094g00340	Chitin-binding type-1 domain-containing protein;Chi4D;ortholog	CHITIN-BINDING TYPE-1 DOMAIN-CONTAINING PROTEIN (PTHR22595:SF158)		Vitis vinifera
VITVI|EnsemblGenome=VIT_05s0051g00590|UniProtKB=D7TS74	VIT_05s0051g00590	Pectate lyase;VIT_05s0051g00590;ortholog	PECTATE LYASE 1-RELATED (PTHR31683:SF130)	lyase(PC00144)	Vitis vinifera
VITVI|EnsemblGenome=VIT_05s0062g00300|UniProtKB=F6I4D2	VIT_05s0062g00300	Glycosyltransferase;VIT_05s0062g00300;ortholog	GLYCOSYLTRANSFERASE (PTHR11926:SF1471)	transferase(PC00220)	Vitis vinifera
VITVI|EnsemblGenome=VIT_19s0014g00460|UniProtKB=E0CS21	VIT_19s0014g00460	PMR5N domain-containing protein;VIT_19s0014g00460;ortholog	PROTEIN TRICHOME BIREFRINGENCE-LIKE 41 (PTHR32285:SF58)		Vitis vinifera
VITVI|EnsemblGenome=VIT_10s0003g00470|UniProtKB=F6HM49	VIT_10s0003g00470	Uncharacterized protein;VIT_10s0003g00470;ortholog	FLAVONOID O-METHYLTRANSFERASE-LIKE PROTEIN OS11G0303600 (PTHR11746:SF286)	methyltransferase(PC00155)	Vitis vinifera
VITVI|EnsemblGenome=VIT_13s0019g02180|UniProtKB=D7TLP2	VIT_13s0019g02180	Uncharacterized protein;VIT_13s0019g02180;ortholog	OS03G0269100 PROTEIN (PTHR42898:SF6)	reductase(PC00198)	Vitis vinifera
VITVI|EnsemblGenome=VIT_18s0001g09230|UniProtKB=F6GZM8	VIT_18s0001g09230	Uncharacterized protein;VIT_18s0001g09230;ortholog	ZINC FINGER PROTEIN ZAT6 (PTHR45988:SF1)	C2H2 zinc finger transcription factor(PC00248)	Vitis vinifera
VITVI|EnsemblGenome=VIT_12s0142g00240|UniProtKB=F6HNZ6	VIT_12s0142g00240	Uncharacterized protein;VIT_12s0142g00240;ortholog	PROTODERMAL FACTOR 1 (PTHR33210:SF18)		Vitis vinifera
VITVI|EnsemblGenome=VIT_06s0004g04180|UniProtKB=F6GV44	VIT_06s0004g04180	Uncharacterized protein;VIT_06s0004g04180;ortholog	ZINC FINGER PROTEIN ZAT12-LIKE (PTHR26374:SF420)		Vitis vinifera
VITVI|EnsemblGenome=VIT_06s0009g03670|UniProtKB=F6HA13	VIT_06s0009g03670	F-box domain-containing protein;VIT_06s0009g03670;ortholog	F-BOX DOMAIN-CONTAINING PROTEIN (PTHR31215:SF21)		Vitis vinifera
VITVI|EnsemblGenome=VIT_02s0025g04270|UniProtKB=A5AHJ5	VIT_02s0025g04270	Uncharacterized protein;VIT_02s0025g04270;ortholog	THAUMATIN-RELATED (PTHR31048:SF86)		Vitis vinifera
VITVI|EnsemblGenome=VIT_06s0009g03350|UniProtKB=F6HA44	VIT_06s0009g03350	Uncharacterized protein;VIT_06s0009g03350;ortholog	NON-SPECIFIC PHOSPHOLIPASE C2 (PTHR31956:SF26)	phospholipase(PC00186)	Vitis vinifera
VITVI|EnsemblGenome=VIT_12s0059g01250|UniProtKB=F6HIE4	VIT_12s0059g01250	Endoglucanase;VIT_12s0059g01250;ortholog	ENDOGLUCANASE 11 (PTHR22298:SF23)		Vitis vinifera
VITVI|EnsemblGenome=VIT_07s0031g00540|UniProtKB=D7SVW8	VIT_07s0031g00540	Uncharacterized protein;VIT_07s0031g00540;ortholog	PROTEIN RALF-LIKE 34 (PTHR33136:SF75)		Vitis vinifera
VITVI|EnsemblGenome=VIT_18s0072g00260|UniProtKB=F6GY54	VIT_18s0072g00260	AP2/ERF domain-containing protein;VIT_18s0072g00260;ortholog	ETHYLENE-RESPONSIVE TRANSCRIPTION FACTOR ERF110 (PTHR31190:SF262)		Vitis vinifera
VITVI|EnsemblGenome=VIT_18s0001g07340|UniProtKB=F6H120	VIT_18s0001g07340	Peptidase A1 domain-containing protein;VIT_18s0001g07340;ortholog	ASPARTYL PROTEASE AED3 (PTHR47965:SF9)	protease(PC00190)	Vitis vinifera
VITVI|EnsemblGenome=VIT_03s0063g01790|UniProtKB=F6HQI2	VIT_03s0063g01790	WD_REPEATS_REGION domain-containing protein;VIT_03s0063g01790;ortholog	WD_REPEATS_REGION DOMAIN-CONTAINING PROTEIN (PTHR22844:SF370)		Vitis vinifera
VITVI|EnsemblGenome=VIT_07s0151g01130|UniProtKB=F6HI39	VIT_07s0151g01130	Patatin;VIT_07s0151g01130;ortholog	INACTIVE PATATIN-LIKE PROTEIN 9-RELATED (PTHR32241:SF13)		Vitis vinifera
VITVI|EnsemblGenome=VIT_18s0001g09920|UniProtKB=E0CPQ9	VIT_18s0001g09920	Cyclin N-terminal domain-containing protein;VIT_18s0001g09920;ortholog	B-LIKE CYCLIN (PTHR10177:SF427)	kinase activator(PC00138)	Vitis vinifera
VITVI|EnsemblGenome=VIT_08s0007g03420|UniProtKB=F6HKK4	VIT_08s0007g03420	BZIP domain-containing protein;VIT_08s0007g03420;ortholog	PROTEIN ABSCISIC ACID-INSENSITIVE 5 (PTHR22952:SF175)	basic leucine zipper transcription factor(PC00056)	Vitis vinifera
VITVI|EnsemblGenome=VIT_02s0154g00260|UniProtKB=F6HPA0	VIT_02s0154g00260	Uncharacterized protein;VIT_02s0154g00260;ortholog	PROTEIN NRT1/ PTR FAMILY 6.3 (PTHR11654:SF507)	transporter(PC00227)	Vitis vinifera
VITVI|EnsemblGenome=VIT_06s0009g01620|UniProtKB=D7T1H6	VIT_06s0009g01620	LEA_2 domain-containing protein;VIT_06s0009g01620;ortholog	NDR1/HIN1-LIKE PROTEIN 13 (PTHR31852:SF0)		Vitis vinifera
VITVI|EnsemblGenome=VIT_04s0044g00560|UniProtKB=A5AEY1	VIT_06s0004g01710,VIT_18s0072g00800,VIT_06s0004g01690,VIT_04s0044g00560,VIT_13s0064g01340	Histone H3;VIT_04s0044g00560;ortholog	HISTONE H3-LIKE 5-RELATED (PTHR11426:SF217)	histone(PC00118)	Vitis vinifera
VITVI|EnsemblGenome=VIT_05s0094g01030|UniProtKB=F6HAY4	VIT_05s0094g01030	Uncharacterized protein;VIT_05s0094g01030;ortholog	UDP-GLYCOSYLTRANSFERASE 74E1-RELATED (PTHR11926:SF1432)	transferase(PC00220)	Vitis vinifera
VITVI|EnsemblGenome=VIT_01s0011g05390|UniProtKB=F6HFF5	VIT_01s0011g05390	PMEI domain-containing protein;VIT_01s0011g05390;ortholog	PMEI DOMAIN-CONTAINING PROTEIN (PTHR31080:SF64)		Vitis vinifera
VITVI|EnsemblGenome=VIT_19s0015g00510|UniProtKB=F6I555	VIT_19s0015g00510	Pectate lyase;VIT_19s0015g00510;ortholog	PECTATE LYASE 21-RELATED (PTHR31683:SF33)	lyase(PC00144)	Vitis vinifera
VITVI|EnsemblGenome=VIT_14s0171g00360|UniProtKB=F6I5L4	VIT_14s0171g00360	Uncharacterized protein;VIT_14s0171g00360;ortholog	BNAA06G32290D PROTEIN (PTHR33595:SF4)		Vitis vinifera
VITVI|EnsemblGenome=VIT_03s0063g02620|UniProtKB=F6HQM6	VIT_03s0063g02620	SANT domain-containing protein;VIT_03s0063g02620;ortholog	PROTEIN RADIALIS-LIKE 1 (PTHR43952:SF68)	DNA-binding transcription factor(PC00218)	Vitis vinifera
VITVI|EnsemblGenome=VIT_08s0007g07140|UniProtKB=D7TI89	VIT_08s0007g07140	AB hydrolase-1 domain-containing protein;VIT_08s0007g07140;ortholog	AB HYDROLASE-1 DOMAIN-CONTAINING PROTEIN (PTHR43039:SF1)	serine protease(PC00203)	Vitis vinifera
VITVI|EnsemblGenome=VIT_18s0001g05950|UniProtKB=F6H0Q8	VIT_18s0001g05950	Uncharacterized protein;VIT_18s0001g05950;ortholog	UDP-GLYCOSYLTRANSFERASE 85A7 (PTHR11926:SF774)	transferase(PC00220)	Vitis vinifera
VITVI|EnsemblGenome=VIT_18s0086g00220|UniProtKB=F6I1J0	VIT_18s0086g00220	Lipase_GDSL domain-containing protein;VIT_18s0086g00220;ortholog	LIPASE_GDSL DOMAIN-CONTAINING PROTEIN (PTHR45650:SF2)	lipase(PC00143)	Vitis vinifera
VITVI|EnsemblGenome=VIT_13s0067g02630|UniProtKB=F6HC47	VIT_13s0067g02630	Uncharacterized protein;VIT_13s0067g02630;ortholog			Vitis vinifera
VITVI|EnsemblGenome=VIT_10s0092g00150|UniProtKB=F6I3G9	VIT_10s0092g00150	Patatin;VIT_10s0092g00150;ortholog	PNPLA DOMAIN-CONTAINING PROTEIN (PTHR32241:SF12)		Vitis vinifera
VITVI|EnsemblGenome=VIT_11s0016g05770|UniProtKB=F6HHB0	VIT_11s0016g05770	Uncharacterized protein;VIT_11s0016g05770;ortholog	GALACTINOL--SUCROSE GALACTOSYLTRANSFERASE 6-RELATED (PTHR31268:SF5)		Vitis vinifera
VITVI|EnsemblGenome=VIT_03s0017g01410|UniProtKB=D6CH20	VIT_03s0017g01410	CYSTM domain-containing protein;VIT_03s0017g01410;ortholog	CYSTM DOMAIN-CONTAINING PROTEIN (PTHR31568:SF118)		Vitis vinifera
VITVI|EnsemblGenome=VIT_18s0001g01630|UniProtKB=F6H0H4	VIT_18s0001g01630	Uncharacterized protein;VIT_18s0001g01630;ortholog	CALCIUM-BINDING PROTEIN CML44-RELATED (PTHR10891:SF530)	calmodulin-related(PC00061)	Vitis vinifera
VITVI|EnsemblGenome=VIT_15s0048g02750|UniProtKB=F6I2X1	VIT_15s0048g02750	Uncharacterized protein;VIT_15s0048g02750;ortholog	OS08G0113900 PROTEIN (PTHR35165:SF1)		Vitis vinifera
VITVI|EnsemblGenome=VIT_18s0001g06400|UniProtKB=F6H0X5	VIT_18s0001g06400	Uncharacterized protein;VIT_18s0001g06400;ortholog	AVR9/CF-9 RAPIDLY ELICITED PROTEIN 75 (PTHR34046:SF7)		Vitis vinifera
VITVI|EnsemblGenome=VIT_05s0062g00270|UniProtKB=F6I4D1	VIT_05s0062g00270	Glycosyltransferase;VIT_05s0062g00270;ortholog	GLYCOSYLTRANSFERASE (PTHR11926:SF1471)	transferase(PC00220)	Vitis vinifera
VITVI|EnsemblGenome=VIT_07s0005g02490|UniProtKB=D7U2S9	VIT_07s0005g02490	Uncharacterized protein;VIT_07s0005g02490;ortholog	CYTOCHROME P450 709B2 (PTHR24282:SF135)	oxygenase(PC00177)	Vitis vinifera
VITVI|EnsemblGenome=VIT_05s0020g03050|UniProtKB=F6HDN4	VIT_05s0020g03050	Uncharacterized protein;VIT_05s0020g03050;ortholog	MEMBRANE-ASSOCIATED KINASE REGULATOR 1-RELATED (PTHR33312:SF8)	kinase modulator(PC00140)	Vitis vinifera
VITVI|EnsemblGenome=VIT_02s0154g00600|UniProtKB=D7TN54	VIT_02s0154g00600	Pectinesterase;VIT_02s0154g00600;ortholog	PECTINESTERASE 68-RELATED (PTHR31321:SF19)	hydrolase(PC00121)	Vitis vinifera
VITVI|EnsemblGenome=VIT_07s0005g01090|UniProtKB=D7U2F1	VIT_07s0005g01090	Uncharacterized protein;VIT_07s0005g01090;ortholog	G DOMAIN-CONTAINING PROTEIN (PTHR14241:SF24)		Vitis vinifera
VITVI|EnsemblGenome=VIT_08s0007g07690|UniProtKB=F6HL98	VIT_08s0007g07690	LRRNT_2 domain-containing protein;VIT_08s0007g07690;ortholog	POLYGALACTURONASE INHIBITOR 1 (PTHR48059:SF4)		Vitis vinifera
VITVI|EnsemblGenome=VIT_03s0038g03400|UniProtKB=Q546P8	VIT_03s0038g03400	Chitin-binding type-1 domain-containing protein;chit1a;ortholog	CHITINASE 12 (PTHR22595:SF79)		Vitis vinifera
VITVI|EnsemblGenome=VIT_02s0087g00750|UniProtKB=D7TFC3	VIT_02s0087g00750	Uncharacterized protein;VIT_02s0087g00750;ortholog	PROTEINASE INHIBITOR I4, SERPIN (DUF716) (PTHR46285:SF3)		Vitis vinifera
VITVI|EnsemblGenome=VIT_06s0004g05770|UniProtKB=F6GUW1	VIT_06s0004g05770	SHSP domain-containing protein;VIT_06s0004g05770;ortholog	SHSP DOMAIN-CONTAINING PROTEIN (PTHR11527:SF353)	chaperone(PC00072)	Vitis vinifera
VITVI|EnsemblGenome=VIT_04s0008g01970|UniProtKB=D7STX8	VIT_04s0008g01970	Protein kinase domain-containing protein;VIT_04s0008g01970;ortholog	LRR RECEPTOR-LIKE SERINE/THREONINE-PROTEIN KINASE ERECTA (PTHR48056:SF6)	transmembrane signal receptor(PC00197)	Vitis vinifera
VITVI|EnsemblGenome=VIT_14s0068g02150|UniProtKB=F6H3Y7	VIT_14s0068g02150	Uncharacterized protein;VIT_14s0068g02150;ortholog	KELCH REPEAT F-BOX PROTEIN (PTHR46122:SF5)	oxidase(PC00175)	Vitis vinifera
VITVI|EnsemblGenome=VIT_07s0104g00960|UniProtKB=A5C1C4	VIT_07s0104g00960	Histone H2A;VIT_07s0104g00960;ortholog	HISTONE H2A (PTHR23430:SF207)	histone(PC00118)	Vitis vinifera
VITVI|EnsemblGenome=VIT_18s0001g00370|UniProtKB=E0CQT1	VIT_18s0001g00370	Neutral ceramidase;VIT_18s0001g00370;ortholog	NEUTRAL CERAMIDASE (PTHR12670:SF13)		Vitis vinifera

## Sheet: Combine_heat
VITVI|EnsemblGenome=VIT_04s0008g01500|UniProtKB=F6H3Q1	VIT_04s0008g01500	SHSP domain-containing protein;VIT_04s0008g01500;ortholog	17.6 KDA CLASS II HEAT SHOCK PROTEIN-RELATED (PTHR11527:SF356)	chaperone(PC00072)	Vitis vinifera
VITVI|EnsemblGenome=VIT_08s0007g05160|UniProtKB=D7TIQ2	VIT_08s0007g05160	Uncharacterized protein;VIT_08s0007g05160;ortholog	SUBFAMILY NOT NAMED (PTHR47950:SF25)	oxygenase(PC00177)	Vitis vinifera
VITVI|EnsemblGenome=VIT_18s0001g02690|UniProtKB=F6H0L0	VIT_18s0001g02690	zinc_ribbon_15 domain-containing protein;VIT_18s0001g02690;ortholog	ZINC_RIBBON_15 DOMAIN-CONTAINING PROTEIN (PTHR36718:SF1)		Vitis vinifera
VITVI|EnsemblGenome=VIT_10s0003g01410|UniProtKB=F6HMA4	VIT_10s0003g01410	Non-specific serine/threonine protein kinase;VIT_10s0003g01410;ortholog	CBL-INTERACTING SERINE/THREONINE-PROTEIN KINASE 20 (PTHR43895:SF3)		Vitis vinifera
VITVI|EnsemblGenome=VIT_08s0058g01210|UniProtKB=F6GXX4	VIT_08s0058g01210	Non-specific lipid-transfer protein;VIT_08s0058g01210;ortholog	NON-SPECIFIC LIPID-TRANSFER PROTEIN (PTHR33076:SF69)		Vitis vinifera
VITVI|EnsemblGenome=VIT_02s0025g04060|UniProtKB=D7TW42	VIT_02s0025g04060	Uncharacterized protein;VIT_02s0025g04060;ortholog	UBX DOMAIN-CONTAINING PROTEIN 7 (PTHR23322:SF6)		Vitis vinifera
VITVI|EnsemblGenome=VIT_06s0004g05050|UniProtKB=D7SKC6	VIT_06s0004g05050	Uncharacterized protein;VIT_06s0004g05050;ortholog	ABSCISIC ACID 8'-HYDROXYLASE 2 (PTHR24286:SF220)	oxygenase(PC00177)	Vitis vinifera
VITVI|EnsemblGenome=VIT_02s0025g02620|UniProtKB=D7TVR6	VIT_02s0025g02620	AB hydrolase-1 domain-containing protein;VIT_02s0025g02620;ortholog	LYSOPHOSPHOLIPASE BODYGUARD 3-RELATED (PTHR43689:SF9)	serine protease(PC00203)	Vitis vinifera
VITVI|EnsemblGenome=VIT_08s0007g04000|UniProtKB=F6HKH0	VIT_08s0007g04000	Uncharacterized protein;VIT_08s0007g04000;ortholog			Vitis vinifera
VITVI|EnsemblGenome=VIT_04s0008g01530|UniProtKB=F6H3Q4	VIT_04s0008g01530	Uncharacterized protein;VIT_04s0008g01530;ortholog	17.6 KDA CLASS II HEAT SHOCK PROTEIN-RELATED (PTHR11527:SF356)	chaperone(PC00072)	Vitis vinifera
VITVI|EnsemblGenome=VIT_02s0025g00260|UniProtKB=F6HUM8	VIT_02s0025g00260	Pectate_lyase_3 domain-containing protein;VIT_02s0025g00260;ortholog	PECTIN LYASE-LIKE SUPERFAMILY PROTEIN (PTHR31339:SF71)	lyase(PC00144)	Vitis vinifera
VITVI|EnsemblGenome=VIT_14s0060g01830|UniProtKB=F6I4P5	VIT_14s0060g01830	Uncharacterized protein;VIT_14s0060g01830;ortholog	SUBFAMILY NOT NAMED (PTHR31676:SF3)		Vitis vinifera
VITVI|EnsemblGenome=VIT_06s0009g02840|UniProtKB=F6HA89	VIT_06s0009g02840	Uncharacterized protein;VIT_06s0009g02840;ortholog	FLAVONOID 3'-MONOOXYGENASE (PTHR47956:SF12)	oxygenase(PC00177)	Vitis vinifera
VITVI|EnsemblGenome=VIT_01s0026g02740|UniProtKB=D7TN59	VIT_01s0026g02740	Uncharacterized protein;VIT_01s0026g02740;ortholog	TRANSMEMBRANE PROTEIN (PTHR37206:SF4)		Vitis vinifera
VITVI|EnsemblGenome=VIT_03s0091g01290|UniProtKB=F6H684	VIT_03s0091g01290	Glucose acyltransferase 2;VIT_03s0091g01290;ortholog	SERINE CARBOXYPEPTIDASE-LIKE 18 ISOFORM X1 (PTHR11802:SF347)	serine protease(PC00203)	Vitis vinifera
VITVI|EnsemblGenome=VIT_15s0046g00170|UniProtKB=F6I6F8	VIT_15s0046g00170	Uncharacterized protein;VIT_15s0046g00170;ortholog	MYB-RELATED PROTEIN 308-LIKE (PTHR47998:SF53)	DNA-binding transcription factor(PC00218)	Vitis vinifera
VITVI|EnsemblGenome=VIT_07s0104g01800|UniProtKB=D7TP00	VIT_07s0104g01800	Glutathione transferase;VIT_07s0104g01800;ortholog	GLUTATHIONE S-TRANSFERASE F13 (PTHR43900:SF72)	transferase(PC00220)	Vitis vinifera
VITVI|EnsemblGenome=VIT_18s0001g13230|UniProtKB=E0CPF1	VIT_18s0001g13230	Beta-galactosidase;VIT_18s0001g13230;ortholog	BETA-GALACTOSIDASE 5 (PTHR23421:SF51)	galactosidase(PC00104)	Vitis vinifera
VITVI|EnsemblGenome=VIT_04s0008g01580|UniProtKB=F6H3Q9	VIT_04s0008g01580	SHSP domain-containing protein;VIT_04s0008g01580;ortholog	17.6 KDA CLASS II HEAT SHOCK PROTEIN-RELATED (PTHR11527:SF356)	chaperone(PC00072)	Vitis vinifera
VITVI|EnsemblGenome=VIT_08s0040g00440|UniProtKB=D7TQ49	VIT_08s0040g00440	FSH1 domain-containing protein;VIT_08s0040g00440;ortholog	FSH1 DOMAIN-CONTAINING PROTEIN (PTHR48070:SF10)	esterase(PC00097)	Vitis vinifera
VITVI|EnsemblGenome=VIT_07s0141g01050|UniProtKB=F6HWM9	VIT_07s0141g01050	Uncharacterized protein;VIT_07s0141g01050;ortholog			Vitis vinifera
VITVI|EnsemblGenome=VIT_11s0037g00510|UniProtKB=F6HYK6	VIT_11s0037g00510	Uncharacterized protein;VIT_11s0037g00510;ortholog	HEAT SHOCK 70 KDA PROTEIN 5-RELATED (PTHR19375:SF472)		Vitis vinifera
VITVI|EnsemblGenome=VIT_10s0003g00620|UniProtKB=F6HM59	VIT_10s0003g00620	Lipase_GDSL domain-containing protein;VIT_10s0003g00620;ortholog	LIPASE_GDSL DOMAIN-CONTAINING PROTEIN (PTHR45642:SF7)	hydrolase(PC00121)	Vitis vinifera
VITVI|EnsemblGenome=VIT_13s0067g02910|UniProtKB=F6HC80	VIT_13s0067g02910	Non-specific lipid-transfer protein;VIT_13s0067g02910;ortholog	NON-SPECIFIC LIPID-TRANSFER PROTEIN 4 (PTHR33076:SF24)		Vitis vinifera
VITVI|EnsemblGenome=VIT_08s0040g01690|UniProtKB=F6HR34	VIT_08s0040g01690	Uncharacterized protein;VIT_08s0040g01690;ortholog	T-COMPLEX PROTEIN 1 SUBUNIT GAMMA (PTHR11353:SF24)	chaperonin(PC00073)	Vitis vinifera
VITVI|EnsemblGenome=VIT_08s0058g00210|UniProtKB=F6GXV0	VIT_08s0058g00210	SHSP domain-containing protein;VIT_08s0058g00210;ortholog	SHSP DOMAIN-CONTAINING PROTEIN (PTHR11527:SF341)	chaperone(PC00072)	Vitis vinifera
VITVI|EnsemblGenome=VIT_03s0038g03950|UniProtKB=D7U4R2	VIT_03s0038g03950	Uncharacterized protein;VIT_03s0038g03950;ortholog	MITOCHONDRIAL PHOSPHATE CARRIER PROTEIN 1, MITOCHONDRIAL (PTHR45671:SF4)	mitochondrial carrier protein(PC00158)	Vitis vinifera
VITVI|EnsemblGenome=VIT_06s0004g04470|UniProtKB=F6GV26	VIT_06s0004g04470	Uncharacterized protein;VIT_06s0004g04470;ortholog	SHOCK COGNATE 70 KDA PROTEIN, PUTATIVE, EXPRESSED-RELATED (PTHR19375:SF497)		Vitis vinifera
VITVI|EnsemblGenome=VIT_02s0025g02960|UniProtKB=D7TVU6	VIT_02s0025g02960	Fe2OG dioxygenase domain-containing protein;VIT_02s0025g02960;ortholog	PROTEIN DMR6-LIKE OXYGENASE 2 (PTHR10209:SF251)	oxidoreductase(PC00176)	Vitis vinifera
VITVI|EnsemblGenome=VIT_16s0022g00960|UniProtKB=Q9M4H8	VIT_16s0022g00960	PMEI domain-containing protein;grip28;ortholog	PMEI DOMAIN-CONTAINING PROTEIN (PTHR31080:SF87)		Vitis vinifera

## Sheet: Drought_heat
VITVI|EnsemblGenome=VIT_05s0020g01750|UniProtKB=D7T6H9	VIT_05s0020g01750	Glutaredoxin domain-containing protein;VIT_05s0020g01750;ortholog	GLUTAREDOXIN DOMAIN-CONTAINING PROTEIN (PTHR10168:SF220)	oxidoreductase(PC00176)	Vitis vinifera
VITVI|EnsemblGenome=VIT_01s0011g04010|UniProtKB=D7T907	VIT_01s0011g04010	Glutamine amidotransferase type-1 domain-containing protein;VIT_01s0011g04010;ortholog	GAMMA-GLUTAMYL-GAMMA-AMINOBUTYRATE HYDROLASE (PTHR43235:SF10)	cysteine protease(PC00081)	Vitis vinifera
VITVI|EnsemblGenome=VIT_04s0079g00810|UniProtKB=F6HFX9	VIT_04s0079g00810	Uncharacterized protein;VIT_04s0079g00810;ortholog	SUBFAMILY NOT NAMED (PTHR33172:SF59)		Vitis vinifera
VITVI|EnsemblGenome=VIT_13s0019g02050|UniProtKB=F6HNV2	VIT_13s0019g02050	ATPase_AAA_core domain-containing protein;VIT_13s0019g02050;ortholog	ATPASE_AAA_CORE DOMAIN-CONTAINING PROTEIN (PTHR32429:SF25)		Vitis vinifera
